# Supplementary material for: Global landscape of 2-hydroxyisobutyrylation in human pancreatic cancer
Source: Front Oncol. 2022 Sep 30;12:1001807. doi: 10.3389/fonc.2022.1001807 (PMC9563853; doi:10.3389/fonc.2022.1001807)
Supplement: Supplementary file 6 [file Table_1.xlsx]

## Sheet: Sheet1
Characteristics of 7 patients with pancreatic cancer selected in this study
	Patient 1	Patient 2	Patient 3	Patient 4	Patient 5	Patient 6	Patient 7	Patient 8
Gender(male/female)	female	male	male	female	female	male	female	male
Age(years)	57	66	53	67	57	60	59	63
Differentiation	poor	Moderate	poor	moderate	moderate	moderate	poor	moderate
Diagnosis	Adenocarcinoma	Adenocarcinoma	Adenocarcinoma	Adenocarcinoma	Adenocarcinoma	Adenocarcinoma	Adenocarcinoma	Adenocarcinoma
