# Supplementary material for: Global landscape of 2-hydroxyisobutyrylation in human pancreatic cancer
Source: Front Oncol. 2022 Sep 30;12:1001807. doi: 10.3389/fonc.2022.1001807 (PMC9563853; doi:10.3389/fonc.2022.1001807)
Supplement: Supplementary file 7 [file Table_2.xlsx]

## Sheet: Summary
Header line description of table 1			Table 1. MS/MS spetrum database search analysis summary
Total spectrums	Number of spectrums produced by mass spectrometer
Matched spectrums	Number of spectrums matched with alignment protein		Total spectrums	Matched spectrums	Peptides	Modified peptides	Identified proteins	Identified sites
Peptides	Number of peptides which spectrums hit		49065	25950 (52.9%)	18065	15329	2325	10367
Modified peptides	Total number of modified peptides identified
Identified proteins	Number of proteins detected by spectrum search analysis
Identified sites	Number of modification sites detected by spectrum search analysis
Header line description of worksheet "Sites_quant"
Protein accession	Protein accession number of database used for search
Position	Modification site localization in protein
Amino acid	The amino acid that modification site modified
Protein description	Protein functional description
Gene name	Indicates the name of the gene that code for the protein sequence

## Sheet: Sites_quant
Protein information					Exp.1							Exp.2
Protein accession	Position	Amino acid	Protein description	Gene name	Localization probability	PEP	Score	Modified sequence	Charge	Mass error [ppm]	MS/MS Count	Localization probability	PEP	Score	Modified sequence	Charge	Mass error [ppm]	MS/MS Count
A0A024RBG1	74	K	Diphosphoinositol polyphosphate phosphohydrolase NUDT4B OS=Homo sapiens OX=9606 GN=NUDT4B PE=3 SV=1	NUDT4B	1	0.000342847	125.82	EVYEEAGVK(1)GK	2	-0.17468	1
A0A096LP55	42	K	"Cytochrome b-c1 complex subunit 6-like, mitochondrial OS=Homo sapiens OX=9606 GN=UQCRHL PE=3 SV=1"	UQCRHL	1	0.000159789	140.83	EQCEQLEK(1)CVK	2	0.4047	1
A0A0B4J2H0	38	K	Immunoglobulin heavy variable 1-69D OS=Homo sapiens OX=9606 GN=IGHV1-69D PE=1 SV=1	IGHV1-69D	0.999985	0.00584006	103.21	KPGSSVK(1)VSCK	2	0.79811	2	0.999992	0.00830427	98.156	KPGSSVK(1)VSCK	2	0.059271	2
A0A1B0GV03	519	K	Golgin subfamily A member 6-like protein 7 OS=Homo sapiens OX=9606 GN=GOLGA6L7 PE=3 SV=1	GOLGA6L7	0.99986	0.0614217	40.237	LWDEYEKMQEEEEK(1)IRR	3	-1.5014	1
A0AVT1	169	K	Ubiquitin-like modifier-activating enzyme 6 OS=Homo sapiens OX=9606 GN=UBA6 PE=1 SV=1	UBA6	1	0.0419462	80.462	K(1)INDFCR	2	0.41168	1
A0MZ66	406	K	Shootin-1 OS=Homo sapiens OX=9606 GN=SHTN1 PE=1 SV=4	SHTN1	1	0.000240977	130.01	ATQPETTEEVTDLK(1)R	2	-0.27938	1	1	0.000244544	112.86	ATQPETTEEVTDLK(1)R	2	-0.29209	1
A1L0T0	429	K	2-hydroxyacyl-CoA lyase 2 OS=Homo sapiens OX=9606 GN=ILVBL PE=1 SV=2	ILVBL	1	0.00834493	119.57	QK(1)EQTFR	2	-1.1551	1	1	0.024055	77.058	QK(1)EQTFR	2	-3.0373	1
A2NJV5	99	K	Immunoglobulin kappa variable 2-29 OS=Homo sapiens OX=9606 GN=IGKV2-29 PE=3 SV=2	IGKV2-29	1	0.03908	55.724	FSGSGSGTDFTLK(1)ISR	2	-0.87818	1
A2PYH4	65	K	Probable ATP-dependent DNA helicase HFM1 OS=Homo sapiens OX=9606 GN=HFM1 PE=1 SV=2	HFM1								1	0.0432786	62.714	LLGQEK(1)R	2	4.4633	1
A6NC57	20	K	Ankyrin repeat domain-containing protein 62 OS=Homo sapiens OX=9606 GN=ANKRD62 PE=2 SV=4	ANKRD62	1	0.0498232	57.281	MATWRK(1)NR	2	-0.82835	1
A6NDY0	182	K	Embryonic polyadenylate-binding protein 2 OS=Homo sapiens OX=9606 GN=PABPN1L PE=2 SV=1	PABPN1L								1	0.0118249	67.275	VTILCDK(1)FSGHPK	3	-1.0309	1
A6NLC8	195	K	Putative TAF11-like protein ENSP00000332601 OS=Homo sapiens OX=9606 PE=3 SV=2									0.85595	0.0380922	40.025	PKGLFPNSNYK(0.144)K(0.856)IMF	3	4.3883	1
A6NMD2	228	K	Golgin subfamily A member 8J OS=Homo sapiens OX=9606 GN=GOLGA8J PE=3 SV=3	GOLGA8J	1	0.0571501	69.594	VQLTQFK(1)ESFQQVQLER	3	-1.4767	1
A6NMZ7	1155	K	Collagen alpha-6(VI) chain OS=Homo sapiens OX=9606 GN=COL6A6 PE=1 SV=2	COL6A6								1	0.0116451	75.294	K(1)LTVHNFDELK(1)K	2	-3.1992	1
A6NMZ7	1165	K	Collagen alpha-6(VI) chain OS=Homo sapiens OX=9606 GN=COL6A6 PE=1 SV=2	COL6A6								1	0.0116451	75.294	K(1)LTVHNFDELK(1)K	2	-3.1992	1
A8K7I4	88	K	Calcium-activated chloride channel regulator 1 OS=Homo sapiens OX=9606 GN=CLCA1 PE=1 SV=3	CLCA1	1	0.0338917	54.539	TK(1)ADYVRPK	3	-0.79824	1
A8MZA4	363	K	Golgin subfamily A member 6-like protein 6 OS=Homo sapiens OX=9606 GN=GOLGA6L6 PE=3 SV=4	GOLGA6L6	1	0.0600211	51.268	RQEEMMWEK(1)EEK(1)IR	2	-1.166	1
A8MZA4	366	K	Golgin subfamily A member 6-like protein 6 OS=Homo sapiens OX=9606 GN=GOLGA6L6 PE=3 SV=4	GOLGA6L6	1	0.0600211	51.268	RQEEMMWEK(1)EEK(1)IR	2	-1.166	1
B7ZAP0	41	K	"Rab GTPase-activating protein 1-like, isoform 10 OS=Homo sapiens OX=9606 GN=RABGAP1L PE=1 SV=1"	RABGAP1L	1	0.00103637	92.932	LEQENDDLAHELVTSK(1)IALR	3	1.2906	1
B7ZAP0	124	K	"Rab GTPase-activating protein 1-like, isoform 10 OS=Homo sapiens OX=9606 GN=RABGAP1L PE=1 SV=1"	RABGAP1L	1	0.00393367	116.03	QICSQLSTRLEK(1)QQAASK	2	-0.80819	1	1	0.00252218	119.74	QICSQLSTRLEK(1)QQAASK	2	-2.5018	1
C9JSJ3	180	K	Meiosis initiator protein OS=Homo sapiens OX=9606 GN=MEIOSIN PE=3 SV=2	MEIOSIN								1	0.0283816	51.346	K(1)LTQASESQTR	2	0.27242	1
E7EU14	66	K	Protein PPP5D1 OS=Homo sapiens OX=9606 GN=PPP5D1 PE=2 SV=2	PPP5D1	1	0.000890938	157.58	AIAGDEHK(1)R	2	0.20985	3
E7EU14	38	K	Protein PPP5D1 OS=Homo sapiens OX=9606 GN=PPP5D1 PE=2 SV=2	PPP5D1	0.9998	0.0373925	51.276	VKPHDK(1)DAK	3	-0.097296	1
E9PAV3	2005	K	"Nascent polypeptide-associated complex subunit alpha, muscle-specific form OS=Homo sapiens OX=9606 GN=NACA PE=1 SV=1"	NACA	1	6.51196e-14	237.32	IEDLSQQAQLAAAEK(1)FK	2	0.70578	2	1	3.72801e-20	255.15	IEDLSQQAQLAAAEK(1)FK	2	0.83364	2
O00116	476	K	"Alkyldihydroxyacetonephosphate synthase, peroxisomal OS=Homo sapiens OX=9606 GN=AGPS PE=1 SV=1"	AGPS	1	0.00925074	98.629	EK(1)VLQHEK	2	2.5006	1
O00116	454	K	"Alkyldihydroxyacetonephosphate synthase, peroxisomal OS=Homo sapiens OX=9606 GN=AGPS PE=1 SV=1"	AGPS								1	0.0352268	68.422	FYITK(1)FK	2	-1.5865	1
O00148	155	K	ATP-dependent RNA helicase DDX39A OS=Homo sapiens OX=9606 GN=DDX39A PE=1 SV=2	DDX39A	1	0.0139923	119.41	K(1)DEEVLK	2	-0.10347	1
O00148	190	K	ATP-dependent RNA helicase DDX39A OS=Homo sapiens OX=9606 GN=DDX39A PE=1 SV=2	DDX39A	1	0.044771	54.198	NVK(1)HFVLDECDK	2	0.20685	1
O00151	309	K	PDZ and LIM domain protein 1 OS=Homo sapiens OX=9606 GN=PDLIM1 PE=1 SV=4	PDLIM1	1	3.73624e-07	167.21	GHFFVEDQIYCEK(1)HAR	4	0.11018	2	1	9.85732e-20	245.15	GHFFVEDQIYCEK(1)HAR	4	0.40573	3
O00151	246	K	PDZ and LIM domain protein 1 OS=Homo sapiens OX=9606 GN=PDLIM1 PE=1 SV=4	PDLIM1								1	0.00153572	99.589	APVTK(1)VAASIGNAQK	3	-0.40901	2
O00151	198	K	PDZ and LIM domain protein 1 OS=Homo sapiens OX=9606 GN=PDLIM1 PE=1 SV=4	PDLIM1								1	0.0521011	44.392	ESEVYK(1)MLQEK	2	0.26752	1
O00151	241	K	PDZ and LIM domain protein 1 OS=Homo sapiens OX=9606 GN=PDLIM1 PE=1 SV=4	PDLIM1								1	0.020476	72.492	SVK(1)APVTK	2	-0.13433	1
O00151	203	K	PDZ and LIM domain protein 1 OS=Homo sapiens OX=9606 GN=PDLIM1 PE=1 SV=4	PDLIM1								1	3.91009e-05	138.76	MLQEK(1)QELNEPPK	2	0.70738	1
O00151	294	K	PDZ and LIM domain protein 1 OS=Homo sapiens OX=9606 GN=PDLIM1 PE=1 SV=4	PDLIM1								1	0.00162339	87.647	HPECYVCTDCGTNLK(1)QK	3	-0.0029639	1
O00151	22	K	PDZ and LIM domain protein 1 OS=Homo sapiens OX=9606 GN=PDLIM1 PE=1 SV=4	PDLIM1	1	2.13748e-05	145.31	LVGGK(1)DFEQPLAISR	2	-0.079172	1	1	4.74769e-05	134.98	LVGGK(1)DFEQPLAISR	2	0.20224	2
O00151	192	K	PDZ and LIM domain protein 1 OS=Homo sapiens OX=9606 GN=PDLIM1 PE=1 SV=4	PDLIM1								1	1.27006e-05	140.2	PLDHAQPPSSLVIDK(1)ESEVYK	3	-3.4555	1
O00154	362	K	Cytosolic acyl coenzyme A thioester hydrolase OS=Homo sapiens OX=9606 GN=ACOT7 PE=1 SV=3	ACOT7	1	0.0156985	99.919	FEEGK(1)GR	2	-0.21415	1
O00159	1049	K	Unconventional myosin-Ic OS=Homo sapiens OX=9606 GN=MYO1C PE=1 SV=4	MYO1C								1	0.0204946	66.262	AK(1)NGHLAVVAPR	3	0.88303	1
O00159	709	K	Unconventional myosin-Ic OS=Homo sapiens OX=9606 GN=MYO1C PE=1 SV=4	MYO1C	0.999999	0.000304183	113.61	HLGYKPEEYK(1)MGR	3	-0.0597	1	0.999817	0.00275224	81.92	HLGYKPEEYK(1)MGR	3	0.54028	1
O00159	486	K	Unconventional myosin-Ic OS=Homo sapiens OX=9606 GN=MYO1C PE=1 SV=4	MYO1C	1	0.000106919	145.17	IICDLVEEK(1)FK	2	-0.22926	2	1	0.000276653	125.48	IICDLVEEK(1)FK	2	0.066221	1
O00159	885	K	Unconventional myosin-Ic OS=Homo sapiens OX=9606 GN=MYO1C PE=1 SV=4	MYO1C	1	0.0373509	71.349	K(1)DNYPQSVPR	2	-1.6454	1
O00159	781	K	Unconventional myosin-Ic OS=Homo sapiens OX=9606 GN=MYO1C PE=1 SV=4	MYO1C	1	0.0470853	70.919	K(1)WAAQTIR	2	1.0892	1
O00159	383	K	Unconventional myosin-Ic OS=Homo sapiens OX=9606 GN=MYO1C PE=1 SV=4	MYO1C	1	0.00352815	100.02	DALAK(1)AVYSR	2	0.94857	1	1	0.0180818	70.1	DALAK(1)AVYSR	2	0.64179	1
O00160	355	K	Unconventional myosin-If OS=Homo sapiens OX=9606 GN=MYO1F PE=1 SV=3	MYO1F								1	0.0254374	64.268	DALAK(1)GLYAR	2	0.28363	1
O00161	190	K	Synaptosomal-associated protein 23 OS=Homo sapiens OX=9606 GN=SNAP23 PE=1 SV=1	SNAP23	1	0.0036834	103.87	ITDK(1)ADTNR	2	-4.081	1	1	0.0148938	72.879	ITDK(1)ADTNR	2	-3.3275	1
O00161	49	K	Synaptosomal-associated protein 23 OS=Homo sapiens OX=9606 GN=SNAP23 PE=1 SV=1	SNAP23								1	0.0134524	72.34	TITMLDEQK(1)EQLNR	2	4.4165	1
O00170	196	K	AH receptor-interacting protein OS=Homo sapiens OX=9606 GN=AIP PE=1 SV=2	AIP	1	1.99518e-05	204.52	EGHVK(1)EAAAK	2	0.20936	1	1	0.0243418	50.353	EGHVK(1)EAAAK	3	1.3942	1
O00231	185	K	26S proteasome non-ATPase regulatory subunit 11 OS=Homo sapiens OX=9606 GN=PSMD11 PE=1 SV=3	PSMD11	1	0.00702996	77.062	TYHALSNLPK(1)AR	3	0.28818	1	1	0.0247371	64.82	TYHALSNLPK(1)AR	2	-1.53	1
O00232	207	K	26S proteasome non-ATPase regulatory subunit 12 OS=Homo sapiens OX=9606 GN=PSMD12 PE=1 SV=3	PSMD12	1	0.0482245	78.178	TQIISK(1)K	2	1.8761	1
O00244	38	K	Copper transport protein ATOX1 OS=Homo sapiens OX=9606 GN=ATOX1 PE=1 SV=1	ATOX1	1	0.00625021	103.56	YDIDLPNK(1)K	2	0.3275	1	1	0.002249	114.28	YDIDLPNK(1)K	2	0.4697	1
O00244	25	K	Copper transport protein ATOX1 OS=Homo sapiens OX=9606 GN=ATOX1 PE=1 SV=1	ATOX1	1	0.00188619	113.7	VLNK(1)LGGVK	2	1.3352	1
O00264	132	K	Membrane-associated progesterone receptor component 1 OS=Homo sapiens OX=9606 GN=PGRMC1 PE=1 SV=3	PGRMC1	1	0.000153941	131.82	GLATFCLDK(1)EALK	2	-0.51039	1
O00264	169	K	Membrane-associated progesterone receptor component 1 OS=Homo sapiens OX=9606 GN=PGRMC1 PE=1 SV=3	PGRMC1	1	0.00339431	91.069	YHHVGK(1)LLK	3	0.29898	1
O00264	102	K	Membrane-associated progesterone receptor component 1 OS=Homo sapiens OX=9606 GN=PGRMC1 PE=1 SV=3	PGRMC1	1	0.00934386	98.299	VFDVTK(1)GR	2	-0.69972	1
O00273	45	K	DNA fragmentation factor subunit alpha OS=Homo sapiens OX=9606 GN=DFFA PE=1 SV=1	DFFA	1	0.00866725	79.659	SK(1)ACDILAIDK	2	0.32795	1	1	0.00298328	86.344	SK(1)ACDILAIDK	2	0.43184	1
O00273	281	K	DNA fragmentation factor subunit alpha OS=Homo sapiens OX=9606 GN=DFFA PE=1 SV=1	DFFA	1	0.0111561	78.655	K(1)TETVQEACER	2	0.54055	1
O00299	20	K	Chloride intracellular channel protein 1 OS=Homo sapiens OX=9606 GN=CLIC1 PE=1 SV=4	CLIC1	1	3.61828e-05	142.91	AGSDGAK(1)IGNCPFSQR	2	-0.47156	1	1	2.39353e-07	166.7	AGSDGAK(1)IGNCPFSQR	2	0.25177	1
O00299	166	K	Chloride intracellular channel protein 1 OS=Homo sapiens OX=9606 GN=CLIC1 PE=1 SV=4	CLIC1	1	0.0282492	78.486	K(1)FLDGNELTLADCNLLPK	2	-1.6223	1
O00299	192	K	Chloride intracellular channel protein 1 OS=Homo sapiens OX=9606 GN=CLIC1 PE=1 SV=4	CLIC1	1	0.000358646	157.34	LHIVQVVCK(1)K	3	-0.12351	2	1	6.59053e-05	171.38	LHIVQVVCK(1)K	2	-0.11492	2
O00299	131	K	Chloride intracellular channel protein 1 OS=Homo sapiens OX=9606 GN=CLIC1 PE=1 SV=4	CLIC1	1	8.47111e-11	210.93	NSNPALNDNLEK(1)GLLK	2	0.2324	2	1	3.00971e-07	163.71	NSNPALNDNLEK(1)GLLK	2	0.34949	1
O00299	49	K	Chloride intracellular channel protein 1 OS=Homo sapiens OX=9606 GN=CLIC1 PE=1 SV=4	CLIC1	1	1.60637e-10	222.34	GVTFNVTTVDTK(1)R	2	0.35514	2	1	7.94957e-07	174.4	GVTFNVTTVDTK(1)R	2	0.84544	2
O00299	135	K	Chloride intracellular channel protein 1 OS=Homo sapiens OX=9606 GN=CLIC1 PE=1 SV=4	CLIC1	1	0.0296101	77.72	GLLK(1)ALK	2	-0.27242	1
O00299	183	K	Chloride intracellular channel protein 1 OS=Homo sapiens OX=9606 GN=CLIC1 PE=1 SV=4	CLIC1	1	0.0198664	58.054	FLDGNELTLADCNLLPK(1)LHIVQVVCK	4	0.7692	1
O00330	120	K	"Pyruvate dehydrogenase protein X component, mitochondrial OS=Homo sapiens OX=9606 GN=PDHX PE=1 SV=3"	PDHX	1	0.0143357	76.1	IVVEEGSK(1)NIR	2	-0.21381	1
O00339	75	K	Matrilin-2 OS=Homo sapiens OX=9606 GN=MATN2 PE=1 SV=4	MATN2	1	6.01006e-05	155.33	SVNTHDYAK(1)VK	2	1.0141	1
O00339	54	K	Matrilin-2 OS=Homo sapiens OX=9606 GN=MATN2 PE=1 SV=4	MATN2	1	0.00462684	79.471	THPQTALLESSCENK(1)R	3	-0.48703	1
O00391	211	K	Sulfhydryl oxidase 1 OS=Homo sapiens OX=9606 GN=QSOX1 PE=1 SV=3	QSOX1	1	0.0132176	73.666	EVALDLSQHK(1)GVAVR	2	-1.2555	1	1	0.000746466	101.62	EVALDLSQHK(1)GVAVR	3	0.38493	1
O00391	433	K	Sulfhydryl oxidase 1 OS=Homo sapiens OX=9606 GN=QSOX1 PE=1 SV=3	QSOX1								1	0.00432385	95.531	AK(1)EVLPAIR	2	0.33422	1
O00399	38	K	Dynactin subunit 6 OS=Homo sapiens OX=9606 GN=DCTN6 PE=1 SV=1	DCTN6	1	0.0358062	60.648	TVIHPK(1)AR	2	-2.6482	1
O00401	84	K	Neural Wiskott-Aldrich syndrome protein OS=Homo sapiens OX=9606 GN=WASL PE=1 SV=2	WASL	1	0.00581536	110.81	IFDIK(1)DGK	2	1.1918	1
O00410	693	K	Importin-5 OS=Homo sapiens OX=9606 GN=IPO5 PE=1 SV=4	IPO5	1	0.0139477	66.674	ELK(1)EGFVEYTEQVVK	2	0.38057	2
O00410	961	K	Importin-5 OS=Homo sapiens OX=9606 GN=IPO5 PE=1 SV=4	IPO5	1	0.000232213	154.56	VIQSADSK(1)TK	2	-0.55525	1	1	0.00374561	93.649	VIQSADSK(1)TK	2	-1.067	1
O00422	24	K	Histone deacetylase complex subunit SAP18 OS=Homo sapiens OX=9606 GN=SAP18 PE=1 SV=1	SAP18	1	0.00160932	119.17	EK(1)TCPLLLR	2	0.48528	1	1	0.00120243	119.17	EK(1)TCPLLLR	2	0.32344	1
O00429	255	K	Dynamin-1-like protein OS=Homo sapiens OX=9606 GN=DNM1L PE=1 SV=2	DNM1L	1	0.000559045	171.53	SQLDINNK(1)K	2	0.37175	1
O00468	1708	K	Agrin OS=Homo sapiens OX=9606 GN=AGRN PE=1 SV=6	AGRN	1	0.0034103	98.033	YDLGK(1)GAAVIR	2	-1.2082	1	1	0.0341809	57.708	YDLGK(1)GAAVIR	2	0.12359	1
O00469	335	K	"Procollagen-lysine,2-oxoglutarate 5-dioxygenase 2 OS=Homo sapiens OX=9606 GN=PLOD2 PE=1 SV=2"	PLOD2								1	0.00275802	79.795	LFIHNK(1)EVYHEK	3	0.73846	1
O00487	152	K	26S proteasome non-ATPase regulatory subunit 14 OS=Homo sapiens OX=9606 GN=PSMD14 PE=1 SV=1	PSMD14	1	4.88596e-05	141.89	AVAVVVDPIQSVK(1)GK	2	-1.9823	1	1	0.000128699	116.77	AVAVVVDPIQSVK(1)GK	2	-1.5991	1
O00487	222	K	26S proteasome non-ATPase regulatory subunit 14 OS=Homo sapiens OX=9606 GN=PSMD14 PE=1 SV=1	PSMD14	1	0.0292691	63.48	MLLNLHK(1)K	3	-0.44461	1
O00487	223	K	26S proteasome non-ATPase regulatory subunit 14 OS=Homo sapiens OX=9606 GN=PSMD14 PE=1 SV=1	PSMD14	1	0.00047698	110.32	K(1)SWMEGLTLQDYSEHCK	3	-0.67743	1
O00499	164	K	Myc box-dependent-interacting protein 1 OS=Homo sapiens OX=9606 GN=BIN1 PE=1 SV=1	BIN1								1	0.00746997	85.377	HHYESLQTAK(1)K	2	-0.3134	1
O00515	235	K	Ladinin-1 OS=Homo sapiens OX=9606 GN=LAD1 PE=1 SV=2	LAD1								1	0.00163833	104.42	SVLEK(1)TSVSEK	2	-0.47801	1
O00515	211	K	Ladinin-1 OS=Homo sapiens OX=9606 GN=LAD1 PE=1 SV=2	LAD1	1	0.0135757	73.887	VLASEK(1)TSLSEK	2	-0.21462	1
O00534	569	K	von Willebrand factor A domain-containing protein 5A OS=Homo sapiens OX=9606 GN=VWA5A PE=1 SV=2	VWA5A	1	0.0549587	69.198	ETPASDK(1)K	2	1.0699	1
O00560	223	K	Syntenin-1 OS=Homo sapiens OX=9606 GN=SDCBP PE=1 SV=1	SDCBP	1	0.000378498	115.18	ITSIVK(1)DSSAAR	2	1.8514	2
O00560	109	K	Syntenin-1 OS=Homo sapiens OX=9606 GN=SDCBP PE=1 SV=1	SDCBP	1	0.0504406	58.981	AEIK(1)QGIR	2	0.55511	1
O00560	119	K	Syntenin-1 OS=Homo sapiens OX=9606 GN=SDCBP PE=1 SV=1	SDCBP	1	4.86702e-05	160.59	EVILCK(1)DQDGK	2	-1.3032	1	1	3.99827e-05	147.2	EVILCK(1)DQDGK	2	-0.65043	1
O00560	124	K	Syntenin-1 OS=Homo sapiens OX=9606 GN=SDCBP PE=1 SV=1	SDCBP	1	0.0125031	69.825	DQDGK(1)IGLR	2	1.0774	1
O00566	357	K	U3 small nucleolar ribonucleoprotein protein MPP10 OS=Homo sapiens OX=9606 GN=MPHOSPH10 PE=1 SV=2	MPHOSPH10	0.890935	0.0496342	60.398	NSDEVK(0.891)SSFEK(0.109)R	2	1.3073	1
O00567	242	K	Nucleolar protein 56 OS=Homo sapiens OX=9606 GN=NOP56 PE=1 SV=4	NOP56	1	0.00961911	79.906	AK(1)AILDASR	2	0.27653	1	1	0.020504	67.993	AK(1)AILDASR	2	1.5792	1
O00567	240	K	Nucleolar protein 56 OS=Homo sapiens OX=9606 GN=NOP56 PE=1 SV=4	NOP56	1	0.000320393	120.68	LEELTMDGAK(1)AK	2	-1.0843	2	1	0.00425596	84.17	LEELTMDGAK(1)AK	2	-0.86635	2
O00567	158	K	Nucleolar protein 56 OS=Homo sapiens OX=9606 GN=NOP56 PE=1 SV=4	NOP56	1	0.0267582	79.454	VK(1)FNVNR	2	0.65956	1
O00567	87	K	Nucleolar protein 56 OS=Homo sapiens OX=9606 GN=NOP56 PE=1 SV=4	NOP56	1	0.00372032	87.363	LLLETHLPSK(1)K	3	-0.37206	1	1	0.0258004	50.452	LLLETHLPSK(1)K	3	0.4368	1
O00571	335	K	ATP-dependent RNA helicase DDX3X OS=Homo sapiens OX=9606 GN=DDX3X PE=1 SV=3	DDX3X	1	0.0192653	73.665	GK(1)IGLDFCK	2	-1.1196	1
O00571	427	K	ATP-dependent RNA helicase DDX3X OS=Homo sapiens OX=9606 GN=DDX3X PE=1 SV=3	DDX3X	1	0.00832254	92.062	VVWVEESDK(1)R	2	-1.6255	1	1	0.000582622	109.71	VVWVEESDK(1)R	2	-0.99848	1
O00757	208	K	"Fructose-1,6-bisphosphatase isozyme 2 OS=Homo sapiens OX=9606 GN=FBP2 PE=1 SV=2"	FBP2	1	0.0511136	50.194	GK(1)IYSLNEGYAK	2	-0.67827	1	1	0.0156512	73.499	GK(1)IYSLNEGYAK	2	-1.3282	1
O00764	161	K	Pyridoxal kinase OS=Homo sapiens OX=9606 GN=PDXK PE=1 SV=1	PDXK								1	0.00197022	96.229	K(1)IHSQEEALR	3	-0.29642	2
O00764	253	K	Pyridoxal kinase OS=Homo sapiens OX=9606 GN=PDXK PE=1 SV=1	PDXK	1	0.000394212	121.6	HPNNLK(1)VACEK	2	-0.45954	1
O00764	258	K	Pyridoxal kinase OS=Homo sapiens OX=9606 GN=PDXK PE=1 SV=1	PDXK	1	0.0105225	69.594	VACEK(1)TVSTLHHVLQR	4	-0.21217	1
O00764	139	K	Pyridoxal kinase OS=Homo sapiens OX=9606 GN=PDXK PE=1 SV=1	PDXK	1	4.13573e-08	170.16	EK(1)VVPLADIITPNQFEAELLSGR	2	0.46509	1
O14498	362	K	Immunoglobulin superfamily containing leucine-rich repeat protein OS=Homo sapiens OX=9606 GN=ISLR PE=2 SV=1	ISLR	1	0.000516354	158.76	FHGK(1)AVEGK	2	3.3305	1	1	0.000858508	131.06	FHGK(1)AVEGK	2	2.7903	1
O14562	137	K	Ubiquitin domain-containing protein UBFD1 OS=Homo sapiens OX=9606 GN=UBFD1 PE=1 SV=2	UBFD1								1	0.0305897	61.161	GLVPEDK(1)TLR	2	-0.18371	1
O14579	293	K	Coatomer subunit epsilon OS=Homo sapiens OX=9606 GN=COPE PE=1 SV=3	COPE	1	3.61533e-05	166.34	EYQAK(1)ENDFDR	2	-2.979	3	1	0.000871394	119.16	EYQAK(1)ENDFDR	2	-2.0628	2
O14579	278	K	Coatomer subunit epsilon OS=Homo sapiens OX=9606 GN=COPE PE=1 SV=3	COPE								1	0.0229123	66.27	YLSQLK(1)DAHR	2	-0.068555	1
O14579	65	K	Coatomer subunit epsilon OS=Homo sapiens OX=9606 GN=COPE PE=1 SV=3	COPE	1	0.00114447	91.128	K(1)FGVVLDEIKPSSAPELQAVR	3	0.45984	1
O14607	1248	K	Histone demethylase UTY OS=Homo sapiens OX=9606 GN=UTY PE=1 SV=2	UTY	1	0.0535672	45.997	ILK(1)QYQTLR	3	0.77107	1
O14617	839	K	AP-3 complex subunit delta-1 OS=Homo sapiens OX=9606 GN=AP3D1 PE=1 SV=1	AP3D1								0.999911	0.046549	48.423	SPEKDVPMVEK(1)K	2	-3.76	1
O14617	386	K	AP-3 complex subunit delta-1 OS=Homo sapiens OX=9606 GN=AP3D1 PE=1 SV=1	AP3D1	1	1.69233e-06	161.21	LMTHVDK(1)AEGTTYR	3	-0.15063	1
O14617	7	K	AP-3 complex subunit delta-1 OS=Homo sapiens OX=9606 GN=AP3D1 PE=1 SV=1	AP3D1								1	0.00714235	98.299	MVK(1)GSIDR	2	1.6052	1
O14737	33	K	Programmed cell death protein 5 OS=Homo sapiens OX=9606 GN=PDCD5 PE=1 SV=3	PDCD5	1	0.00160313	95.854	HGDPGDAAQQEAK(1)HR	3	-0.11773	1
O14744	200	K	Protein arginine N-methyltransferase 5 OS=Homo sapiens OX=9606 GN=PRMT5 PE=1 SV=4	PRMT5	1	0.0149087	99.799	TLCDYSK(1)R	2	1.3562	1
O14744	387	K	Protein arginine N-methyltransferase 5 OS=Homo sapiens OX=9606 GN=PRMT5 PE=1 SV=4	PRMT5	1	0.0187089	78.192	IK(1)LYAVEK	2	0.15011	1
O14745	50	K	Na(+)/H(+) exchange regulatory cofactor NHE-RF1 OS=Homo sapiens OX=9606 GN=SLC9A3R1 PE=1 SV=4	SLC9A3R1								1	5.27315e-05	135.58	LVEPGSPAEK(1)AGLLAGDR	2	-0.30496	1
O14773	346	K	Tripeptidyl-peptidase 1 OS=Homo sapiens OX=9606 GN=TPP1 PE=1 SV=2	TPP1	1	0.000324769	127.3	VNTELMK(1)AAAR	2	-0.4585	1	1	0.00427891	86.624	VNTELMK(1)AAAR	2	0.32282	1
O14776	855	K	Transcription elongation regulator 1 OS=Homo sapiens OX=9606 GN=TCERG1 PE=1 SV=2	TCERG1								1	0.00500135	106.38	NLDSEK(1)EK	2	0.24294	2
O14787	34	K	Transportin-2 OS=Homo sapiens OX=9606 GN=TNPO2 PE=1 SV=3	TNPO2	1	0.0229915	83.614	IVQDK(1)LK	2	0.3004	1
O14787	817	K	Transportin-2 OS=Homo sapiens OX=9606 GN=TNPO2 PE=1 SV=3	TNPO2	1	0.034125	63.184	DNEEK(1)DSAFR	2	2.0012	1
O14791	233	K	Apolipoprotein L1 OS=Homo sapiens OX=9606 GN=APOL1 PE=1 SV=5	APOL1	1	0.00324447	85.837	K(1)WWTQAQAHDLVIK	3	0.5168	1	1	0.00152933	92.039	K(1)WWTQAQAHDLVIK	3	0.58372	1
O14818	52	K	Proteasome subunit alpha type-7 OS=Homo sapiens OX=9606 GN=PSMA7 PE=1 SV=1	PSMA7	1	0.00692814	86.136	SVAK(1)LQDER	2	1.1931	1	1	0.0015239	111.82	SVAK(1)LQDER	2	1.133	2
O14818	157	K	Proteasome subunit alpha type-7 OS=Homo sapiens OX=9606 GN=PSMA7 PE=1 SV=1	PSMA7	1	9.30483e-06	143.46	LYQTDPSGTYHAWK(1)ANAIGR	3	-1.0209	1	1	0.000347431	107.75	LYQTDPSGTYHAWK(1)ANAIGR	3	-0.8096	1
O14818	115	K	Proteasome subunit alpha type-7 OS=Homo sapiens OX=9606 GN=PSMA7 PE=1 SV=1	PSMA7	1	0.0111473	91.906	YIASLK(1)QR	2	-0.72899	1	1	0.0268317	67.032	YIASLK(1)QR	2	-1.406	1
O14818	47	K	Proteasome subunit alpha type-7 OS=Homo sapiens OX=9606 GN=PSMA7 PE=1 SV=1	PSMA7	1	0.00371948	107.15	DIVVLGVEK(1)K	2	-0.14483	1	1	0.00555761	96.331	DIVVLGVEK(1)K	2	0.080504	1
O14841	175	K	5-oxoprolinase OS=Homo sapiens OX=9606 GN=OPLAH PE=1 SV=3	OPLAH	1	0.0460292	57.59	GK(1)LEGLLSR	2	-0.73483	1
O14874	184	K	"[3-methyl-2-oxobutanoate dehydrogenase [lipoamide]] kinase, mitochondrial OS=Homo sapiens OX=9606 GN=BCKDK PE=1 SV=2"	BCKDK	1	0.0192653	73.665	HIEDEK(1)LVR	2	1.8942	1
O14879	216	K	Interferon-induced protein with tetratricopeptide repeats 3 OS=Homo sapiens OX=9606 GN=IFIT3 PE=1 SV=1	IFIT3								1	0.00308826	102.72	VLLGLK(1)LQK	2	-0.11977	1
O14879	119	K	Interferon-induced protein with tetratricopeptide repeats 3 OS=Homo sapiens OX=9606 GN=IFIT3 PE=1 SV=1	IFIT3								1	0.0290935	58.699	LSDAQIYVDK(1)VK	2	2.871	1
O14880	111	K	Microsomal glutathione S-transferase 3 OS=Homo sapiens OX=9606 GN=MGST3 PE=1 SV=1	MGST3	1	2.42994e-05	146.16	VLYAYGYYTGEPSK(1)R	2	1.0828	1	1	0.00478814	87.184	VLYAYGYYTGEPSK(1)R	2	4.4009	1
O14907	20	K	Tax1-binding protein 3 OS=Homo sapiens OX=9606 GN=TAX1BP3 PE=1 SV=2	TAX1BP3								1	0.0492785	57.559	VEIHK(1)LR	2	0.012563	1
O14907	53	K	Tax1-binding protein 3 OS=Homo sapiens OX=9606 GN=TAX1BP3 PE=1 SV=2	TAX1BP3								1	0.00351342	100.25	TDK(1)GIYVTR	2	1.1901	1
O14933	9	K	Ubiquitin/ISG15-conjugating enzyme E2 L6 OS=Homo sapiens OX=9606 GN=UBE2L6 PE=1 SV=4	UBE2L6								1	0.0423809	50.834	VVK(1)ELEDLQK	2	-0.6846	1
O14936	60	K	Peripheral plasma membrane protein CASK OS=Homo sapiens OX=9606 GN=CASK PE=1 SV=3	CASK	1	0.00572	93.839	FTSSPGLSTEDLK(1)R	2	2.6752	1	1	0.032026	67.879	FTSSPGLSTEDLK(1)R	2	2.6974	1
O14964	146	K	Hepatocyte growth factor-regulated tyrosine kinase substrate OS=Homo sapiens OX=9606 GN=HGS PE=1 SV=1	HGS	1	0.010056	71.309	VEGHVFPEFK(1)ESDAMFAAER	3	0.85688	1
O14964	50	K	Hepatocyte growth factor-regulated tyrosine kinase substrate OS=Homo sapiens OX=9606 GN=HGS PE=1 SV=1	HGS	1	0.0266784	77.282	YAVNSIK(1)K	2	1.0257	1	1	0.0518202	63.48	YAVNSIK(1)K	2	0.72822	1
O14974	1008	K	Protein phosphatase 1 regulatory subunit 12A OS=Homo sapiens OX=9606 GN=PPP1R12A PE=1 SV=1	PPP1R12A	1	0.0621335	42.336	MLPDLK(1)ADNQR	2	0.0035254	1
O14974	197	K	Protein phosphatase 1 regulatory subunit 12A OS=Homo sapiens OX=9606 GN=PPP1R12A PE=1 SV=1	PPP1R12A	1	0.00145299	97.767	HAK(1)SGGTALHVAAAK	3	0.36747	1	1	0.000685189	102.64	HAK(1)SGGTALHVAAAK	3	-0.18948	1
O14979	142	K	Heterogeneous nuclear ribonucleoprotein D-like OS=Homo sapiens OX=9606 GN=HNRNPDL PE=1 SV=3	HNRNPDL	1	0.00026707	125.74	INASK(1)NQQDDGK	2	0.49133	1
O14979	161	K	Heterogeneous nuclear ribonucleoprotein D-like OS=Homo sapiens OX=9606 GN=HNRNPDL PE=1 SV=3	HNRNPDL	1	0.000101647	141.88	MFIGGLSWDTSK(1)K	2	-0.58204	1
O14979	311	K	Heterogeneous nuclear ribonucleoprotein D-like OS=Homo sapiens OX=9606 GN=HNRNPDL PE=1 SV=3	HNRNPDL	1	0.00722776	84.498	VAQPK(1)EVYR	2	1.0021	1
O14979	212	K	Heterogeneous nuclear ribonucleoprotein D-like OS=Homo sapiens OX=9606 GN=HNRNPDL PE=1 SV=3	HNRNPDL								1	0.00638071	113.5	EHK(1)LDGK	2	-0.077931	1
O14979	209	K	Heterogeneous nuclear ribonucleoprotein D-like OS=Homo sapiens OX=9606 GN=HNRNPDL PE=1 SV=3	HNRNPDL	1	0.00565819	95.815	VLELK(1)EHK	2	0.36552	2	1	0.00274737	121.99	VLELK(1)EHK	2	0.62477	2
O14979	149	K	Heterogeneous nuclear ribonucleoprotein D-like OS=Homo sapiens OX=9606 GN=HNRNPDL PE=1 SV=3	HNRNPDL	1	0.00249221	80.272	NQQDDGK(1)MFIGGLSWDTSK	3	0.59793	1
O14979	302	K	Heterogeneous nuclear ribonucleoprotein D-like OS=Homo sapiens OX=9606 GN=HNRNPDL PE=1 SV=3	HNRNPDL	1	2.42571e-05	159.09	YHQIGSGK(1)CEIK	2	-2.278	1	1	0.000221187	118.28	YHQIGSGK(1)CEIK	2	-1.8809	1
O14979	162	K	Heterogeneous nuclear ribonucleoprotein D-like OS=Homo sapiens OX=9606 GN=HNRNPDL PE=1 SV=3	HNRNPDL	1	0.0102046	90.629	K(1)DLTEYLSR	2	1.7696	1
O14979	216	K	Heterogeneous nuclear ribonucleoprotein D-like OS=Homo sapiens OX=9606 GN=HNRNPDL PE=1 SV=3	HNRNPDL	1	0.0282697	67.838	LDGK(1)LIDPK	2	0.74529	1
O14980	446	K	Exportin-1 OS=Homo sapiens OX=9606 GN=XPO1 PE=1 SV=1	XPO1	1	0.00015889	131.28	EFMK(1)DTDSINLYK	2	-0.30697	1
O14980	479	K	Exportin-1 OS=Homo sapiens OX=9606 GN=XPO1 PE=1 SV=1	XPO1	1	6.90214e-05	139.04	IMTEK(1)LHNQVNGTEWSWK	3	-0.65135	1	1	0.00310498	82.707	IMTEK(1)LHNQVNGTEWSWK	3	-1.3957	1
O14980	122	K	Exportin-1 OS=Homo sapiens OX=9606 GN=XPO1 PE=1 SV=1	XPO1	1	0.00611373	81.525	TSSDPTCVEK(1)EK	2	0.78569	1
O14980	103	K	Exportin-1 OS=Homo sapiens OX=9606 GN=XPO1 PE=1 SV=1	XPO1	1	0.0153975	94.262	NQCEGIK(1)K	2	-0.15599	1
O14980	54	K	Exportin-1 OS=Homo sapiens OX=9606 GN=XPO1 PE=1 SV=1	XPO1	1	0.000251024	111.59	MAQEVLTHLK(1)EHPDAWTR	4	0.38387	1
O14980	531	K	Exportin-1 OS=Homo sapiens OX=9606 GN=XPO1 PE=1 SV=1	XPO1	1	4.5809e-05	149.72	DLLGLCEQK(1)R	2	-2.4627	1
O14980	339	K	Exportin-1 OS=Homo sapiens OX=9606 GN=XPO1 PE=1 SV=1	XPO1	1	0.00387961	93.649	EHDQLIEK(1)R	3	1.7935	1
O14980	680	K	Exportin-1 OS=Homo sapiens OX=9606 GN=XPO1 PE=1 SV=1	XPO1	1	0.000158927	135.99	NVDILK(1)DPETVK	2	-0.28783	2	1	0.000506322	110.86	NVDILK(1)DPETVK	2	0.22276	2
O14980	455	K	Exportin-1 OS=Homo sapiens OX=9606 GN=XPO1 PE=1 SV=1	XPO1	1	8.51224e-05	142.98	DTDSINLYK(1)NMR	2	-1.6104	1
O15031	1743	K	Plexin-B2 OS=Homo sapiens OX=9606 GN=PLXNB2 PE=1 SV=3	PLXNB2								1	0.0437269	50.108	LLYAK(1)EISTYK	2	2.0046	1
O15031	1491	K	Plexin-B2 OS=Homo sapiens OX=9606 GN=PLXNB2 PE=1 SV=3	PLXNB2	1	4.27779e-05	135.66	VLNCDTISQVK(1)EK	2	1.3959	1	1	0.000118076	123.8	VLNCDTISQVK(1)EK	2	0.24357	1
O15083	566	K	ERC protein 2 OS=Homo sapiens OX=9606 GN=ERC2 PE=1 SV=3	ERC2								1	0.0492461	54.066	DK(1)QLTNLK(1)DR	2	1.0703	1
O15083	560	K	ERC protein 2 OS=Homo sapiens OX=9606 GN=ERC2 PE=1 SV=3	ERC2								1	0.0492461	54.066	DK(1)QLTNLK(1)DR	2	1.0703	1
O15143	138	K	Actin-related protein 2/3 complex subunit 1B OS=Homo sapiens OX=9606 GN=ARPC1B PE=1 SV=3	ARPC1B	0.929596	0.0412231	91.584	HIK(0.93)K(0.07)PIR	2	2.8728	1
O15143	18	K	Actin-related protein 2/3 complex subunit 1B OS=Homo sapiens OX=9606 GN=ARPC1B PE=1 SV=3	ARPC1B	1	2.47552e-05	139.9	AYHSFLVEPISCHAWNK(1)DR	3	-1.0668	1	1	0.00281783	115.34	AYHSFLVEPISCHAWNK(1)DR	3	0.53596	1
O15143	307	K	Actin-related protein 2/3 complex subunit 1B OS=Homo sapiens OX=9606 GN=ARPC1B PE=1 SV=3	ARPC1B	1	0.0328724	91.041	FQNLDK(1)K	2	-1.0093	1
O15143	44	K	Actin-related protein 2/3 complex subunit 1B OS=Homo sapiens OX=9606 GN=ARPC1B PE=1 SV=3	ARPC1B	1	0.00135681	164.96	WTK(1)VHELK	2	-0.4687	2	1	0.0410973	54.776	WTK(1)VHELK	2	-0.14685	1
O15143	49	K	Actin-related protein 2/3 complex subunit 1B OS=Homo sapiens OX=9606 GN=ARPC1B PE=1 SV=3	ARPC1B	1	0.00167251	92.913	VHELK(1)EHNGQVTGIDWAPESNR	3	-0.016064	1
O15143	233	K	Actin-related protein 2/3 complex subunit 1B OS=Homo sapiens OX=9606 GN=ARPC1B PE=1 SV=3	ARPC1B	1	9.33834e-19	269.88	VAWVSHDSTVCLADADK(1)K	2	0.27063	3	1	1.20677e-20	259	VAWVSHDSTVCLADADK(1)K	3	-0.64477	3
O15143	367	K	Actin-related protein 2/3 complex subunit 1B OS=Homo sapiens OX=9606 GN=ARPC1B PE=1 SV=3	ARPC1B	1	0.0588935	46.462	SLESALK(1)DLK	2	1.5221	1
O15143	339	K	Actin-related protein 2/3 complex subunit 1B OS=Homo sapiens OX=9606 GN=ARPC1B PE=1 SV=3	ARPC1B	1	4.70082e-05	142.12	NSVSQISVLSGGK(1)AK	2	-0.67764	1	1	1.11703e-07	173.72	NSVSQISVLSGGK(1)AK	2	-0.51881	1
O15144	117	K	Actin-related protein 2/3 complex subunit 2 OS=Homo sapiens OX=9606 GN=ARPC2 PE=1 SV=1	ARPC2	1	5.10043e-05	152.97	DSIVHQAGMLK(1)R	2	-0.073085	5	1	0.000210207	130.98	DSIVHQAGMLK(1)R	3	-0.31375	4
O15144	65	K	Actin-related protein 2/3 complex subunit 2 OS=Homo sapiens OX=9606 GN=ARPC2 PE=1 SV=1	ARPC2	1	8.741e-09	203.74	FYK(1)ELQAHGADELLK	2	1.2913	2	1	0.0190953	55.335	FYK(1)ELQAHGADELLK	3	0.13251	1
O15144	136	K	Actin-related protein 2/3 complex subunit 2 OS=Homo sapiens OX=9606 GN=ARPC2 PE=1 SV=1	ARPC2	1	3.44821e-07	179.19	YFQFQEEGK(1)EGENR	2	-0.67325	1	1	1.88412e-12	221.09	YFQFQEEGK(1)EGENR	2	0.0036104	1
O15144	54	K	Actin-related protein 2/3 complex subunit 2 OS=Homo sapiens OX=9606 GN=ARPC2 PE=1 SV=1	ARPC2	1	0.053365	50.194	TK(1)VMVSISLK	2	-1.6505	1
O15144	295	K	Actin-related protein 2/3 complex subunit 2 OS=Homo sapiens OX=9606 GN=ARPC2 PE=1 SV=1	ARPC2	1	0.000550163	133.32	TITGK(1)TFSSR	2	-0.21397	1	1	0.00447385	89.047	TITGK(1)TFSSR	2	0.42965	1
O15144	157	K	Actin-related protein 2/3 complex subunit 2 OS=Homo sapiens OX=9606 GN=ARPC2 PE=1 SV=1	ARPC2	1	0.000294154	134.23	DDETMYVESK(1)K	2	-0.74931	2	1	0.000643276	116.3	DDETMYVESK(1)K	2	-0.22192	2
O15144	186	K	Actin-related protein 2/3 complex subunit 2 OS=Homo sapiens OX=9606 GN=ARPC2 PE=1 SV=1	ARPC2	1	0.000586215	131.44	VFMQEFK(1)EGR	2	-2.1882	1	1	0.0129585	74.162	VFMQEFK(1)EGR	2	-2.3888	1
O15144	286	K	Actin-related protein 2/3 complex subunit 2 OS=Homo sapiens OX=9606 GN=ARPC2 PE=1 SV=1	ARPC2	1	0.0158394	107.57	ARPDAEK(1)K	2	0.29051	1	1	0.0216243	100.02	ARPDAEK(1)K	2	-0.48592	1
O15144	290	K	Actin-related protein 2/3 complex subunit 2 OS=Homo sapiens OX=9606 GN=ARPC2 PE=1 SV=1	ARPC2								1	0.041818	54.157	EMK(1)TITGK	2	-0.048331	1
O15144	77	K	Actin-related protein 2/3 complex subunit 2 OS=Homo sapiens OX=9606 GN=ARPC2 PE=1 SV=1	ARPC2	1	1.39686e-10	225.63	ELQAHGADELLK(1)R	3	0.38469	3	1	5.54018e-30	336.79	ELQAHGADELLK(1)R	2	0.22905	3
O15144	269	K	Actin-related protein 2/3 complex subunit 2 OS=Homo sapiens OX=9606 GN=ARPC2 PE=1 SV=1	ARPC2	1	0.0591782	51.854	AK(1)TSDFLK	2	-0.62016	1
O15145	123	K	Actin-related protein 2/3 complex subunit 3 OS=Homo sapiens OX=9606 GN=ARPC3 PE=1 SV=3	ARPC3								1	0.0151311	77.14	PANK(1)QEDEVMR	2	-0.96717	1
O15169	719	K	Axin-1 OS=Homo sapiens OX=9606 GN=AXIN1 PE=1 SV=2	AXIN1	1	0.00147538	191.85	RLEEEEK(1)R	2	-0.65013	1
O15173	132	K	Membrane-associated progesterone receptor component 2 OS=Homo sapiens OX=9606 GN=PGRMC2 PE=1 SV=1	PGRMC2	1	0.00261461	109.71	VFDVTK(1)GSK	2	-0.61796	1	1	0.00573725	87.308	VFDVTK(1)GSK	2	-1.4333	1
O15173	193	K	Membrane-associated progesterone receptor component 2 OS=Homo sapiens OX=9606 GN=PGRMC2 PE=1 SV=1	PGRMC2	1	0.0137524	82.671	EK(1)YDYVGR	2	-0.10958	1	1	0.0488362	55.902	EK(1)YDYVGR	2	-0.41071	1
O15173	162	K	Membrane-associated progesterone receptor component 2 OS=Homo sapiens OX=9606 GN=PGRMC2 PE=1 SV=1	PGRMC2	1	0.000135533	133.81	GLATFCLDK(1)DALR	2	-1.1664	1
O15230	2481	K	Laminin subunit alpha-5 OS=Homo sapiens OX=9606 GN=LAMA5 PE=1 SV=8	LAMA5								1	4.32399e-05	141.93	MQTFSPAGSK(1)LR	2	-0.36245	1
O15230	2451	K	Laminin subunit alpha-5 OS=Homo sapiens OX=9606 GN=LAMA5 PE=1 SV=8	LAMA5	1	0.000148152	117.7	LLHSLDQAK(1)EELER	3	-0.071355	2	1	8.46399e-05	115.12	LLHSLDQAK(1)EELER	3	0.79409	2
O15258	120	K	Protein RER1 OS=Homo sapiens OX=9606 GN=RER1 PE=1 SV=1	RER1	1	0.00114271	104.94	LPEFK(1)FWHAATK	3	0.015693	1
O15269	210	K	Serine palmitoyltransferase 1 OS=Homo sapiens OX=9606 GN=SPTLC1 PE=1 SV=1	SPTLC1	1	0.00253899	90.731	LFK(1)HNDMADLER	3	0.66725	1
O15305	150	K	Phosphomannomutase 2 OS=Homo sapiens OX=9606 GN=PMM2 PE=1 SV=1	PMM2	0.862682	0.00345153	86.467	IEFYELDK(0.137)K(0.863)ENIR	3	-0.070604	1
O15305	149	K	Phosphomannomutase 2 OS=Homo sapiens OX=9606 GN=PMM2 PE=1 SV=1	PMM2	1	0.0102046	90.629	IEFYELDK(1)K	2	1.2525	1	1	0.00106005	109.11	IEFYELDK(1)K	2	0.23666	2
O15327	700	K	Inositol polyphosphate 4-phosphatase type II OS=Homo sapiens OX=9606 GN=INPP4B PE=1 SV=4	INPP4B	1	0.00517491	80.96	IIEAK(1)SNDVLPVITGR	2	-1.0267	1	1	0.047382	48.704	IIEAK(1)SNDVLPVITGR	2	-1.2693	1
O15372	227	K	Eukaryotic translation initiation factor 3 subunit H OS=Homo sapiens OX=9606 GN=EIF3H PE=1 SV=1	EIF3H	1	0.0372306	40.384	SAVADK(1)HELLSLASSNHLGK	4	-0.7941	1	1	0.021532	51.566	SAVADK(1)HELLSLASSNHLGK	4	-0.3205	1
O15372	188	K	Eukaryotic translation initiation factor 3 subunit H OS=Homo sapiens OX=9606 GN=EIF3H PE=1 SV=1	EIF3H	1	0.0135506	82.452	DFSPEALK(1)K	2	0.2707	2
O15372	165	K	Eukaryotic translation initiation factor 3 subunit H OS=Homo sapiens OX=9606 GN=EIF3H PE=1 SV=1	EIF3H	1	0.000351881	117.7	TAQGSLSLK(1)AYR	2	0.17549	1	1	0.00213256	99.283	TAQGSLSLK(1)AYR	2	0.19675	1
O15372	180	K	Eukaryotic translation initiation factor 3 subunit H OS=Homo sapiens OX=9606 GN=EIF3H PE=1 SV=1	EIF3H	1	0.00413934	96.668	EK(1)DFSPEALK	2	0.53921	1
O15382	321	K	"Branched-chain-amino-acid aminotransferase, mitochondrial OS=Homo sapiens OX=9606 GN=BCAT2 PE=1 SV=2"	BCAT2	1	0.00146102	123.69	TITMK(1)QLLR	2	-0.28163	1
O15382	377	K	"Branched-chain-amino-acid aminotransferase, mitochondrial OS=Homo sapiens OX=9606 GN=BCAT2 PE=1 SV=2"	BCAT2	1	0.000924841	114.28	ELK(1)EIQYGIR	2	-0.31418	1
O15400	138	K	Syntaxin-7 OS=Homo sapiens OX=9606 GN=STX7 PE=1 SV=4	STX7	1	7.6489e-06	147.62	VSGSFPEDSSK(1)ER	2	-0.54934	1	1	0.00906981	76.228	VSGSFPEDSSK(1)ER	2	-0.55314	1
O15417	2156	K	Trinucleotide repeat-containing gene 18 protein OS=Homo sapiens OX=9606 GN=TNRC18 PE=1 SV=3	TNRC18	1	0.0572458	47.574	SCIIDK(1)DELK	2	-0.020107	1
O15439	1253	K	Multidrug resistance-associated protein 4 OS=Homo sapiens OX=9606 GN=ABCC4 PE=1 SV=3	ABCC4	1	0.0410005	56.783	LK(1)EYDEPYVLLQNK	2	0.20787	1
O15511	13	K	Actin-related protein 2/3 complex subunit 5 OS=Homo sapiens OX=9606 GN=ARPC5 PE=1 SV=3	ARPC5	1	0.00011542	151.22	K(1)VDVDEYDENK	2	-0.73148	1	1	0.00407221	94.297	K(1)VDVDEYDENK	2	-2.4102	1
O15511	67	K	Actin-related protein 2/3 complex subunit 5 OS=Homo sapiens OX=9606 GN=ARPC5 PE=1 SV=3	ARPC5	1	0.00010503	141.1	NPPINTK(1)SQAVK	2	-0.49701	1	1	1.31709e-05	152.69	NPPINTK(1)SQAVK	2	0.13852	1
O15511	87	K	Actin-related protein 2/3 complex subunit 5 OS=Homo sapiens OX=9606 GN=ARPC5 PE=1 SV=3	ARPC5	1	0.000114795	140.17	VLISFK(1)ANDIEK	2	1.0534	2	1	0.00019447	121.83	VLISFK(1)ANDIEK	2	-0.22703	1
O15511	100	K	Actin-related protein 2/3 complex subunit 5 OS=Homo sapiens OX=9606 GN=ARPC5 PE=1 SV=3	ARPC5	1	0.000314711	142.07	AVQSLDK(1)NGVDLLMK	2	-3.5958	1
O15511	93	K	Actin-related protein 2/3 complex subunit 5 OS=Homo sapiens OX=9606 GN=ARPC5 PE=1 SV=3	ARPC5	1	0.0204058	71.632	ANDIEK(1)AVQSLDK	2	-3.2717	1
O43143	488	K	Pre-mRNA-splicing factor ATP-dependent RNA helicase DHX15 OS=Homo sapiens OX=9606 GN=DHX15 PE=1 SV=2	DHX15	1	0.0119834	88.942	LYTEK(1)AYK	2	2.7679	1	1	0.0165625	75.854	LYTEK(1)AYK	2	1.466	1
O43143	614	K	Pre-mRNA-splicing factor ATP-dependent RNA helicase DHX15 OS=Homo sapiens OX=9606 GN=DHX15 PE=1 SV=2	DHX15	1	0.0362991	67.032	AADEAK(1)MR	2	1.9809	2	1	0.00832674	104.37	AADEAK(1)MR	2	-0.68376	1
O43143	515	K	Pre-mRNA-splicing factor ATP-dependent RNA helicase DHX15 OS=Homo sapiens OX=9606 GN=DHX15 PE=1 SV=2	DHX15	1	0.000376407	129.7	SNLGSVVLQLK(1)K	3	-0.35182	2	1	0.000212651	130.79	SNLGSVVLQLK(1)K	2	-0.34533	1
O43169	39	K	Cytochrome b5 type B OS=Homo sapiens OX=9606 GN=CYB5B PE=1 SV=3	CYB5B	1	5.23167e-08	193.81	NSLK(1)ELWLVIHGR	3	-0.84635	1
O43169	115	K	Cytochrome b5 type B OS=Homo sapiens OX=9606 GN=CYB5B PE=1 SV=3	CYB5B	1	0.000106367	196.88	DPSK(1)NDTCK	2	0.45817	2
O43169	34	K	Cytochrome b5 type B OS=Homo sapiens OX=9606 GN=CYB5B PE=1 SV=3	CYB5B	1	0.0584115	74.415	LEEVAK(1)R	2	-0.18238	1
O43175	69	K	D-3-phosphoglycerate dehydrogenase OS=Homo sapiens OX=9606 GN=PHGDH PE=1 SV=4	PHGDH	1	2.31067e-10	202.61	VTADVINAAEK(1)LQVVGR	2	-0.085537	1
O43175	129	K	D-3-phosphoglycerate dehydrogenase OS=Homo sapiens OX=9606 GN=PHGDH PE=1 SV=4	PHGDH	1	0.000250748	121.36	QIPQATASMK(1)DGK	2	-3.2261	1
O43175	33	K	D-3-phosphoglycerate dehydrogenase OS=Homo sapiens OX=9606 GN=PHGDH PE=1 SV=4	PHGDH	1	0.0320975	44.831	ILQDGGLQVVEK(1)QNLSK	3	-0.62798	1
O43175	394	K	D-3-phosphoglycerate dehydrogenase OS=Homo sapiens OX=9606 GN=PHGDH PE=1 SV=4	PHGDH	1	0.000256978	118.4	QADVNLVNAK(1)LLVK	2	1.6786	1
O43175	289	K	D-3-phosphoglycerate dehydrogenase OS=Homo sapiens OX=9606 GN=PHGDH PE=1 SV=4	PHGDH	1	1.84112e-11	183.42	ALVDHENVISCPHLGASTK(1)EAQSR	3	1.3561	2
O43181	73	K	"NADH dehydrogenase [ubiquinone] iron-sulfur protein 4, mitochondrial OS=Homo sapiens OX=9606 GN=NDUFS4 PE=1 SV=1"	NDUFS4								1	0.000591848	104.45	LDITTLTGVPEEHIK(1)TR	3	1.2579	1
O43237	81	K	Cytoplasmic dynein 1 light intermediate chain 2 OS=Homo sapiens OX=9606 GN=DYNC1LI2 PE=1 SV=1	DYNC1LI2	1	0.0021718	128.61	LQGAEHGK(1)K	2	-0.0030437	1	1	0.00177463	124.08	LQGAEHGK(1)K	2	-0.73952	2
O43237	162	K	Cytoplasmic dynein 1 light intermediate chain 2 OS=Homo sapiens OX=9606 GN=DYNC1LI2 PE=1 SV=1	DYNC1LI2	1	0.012266	107.59	EHIDK(1)MK	2	-0.65973	1
O43237	352	K	Cytoplasmic dynein 1 light intermediate chain 2 OS=Homo sapiens OX=9606 GN=DYNC1LI2 PE=1 SV=1	DYNC1LI2	1	0.000102155	116.29	LVHDK(1)ELAAEDEQVFLMK	3	0.32206	2	1	7.55641e-05	120.24	LVHDK(1)ELAAEDEQVFLMK	3	0.74329	1
O43242	54	K	26S proteasome non-ATPase regulatory subunit 3 OS=Homo sapiens OX=9606 GN=PSMD3 PE=1 SV=2	PSMD3	1	2.5465e-12	194.21	EEAATGGGSTGEADGK(1)TAAAAAEHSQR	3	0.067364	2	1	7.46359e-12	187.29	EEAATGGGSTGEADGK(1)TAAAAAEHSQR	3	0.12681	1
O43242	455	K	26S proteasome non-ATPase regulatory subunit 3 OS=Homo sapiens OX=9606 GN=PSMD3 PE=1 SV=2	PSMD3	1	0.0004008	109.38	DGVIEASINHEK(1)GYVQSK	3	0.44893	1
O43242	89	K	26S proteasome non-ATPase regulatory subunit 3 OS=Homo sapiens OX=9606 GN=PSMD3 PE=1 SV=2	PSMD3	1	0.0101249	95.531	AVSGK(1)EPR	2	-0.77865	1	1	0.0275333	66.429	AVSGK(1)EPR	2	-0.38539	1
O43242	209	K	26S proteasome non-ATPase regulatory subunit 3 OS=Homo sapiens OX=9606 GN=PSMD3 PE=1 SV=2	PSMD3	1	0.00412799	90.412	ALDLVAAK(1)CYYYHAR	3	2.644	1
O43242	325	K	26S proteasome non-ATPase regulatory subunit 3 OS=Homo sapiens OX=9606 GN=PSMD3 PE=1 SV=2	PSMD3	1	0.022736	53.121	APQHTAVGFK(1)QTVHK	4	0.16968	1	1	0.0248184	43.316	APQHTAVGFK(1)QTVHK	4	-0.13109	1
O43252	404	K	Bifunctional 3'-phosphoadenosine 5'-phosphosulfate synthase 1 OS=Homo sapiens OX=9606 GN=PAPSS1 PE=1 SV=2	PAPSS1	1	0.036525	64.42	LTPTELK(1)QK	2	-1.5894	1
O43301	280	K	Heat shock 70 kDa protein 12A OS=Homo sapiens OX=9606 GN=HSPA12A PE=1 SV=2	HSPA12A	1	1.71804e-05	120.85	AAVNGYSGSDTVGAGFTQAK(1)EHIR	3	1.4706	2
O43301	664	K	Heat shock 70 kDa protein 12A OS=Homo sapiens OX=9606 GN=HSPA12A PE=1 SV=2	HSPA12A	1	0.0130182	73.655	ATAIDIATSK(1)SVK	2	-1.6011	1
O43324	12	K	Eukaryotic translation elongation factor 1 epsilon-1 OS=Homo sapiens OX=9606 GN=EEF1E1 PE=1 SV=1	EEF1E1	1	0.00812588	133.71	AAAAELSLLEK(1)SLGLSK	2	-0.30443	1
O43324	136	K	Eukaryotic translation elongation factor 1 epsilon-1 OS=Homo sapiens OX=9606 GN=EEF1E1 PE=1 SV=1	EEF1E1	1	0.00162589	107.24	FIVDLTVQEK(1)EK	2	-0.091049	1
O43390	126	K	Heterogeneous nuclear ribonucleoprotein R OS=Homo sapiens OX=9606 GN=HNRNPR PE=1 SV=1	HNRNPR	1	0.0166961	79.469	GPDEAK(1)IK	2	0.1822	1	1	0.00891004	91.626	GPDEAK(1)IK	2	0.058008	1
O43390	300	K	Heterogeneous nuclear ribonucleoprotein R OS=Homo sapiens OX=9606 GN=HNRNPR PE=1 SV=1	HNRNPR	1	0.000117458	115.8	GFCFLEYEDHK(1)SAAQAR	3	-1.6554	1
O43390	366	K	Heterogeneous nuclear ribonucleoprotein R OS=Homo sapiens OX=9606 GN=HNRNPR PE=1 SV=1	HNRNPR	1	0.00080305	120.12	SFSEFGK(1)LER	2	-0.14793	1	1	0.000612472	120.12	SFSEFGK(1)LER	2	-1.336	1
O43390	374	K	Heterogeneous nuclear ribonucleoprotein R OS=Homo sapiens OX=9606 GN=HNRNPR PE=1 SV=1	HNRNPR	1	0.00270787	89.013	LK(1)DYAFVHFEDR	3	0.32813	2	1	0.00864587	68.513	LK(1)DYAFVHFEDR	3	0.25359	1
O43399	128	K	Tumor protein D54 OS=Homo sapiens OX=9606 GN=TPD52L2 PE=1 SV=2	TPD52L2	1	1.44037e-06	199.11	K(1)TQETLSQAGQK	2	0.082424	1	1	5.88828e-10	215.06	K(1)TQETLSQAGQK	2	-0.86645	1
O43399	78	K	Tumor protein D54 OS=Homo sapiens OX=9606 GN=TPD52L2 PE=1 SV=2	TPD52L2								1	0.0063467	134.44	HCGELK(1)R	2	-0.036596	1
O43399	70	K	Tumor protein D54 OS=Homo sapiens OX=9606 GN=TPD52L2 PE=1 SV=2	TPD52L2								1	0.0159999	60.682	QVLAAK(1)ER	2	0.40205	1
O43399	165	K	Tumor protein D54 OS=Homo sapiens OX=9606 GN=TPD52L2 PE=1 SV=2	TPD52L2								1	0.0376441	54.259	NSATFK(1)SFEDR	2	-0.20891	1
O43399	127	K	Tumor protein D54 OS=Homo sapiens OX=9606 GN=TPD52L2 PE=1 SV=2	TPD52L2	1	0.00563736	105.57	VTQSDLYK(1)K	2	0.57919	1	1	0.00434859	105.57	VTQSDLYK(1)K	2	0.43293	1
O43432	1419	K	Eukaryotic translation initiation factor 4 gamma 3 OS=Homo sapiens OX=9606 GN=EIF4G3 PE=1 SV=2	EIF4G3	1	0.00800739	93.096	K(1)ELSAEELYK	2	3.4035	1
O43447	143	K	Peptidyl-prolyl cis-trans isomerase H OS=Homo sapiens OX=9606 GN=PPIH PE=1 SV=1	PPIH	1	0.000302665	112.42	HVVFGK(1)IIDGLLVMR	3	-0.89662	1
O43488	128	K	Aflatoxin B1 aldehyde reductase member 2 OS=Homo sapiens OX=9606 GN=AKR7A2 PE=1 SV=3	AKR7A2	1	0.0107186	88.948	SQLETSLK(1)R	2	0.18679	1
O43488	105	K	Aflatoxin B1 aldehyde reductase member 2 OS=Homo sapiens OX=9606 GN=AKR7A2 PE=1 SV=3	AKR7A2	1	0.0174217	74.162	IATK(1)ANPWDGK	2	-0.027016	1
O43488	245	K	Aflatoxin B1 aldehyde reductase member 2 OS=Homo sapiens OX=9606 GN=AKR7A2 PE=1 SV=3	AKR7A2	1	0.0536715	56.011	DGK(1)QPVGR	2	1.983	1
O43488	266	K	Aflatoxin B1 aldehyde reductase member 2 OS=Homo sapiens OX=9606 GN=AKR7A2 PE=1 SV=3	AKR7A2	1	0.00235969	86.214	FWK(1)EHHFEAIALVEK	4	0.16892	2	1	0.0135298	60.209	FWK(1)EHHFEAIALVEK	4	-0.09745	1
O43491	399	K	Band 4.1-like protein 2 OS=Homo sapiens OX=9606 GN=EPB41L2 PE=1 SV=1	EPB41L2	1	2.59065e-13	223.22	GLSPAQADSQFLENAK(1)R	2	0.72757	1
O43491	611	K	Band 4.1-like protein 2 OS=Homo sapiens OX=9606 GN=EPB41L2 PE=1 SV=1	EPB41L2								1	0.0184788	76.619	APHLQLIEGK(1)K	2	-0.19825	1
O43491	236	K	Band 4.1-like protein 2 OS=Homo sapiens OX=9606 GN=EPB41L2 PE=1 SV=1	EPB41L2	1	9.59703e-05	118.21	VTLLDGTEYSCDLEK(1)HAK	3	0.068527	1	1	0.00692772	73.464	VTLLDGTEYSCDLEK(1)HAK	3	0.29897	1
O43491	946	K	Band 4.1-like protein 2 OS=Homo sapiens OX=9606 GN=EPB41L2 PE=1 SV=1	EPB41L2	1	0.00478862	93.111	TVK(1)GGISETR	2	0.36981	1
O43491	995	K	Band 4.1-like protein 2 OS=Homo sapiens OX=9606 GN=EPB41L2 PE=1 SV=1	EPB41L2								1	0.00352437	80.979	VVVHK(1)ETELAEEGED	2	-0.75084	1
O43491	239	K	Band 4.1-like protein 2 OS=Homo sapiens OX=9606 GN=EPB41L2 PE=1 SV=1	EPB41L2	1	0.000470911	137.46	HAK(1)GQVLFDK	3	0.6034	2	1	0.000334367	135.43	HAK(1)GQVLFDK	2	-0.3454	1
O43491	374	K	Band 4.1-like protein 2 OS=Homo sapiens OX=9606 GN=EPB41L2 PE=1 SV=1	EPB41L2	1	0.025193	57.019	ELEEK(1)VAELHK	3	0.47471	1	1	0.0276749	46.592	ELEEK(1)VAELHK	3	0.69527	1
O43592	53	K	Exportin-T OS=Homo sapiens OX=9606 GN=XPOT PE=1 SV=2	XPOT	1	0.0231149	54.271	TYSDDHVK(1)FFCFQVLEHQVK	4	0.19576	1
O43615	187	K	Mitochondrial import inner membrane translocase subunit TIM44 OS=Homo sapiens OX=9606 GN=TIMM44 PE=1 SV=2	TIMM44	1	0.000567874	126.07	ALSQGVESVK(1)K	2	0.37185	1	1	0.000995944	111.46	ALSQGVESVK(1)K	2	0.62099	1
O43615	121	K	Mitochondrial import inner membrane translocase subunit TIM44 OS=Homo sapiens OX=9606 GN=TIMM44 PE=1 SV=2	TIMM44	1	0.0385177	70.908	K(1)LGELTGTVK	2	0.041156	1
O43615	312	K	Mitochondrial import inner membrane translocase subunit TIM44 OS=Homo sapiens OX=9606 GN=TIMM44 PE=1 SV=2	TIMM44	1	0.00655469	88.177	VDPAFDK(1)DR	2	-0.49909	1	1	0.0363911	46.334	VDPAFDK(1)DR	2	0.86049	1
O43615	130	K	Mitochondrial import inner membrane translocase subunit TIM44 OS=Homo sapiens OX=9606 GN=TIMM44 PE=1 SV=2	TIMM44	1	0.0121475	68.576	LGELTGTVK(1)ESLHEVSK	3	4.0673	1
O43615	282	K	Mitochondrial import inner membrane translocase subunit TIM44 OS=Homo sapiens OX=9606 GN=TIMM44 PE=1 SV=2	TIMM44	1	8.22776e-05	136.6	ALTDK(1)VTDLLGGLFSK	2	1.3324	1
O43633	41	K	Charged multivesicular body protein 2a OS=Homo sapiens OX=9606 GN=CHMP2A PE=1 SV=1	CHMP2A	1	0.00476643	162.51	LETQEK(1)K	2	0.33128	1	1	0.0239335	94.407	LETQEK(1)K	2	1.9233	1
O43670	31	K	BUB3-interacting and GLEBS motif-containing protein ZNF207 OS=Homo sapiens OX=9606 GN=ZNF207 PE=1 SV=1	ZNF207	1	0.015589	77.674	ILIQHQK(1)AK	2	0.45538	2
O43670	100	K	BUB3-interacting and GLEBS motif-containing protein ZNF207 OS=Homo sapiens OX=9606 GN=ZNF207 PE=1 SV=1	ZNF207								1	0.000362415	118.18	LLEQK(1)TQESQK	2	-0.18363	1
O43678	13	K	NADH dehydrogenase [ubiquinone] 1 alpha subcomplex subunit 2 OS=Homo sapiens OX=9606 GN=NDUFA2 PE=1 SV=3	NDUFA2								1	0.0238963	65.038	GVGAK(1)LGLR	2	3.0511	1
O43681	45	K	ATPase GET3 OS=Homo sapiens OX=9606 GN=GET3 PE=1 SV=2	GET3	1	0.0201028	72.23	WIFVGGK(1)GGVGK	2	-1.427	1
O43681	317	K	ATPase GET3 OS=Homo sapiens OX=9606 GN=GET3 PE=1 SV=2	GET3	1	0.00048688	84.404	YLDQMEDLYEDFHIVK(1)LPLLPHEVR	4	-0.040004	1
O43681	267	K	ATPase GET3 OS=Homo sapiens OX=9606 GN=GET3 PE=1 SV=2	GET3	1	0.0177388	77.923	LIQELAK(1)CK	2	2.0103	1
O43704	202	K	Sulfotransferase family cytosolic 1B member 1 OS=Homo sapiens OX=9606 GN=SULT1B1 PE=1 SV=2	SULT1B1	0.997654	0.0574839	61.582	ENPK(0.998)EEIK(0.002)K	2	-0.31874	1
O43707	625	K	Alpha-actinin-4 OS=Homo sapiens OX=9606 GN=ACTN4 PE=1 SV=2	ACTN4	1	0.000532191	134.26	WEK(1)VQQLVPK	2	0.056282	1	1	0.000525222	124.92	WEK(1)VQQLVPK	2	-0.21317	1
O43707	421	K	Alpha-actinin-4 OS=Homo sapiens OX=9606 GN=ACTN4 PE=1 SV=2	ACTN4	1	3.81925e-11	237.53	QK(1)ASIHEAWTDGK	2	-0.39394	2	1	2.45704e-09	207.44	QK(1)ASIHEAWTDGK	2	-0.20872	2
O43707	108	K	Alpha-actinin-4 OS=Homo sapiens OX=9606 GN=ACTN4 PE=1 SV=2	ACTN4	1	6.90909e-05	203.19	VHK(1)INNVNK	3	-0.83426	5	1	0.00015192	186.09	VHK(1)INNVNK	2	-0.78565	6
O43707	437	K	Alpha-actinin-4 OS=Homo sapiens OX=9606 GN=ACTN4 PE=1 SV=2	ACTN4	1	0.00343287	149.06	EAMLK(1)HR	2	-0.072101	3	1	0.00220271	149.06	EAMLK(1)HR	2	-1.3606	2
O43707	497	K	Alpha-actinin-4 OS=Homo sapiens OX=9606 GN=ACTN4 PE=1 SV=2	ACTN4	1	0.0132297	67.274	CQK(1)ICDQWDALGSLTHSR	3	-0.32382	1
O43707	350	K	Alpha-actinin-4 OS=Homo sapiens OX=9606 GN=ACTN4 PE=1 SV=2	ACTN4	1	8.05324e-14	234.9	VQEK(1)CQLEINFNTLQTK	2	0.64811	1	1	1.04562e-20	270.79	VQEK(1)CQLEINFNTLQTK	2	-1.1121	2
O43707	114	K	Alpha-actinin-4 OS=Homo sapiens OX=9606 GN=ACTN4 PE=1 SV=2	ACTN4	1	0.0559834	47.712	INNVNK(1)ALDFIASK	2	0.15626	1	1	0.0154489	91.123	INNVNK(1)ALDFIASK	2	-0.71666	2
O43707	417	K	Alpha-actinin-4 OS=Homo sapiens OX=9606 GN=ACTN4 PE=1 SV=2	ACTN4	1	0.000278819	175.44	LDHLAEK(1)FR	3	-0.50049	4	1	1.22806e-07	215.88	LDHLAEK(1)FR	3	-0.54074	4
O43707	217	K	Alpha-actinin-4 OS=Homo sapiens OX=9606 GN=ACTN4 PE=1 SV=2	ACTN4	1	3.84221e-18	261.35	K(1)DDPVTNLNNAFEVAEK	2	-0.35075	1	1	9.54772e-15	230.97	K(1)DDPVTNLNNAFEVAEK	2	-1.1023	1
O43707	691	K	Alpha-actinin-4 OS=Homo sapiens OX=9606 GN=ACTN4 PE=1 SV=2	ACTN4	1	2.7324e-08	179.95	ISIEMNGTLEDQLSHLK(1)QYER	3	0.76458	2	1	4.00022e-11	193.84	ISIEMNGTLEDQLSHLK(1)QYER	3	0.048175	3
O43707	283	K	Alpha-actinin-4 OS=Homo sapiens OX=9606 GN=ACTN4 PE=1 SV=2	ACTN4	1	0.00107242	92.133	ICK(1)VLAVNQENEHLMEDYEK	3	3.7468	2	1	3.30804e-16	219.52	ICK(1)VLAVNQENEHLMEDYEK	3	1.3656	3
O43707	239	K	Alpha-actinin-4 OS=Homo sapiens OX=9606 GN=ACTN4 PE=1 SV=2	ACTN4	1	0.000274222	108.08	YLDIPK(1)MLDAEDIVNTARPDEK	3	-0.46774	4	1	3.18636e-05	133.94	YLDIPK(1)MLDAEDIVNTARPDEK	3	0.51243	6
O43707	346	K	Alpha-actinin-4 OS=Homo sapiens OX=9606 GN=ACTN4 PE=1 SV=2	ACTN4	0.985801	0.0224351	65.056	VHK(0.014)PPK(0.986)VQEK	3	-0.078259	1	0.999992	0.00189126	121.64	VHKPPK(1)VQEK	2	-0.35988	2
O43707	622	K	Alpha-actinin-4 OS=Homo sapiens OX=9606 GN=ACTN4 PE=1 SV=2	ACTN4	1	2.45672e-28	290.39	LSGSNPYTTVTPQIINSK(1)WEK	2	0.3382	2	1	0.00392723	77.1	LSGSNPYTTVTPQIINSK(1)WEK	3	0.95244	1
O43707	643	K	Alpha-actinin-4 OS=Homo sapiens OX=9606 GN=ACTN4 PE=1 SV=2	ACTN4								1	6.51501e-05	120.24	RDHALLEEQSK(1)QQSNEHLR	3	-0.83861	2
O43707	535	K	Alpha-actinin-4 OS=Homo sapiens OX=9606 GN=ACTN4 PE=1 SV=2	ACTN4	1	2.04151e-20	294.69	QLEAIDQLHLEYAK(1)R	2	-2.0385	2	1	6.66673e-05	120.3	QLEAIDQLHLEYAK(1)R	3	-0.6153	1
O43707	450	K	Alpha-actinin-4 OS=Homo sapiens OX=9606 GN=ACTN4 PE=1 SV=2	ACTN4	1	2.349e-12	244.12	DYETATLSDIK(1)ALIR	3	0.43914	2	1	4.05441e-14	240.21	DYETATLSDIK(1)ALIR	2	0.9	2
O43707	125	K	Alpha-actinin-4 OS=Homo sapiens OX=9606 GN=ACTN4 PE=1 SV=2	ACTN4	1	2.02835e-07	176.25	GVK(1)LVSIGAEEIVDGNAK	3	0.7762	2	1	0.000125459	121.76	GVK(1)LVSIGAEEIVDGNAK	3	0.16614	2
O43707	455	K	Alpha-actinin-4 OS=Homo sapiens OX=9606 GN=ACTN4 PE=1 SV=2	ACTN4	1	4.29914e-15	252.14	K(1)HEAFESDLAAHQDR	3	-0.15153	8	1	1.6603e-13	234.69	K(1)HEAFESDLAAHQDR	2	-0.034123	10
O43707	859	K	Alpha-actinin-4 OS=Homo sapiens OX=9606 GN=ACTN4 PE=1 SV=2	ACTN4	1	3.85635e-05	143.17	VLAGDK(1)NFITAEELR	2	-0.050552	3	1	2.39825e-05	140.24	VLAGDK(1)NFITAEELR	2	0.37998	4
O43707	518	K	Alpha-actinin-4 OS=Homo sapiens OX=9606 GN=ACTN4 PE=1 SV=2	ACTN4	1	0.0104316	99.788	REALEK(1)TEK	2	-0.40842	2	1	0.00500806	106.36	REALEK(1)TEK	3	1.3763	2
O43707	760	K	Alpha-actinin-4 OS=Homo sapiens OX=9606 GN=ACTN4 PE=1 SV=2	ACTN4	1	7.28299e-08	186.46	DAK(1)GISQEQMQEFR	2	-0.49196	5	1	6.30302e-09	192.68	DAK(1)GISQEQMQEFR	2	-0.33487	5
O43707	166	K	Alpha-actinin-4 OS=Homo sapiens OX=9606 GN=ACTN4 PE=1 SV=2	ACTN4	1	1.45712e-08	174.2	FAIQDISVEETSAK(1)EGLLLWCQR	4	0.1821	2	1	1.55756e-05	136.46	FAIQDISVEETSAK(1)EGLLLWCQR	3	-0.40415	1
O43707	233	K	Alpha-actinin-4 OS=Homo sapiens OX=9606 GN=ACTN4 PE=1 SV=2	ACTN4	1	1.08324e-05	121.56	KDDPVTNLNNAFEVAEK(1)YLDIPK	3	0.35255	1	1	9.8497e-06	140.66	KDDPVTNLNNAFEVAEK(1)YLDIPK	3	0.77466	1
O43707	779	K	Alpha-actinin-4 OS=Homo sapiens OX=9606 GN=ACTN4 PE=1 SV=2	ACTN4	1	6.90786e-11	198.14	ASFNHFDK(1)DHGGALGPEEFK	3	0.21907	3	1	4.3964e-16	211.45	ASFNHFDK(1)DHGGALGPEEFK	3	-0.71751	6
O43707	323	K	Alpha-actinin-4 OS=Homo sapiens OX=9606 GN=ACTN4 PE=1 SV=2	ACTN4								1	0.0333157	56.043	VPQK(1)TIQEMQQK	2	-1.6681	1
O43707	521	K	Alpha-actinin-4 OS=Homo sapiens OX=9606 GN=ACTN4 PE=1 SV=2	ACTN4	1	0.000578283	107.34	TEK(1)QLEAIDQLHLEYAK	3	0.18992	2	1	4.45718e-20	250.89	TEK(1)QLEAIDQLHLEYAK	2	-0.086639	3
O43707	632	K	Alpha-actinin-4 OS=Homo sapiens OX=9606 GN=ACTN4 PE=1 SV=2	ACTN4	1	0.0112034	107.66	VQQLVPK(1)R	2	0.36107	1	1	0.00451189	122.78	VQQLVPK(1)R	2	0.16731	2
O43707	791	K	Alpha-actinin-4 OS=Homo sapiens OX=9606 GN=ACTN4 PE=1 SV=2	ACTN4	1	8.38634e-05	108.57	DHGGALGPEEFK(1)ACLISLGYDVENDR	3	-1.805	1	1	0.000534687	87.339	DHGGALGPEEFK(1)ACLISLGYDVENDR	3	-0.72693	1
O43707	214	K	Alpha-actinin-4 OS=Homo sapiens OX=9606 GN=ACTN4 PE=1 SV=2	ACTN4	1	0.000398952	134.99	HRPELIEYDK(1)LR	2	-0.14129	4	1	0.000170736	113.24	HRPELIEYDK(1)LR	4	-0.010998	2
O43707	701	K	Alpha-actinin-4 OS=Homo sapiens OX=9606 GN=ACTN4 PE=1 SV=2	ACTN4	1	8.26945e-14	196.22	SIVDYK(1)PNLDLLEQQHQLIQEALIFDNK	3	-1.45	2	1	4.41534e-09	172.66	SIVDYK(1)PNLDLLEQQHQLIQEALIFDNK	3	-0.87867	1
O43707	66	K	Alpha-actinin-4 OS=Homo sapiens OX=9606 GN=ACTN4 PE=1 SV=2	ACTN4	1	6.0078e-11	231.17	K(1)AGTQIENIDEDFR	2	0.13946	1	1	6.06e-17	250.67	K(1)AGTQIENIDEDFR	2	0.14917	1
O43707	853	K	Alpha-actinin-4 OS=Homo sapiens OX=9606 GN=ACTN4 PE=1 SV=2	ACTN4	1	0.000370555	103.31	ETTDTDTADQVIASFK(1)VLAGDK	3	0.7154	2	1	0.000193158	109.85	ETTDTDTADQVIASFK(1)VLAGDK	3	0.35499	2
O43707	50	K	Alpha-actinin-4 OS=Homo sapiens OX=9606 GN=ACTN4 PE=1 SV=2	ACTN4	1	0.00250321	89.629	DLLLDPAWEK(1)QQR	2	0.63346	2	1	0.000110177	125.3	DLLLDPAWEK(1)QQR	2	0.35607	2
O43707	432	K	Alpha-actinin-4 OS=Homo sapiens OX=9606 GN=ACTN4 PE=1 SV=2	ACTN4	1	7.16596e-10	186.16	ASIHEAWTDGK(1)EAMLK	3	-0.42193	6	1	6.08692e-15	236.28	ASIHEAWTDGK(1)EAMLK	3	0.51647	9
O43707	592	K	Alpha-actinin-4 OS=Homo sapiens OX=9606 GN=ACTN4 PE=1 SV=2	ACTN4	1	7.623e-06	175.33	EAILAIHK(1)EAQR	2	-0.79268	2	1	1.07243e-08	209.85	EAILAIHK(1)EAQR	2	-0.52395	2
O43707	122	K	Alpha-actinin-4 OS=Homo sapiens OX=9606 GN=ACTN4 PE=1 SV=2	ACTN4	1	0.000684303	113.22	ALDFIASK(1)GVK	3	-0.19593	4	1	0.000420642	113.22	ALDFIASK(1)GVK	2	-0.026448	3
O43707	331	K	Alpha-actinin-4 OS=Homo sapiens OX=9606 GN=ACTN4 PE=1 SV=2	ACTN4	1	3.86145e-20	303.2	TIQEMQQK(1)LEDFR	3	-0.96172	6	1	1.0097e-12	237.68	TIQEMQQK(1)LEDFR	3	-0.70224	6
O43747	78	K	AP-1 complex subunit gamma-1 OS=Homo sapiens OX=9606 GN=AP1G1 PE=1 SV=5	AP1G1	1	0.000887419	115.71	LIASQK(1)FTDK	2	1.3992	1	1	0.000544516	123.86	LIASQK(1)FTDK	2	1.2921	1
O43747	186	K	AP-1 complex subunit gamma-1 OS=Homo sapiens OX=9606 GN=AP1G1 PE=1 SV=5	AP1G1	1	0.000528036	87.659	NLLNEK(1)NHGVLHTSVVLLTEMCER	4	-0.76435	1	1	0.000442143	98.121	NLLNEK(1)NHGVLHTSVVLLTEMCER	4	-0.10365	1
O43747	355	K	AP-1 complex subunit gamma-1 OS=Homo sapiens OX=9606 GN=AP1G1 PE=1 SV=5	AP1G1								1	0.0111739	73.624	STIVDCLK(1)DLDVSIK	2	-4.2881	1
O43747	362	K	AP-1 complex subunit gamma-1 OS=Homo sapiens OX=9606 GN=AP1G1 PE=1 SV=5	AP1G1	1	0.0147252	100.19	DLDVSIK(1)R	2	-1.4118	1
O43765	205	K	Small glutamine-rich tetratricopeptide repeat-containing protein alpha OS=Homo sapiens OX=9606 GN=SGTA PE=1 SV=1	SGTA	1	0.0138238	104.11	IAELK(1)LR	2	0.39252	1	1	0.0309667	71.715	IAELK(1)LR	2	0.80258	1
O43772	157	K	Mitochondrial carnitine/acylcarnitine carrier protein OS=Homo sapiens OX=9606 GN=SLC25A20 PE=1 SV=1	SLC25A20	1	0.00100184	130.75	YTGTLDCAK(1)K	2	-0.25378	2
O43776	507	K	"Asparagine--tRNA ligase, cytoplasmic OS=Homo sapiens OX=9606 GN=NARS1 PE=1 SV=1"	NARS1	1	0.0243346	58.83	K(1)YGTCPHGGYGLGLER	3	-0.40098	1
O43776	244	K	"Asparagine--tRNA ligase, cytoplasmic OS=Homo sapiens OX=9606 GN=NARS1 PE=1 SV=1"	NARS1	1	0.0223139	71.692	GENMSK(1)ILK	2	-0.70659	1
O43776	129	K	"Asparagine--tRNA ligase, cytoplasmic OS=Homo sapiens OX=9606 GN=NARS1 PE=1 SV=1"	NARS1	1	0.000799071	124.98	VK(1)VFGWVHR	3	-0.66542	1
O43776	401	K	"Asparagine--tRNA ligase, cytoplasmic OS=Homo sapiens OX=9606 GN=NARS1 PE=1 SV=1"	NARS1	1	0.000691913	106.6	MNYSDAIVWLK(1)EHDVK	3	-0.77934	1
O43795	299	K	Unconventional myosin-Ib OS=Homo sapiens OX=9606 GN=MYO1B PE=1 SV=3	MYO1B								1	0.0331839	80.688	VNGLDESK(1)IK	2	0.6084	1
O43809	122	K	Cleavage and polyadenylation specificity factor subunit 5 OS=Homo sapiens OX=9606 GN=NUDT21 PE=1 SV=1	NUDT21	1	7.60623e-10	182.89	LPGGELNPGEDEVEGLK(1)R	2	-1.0819	3
O43809	189	K	Cleavage and polyadenylation specificity factor subunit 5 OS=Homo sapiens OX=9606 GN=NUDT21 PE=1 SV=1	NUDT21	1	0.048963	53.166	ALFAVPK(1)NYK	2	-0.41546	1	1	0.0521191	45.081	ALFAVPK(1)NYK	2	1.1754	1
O43809	56	K	Cleavage and polyadenylation specificity factor subunit 5 OS=Homo sapiens OX=9606 GN=NUDT21 PE=1 SV=1	NUDT21	1	0.00284942	99.174	EPLYEK(1)DSSVAAR	2	0.84661	1	1	0.0303813	57.885	EPLYEK(1)DSSVAAR	2	0.49857	1
O43826	207	K	Glucose-6-phosphate exchanger SLC37A4 OS=Homo sapiens OX=9606 GN=SLC37A4 PE=1 SV=1	SLC37A4	1	0.00942256	85.622	NLDPMPSEGK(1)K	2	-1.4629	1
O43837	207	K	"Isocitrate dehydrogenase [NAD] subunit beta, mitochondrial OS=Homo sapiens OX=9606 GN=IDH3B PE=1 SV=2"	IDH3B	1	0.00280683	117.04	FAFDYATK(1)K	2	-1.7675	2	1	0.00863752	90.657	FAFDYATK(1)K	2	-1.5239	1
O43837	114	K	"Isocitrate dehydrogenase [NAD] subunit beta, mitochondrial OS=Homo sapiens OX=9606 GN=IDH3B PE=1 SV=2"	IDH3B	1	0.000207676	124.12	VAIIGK(1)IHTPMEYK	2	-0.47598	2
O43837	122	K	"Isocitrate dehydrogenase [NAD] subunit beta, mitochondrial OS=Homo sapiens OX=9606 GN=IDH3B PE=1 SV=2"	IDH3B	1	8.9768e-05	123.36	IHTPMEYK(1)GELASYDMR	3	0.2102	1
O43837	108	K	"Isocitrate dehydrogenase [NAD] subunit beta, mitochondrial OS=Homo sapiens OX=9606 GN=IDH3B PE=1 SV=2"	IDH3B								1	0.0575554	43.246	ENK(1)VAIIGK	2	-0.25487	1
O43837	350	K	"Isocitrate dehydrogenase [NAD] subunit beta, mitochondrial OS=Homo sapiens OX=9606 GN=IDH3B PE=1 SV=2"	IDH3B	1	0.00490821	82.877	HLNLEYHSSMIADAVK(1)K	3	3.52	1
O43837	135	K	"Isocitrate dehydrogenase [NAD] subunit beta, mitochondrial OS=Homo sapiens OX=9606 GN=IDH3B PE=1 SV=2"	IDH3B	1	0.000178987	126.76	K(1)LDLFANVVHVK	2	-1.6691	2
O43837	218	K	"Isocitrate dehydrogenase [NAD] subunit beta, mitochondrial OS=Homo sapiens OX=9606 GN=IDH3B PE=1 SV=2"	IDH3B	1	0.00037093	123.51	VTAVHK(1)ANIMK	2	0.61246	2
O43837	199	K	"Isocitrate dehydrogenase [NAD] subunit beta, mitochondrial OS=Homo sapiens OX=9606 GN=IDH3B PE=1 SV=2"	IDH3B	1	0.00631256	81.865	IAK(1)FAFDYATK	2	2.8813	1
O43852	165	K	Calumenin OS=Homo sapiens OX=9606 GN=CALU PE=1 SV=2	CALU	1	2.75459e-05	158.94	MADK(1)DGDLIATK	2	-0.96933	5	1	1.45494e-05	149.96	MADK(1)DGDLIATK	2	-1.0511	7
O43852	251	K	Calumenin OS=Homo sapiens OX=9606 GN=CALU PE=1 SV=2	CALU	1	0.0288558	78.178	MDK(1)EETK	2	-0.16701	1	1	0.00236248	146.54	MDK(1)EETK	2	-0.1125	1
O43852	281	K	Calumenin OS=Homo sapiens OX=9606 GN=CALU PE=1 SV=2	CALU	1	6.82342e-27	335.78	HLVYESDQNK(1)DGK	3	-0.43752	5	1	3.21887e-12	223.78	HLVYESDQNK(1)DGK	3	-0.0015647	4
O43852	287	K	Calumenin OS=Homo sapiens OX=9606 GN=CALU PE=1 SV=2	CALU	1	0.00756672	82.645	LTK(1)EEIVDK	2	0.2267	1	1	0.0292277	67.897	LTK(1)EEIVDK	2	0.12912	1
O43852	293	K	Calumenin OS=Homo sapiens OX=9606 GN=CALU PE=1 SV=2	CALU	1	1.37073e-08	172.77	EEIVDK(1)YDLFVGSQATDFGEALVR	3	1.0146	1	1	0.00057771	96.128	EEIVDK(1)YDLFVGSQATDFGEALVR	3	1.5489	1
O43852	248	K	Calumenin OS=Homo sapiens OX=9606 GN=CALU PE=1 SV=2	CALU	1	5.40722e-05	202.96	DGK(1)MDKEETK	2	0.0837	2	0.999997	0.000460383	147.75	DGK(1)MDKEETK	2	0.1844	1
O43852	161	K	Calumenin OS=Homo sapiens OX=9606 GN=CALU PE=1 SV=2	CALU	0.999959	0.00848132	76.358	FK(1)MADKDGDLIATK	3	0.0059632	2	0.999998	0.0001676	100.43	FK(1)MADKDGDLIATK	3	0.54588	1
O43852	114	K	Calumenin OS=Homo sapiens OX=9606 GN=CALU PE=1 SV=2	CALU	1	0.0247523	53.554	QWK(1)GHDLNEDGLVSWEEYK	3	0.98964	1
O43852	255	K	Calumenin OS=Homo sapiens OX=9606 GN=CALU PE=1 SV=2	CALU	0.929425	0.000533867	94.259	MDK(0.071)EETK(0.929)DWILPSDYDHAEAEAR	4	0.323	1	0.975894	0.000845547	96.903	MDK(0.024)EETK(0.976)DWILPSDYDHAEAEAR	4	-0.43665	1
O43852	79	K	Calumenin OS=Homo sapiens OX=9606 GN=CALU PE=1 SV=2	CALU	1	0.000986446	107.69	IVSK(1)IDGDK	2	0.89815	2	0.999939	0.000353522	109.03	IVSK(1)IDGDKDGFVTVDELK	3	-0.33597	1
O43852	94	K	Calumenin OS=Homo sapiens OX=9606 GN=CALU PE=1 SV=2	CALU	1	0.00043908	113.38	DGFVTVDELK(1)DWIK	2	0.053051	1
O43852	84	K	Calumenin OS=Homo sapiens OX=9606 GN=CALU PE=1 SV=2	CALU	1	2.60708e-08	182.89	IDGDK(1)DGFVTVDELK	2	0.053958	5	1	1.01477e-09	189.3	IDGDK(1)DGFVTVDELK	2	-0.15048	5
O43852	70	K	Calumenin OS=Homo sapiens OX=9606 GN=CALU PE=1 SV=2	CALU	1	0.00416251	91.313	TFDQLTPEESK(1)ER	2	-0.86077	2
O43852	284	K	Calumenin OS=Homo sapiens OX=9606 GN=CALU PE=1 SV=2	CALU	0.962718	7.74832e-05	132.59	HLVYESDQNK(0.037)DGK(0.963)LTK	3	0.0025194	1	0.908214	0.00523435	76.341	HLVYESDQNK(0.092)DGK(0.908)LTK	3	-0.23034	1
O43865	286	K	S-adenosylhomocysteine hydrolase-like protein 1 OS=Homo sapiens OX=9606 GN=AHCYL1 PE=1 SV=2	AHCYL1	1	0.00166639	110.22	QK(1)FDNLYCCR	2	-1.4779	1	1	0.0166365	78.334	QK(1)FDNLYCCR	2	-0.81405	1
O43865	267	K	S-adenosylhomocysteine hydrolase-like protein 1 OS=Homo sapiens OX=9606 GN=AHCYL1 PE=1 SV=2	AHCYL1								1	0.00355268	100.02	LYQLSK(1)AGK	2	-0.050952	1
O43920	8	K	NADH dehydrogenase [ubiquinone] iron-sulfur protein 5 OS=Homo sapiens OX=9606 GN=NDUFS5 PE=1 SV=3	NDUFS5								1	0.0359855	75.854	PFLDIQK(1)R	2	1.3026	1
O60218	95	K	Aldo-keto reductase family 1 member B10 OS=Homo sapiens OX=9606 GN=AKR1B10 PE=1 SV=2	AKR1B10								1	0.0199348	81.297	AFEK(1)TLK	2	0.040221	1
O60218	173	K	Aldo-keto reductase family 1 member B10 OS=Homo sapiens OX=9606 GN=AKR1B10 PE=1 SV=2	AKR1B10								1	0.0182288	74.423	LLNK(1)PGLK	2	-0.13884	1
O60218	125	K	Aldo-keto reductase family 1 member B10 OS=Homo sapiens OX=9606 GN=AKR1B10 PE=1 SV=2	AKR1B10								1	0.019742	70.389	SGDDLFPK(1)DDK	2	-0.43494	1
O60218	233	K	Aldo-keto reductase family 1 member B10 OS=Homo sapiens OX=9606 GN=AKR1B10 PE=1 SV=2	AKR1B10								1	0.000133073	120.96	PEDPSLLEDPK(1)IK	2	-0.652	1
O60218	33	K	Aldo-keto reductase family 1 member B10 OS=Homo sapiens OX=9606 GN=AKR1B10 PE=1 SV=2	AKR1B10								1	0.0535757	43.297	EAVK(1)VAIDAGYR	2	1.9008	1
O60218	27	K	Aldo-keto reductase family 1 member B10 OS=Homo sapiens OX=9606 GN=AKR1B10 PE=1 SV=2	AKR1B10								1	0.0578077	50.966	SPLGK(1)VK	2	-0.45766	1
O60237	960	K	Protein phosphatase 1 regulatory subunit 12B OS=Homo sapiens OX=9606 GN=PPP1R12B PE=1 SV=2	PPP1R12B	1	0.0611373	43.512	VLTELK(1)SDNQR	2	-1.3226	1
O60264	490	K	SWI/SNF-related matrix-associated actin-dependent regulator of chromatin subfamily A member 5 OS=Homo sapiens OX=9606 GN=SMARCA5 PE=1 SV=1	SMARCA5	1	0.0535933	50.04	MVVLDK(1)LLPK	2	-0.80108	1
O60264	496	K	SWI/SNF-related matrix-associated actin-dependent regulator of chromatin subfamily A member 5 OS=Homo sapiens OX=9606 GN=SMARCA5 PE=1 SV=1	SMARCA5								1	0.0033069	138.37	LK(1)EQGSR	2	-1.3769	1
O60313	948	K	"Dynamin-like 120 kDa protein, mitochondrial OS=Homo sapiens OX=9606 GN=OPA1 PE=1 SV=3"	OPA1	1	0.00175397	89.261	EIQEK(1)LDAFIEALHQEK	3	1.0143	1
O60313	663	K	"Dynamin-like 120 kDa protein, mitochondrial OS=Homo sapiens OX=9606 GN=OPA1 PE=1 SV=3"	OPA1	1	0.0245812	69.628	QWTDK(1)QLPNK	2	-2.4209	1
O60313	658	K	"Dynamin-like 120 kDa protein, mitochondrial OS=Homo sapiens OX=9606 GN=OPA1 PE=1 SV=3"	OPA1	1	0.0180499	94.662	LK(1)QWTDK	2	0.24373	1
O60313	342	K	"Dynamin-like 120 kDa protein, mitochondrial OS=Homo sapiens OX=9606 GN=OPA1 PE=1 SV=3"	OPA1	1	0.0245482	50.966	VTLSEGPHHVALFK(1)DSSR	4	-0.42774	1
O60313	691	K	"Dynamin-like 120 kDa protein, mitochondrial OS=Homo sapiens OX=9606 GN=OPA1 PE=1 SV=3"	OPA1	1	0.000502785	135.8	GK(1)EHDDIFDK	3	0.24706	2
O60313	530	K	"Dynamin-like 120 kDa protein, mitochondrial OS=Homo sapiens OX=9606 GN=OPA1 PE=1 SV=3"	OPA1	1	0.0235675	75.109	LLK(1)TSMLK	2	0.9179	1	1	0.0227661	70.525	LLK(1)TSMLK	2	0.20143	1
O60313	792	K	"Dynamin-like 120 kDa protein, mitochondrial OS=Homo sapiens OX=9606 GN=OPA1 PE=1 SV=3"	OPA1	1	0.0252695	51.495	TQEQCVHNETK(1)NELEK	3	0.87778	1
O60313	568	K	"Dynamin-like 120 kDa protein, mitochondrial OS=Homo sapiens OX=9606 GN=OPA1 PE=1 SV=3"	OPA1	1	5.75443e-08	192.3	ESVEQQADSFK(1)ATR	2	-0.8762	1	1	7.72048e-05	130.01	ESVEQQADSFK(1)ATR	2	1.2028	1
O60313	352	K	"Dynamin-like 120 kDa protein, mitochondrial OS=Homo sapiens OX=9606 GN=OPA1 PE=1 SV=3"	OPA1	1	8.72304e-08	180.97	EFDLTK(1)EEDLAALR	2	1.7697	1
O60313	598	K	"Dynamin-like 120 kDa protein, mitochondrial OS=Homo sapiens OX=9606 GN=OPA1 PE=1 SV=3"	OPA1	1	0.00159881	89.049	AK(1)NEILDEVISLSQVTPK	3	0.41152	1
O60313	474	K	"Dynamin-like 120 kDa protein, mitochondrial OS=Homo sapiens OX=9606 GN=OPA1 PE=1 SV=3"	OPA1	1	5.76737e-06	155.48	VDLAEK(1)NVASPSR	2	1.2538	1	1	0.00188059	99.522	VDLAEK(1)NVASPSR	2	0.60199	1
O60313	699	K	"Dynamin-like 120 kDa protein, mitochondrial OS=Homo sapiens OX=9606 GN=OPA1 PE=1 SV=3"	OPA1	1	6.69293e-05	155.02	EHDDIFDK(1)LK	2	-0.90954	5	0.999807	0.0342451	43.03	GKEHDDIFDK(1)LK	3	0.084731	1
O60313	940	K	"Dynamin-like 120 kDa protein, mitochondrial OS=Homo sapiens OX=9606 GN=OPA1 PE=1 SV=3"	OPA1	1	0.00965119	92.439	VQLAEDLK(1)K	2	0.77676	1
O60313	253	K	"Dynamin-like 120 kDa protein, mitochondrial OS=Homo sapiens OX=9606 GN=OPA1 PE=1 SV=3"	OPA1	1	0.00571387	111.17	DDK(1)GIHHR	2	-0.58093	1
O60341	456	K	Lysine-specific histone demethylase 1A OS=Homo sapiens OX=9606 GN=KDM1A PE=1 SV=2	KDM1A	1	0.0290809	52.725	IK(1)ELHQQYK	3	0.090896	1
O60437	1143	K	Periplakin OS=Homo sapiens OX=9606 GN=PPL PE=1 SV=4	PPL								1	0.00382563	93.143	QYEDEAAK(1)AR	2	-0.43363	2
O60437	1339	K	Periplakin OS=Homo sapiens OX=9606 GN=PPL PE=1 SV=4	PPL								1	0.0326806	82.241	K(1)EEELSR	2	-0.95439	1
O60437	74	K	Periplakin OS=Homo sapiens OX=9606 GN=PPL PE=1 SV=4	PPL	1	7.8254e-05	123.79	DVTLQK(1)VLDSEK	2	1.5007	1	1	0.000324986	112.15	DVTLQK(1)VLDSEK	2	-0.13899	1
O60437	1553	K	Periplakin OS=Homo sapiens OX=9606 GN=PPL PE=1 SV=4	PPL								1	0.0537577	40.278	LSELEFHNSK(1)SSK	3	0.42901	1
O60437	1567	K	Periplakin OS=Homo sapiens OX=9606 GN=PPL PE=1 SV=4	PPL								1	0.000716341	114.4	EENHK(1)LQLER	2	0.65229	1
O60437	1045	K	Periplakin OS=Homo sapiens OX=9606 GN=PPL PE=1 SV=4	PPL	1	0.000693906	125.82	VAALAEEK(1)SR	2	1.1572	1	1	0.00358057	94.692	VAALAEEK(1)SR	2	1.7091	1
O60437	1173	K	Periplakin OS=Homo sapiens OX=9606 GN=PPL PE=1 SV=4	PPL	1	0.00456599	117.16	VVVQEK(1)VR	2	-0.1756	1	1	0.0119292	80.229	VVVQEK(1)VR	2	-0.43577	1
O60437	1122	K	Periplakin OS=Homo sapiens OX=9606 GN=PPL PE=1 SV=4	PPL	1	0.00338181	105.52	VEK(1)DAATER	2	0.56116	1	1	0.00128348	116.37	VEK(1)DAATER	2	0.84277	1
O60437	352	K	Periplakin OS=Homo sapiens OX=9606 GN=PPL PE=1 SV=4	PPL								1	0.019596	73.248	YGPDFK(1)DR	2	0.82018	1
O60437	51	K	Periplakin OS=Homo sapiens OX=9606 GN=PPL PE=1 SV=4	PPL								1	0.00223867	93.011	NIVDTEAK(1)MQSDLAR	2	-1.5024	1
O60437	1258	K	Periplakin OS=Homo sapiens OX=9606 GN=PPL PE=1 SV=4	PPL								1	0.00757025	102.52	LREEIVDK(1)TR	3	-0.20113	2
O60437	1646	K	Periplakin OS=Homo sapiens OX=9606 GN=PPL PE=1 SV=4	PPL								1	0.0158307	89.55	LGSVAVK(1)R	2	-0.78615	1
O60437	1320	K	Periplakin OS=Homo sapiens OX=9606 GN=PPL PE=1 SV=4	PPL	1	0.00860158	138.07	LSEEQK(1)K	2	2.2185	1	1	0.0105356	114.19	LSEEQK(1)K	2	0.40495	1
O60437	1157	K	Periplakin OS=Homo sapiens OX=9606 GN=PPL PE=1 SV=4	PPL								1	0.000283867	134.59	K(1)IWALEEENAK	2	0.26788	1
O60437	1097	K	Periplakin OS=Homo sapiens OX=9606 GN=PPL PE=1 SV=4	PPL								1	0.00435675	77.324	EKQEEELSFLQDK(1)LK	3	-0.085536	1
O60437	93	K	Periplakin OS=Homo sapiens OX=9606 GN=PPL PE=1 SV=4	PPL								1	0.0011362	92.063	LLYVLEADAAIAK(1)HMK	3	-0.39933	1
O60437	1119	K	Periplakin OS=Homo sapiens OX=9606 GN=PPL PE=1 SV=4	PPL	1	0.0444445	68.7	EVLK(1)VEK	2	0.62817	1
O60437	200	K	Periplakin OS=Homo sapiens OX=9606 GN=PPL PE=1 SV=4	PPL								1	0.00477079	83.309	YQK(1)LLAASQAR	2	0.11482	1
O60437	1629	K	Periplakin OS=Homo sapiens OX=9606 GN=PPL PE=1 SV=4	PPL								1	0.000267103	126.29	DK(1)DLEIDELQK	2	-0.46916	1
O60493	54	K	Sorting nexin-3 OS=Homo sapiens OX=9606 GN=SNX3 PE=1 SV=3	SNX3	1	0.0290059	69.825	VK(1)TNLPIFK	2	-1.2725	1
O60504	403	K	Vinexin OS=Homo sapiens OX=9606 GN=SORBS3 PE=1 SV=2	SORBS3	1	0.020001	60.401	ELTLQK(1)GDIVYIHK	3	0.33888	1
O60506	310	K	Heterogeneous nuclear ribonucleoprotein Q OS=Homo sapiens OX=9606 GN=SYNCRIP PE=1 SV=2	SYNCRIP	1	0.0218858	86.086	LMSGK(1)VK	2	-0.31666	1	1	0.0274432	74.439	LMSGK(1)VK	2	0.045856	1
O60506	256	K	Heterogeneous nuclear ribonucleoprotein Q OS=Homo sapiens OX=9606 GN=SYNCRIP PE=1 SV=2	SYNCRIP	1	0.00402366	94.616	TK(1)EQILEEFSK	2	0.61292	1
O60506	282	K	Heterogeneous nuclear ribonucleoprotein Q OS=Homo sapiens OX=9606 GN=SYNCRIP PE=1 SV=2	SYNCRIP	1	0.00369849	79.92	VTEGLTDVILYHQPDDK(1)K	3	-2.3183	2
O60506	66	K	Heterogeneous nuclear ribonucleoprotein Q OS=Homo sapiens OX=9606 GN=SYNCRIP PE=1 SV=2	SYNCRIP	1	0.00095426	90.453	AIEALK(1)EFNEDGALAVLQQFK	3	1.2938	1
O60506	117	K	Heterogeneous nuclear ribonucleoprotein Q OS=Homo sapiens OX=9606 GN=SYNCRIP PE=1 SV=2	SYNCRIP	1	1.43707e-05	168.74	VADSSK(1)GPDEAK	2	0.16484	1	1	9.21911e-06	160.53	VADSSK(1)GPDEAK	2	0.043621	2
O60506	371	K	Heterogeneous nuclear ribonucleoprotein Q OS=Homo sapiens OX=9606 GN=SYNCRIP PE=1 SV=2	SYNCRIP	1	0.00343991	81.565	LK(1)DYAFIHFDER	3	-0.19162	1
O60506	297	K	Heterogeneous nuclear ribonucleoprotein Q OS=Homo sapiens OX=9606 GN=SYNCRIP PE=1 SV=2	SYNCRIP	1	4.54918e-05	135.45	GFCFLEYEDHK(1)TAAQAR	3	-0.18246	1	1	0.00181291	84.559	GFCFLEYEDHK(1)TAAQAR	3	0.8797	1
O60506	123	K	Heterogeneous nuclear ribonucleoprotein Q OS=Homo sapiens OX=9606 GN=SYNCRIP PE=1 SV=2	SYNCRIP	1	0.0166961	79.469	GPDEAK(1)IK	2	0.1822	1	1	0.00891004	91.626	GPDEAK(1)IK	2	0.058008	1
O60506	100	K	Heterogeneous nuclear ribonucleoprotein Q OS=Homo sapiens OX=9606 GN=SYNCRIP PE=1 SV=2	SYNCRIP	1	0.00273666	100.88	SAFLCGVMK(1)TYR	2	-1.0268	1	1	0.00334053	90.685	SAFLCGVMK(1)TYR	2	-0.17776	1
O60506	338	K	Heterogeneous nuclear ribonucleoprotein Q OS=Homo sapiens OX=9606 GN=SYNCRIP PE=1 SV=2	SYNCRIP	1	0.00374071	146.21	VK(1)VLFVR	2	-0.40254	1	1	0.00342153	137.44	VK(1)VLFVR	2	-0.50158	2
O60547	140	K	"GDP-mannose 4,6 dehydratase OS=Homo sapiens OX=9606 GN=GMDS PE=1 SV=1"	GMDS	1	0.0204211	69.815	LLDAVK(1)TCGLINSVK	2	0.71343	1	1	8.30862e-05	124.42	LLDAVK(1)TCGLINSVK	2	-2.8485	2
O60568	500	K	Multifunctional procollagen lysine hydroxylase and glycosyltransferase LH3 OS=Homo sapiens OX=9606 GN=PLOD3 PE=1 SV=1	PLOD3	1	0.00240056	82.707	DK(1)GIFLHLSNQHEFGR	4	-0.88126	2
O60568	215	K	Multifunctional procollagen lysine hydroxylase and glycosyltransferase LH3 OS=Homo sapiens OX=9606 GN=PLOD3 PE=1 SV=1	PLOD3	1	0.00697588	77.64	LSLNLDHK(1)SR	3	0.62565	1
O60610	480	K	Protein diaphanous homolog 1 OS=Homo sapiens OX=9606 GN=DIAPH1 PE=1 SV=2	DIAPH1	1	0.0352832	63.184	SEAK(1)AAELEK	2	-0.17104	1
O60610	527	K	Protein diaphanous homolog 1 OS=Homo sapiens OX=9606 GN=DIAPH1 PE=1 SV=2	DIAPH1	1	4.68451e-08	196.38	DALHSEK(1)QQIATEK	2	0.021411	1	1	5.12075e-09	196.15	DALHSEK(1)QQIATEK	2	-0.1192	1
O60610	1103	K	Protein diaphanous homolog 1 OS=Homo sapiens OX=9606 GN=DIAPH1 PE=1 SV=2	DIAPH1	1	0.00279086	104.06	DAQEQYNK(1)LR	2	-0.78538	1
O60610	520	K	Protein diaphanous homolog 1 OS=Homo sapiens OX=9606 GN=DIAPH1 PE=1 SV=2	DIAPH1	1	0.00147785	97.45	LQDLQGEK(1)DALHSEK	3	-0.10371	1	1	6.01935e-05	121.79	LQDLQGEK(1)DALHSEK	3	-0.11482	1
O60610	202	K	Protein diaphanous homolog 1 OS=Homo sapiens OX=9606 GN=DIAPH1 PE=1 SV=2	DIAPH1	1	2.79402e-21	309.68	LHDEK(1)EETAGSYDSR	2	0.0076348	2	1	1.78358e-07	170.95	LHDEK(1)EETAGSYDSR	2	0.037586	2
O60610	1127	K	Protein diaphanous homolog 1 OS=Homo sapiens OX=9606 GN=DIAPH1 PE=1 SV=2	DIAPH1	1	0.0111	80.763	ELGEYFLFDPK(1)K	2	-0.2189	1
O60610	553	K	Protein diaphanous homolog 1 OS=Homo sapiens OX=9606 GN=DIAPH1 PE=1 SV=2	DIAPH1								1	0.0186607	69.598	LTK(1)ELEDAK	2	0.22407	1
O60610	453	K	Protein diaphanous homolog 1 OS=Homo sapiens OX=9606 GN=DIAPH1 PE=1 SV=2	DIAPH1	1	0.0509058	53.756	NGADPDFK(1)CR	2	1.7927	1
O60610	486	K	Protein diaphanous homolog 1 OS=Homo sapiens OX=9606 GN=DIAPH1 PE=1 SV=2	DIAPH1	1	0.0322257	91.906	AAELEK(1)K	2	-1.3543	1
O60610	1063	K	Protein diaphanous homolog 1 OS=Homo sapiens OX=9606 GN=DIAPH1 PE=1 SV=2	DIAPH1	1	0.0228546	95.793	NLDQMK(1)K	2	1.0566	1	1	0.0432755	62.717	NLDQMK(1)K	2	0.49262	1
O60610	228	K	Protein diaphanous homolog 1 OS=Homo sapiens OX=9606 GN=DIAPH1 PE=1 SV=2	DIAPH1	1	0.0526112	50.703	AFMNNK(1)FGIK	2	-2.0902	1
O60610	559	K	Protein diaphanous homolog 1 OS=Homo sapiens OX=9606 GN=DIAPH1 PE=1 SV=2	DIAPH1								1	0.0568671	69.383	ELEDAK(1)K	2	-1.4772	1
O60610	1083	K	Protein diaphanous homolog 1 OS=Homo sapiens OX=9606 GN=DIAPH1 PE=1 SV=2	DIAPH1								0.921487	0.0162657	64.249	DVQNFPAATDEK(0.921)DK(0.079)FVEK	3	-1.0708	1
O60613	114	K	Selenoprotein F OS=Homo sapiens OX=9606 GN=SELENOF PE=1 SV=4	SELENOF	0.982921	0.0547366	41.029	SDK(0.017)PK(0.983)LFR	3	0.062918	1
O60645	508	K	Exocyst complex component 3 OS=Homo sapiens OX=9606 GN=EXOC3 PE=1 SV=3	EXOC3	1	0.0419731	74.127	ESIVSLK(1)R	2	1.3565	1
O60664	65	K	Perilipin-3 OS=Homo sapiens OX=9606 GN=PLIN3 PE=1 SV=3	PLIN3	1	0.000476638	114.84	TVCDAAEK(1)GVR	2	0.74629	2	1	0.000283202	124.92	TVCDAAEK(1)GVR	2	-0.34068	2
O60664	166	K	Perilipin-3 OS=Homo sapiens OX=9606 GN=PLIN3 PE=1 SV=3	PLIN3	1	1.16502e-06	156.81	TK(1)SVVTGGVQSVMGSR	2	2.6766	1
O60664	140	K	Perilipin-3 OS=Homo sapiens OX=9606 GN=PLIN3 PE=1 SV=3	PLIN3	1	0.000202901	94.957	VSGAQEMVSSAK(1)DTVATQLSEAVDATR	3	0.0024938	1
O60664	164	K	Perilipin-3 OS=Homo sapiens OX=9606 GN=PLIN3 PE=1 SV=3	PLIN3	1	0.00226318	104.42	GAVQSGVDK(1)TK	2	0.90243	1	1	0.0371286	55.461	GAVQSGVDK(1)TK	2	1.3479	1
O60664	122	K	Perilipin-3 OS=Homo sapiens OX=9606 GN=PLIN3 PE=1 SV=3	PLIN3	1	0.000130162	138.71	VLADTK(1)ELVSSK	2	-0.58148	1	1	7.09442e-05	138.25	VLADTK(1)ELVSSK	2	-0.023651	1
O60664	257	K	Perilipin-3 OS=Homo sapiens OX=9606 GN=PLIN3 PE=1 SV=3	PLIN3	1	1.17148e-05	171.33	QHAYEHSLGK(1)LR	2	-0.13292	1	1	0.000125615	130.98	QHAYEHSLGK(1)LR	2	-1.3828	1
O60684	134	K	Importin subunit alpha-7 OS=Homo sapiens OX=9606 GN=KPNA6 PE=1 SV=1	KPNA6	1	0.0121294	125.86	FVEFLK(1)R	2	-0.50032	1	1	0.00812138	125.86	FVEFLK(1)R	2	-0.35556	1
O60701	173	K	UDP-glucose 6-dehydrogenase OS=Homo sapiens OX=9606 GN=UGDH PE=1 SV=1	UGDH	1	0.0186762	93.262	DLK(1)NPDR	2	0.8507	1	1	0.00878358	86.086	DLK(1)NPDR	2	-0.52557	1
O60701	207	K	UDP-glucose 6-dehydrogenase OS=Homo sapiens OX=9606 GN=UGDH PE=1 SV=1	UGDH	1	0.0151835	72.496	EK(1)ILTTNTWSSELSK	2	0.19109	1
O60701	129	K	UDP-glucose 6-dehydrogenase OS=Homo sapiens OX=9606 GN=UGDH PE=1 SV=1	UGDH	1	0.00545825	86.624	IVTEK(1)STVPVR	2	0.43823	1
O60701	370	K	UDP-glucose 6-dehydrogenase OS=Homo sapiens OX=9606 GN=UGDH PE=1 SV=1	UGDH	1	0.00121279	94.01	YLMDEGAHLHIYDPK(1)VPR	4	0.072012	1	1	0.00681751	72.184	YLMDEGAHLHIYDPK(1)VPR	4	-0.13721	1
O60701	329	K	UDP-glucose 6-dehydrogenase OS=Homo sapiens OX=9606 GN=UGDH PE=1 SV=1	UGDH	1	6.601e-08	205.57	IIDSLFNTVTDK(1)K	2	2.3473	1	1	2.79362e-08	185.77	IIDSLFNTVTDK(1)K	2	0.30871	1
O60701	434	K	UDP-glucose 6-dehydrogenase OS=Homo sapiens OX=9606 GN=UGDH PE=1 SV=1	UGDH	1	0.00224688	109.29	MLK(1)PAFIFDGR	2	-0.40525	1
O60701	264	K	UDP-glucose 6-dehydrogenase OS=Homo sapiens OX=9606 GN=UGDH PE=1 SV=1	UGDH	1	0.0156985	99.919	IGNK(1)FLK	2	-0.052115	1	1	0.0370207	67.035	IGNK(1)FLK	2	0.32959	1
O60716	744	K	Catenin delta-1 OS=Homo sapiens OX=9606 GN=CTNND1 PE=1 SV=1	CTNND1								1	0.00592822	125.25	NK(1)ELIGK	1	-0.95402	2
O60716	383	K	Catenin delta-1 OS=Homo sapiens OX=9606 GN=CTNND1 PE=1 SV=1	CTNND1	1	7.11159e-05	125.89	LDAVK(1)SNAAAYLQHLCYR	3	1.3825	1	1	8.96898e-05	115.5	LDAVK(1)SNAAAYLQHLCYR	3	0.81076	1
O60716	804	K	Catenin delta-1 OS=Homo sapiens OX=9606 GN=CTNND1 PE=1 SV=1	CTNND1								1	0.0044221	80.037	ETQGIEK(1)LVLINK	2	1.6059	1
O60716	833	K	Catenin delta-1 OS=Homo sapiens OX=9606 GN=CTNND1 PE=1 SV=1	CTNND1	1	0.0285138	71.692	AAALVLQTIWGYK(1)ELR	3	0.39369	1
O60716	421	K	Catenin delta-1 OS=Homo sapiens OX=9606 GN=CTNND1 PE=1 SV=1	CTNND1	1	0.000420463	119.03	GIPVLVGLLDHPK(1)K	2	-0.70081	2	1	8.01836e-05	117.93	GIPVLVGLLDHPK(1)K	2	-0.31871	2
O60716	408	K	Catenin delta-1 OS=Homo sapiens OX=9606 GN=CTNND1 PE=1 SV=1	CTNND1	1	0.00233352	86.548	LK(1)GIPVLVGLLDHPK	3	-0.61257	1	1	5.4366e-05	124.09	LK(1)GIPVLVGLLDHPK	3	-1.0696	1
O60716	433	K	Catenin delta-1 OS=Homo sapiens OX=9606 GN=CTNND1 PE=1 SV=1	CTNND1	1	0.000747898	104.73	EVHLGACGALK(1)NISFGR	3	-1.4648	1
O60716	810	K	Catenin delta-1 OS=Homo sapiens OX=9606 GN=CTNND1 PE=1 SV=1	CTNND1								1	0.0207399	67.993	LVLINK(1)SGNR	2	-0.21441	1
O60716	846	K	Catenin delta-1 OS=Homo sapiens OX=9606 GN=CTNND1 PE=1 SV=1	CTNND1								1	0.00114024	108.72	K(1)SDFQVNLNNASR	2	-1.2313	1
O60749	487	K	Sorting nexin-2 OS=Homo sapiens OX=9606 GN=SNX2 PE=1 SV=2	SNX2	1	0.00315256	101.33	DFK(1)TVIIK	2	0.44149	2	1	0.00792301	95.352	DFK(1)TVIIK	2	-1.4719	2
O60749	456	K	Sorting nexin-2 OS=Homo sapiens OX=9606 GN=SNX2 PE=1 SV=2	SNX2								1	1.61516e-05	166.09	EWEAK(1)VQQGER	2	-1.8432	1
O60749	234	K	Sorting nexin-2 OS=Homo sapiens OX=9606 GN=SNX2 PE=1 SV=2	SNX2	1	0.000314261	133.23	EDSSSTEFVEK(1)R	2	0.0052868	1	1	0.005792	89.827	EDSSSTEFVEK(1)R	2	1.0014	1
O60749	404	K	Sorting nexin-2 OS=Homo sapiens OX=9606 GN=SNX2 PE=1 SV=2	SNX2	1	0.000922592	107.18	LIAAVK(1)GVFDHR	3	-0.05516	1	1	0.00580034	75.695	LIAAVK(1)GVFDHR	3	-0.51196	1
O60749	223	K	Sorting nexin-2 OS=Homo sapiens OX=9606 GN=SNX2 PE=1 SV=2	SNX2	1	0.000267066	117.23	VGK(1)EDSSSTEFVEK	2	-0.67666	2	1	5.72092e-05	119.39	VGK(1)EDSSSTEFVEK	2	0.29064	1
O60762	136	K	Dolichol-phosphate mannosyltransferase subunit 1 OS=Homo sapiens OX=9606 GN=DPM1 PE=1 SV=1	DPM1	1	0.00334131	96.229	QK(1)EGNFDIVSGTR	2	-1.3029	1	1	0.00287009	91.936	QK(1)EGNFDIVSGTR	2	1.4977	1
O60763	894	K	General vesicular transport factor p115 OS=Homo sapiens OX=9606 GN=USO1 PE=1 SV=2	USO1								1	0.000212029	130.98	DK(1)LELEITDSK	2	2.2149	1
O60763	743	K	General vesicular transport factor p115 OS=Homo sapiens OX=9606 GN=USO1 PE=1 SV=2	USO1	1	0.051694	61.65	LREEIEELK(1)R	2	-0.39302	1
O60763	865	K	General vesicular transport factor p115 OS=Homo sapiens OX=9606 GN=USO1 PE=1 SV=2	USO1	1	0.0534937	50.108	NEIK(1)ALSEER	2	2.7534	1
O60763	565	K	General vesicular transport factor p115 OS=Homo sapiens OX=9606 GN=USO1 PE=1 SV=2	USO1	1	0.0445742	74.255	LK(1)QLIEK	2	2.1512	1	1	0.0243699	94.662	LK(1)QLIEK	2	1.6616	1
O60763	574	K	General vesicular transport factor p115 OS=Homo sapiens OX=9606 GN=USO1 PE=1 SV=2	USO1	1	0.0094784	78.516	IGK(1)ENFIEK	2	0.76445	1
O60763	626	K	General vesicular transport factor p115 OS=Homo sapiens OX=9606 GN=USO1 PE=1 SV=2	USO1	1	0.0161294	72.275	ELEGVITK(1)AIYK	2	0.78993	1	1	0.0454006	48.44	ELEGVITK(1)AIYK	2	1.175	1
O60763	924	K	General vesicular transport factor p115 OS=Homo sapiens OX=9606 GN=USO1 PE=1 SV=2	USO1	1	0.0202814	89.673	ILSLK(1)NK	2	0.043313	1	1	0.00857935	86.512	ILSLK(1)NK	2	0.20435	1
O60763	903	K	General vesicular transport factor p115 OS=Homo sapiens OX=9606 GN=USO1 PE=1 SV=2	USO1	1	3.90263e-08	218.62	DKLELEITDSK(1)K	2	-0.43738	2	1	7.91766e-10	223.87	DKLELEITDSK(1)K	2	-0.24828	2
O60825	431	K	"6-phosphofructo-2-kinase/fructose-2,6-bisphosphatase 2 OS=Homo sapiens OX=9606 GN=PFKFB2 PE=1 SV=2"	PFKFB2	1	0.0531159	49.448	LTPVAYGCK(1)VETIK	2	0.19884	1
O60826	531	K	Coiled-coil domain-containing protein 22 OS=Homo sapiens OX=9606 GN=CCDC22 PE=1 SV=1	CCDC22								1	0.0184849	69.672	EINSLSGK(1)LDR	2	-0.48828	1
O60832	424	K	H/ACA ribonucleoprotein complex subunit DKC1 OS=Homo sapiens OX=9606 GN=DKC1 PE=1 SV=3	DKC1	1	2.29274e-05	169.37	QEYVDYSESAK(1)K	2	-1.0968	1
O60832	151	K	H/ACA ribonucleoprotein complex subunit DKC1 OS=Homo sapiens OX=9606 GN=DKC1 PE=1 SV=3	DKC1	1	0.00138626	107.18	SQQSAGK(1)EYVGIVR	2	1.2322	1
O60832	80	K	H/ACA ribonucleoprotein complex subunit DKC1 OS=Homo sapiens OX=9606 GN=DKC1 PE=1 SV=3	DKC1	1	8.88083e-05	130.47	TTHYTPLACGSNPLK(1)R	3	1.3394	1
O60832	61	K	H/ACA ribonucleoprotein complex subunit DKC1 OS=Homo sapiens OX=9606 GN=DKC1 PE=1 SV=3	DKC1								1	0.0522708	45.718	NFDK(1)LNVR	2	0.54511	1
O60869	25	K	Endothelial differentiation-related factor 1 OS=Homo sapiens OX=9606 GN=EDF1 PE=1 SV=1	EDF1	1	0.0228207	70.816	SK(1)QAILAAQR	2	-0.37573	1
O60879	384	K	Protein diaphanous homolog 2 OS=Homo sapiens OX=9606 GN=DIAPH2 PE=1 SV=1	DIAPH2	1	0.0019698	88.73	VFDENK(1)EDDLTELSHR	3	0.38305	1	1	0.00561367	74.786	VFDENK(1)EDDLTELSHR	3	0.58169	1
O60884	134	K	DnaJ homolog subfamily A member 2 OS=Homo sapiens OX=9606 GN=DNAJA2 PE=1 SV=1	DNAJA2	1	0.0281059	72.23	TTK(1)LQLSK	2	0.5147	1	1	0.0175065	75.043	TTK(1)LQLSK	2	0.61111	1
O60884	46	K	DnaJ homolog subfamily A member 2 OS=Homo sapiens OX=9606 GN=DNAJA2 PE=1 SV=1	DNAJA2	1	0.00744448	83.313	NPNAGDK(1)FK	2	-1.645	1
O60938	192	K	Keratocan OS=Homo sapiens OX=9606 GN=KERA PE=1 SV=1	KERA	1	0.0404806	50.284	GLK(1)NLMQLNMAK(1)NALR	2	-2.1831	1
O60938	201	K	Keratocan OS=Homo sapiens OX=9606 GN=KERA PE=1 SV=1	KERA	1	0.0404806	50.284	GLK(1)NLMQLNMAK(1)NALR	2	-2.1831	1
O75027	614	K	"ATP-binding cassette sub-family B member 7, mitochondrial OS=Homo sapiens OX=9606 GN=ABCB7 PE=1 SV=2"	ABCB7	1	0.0118837	89.296	LSGGEK(1)QR	2	-0.50528	1
O75027	455	K	"ATP-binding cassette sub-family B member 7, mitochondrial OS=Homo sapiens OX=9606 GN=ABCB7 PE=1 SV=2"	ABCB7	1	0.0234044	75.213	VDTQIK(1)DK	2	-3.833	1
O75083	126	K	WD repeat-containing protein 1 OS=Homo sapiens OX=9606 GN=WDR1 PE=1 SV=4	WDR1	1	1.07249e-11	201.32	EK(1)FGAVFLWDSGSSVGEITGHNK	3	0.26085	1
O75083	256	K	WD repeat-containing protein 1 OS=Homo sapiens OX=9606 GN=WDR1 PE=1 SV=4	WDR1	1	4.94101e-14	203.47	AHDGGIYAISWSPDSTHLLSASGDK(1)TSK	3	0.36418	2
O75083	155	K	WD repeat-containing protein 1 OS=Homo sapiens OX=9606 GN=WDR1 PE=1 SV=4	WDR1	1	0.00739643	83	VINSVDIK(1)QSR	2	0.8892	1	1	0.0268158	61.65	VINSVDIK(1)QSR	2	0.84333	1
O75083	106	K	WD repeat-containing protein 1 OS=Homo sapiens OX=9606 GN=WDR1 PE=1 SV=4	WDR1	1	0.000343706	125.75	IK(1)DIAWTEDSK	2	1.4191	1	1	0.00464301	84.17	IK(1)DIAWTEDSK	2	1.3685	1
O75083	362	K	WD repeat-containing protein 1 OS=Homo sapiens OX=9606 GN=WDR1 PE=1 SV=4	WDR1								1	3.16394e-11	162.38	SYIYSGSHDGHINYWDSETGENDSFAGK(1)GHTNQVSR	5	-0.13247	1
O75083	569	K	WD repeat-containing protein 1 OS=Homo sapiens OX=9606 GN=WDR1 PE=1 SV=4	WDR1	1	0.00992113	96.253	VK(1)IQDAHR	3	1.194	2	1	0.00492338	92.439	VK(1)IQDAHR	3	0.57315	2
O75083	321	K	WD repeat-containing protein 1 OS=Homo sapiens OX=9606 GN=WDR1 PE=1 SV=4	WDR1	1	0.00113458	104.17	GHSK(1)SIQCLTVHK	3	0.39419	1	1	8.38306e-17	245.69	GHSK(1)SIQCLTVHK	2	-0.4514	1
O75083	182	K	WD repeat-containing protein 1 OS=Homo sapiens OX=9606 GN=WDR1 PE=1 SV=4	WDR1								1	0.000344448	94.465	FK(1)FTIGDHSR	3	0.11652	1
O75083	219	K	WD repeat-containing protein 1 OS=Homo sapiens OX=9606 GN=WDR1 PE=1 SV=4	WDR1	1	4.31132e-12	213.67	FATASADGQIYIYDGK(1)TGEK	2	0.67942	1
O75083	7	K	WD repeat-containing protein 1 OS=Homo sapiens OX=9606 GN=WDR1 PE=1 SV=4	WDR1	1	0.00873525	87.913	K(1)VFASLPQVER	2	0.67178	1	1	0.00746997	85.377	K(1)VFASLPQVER	2	1.014	1
O75083	28	K	WD repeat-containing protein 1 OS=Homo sapiens OX=9606 GN=WDR1 PE=1 SV=4	WDR1	1	0.000155041	144.28	IIGGDPK(1)GNNFLYTNGK	2	-0.59997	1	1	8.6613e-06	145.29	IIGGDPK(1)GNNFLYTNGK	2	-0.75044	1
O75083	231	K	WD repeat-containing protein 1 OS=Homo sapiens OX=9606 GN=WDR1 PE=1 SV=4	WDR1	1	0.0147619	58.891	VCALGGSK(1)AHDGGIYAISWSPDSTHLLSASGDK	4	-0.26163	1	1	0.00631151	73.227	VCALGGSK(1)AHDGGIYAISWSPDSTHLLSASGDK	4	-0.76169	1
O75083	484	K	WD repeat-containing protein 1 OS=Homo sapiens OX=9606 GN=WDR1 PE=1 SV=4	WDR1	1	1.92641e-05	142.26	DEGK(1)LLEAK	2	-0.191	2	1	0.00267289	105.14	DEGK(1)LLEAK	2	-0.28637	2
O75083	115	K	WD repeat-containing protein 1 OS=Homo sapiens OX=9606 GN=WDR1 PE=1 SV=4	WDR1	1	0.000842945	135.71	DIAWTEDSK(1)R	2	-0.13061	2	1	0.000240043	147.51	DIAWTEDSK(1)R	2	-0.45021	3
O75083	223	K	WD repeat-containing protein 1 OS=Homo sapiens OX=9606 GN=WDR1 PE=1 SV=4	WDR1	1	0.0157937	74.962	TGEK(1)VCALGGSK	2	-3.1043	1	1	0.0042125	84.479	TGEK(1)VCALGGSK	2	-2.4812	1
O75083	489	K	WD repeat-containing protein 1 OS=Homo sapiens OX=9606 GN=WDR1 PE=1 SV=4	WDR1	1	3.76895e-07	142.28	LLEAK(1)GPVTDVAYSHDGAFLAVCDASK	3	-0.14213	1	1	1.39316e-06	136.53	LLEAK(1)GPVTDVAYSHDGAFLAVCDASK	3	0.37907	1
O75083	90	K	WD repeat-containing protein 1 OS=Homo sapiens OX=9606 GN=WDR1 PE=1 SV=4	WDR1	1	1.07475e-05	172.27	IWDTTQK(1)EHLLK	3	0.98143	2	1	1.50835e-05	148.9	IWDTTQK(1)EHLLK	2	1.4545	1
O75083	38	K	WD repeat-containing protein 1 OS=Homo sapiens OX=9606 GN=WDR1 PE=1 SV=4	WDR1	1	1.51997e-05	152.7	GNNFLYTNGK(1)CVILR	2	-1.1219	1	1	0.0134729	91.936	GNNFLYTNGK(1)CVILR	2	0.10548	1
O75083	81	K	WD repeat-containing protein 1 OS=Homo sapiens OX=9606 GN=WDR1 PE=1 SV=4	WDR1	1	0.000190244	114.74	YAPSGFYIASGDVSGK(1)LR	2	1.1513	1
O75116	890	K	Rho-associated protein kinase 2 OS=Homo sapiens OX=9606 GN=ROCK2 PE=1 SV=4	ROCK2	1	4.86715e-08	232.88	ELKEECEEK(1)TK	2	-0.19097	1
O75116	709	K	Rho-associated protein kinase 2 OS=Homo sapiens OX=9606 GN=ROCK2 PE=1 SV=4	ROCK2	1	0.000105581	119.04	VIQQSLEQEEAEHK(1)ATK	3	0.59931	1	1	0.00862121	70.942	VIQQSLEQEEAEHK(1)ATK	3	0.89193	1
O75116	720	K	Rho-associated protein kinase 2 OS=Homo sapiens OX=9606 GN=ROCK2 PE=1 SV=4	ROCK2	1	0.000441814	117.7	NK(1)IYESIEEAK	2	0.30797	1
O75116	941	K	Rho-associated protein kinase 2 OS=Homo sapiens OX=9606 GN=ROCK2 PE=1 SV=4	ROCK2	1	1.27199e-06	172.92	SIAEEQYSDLEK(1)EK	2	1.4339	1
O75116	884	K	Rho-associated protein kinase 2 OS=Homo sapiens OX=9606 GN=ROCK2 PE=1 SV=4	ROCK2								1	0.0358108	60.91	ELK(1)EECEEK	2	1.052	1
O75116	946	K	Rho-associated protein kinase 2 OS=Homo sapiens OX=9606 GN=ROCK2 PE=1 SV=4	ROCK2	1	0.0568915	53.968	IMK(1)ELEIK	2	0.11751	1
O75116	1031	K	Rho-associated protein kinase 2 OS=Homo sapiens OX=9606 GN=ROCK2 PE=1 SV=4	ROCK2	1	0.000466584	162.25	TLK(1)TQAVNK	2	-0.26659	1	1	0.000603463	139.88	TLK(1)TQAVNK	2	0.44213	1
O75116	664	K	Rho-associated protein kinase 2 OS=Homo sapiens OX=9606 GN=ROCK2 PE=1 SV=4	ROCK2	1	0.0161006	75.294	ILLAK(1)VELEK	2	-0.11523	1
O75116	958	K	Rho-associated protein kinase 2 OS=Homo sapiens OX=9606 GN=ROCK2 PE=1 SV=4	ROCK2	1	0.00219	143.7	HK(1)QELTEK	2	0.088845	1	1	0.00262572	123.86	HK(1)QELTEK	2	-0.36498	1
O75122	1124	K	CLIP-associating protein 2 OS=Homo sapiens OX=9606 GN=CLASP2 PE=1 SV=3	CLASP2	1	0.00356144	128.38	ALALK(1)VLR	2	0.073331	1
O75128	153	K	Protein cordon-bleu OS=Homo sapiens OX=9606 GN=COBL PE=1 SV=2	COBL								1	0.0270828	74.717	VPEK(1)SVR	2	-0.26578	2
O75131	158	K	Copine-3 OS=Homo sapiens OX=9606 GN=CPNE3 PE=1 SV=1	CPNE3	1	0.0306332	47.532	DLFGK(1)SDPYLEFHK	3	1.027	1	1	0.03189	47.532	DLFGK(1)SDPYLEFHK	3	0.13136	1
O75131	76	K	Copine-3 OS=Homo sapiens OX=9606 GN=CPNE3 PE=1 SV=1	CPNE3	1	0.00568616	85.355	LK(1)FGVYDIDNK	2	0.24478	1
O75131	125	K	Copine-3 OS=Homo sapiens OX=9606 GN=CPNE3 PE=1 SV=1	CPNE3								1	1.31383e-07	128.31	PAGK(1)GSITISAEEIK	2	-0.44866	1
O75165	718	K	DnaJ homolog subfamily C member 13 OS=Homo sapiens OX=9606 GN=DNAJC13 PE=1 SV=5	DNAJC13	1	0.00158126	101.39	EK(1)VDLVLMHWR	3	-0.46343	1
O75165	1891	K	DnaJ homolog subfamily C member 13 OS=Homo sapiens OX=9606 GN=DNAJC13 PE=1 SV=5	DNAJC13	1	0.0235961	82.263	LIGPK(1)VR	2	-0.55963	1	1	0.0136362	95.957	LIGPK(1)VR	2	-0.23093	1
O75165	1512	K	DnaJ homolog subfamily C member 13 OS=Homo sapiens OX=9606 GN=DNAJC13 PE=1 SV=5	DNAJC13								1	0.00499876	85.731	VLYFGK(1)SIPR	2	4.3325	1
O75208	175	K	"Ubiquinone biosynthesis protein COQ9, mitochondrial OS=Homo sapiens OX=9606 GN=COQ9 PE=1 SV=1"	COQ9	1	0.00134094	120.15	LVQLGQAEK(1)R	2	0.68873	1	1	0.000899946	124.23	LVQLGQAEK(1)R	2	0.59361	1
O75223	118	K	Gamma-glutamylcyclotransferase OS=Homo sapiens OX=9606 GN=GGCT PE=1 SV=1	GGCT	1	1.49252e-08	221.5	VATQEGK(1)EITCR	2	0.61873	1
O75306	437	K	"NADH dehydrogenase [ubiquinone] iron-sulfur protein 2, mitochondrial OS=Homo sapiens OX=9606 GN=NDUFS2 PE=1 SV=2"	NDUFS2	1	0.020175	58.671	APGFAHLAGLDK(1)MSK	3	4.3194	1
O75306	362	K	"NADH dehydrogenase [ubiquinone] iron-sulfur protein 2, mitochondrial OS=Homo sapiens OX=9606 GN=NDUFS2 PE=1 SV=2"	NDUFS2	1	0.0116593	78.098	VDDAK(1)VSPPK	2	-0.39834	1	1	0.00358057	94.692	VDDAK(1)VSPPK	2	1.5739	2
O75323	82	K	Protein NipSnap homolog 2 OS=Homo sapiens OX=9606 GN=NIPSNAP2 PE=1 SV=1	NIPSNAP2	1	0.00155803	94.487	LQFHNVK(1)PECLEAYNK	3	-0.17034	1
O75323	67	K	Protein NipSnap homolog 2 OS=Homo sapiens OX=9606 GN=NIPSNAP2 PE=1 SV=1	NIPSNAP2	1	0.00404067	84.605	KDAHSNLLAK(1)K	3	1.5139	1
O75323	148	K	Protein NipSnap homolog 2 OS=Homo sapiens OX=9606 GN=NIPSNAP2 PE=1 SV=1	NIPSNAP2	1	0.00683034	86.67	ENK(1)EFLEFR	2	0.75324	1
O75335	303	K	Liprin-alpha-4 OS=Homo sapiens OX=9606 GN=PPFIA4 PE=2 SV=3	PPFIA4								1	0.00952477	119.07	ITTLEK(1)R	2	0.052673	1
O75340	112	K	Programmed cell death protein 6 OS=Homo sapiens OX=9606 GN=PDCD6 PE=1 SV=1	PDCD6	1	0.00269525	101.12	DNSGMIDK(1)NELK	2	-2.0231	1
O75347	86	K	Tubulin-specific chaperone A OS=Homo sapiens OX=9606 GN=TBCA PE=1 SV=3	TBCA	1	2.22872e-08	187.44	ILENEK(1)DLEEAEEYK	2	-0.087944	1
O75347	23	K	Tubulin-specific chaperone A OS=Homo sapiens OX=9606 GN=TBCA PE=1 SV=3	TBCA	1	0.020519	89.142	EK(1)VMYEK	2	1.0857	1	1	0.0165641	89.142	EK(1)VMYEK	2	0.45076	1
O75347	12	K	Tubulin-specific chaperone A OS=Homo sapiens OX=9606 GN=TBCA PE=1 SV=3	TBCA								1	0.0575403	57.811	IK(1)TGVVK	2	-0.928	1
O75347	95	K	Tubulin-specific chaperone A OS=Homo sapiens OX=9606 GN=TBCA PE=1 SV=3	TBCA	1	0.000329499	111.65	ILENEKDLEEAEEYK(1)EAR	3	0.80487	1	0.999997	0.00583086	75.97	ILENEKDLEEAEEYK(1)EAR	3	0.081589	1
O75347	28	K	Tubulin-specific chaperone A OS=Homo sapiens OX=9606 GN=TBCA PE=1 SV=3	TBCA	1	0.0118837	89.296	VMYEK(1)EAK	2	-2.7876	1
O75348	37	K	V-type proton ATPase subunit G 1 OS=Homo sapiens OX=9606 GN=ATP6V1G1 PE=1 SV=3	ATP6V1G1	1	2.48223e-11	236.23	QAK(1)EEAQAEIEQYR	2	0.30753	1
O75348	58	K	V-type proton ATPase subunit G 1 OS=Homo sapiens OX=9606 GN=ATP6V1G1 PE=1 SV=3	ATP6V1G1	1	0.00592544	86.882	AK(1)EAAALGSR	2	2.1237	1
O75365	155	K	Protein tyrosine phosphatase type IVA 3 OS=Homo sapiens OX=9606 GN=PTP4A3 PE=1 SV=2	PTP4A3	0.999893	0.0460579	44.425	PK(1)QRLRFKDPHTHK	2	-1.9207	1	0.999988	0.0488314	55.235	PK(1)QRLRFKDPHTHK	2	-2.1584	1
O75367	235	K	Core histone macro-H2A.1 OS=Homo sapiens OX=9606 GN=MACROH2A1 PE=1 SV=4	MACROH2A1	1	0.0101303	86.136	DDLGNTLEK(1)K	2	-0.68626	1
O75367	116	K	Core histone macro-H2A.1 OS=Homo sapiens OX=9606 GN=MACROH2A1 PE=1 SV=4	MACROH2A1	1	5.79064e-05	115.76	GVTIASGGVLPNIHPELLAK(1)K	3	0.11349	1	1	0.000955019	95.666	GVTIASGGVLPNIHPELLAK(1)K	3	0.46526	1
O75367	18	K	Core histone macro-H2A.1 OS=Homo sapiens OX=9606 GN=MACROH2A1 PE=1 SV=4	MACROH2A1								1	0.00312223	92.239	SAK(1)AGVIFPVGR	2	2.0584	1
O75367	304	K	Core histone macro-H2A.1 OS=Homo sapiens OX=9606 GN=MACROH2A1 PE=1 SV=4	MACROH2A1								1	0.00364677	103.55	NCLALADDK(1)K	2	-1.8756	1
O75367	123	K	Core histone macro-H2A.1 OS=Homo sapiens OX=9606 GN=MACROH2A1 PE=1 SV=4	MACROH2A1	1	0.0563097	46.955	GK(1)LEAIITPPPAK	2	-0.30654	1	1	0.00303742	90.653	GK(1)LEAIITPPPAK	2	-0.091333	1
O75367	307	K	Core histone macro-H2A.1 OS=Homo sapiens OX=9606 GN=MACROH2A1 PE=1 SV=4	MACROH2A1	1	0.00166067	106.29	LK(1)SIAFPSIGSGR	2	-0.20527	1	1	0.000137813	120.06	LK(1)SIAFPSIGSGR	2	0.44996	1
O75368	37	K	SH3 domain-binding glutamic acid-rich-like protein OS=Homo sapiens OX=9606 GN=SH3BGRL PE=1 SV=1	SH3BGRL	1	6.03545e-05	140.45	IGFEEK(1)DIAANEENRK	3	1.3329	2	1	0.00142679	93.754	IGFEEK(1)DIAANEENRK	3	1.5218	1
O75368	17	K	SH3 domain-binding glutamic acid-rich-like protein OS=Homo sapiens OX=9606 GN=SH3BGRL PE=1 SV=1	SH3BGRL	1	0.00586837	93.258	VYIASSSGSTAIK(1)K	2	-0.50969	1	1	0.00181116	104.79	VYIASSSGSTAIK(1)K	2	-0.23833	1
O75369	1979	K	Filamin-B OS=Homo sapiens OX=9606 GN=FLNB PE=1 SV=2	FLNB	1	6.14115e-05	166.07	EVGEHLVSIK(1)K	3	0.73225	2	1	5.95287e-07	195.36	EVGEHLVSIK(1)K	2	-0.31855	1
O75369	1044	K	Filamin-B OS=Homo sapiens OX=9606 GN=FLNB PE=1 SV=2	FLNB								1	0.0132368	63.727	VK(1)AHGPGLEGGLVGK	3	-3.4388	1
O75369	6	K	Filamin-B OS=Homo sapiens OX=9606 GN=FLNB PE=1 SV=2	FLNB	1	4.55812e-05	116.03	PVTEK(1)DLAEDAPWK	2	-0.26778	1	1	0.0243249	62.338	PVTEK(1)DLAEDAPWK	2	-2.5429	1
O75369	2514	K	Filamin-B OS=Homo sapiens OX=9606 GN=FLNB PE=1 SV=2	FLNB	1	0.0381826	59.067	ASSDASK(1)VTSK	2	0.83446	1	1	0.00846615	86.898	ASSDASK(1)VTSK	2	0.61505	1
O75369	495	K	Filamin-B OS=Homo sapiens OX=9606 GN=FLNB PE=1 SV=2	FLNB	1	0.00342457	100.58	GPK(1)GLEELVK	2	-0.34175	1
O75369	697	K	Filamin-B OS=Homo sapiens OX=9606 GN=FLNB PE=1 SV=2	FLNB								1	0.00526384	105.39	IDIQMK(1)NR	2	-0.14319	1
O75369	356	K	Filamin-B OS=Homo sapiens OX=9606 GN=FLNB PE=1 SV=2	FLNB	1	0.00374959	96.143	AQGDASK(1)VTAK	2	0.87506	2
O75369	2524	K	Filamin-B OS=Homo sapiens OX=9606 GN=FLNB PE=1 SV=2	FLNB	1	0.00399815	93.649	GAGLSK(1)AFVGQK	2	-1.9308	1	1	0.0359167	56.432	GAGLSK(1)AFVGQK	2	0.78088	1
O75369	1780	K	Filamin-B OS=Homo sapiens OX=9606 GN=FLNB PE=1 SV=2	FLNB	1	1.1952e-13	228.78	TATPEIVDNK(1)DGTVTVR	2	0.21888	1	1	6.9296e-07	148.62	TATPEIVDNK(1)DGTVTVR	2	0.58136	1
O75369	2170	K	Filamin-B OS=Homo sapiens OX=9606 GN=FLNB PE=1 SV=2	FLNB	1	0.00346999	79.81	FVPQEMGVHTVSVK(1)YR	3	-1.1192	1	1	0.00446211	76.391	FVPQEMGVHTVSVK(1)YR	3	-0.92869	1
O75369	1897	K	Filamin-B OS=Homo sapiens OX=9606 GN=FLNB PE=1 SV=2	FLNB								1	0.0305681	42.518	YNDK(1)HIPGSPFTAK	3	-0.78548	1
O75369	1221	K	Filamin-B OS=Homo sapiens OX=9606 GN=FLNB PE=1 SV=2	FLNB	1	0.00229945	104.22	VK(1)VEPAVDTSR	2	0.4343	1	1	0.000168651	134.68	VK(1)VEPAVDTSR	2	0.6805	1
O75369	1232	K	Filamin-B OS=Homo sapiens OX=9606 GN=FLNB PE=1 SV=2	FLNB								1	0.00981231	76.282	IK(1)VFGPGIEGK	2	-0.40147	1
O75369	502	K	Filamin-B OS=Homo sapiens OX=9606 GN=FLNB PE=1 SV=2	FLNB	1	0.00151686	121.99	GLEELVK(1)QK	2	-0.72597	1
O75369	476	K	Filamin-B OS=Homo sapiens OX=9606 GN=FLNB PE=1 SV=2	FLNB	1	0.0174147	74.464	ETTDFK(1)VDTK	2	0.97361	1	1	0.00364106	94.309	ETTDFK(1)VDTK	2	1.2381	2
O75369	349	K	Filamin-B OS=Homo sapiens OX=9606 GN=FLNB PE=1 SV=2	FLNB	1	0.000122803	131.06	SPFEVSVDK(1)AQGDASK	2	-0.83963	1
O75369	1641	K	Filamin-B OS=Homo sapiens OX=9606 GN=FLNB PE=1 SV=2	FLNB	1	7.16398e-10	186.17	TGEEVGFVVDAK(1)TAGK	2	0.27499	1	1	2.60099e-07	165.7	TGEEVGFVVDAK(1)TAGK	2	-0.22885	1
O75369	976	K	Filamin-B OS=Homo sapiens OX=9606 GN=FLNB PE=1 SV=2	FLNB	1	0.00825375	110.07	GAGGQGK(1)LDVTILSPSR	2	2.765	1
O75369	15	K	Filamin-B OS=Homo sapiens OX=9606 GN=FLNB PE=1 SV=2	FLNB	1	0.00540021	101.64	DLAEDAPWK(1)K	2	-0.83083	2	1	0.000184639	155.1	DLAEDAPWK(1)K	2	-1.0067	3
O75369	60	K	Filamin-B OS=Homo sapiens OX=9606 GN=FLNB PE=1 SV=2	FLNB	1	2.80703e-09	244.61	LIALLEVLSQK(1)R	3	-0.53412	2	1	1.39009e-07	200.6	LIALLEVLSQK(1)R	3	-0.77206	2
O75369	948	K	Filamin-B OS=Homo sapiens OX=9606 GN=FLNB PE=1 SV=2	FLNB	1	0.00293419	163.99	IK(1)LNGLENR	2	0.17562	1	1	0.00335132	140.5	IK(1)LNGLENR	2	0.25586	1
O75369	746	K	Filamin-B OS=Homo sapiens OX=9606 GN=FLNB PE=1 SV=2	FLNB	1	0.000419575	140.14	VK(1)VFGPGVER	2	0.1002	1	1	0.0121528	60.828	VK(1)VFGPGVER	2	0.63174	1
O75369	313	K	Filamin-B OS=Homo sapiens OX=9606 GN=FLNB PE=1 SV=2	FLNB	1	0.00599268	83.647	NK(1)TYSVEYLPK	2	-0.83372	1	1	0.000329398	120.99	NK(1)TYSVEYLPK	2	-1.3339	1
O75369	1616	K	Filamin-B OS=Homo sapiens OX=9606 GN=FLNB PE=1 SV=2	FLNB	1	0.0278098	52.654	ATQTGDASK(1)CLATGPGIASTVK	3	-0.26308	1	1	1.06942e-07	173.58	ATQTGDASK(1)CLATGPGIASTVK	2	0.75739	2
O75369	960	K	Filamin-B OS=Homo sapiens OX=9606 GN=FLNB PE=1 SV=2	FLNB	1	4.55986e-06	150.68	VEVGK(1)DQEFTVDTR	2	0.11821	1	1	2.00054e-06	149.23	VEVGK(1)DQEFTVDTR	2	0.52295	1
O75369	480	K	Filamin-B OS=Homo sapiens OX=9606 GN=FLNB PE=1 SV=2	FLNB	1	0.000241762	114.79	VDTK(1)AAGSGELGVTMK	2	-0.34046	1	1	4.66932e-07	155.66	VDTK(1)AAGSGELGVTMK	2	0.20579	1
O75369	2322	K	Filamin-B OS=Homo sapiens OX=9606 GN=FLNB PE=1 SV=2	FLNB	1	4.82847e-06	128.12	IDAK(1)VHSPSGAVEECHVSELEPDK	4	-1.5418	1	1	3.99884e-05	114.15	IDAK(1)VHSPSGAVEECHVSELEPDK	4	-0.49691	2
O75369	1005	K	Filamin-B OS=Homo sapiens OX=9606 GN=FLNB PE=1 SV=2	FLNB	1	0.00689038	81.594	ENSTAK(1)FIPR	2	0.79406	1
O75369	1572	K	Filamin-B OS=Homo sapiens OX=9606 GN=FLNB PE=1 SV=2	FLNB	1	5.40816e-22	270.75	AIVHDNK(1)DGTYAVTYIPDK	3	-1.0153	3	1	0.00727005	73.11	AIVHDNK(1)DGTYAVTYIPDK	3	-0.64833	1
O75369	409	K	Filamin-B OS=Homo sapiens OX=9606 GN=FLNB PE=1 SV=2	FLNB	1	2.92984e-13	218.75	NTVELLVEDK(1)GNQVYR	2	-0.598	1	1	2.38605e-14	213.63	NTVELLVEDK(1)GNQVYR	2	0.79806	1
O75369	847	K	Filamin-B OS=Homo sapiens OX=9606 GN=FLNB PE=1 SV=2	FLNB	1	0.00153685	108.47	VDPSHDASK(1)VK	2	0.76598	1	1	0.00417895	87.298	VDPSHDASK(1)VK	2	-0.50818	1
O75369	1241	K	Filamin-B OS=Homo sapiens OX=9606 GN=FLNB PE=1 SV=2	FLNB	1	0.0214723	70.942	VFGPGIEGK(1)DVFR	2	-2.859	1
O75369	1955	K	Filamin-B OS=Homo sapiens OX=9606 GN=FLNB PE=1 SV=2	FLNB	1	0.0570036	68.422	DEPCLLK(1)R	2	1.0259	1	1	0.0533052	62.717	DEPCLLK(1)R	2	2.1351	1
O75369	681	K	Filamin-B OS=Homo sapiens OX=9606 GN=FLNB PE=1 SV=2	FLNB	1	8.15138e-05	138.76	APLK(1)IFAQDGEGQR	2	0.95822	1	1	7.81125e-05	129.82	APLK(1)IFAQDGEGQR	2	1.3373	1
O75369	838	K	Filamin-B OS=Homo sapiens OX=9606 GN=FLNB PE=1 SV=2	FLNB	1	0.000419502	119.53	VK(1)VDPSHDASK	2	0.27521	1
O75369	1425	K	Filamin-B OS=Homo sapiens OX=9606 GN=FLNB PE=1 SV=2	FLNB								1	0.00362084	86.18	VK(1)IAGPGLGSGVR	2	-0.67487	1
O75369	1584	K	Filamin-B OS=Homo sapiens OX=9606 GN=FLNB PE=1 SV=2	FLNB	1	2.65065e-06	148.18	DGTYAVTYIPDK(1)TGR	2	-0.62803	1
O75390	366	K	"Citrate synthase, mitochondrial OS=Homo sapiens OX=9606 GN=CS PE=1 SV=2"	CS	1	4.72129e-11	226.04	EFALK(1)HLPNDPMFK	2	3.1401	1	1	2.06339e-05	136.96	EFALK(1)HLPNDPMFK	2	0.97115	2
O75390	327	K	"Citrate synthase, mitochondrial OS=Homo sapiens OX=9606 GN=CS PE=1 SV=2"	CS	1	0.000230939	112.55	DVSDEK(1)LRDYIWNTLNSGR	3	0.1402	2	1	0.00671699	83.753	DVSDEK(1)LR	2	2.1577	2
O75390	103	K	"Citrate synthase, mitochondrial OS=Homo sapiens OX=9606 GN=CS PE=1 SV=2"	CS	1	0.0110987	77.662	GFSIPECQK(1)LLPK	2	-1.7591	1
O75390	375	K	"Citrate synthase, mitochondrial OS=Homo sapiens OX=9606 GN=CS PE=1 SV=2"	CS	1	0.00628756	76.151	HLPNDPMFK(1)LVAQLYK	3	-0.11536	1
O75390	321	K	"Citrate synthase, mitochondrial OS=Homo sapiens OX=9606 GN=CS PE=1 SV=2"	CS	1	0.0150478	76.064	EVGK(1)DVSDEK	2	-2.1882	1	1	0.0256482	66.27	EVGK(1)DVSDEK	2	-0.87994	1
O75390	215	K	"Citrate synthase, mitochondrial OS=Homo sapiens OX=9606 GN=CS PE=1 SV=2"	CS	1	0.000496691	136.11	LPCVAAK(1)IYR	2	1.1766	1	1	0.000547611	123.69	LPCVAAK(1)IYR	2	2.2631	1
O75390	459	K	"Citrate synthase, mitochondrial OS=Homo sapiens OX=9606 GN=CS PE=1 SV=2"	CS	1	3.65972e-05	143.97	SMSTEGLMK(1)FVDSK	2	-1.2146	3	1	2.0652e-06	148.28	SMSTEGLMK(1)FVDSK	2	-2.2543	2
O75390	43	K	"Citrate synthase, mitochondrial OS=Homo sapiens OX=9606 GN=CS PE=1 SV=2"	CS	1	6.38233e-06	152.69	DILADLIPK(1)EQAR	2	0.044544	2	1	0.000124887	122.51	DILADLIPK(1)EQAR	2	1.3499	2
O75400	776	K	Pre-mRNA-processing factor 40 homolog A OS=Homo sapiens OX=9606 GN=PRPF40A PE=1 SV=2	PRPF40A								1	0.000389637	110.38	FVK(1)EPAFEDITLESER	2	0.049266	1
O75436	188	K	Vacuolar protein sorting-associated protein 26A OS=Homo sapiens OX=9606 GN=VPS26A PE=1 SV=2	VPS26A	1	0.00333614	86.898	YHLK(1)DVIVGK	3	0.94158	1	1	0.000716341	114.4	YHLK(1)DVIVGK	2	0.77419	2
O75439	219	K	Mitochondrial-processing peptidase subunit beta OS=Homo sapiens OX=9606 GN=PMPCB PE=1 SV=2	PMPCB	1	0.0120226	74.326	TILGPTENIK(1)SISR	2	0.049173	1
O75475	309	K	PC4 and SFRS1-interacting protein OS=Homo sapiens OX=9606 GN=PSIP1 PE=1 SV=1	PSIP1	1	0.0252606	57.149	GQHEK(1)EAADR	3	-0.75603	1
O75475	407	K	PC4 and SFRS1-interacting protein OS=Homo sapiens OX=9606 GN=PSIP1 PE=1 SV=1	PSIP1								1	0.0175761	73.26	FK(1)VSQVIMEK	2	-1.7603	1
O75477	192	K	Erlin-1 OS=Homo sapiens OX=9606 GN=ERLIN1 PE=1 SV=2	ERLIN1	1	5.50327e-05	157.66	NFELMEAEK(1)TK	2	1.7145	1
O75477	228	K	Erlin-1 OS=Homo sapiens OX=9606 GN=ERLIN1 PE=1 SV=2	ERLIN1	1	0.0461856	60.76	IAQVAK(1)IR	2	1.0211	1
O75477	238	K	Erlin-1 OS=Homo sapiens OX=9606 GN=ERLIN1 PE=1 SV=2	ERLIN1	1	0.00542221	114.5	VMEK(1)ETEK	2	0.34531	2
O75477	194	K	Erlin-1 OS=Homo sapiens OX=9606 GN=ERLIN1 PE=1 SV=2	ERLIN1	1	0.0344946	65.88	TK(1)LLIAAQK	2	1.8792	1
O75487	147	K	Glypican-4 OS=Homo sapiens OX=9606 GN=GPC4 PE=1 SV=4	GPC4	1	0.0433106	73.26	DLFVELK(1)R	2	0.41704	1	1	0.0483676	65.252	DLFVELK(1)R	2	-0.7169	1
O75521	90	K	Enoyl-CoA delta isomerase 2 OS=Homo sapiens OX=9606 GN=ECI2 PE=1 SV=4	ECI2	1	0.00178665	107.08	PGVFDLINK(1)AK	2	0.71106	1
O75521	359	K	Enoyl-CoA delta isomerase 2 OS=Homo sapiens OX=9606 GN=ECI2 PE=1 SV=4	ECI2	1	0.00017859	124.5	EK(1)LHAVNAEECNVLQGR	3	0.077908	1
O75521	304	K	Enoyl-CoA delta isomerase 2 OS=Homo sapiens OX=9606 GN=ECI2 PE=1 SV=4	ECI2								1	0.0503654	52.482	ATEMLIFGK(1)K	2	-1.373	1
O75533	146	K	Splicing factor 3B subunit 1 OS=Homo sapiens OX=9606 GN=SF3B1 PE=1 SV=3	SF3B1								1	0.00622021	84.498	TPDPK(1)MNAR	2	2.3224	1
O75533	1292	K	Splicing factor 3B subunit 1 OS=Homo sapiens OX=9606 GN=SF3B1 PE=1 SV=3	SF3B1	1	0.0582712	46.033	IYNDDK(1)NTYIR	2	-0.59848	1	1	0.0268158	61.65	IYNDDK(1)NTYIR	2	1.2099	1
O75533	562	K	Splicing factor 3B subunit 1 OS=Homo sapiens OX=9606 GN=SF3B1 PE=1 SV=3	SF3B1	1	0.0593434	46.158	ILYK(1)LDDLVR	2	1.341	1
O75533	554	K	Splicing factor 3B subunit 1 OS=Homo sapiens OX=9606 GN=SF3B1 PE=1 SV=3	SF3B1								1	0.020477	68.016	HLLVK(1)VIDR	2	-1.7223	1
O75533	858	K	Splicing factor 3B subunit 1 OS=Homo sapiens OX=9606 GN=SF3B1 PE=1 SV=3	SF3B1	1	9.33825e-05	138.36	IVDDLK(1)DEAEQYR	2	-2.8771	1	1	2.0865e-08	179.42	IVDDLK(1)DEAEQYR	2	-2.0659	2
O75643	177	K	U5 small nuclear ribonucleoprotein 200 kDa helicase OS=Homo sapiens OX=9606 GN=SNRNP200 PE=1 SV=2	SNRNP200	1	0.00721921	78.934	YHVLVNLGK(1)K	2	0.35953	2
O75643	487	K	U5 small nuclear ribonucleoprotein 200 kDa helicase OS=Homo sapiens OX=9606 GN=SNRNP200 PE=1 SV=2	SNRNP200	1	0.060346	58.167	IQSK(1)LYR	2	0.61604	1
O75643	284	K	U5 small nuclear ribonucleoprotein 200 kDa helicase OS=Homo sapiens OX=9606 GN=SNRNP200 PE=1 SV=2	SNRNP200	1	0.0399271	70.1	FYDDAIVSQK(1)K	2	2.3077	1	1	0.00026043	111.06	FYDDAIVSQK(1)K	2	0.61246	1
O75643	745	K	U5 small nuclear ribonucleoprotein 200 kDa helicase OS=Homo sapiens OX=9606 GN=SNRNP200 PE=1 SV=2	SNRNP200	1	0.00128451	101.32	DMCLEK(1)DTLGLFLR	3	-0.64787	1
O75663	140	K	TIP41-like protein OS=Homo sapiens OX=9606 GN=TIPRL PE=1 SV=2	TIPRL	1	0.00409992	89.403	VVPTTDHIDTEK(1)LK	3	-3.6905	3	1	0.00260242	91.937	VVPTTDHIDTEK(1)LK	2	0.65066	1
O75694	824	K	Nuclear pore complex protein Nup155 OS=Homo sapiens OX=9606 GN=NUP155 PE=1 SV=1	NUP155	1	0.00232684	106.6	ITTFK(1)DLVIR	2	-1.1623	1	1	0.00154175	107.57	ITTFK(1)DLVIR	2	0.39121	1
O75792	192	K	Ribonuclease H2 subunit A OS=Homo sapiens OX=9606 GN=RNASEH2A PE=1 SV=2	RNASEH2A	1	0.0173432	111.82	K(1)WQFVEK	2	0.37936	1	1	0.0189894	101.28	K(1)WQFVEK	2	-0.62504	1
O75792	69	K	Ribonuclease H2 subunit A OS=Homo sapiens OX=9606 GN=RNASEH2A PE=1 SV=2	RNASEH2A								1	0.0519821	44.299	VADSK(1)TLLESER	2	0.12555	1
O75821	161	K	Eukaryotic translation initiation factor 3 subunit G OS=Homo sapiens OX=9606 GN=EIF3G PE=1 SV=2	EIF3G	1	0.0114269	72.652	ICK(1)GDHWTTR	3	0.15172	1
O75822	210	K	Eukaryotic translation initiation factor 3 subunit J OS=Homo sapiens OX=9606 GN=EIF3J PE=1 SV=2	EIF3J	1	0.0590109	45.879	ITNSLTVLCSEK(1)QK	2	0.88806	1
O75822	166	K	Eukaryotic translation initiation factor 3 subunit J OS=Homo sapiens OX=9606 GN=EIF3J PE=1 SV=2	EIF3J	1	0.00925074	98.629	DK(1)ITQYEK	2	1.1743	1	1	0.0107334	84.743	DK(1)ITQYEK	2	0.89593	1
O75822	117	K	Eukaryotic translation initiation factor 3 subunit J OS=Homo sapiens OX=9606 GN=EIF3J PE=1 SV=2	EIF3J								1	2.59683e-06	156.12	VLTPEEQLADK(1)LR	2	0.054594	1
O75832	30	K	26S proteasome non-ATPase regulatory subunit 10 OS=Homo sapiens OX=9606 GN=PSMD10 PE=1 SV=1	PSMD10	1	0.000230993	129.16	ESILADK(1)SLATR	2	-0.18117	1	1	0.00213256	99.283	ESILADK(1)SLATR	2	-0.88471	1
O75844	259	K	CAAX prenyl protease 1 homolog OS=Homo sapiens OX=9606 GN=ZMPSTE24 PE=1 SV=2	ZMPSTE24								1	0.0272045	71.692	VYVVEGSK(1)R	2	-0.35385	1
O75874	224	K	Isocitrate dehydrogenase [NADP] cytoplasmic OS=Homo sapiens OX=9606 GN=IDH1 PE=1 SV=2	IDH1	1	0.000356848	124.67	FK(1)DIFQEIYDK	2	-0.12896	1	1	3.58732e-05	150.46	FK(1)DIFQEIYDK	2	0.49372	1
O75874	72	K	Isocitrate dehydrogenase [NADP] cytoplasmic OS=Homo sapiens OX=9606 GN=IDH1 PE=1 SV=2	IDH1	1	2.20483e-11	215.51	HNVGVK(1)CATITPDEK	3	-0.29393	2	1	6.54031e-14	237.87	HNVGVK(1)CATITPDEK	3	-1.488	2
O75874	381	K	Isocitrate dehydrogenase [NADP] cytoplasmic OS=Homo sapiens OX=9606 GN=IDH1 PE=1 SV=2	IDH1	1	3.48624e-06	157.95	DLAACIK(1)GLPNVQR	2	-0.88324	1	1	1.59764e-06	155.11	DLAACIK(1)GLPNVQR	2	-0.64735	1
O75874	66	K	Isocitrate dehydrogenase [NADP] cytoplasmic OS=Homo sapiens OX=9606 GN=IDH1 PE=1 SV=2	IDH1	1	0.00923958	135.87	K(1)HNVGVK	2	-1.1284	1
O75874	233	K	Isocitrate dehydrogenase [NADP] cytoplasmic OS=Homo sapiens OX=9606 GN=IDH1 PE=1 SV=2	IDH1	1	3.08801e-05	152.62	DIFQEIYDK(1)QYK	2	-1.0392	1	1	1.23903e-05	154.24	DIFQEIYDK(1)QYK	3	-0.161	2
O75874	406	K	Isocitrate dehydrogenase [NADP] cytoplasmic OS=Homo sapiens OX=9606 GN=IDH1 PE=1 SV=2	IDH1	1	0.00159436	156.4	LGENLK(1)IK	2	0.52057	2	1	0.0429713	53.166	LGENLK(1)IK	2	1.0173	1
O75874	29	K	Isocitrate dehydrogenase [NADP] cytoplasmic OS=Homo sapiens OX=9606 GN=IDH1 PE=1 SV=2	IDH1	1	1.4165e-07	158.52	EK(1)LIFPYVELDLHSYDLGIENR	3	-0.0143	1
O75874	58	K	Isocitrate dehydrogenase [NADP] cytoplasmic OS=Homo sapiens OX=9606 GN=IDH1 PE=1 SV=2	IDH1	1	1.9953e-13	227.93	DATNDQVTK(1)DAAEAIK	2	-0.34433	1	1	6.12213e-11	201.09	DATNDQVTK(1)DAAEAIK	2	0.25479	1
O75874	408	K	Isocitrate dehydrogenase [NADP] cytoplasmic OS=Homo sapiens OX=9606 GN=IDH1 PE=1 SV=2	IDH1	1	0.019098	92.319	IK(1)LAQAK	2	0.70179	1
O75874	243	K	Isocitrate dehydrogenase [NADP] cytoplasmic OS=Homo sapiens OX=9606 GN=IDH1 PE=1 SV=2	IDH1	1	9.6001e-15	261.75	SQFEAQK(1)IWYEHR	2	1.1668	1	1	5.74207e-17	255.52	SQFEAQK(1)IWYEHR	2	1.2975	1
O75874	236	K	Isocitrate dehydrogenase [NADP] cytoplasmic OS=Homo sapiens OX=9606 GN=IDH1 PE=1 SV=2	IDH1	1	2.23427e-05	203.29	QYK(1)SQFEAQK	2	-0.41981	1	1	0.000101198	157.2	QYK(1)SQFEAQK	2	0.27021	1
O75874	81	K	Isocitrate dehydrogenase [NADP] cytoplasmic OS=Homo sapiens OX=9606 GN=IDH1 PE=1 SV=2	IDH1	1	0.00258557	110.87	CATITPDEK(1)R	2	-0.76635	1	1	0.0117028	87.476	CATITPDEK(1)R	2	-2.0509	1
O75874	126	K	Isocitrate dehydrogenase [NADP] cytoplasmic OS=Homo sapiens OX=9606 GN=IDH1 PE=1 SV=2	IDH1	1	0.00454102	89.047	LVSGWVK(1)PIIIGR	2	1.248	1
O75874	27	K	Isocitrate dehydrogenase [NADP] cytoplasmic OS=Homo sapiens OX=9606 GN=IDH1 PE=1 SV=2	IDH1	1	0.00114759	133.23	IIWELIK(1)EK	2	0.14764	1
O75880	223	K	"Protein SCO1 homolog, mitochondrial OS=Homo sapiens OX=9606 GN=SCO1 PE=1 SV=1"	SCO1	1	0.00363599	94.465	EFSPK(1)LVGLTGTR	2	0.046889	1
O75937	108	K	DnaJ homolog subfamily C member 8 OS=Homo sapiens OX=9606 GN=DNAJC8 PE=1 SV=2	DNAJC8								1	3.85199e-07	153.24	AYK(1)LLLDQEQK	2	-0.67333	1
O75937	116	K	DnaJ homolog subfamily C member 8 OS=Homo sapiens OX=9606 GN=DNAJC8 PE=1 SV=2	DNAJC8	1	0.00242031	124.08	LLLDQEQK(1)K	2	-0.40899	1	1	0.000792123	144.38	LLLDQEQK(1)K	2	0.28979	1
O75937	127	K	DnaJ homolog subfamily C member 8 OS=Homo sapiens OX=9606 GN=DNAJC8 PE=1 SV=2	DNAJC8	1	0.000857756	103.04	ALDVIQAGK(1)EYVEHTVK	3	1.6212	1
O75937	159	K	DnaJ homolog subfamily C member 8 OS=Homo sapiens OX=9606 GN=DNAJC8 PE=1 SV=2	DNAJC8	0.999961	0.0298921	55.763	EGKPTIVEEDDPELFK(1)QAVYK	3	-0.36	1	0.999987	0.0187946	62.684	EGKPTIVEEDDPELFK(1)QAVYK	3	0.2171	1
O75937	105	K	DnaJ homolog subfamily C member 8 OS=Homo sapiens OX=9606 GN=DNAJC8 PE=1 SV=2	DNAJC8	1	0.00118753	112.84	AFEAVDK(1)AYK	2	-0.42212	1	1	0.0027718	99.802	AFEAVDK(1)AYK	2	-0.57692	1
O75937	201	K	DnaJ homolog subfamily C member 8 OS=Homo sapiens OX=9606 GN=DNAJC8 PE=1 SV=2	DNAJC8	1	0.00231949	96.23	QREEEIEAQEK(1)AK	3	0.51277	1
O75947	95	K	"ATP synthase subunit d, mitochondrial OS=Homo sapiens OX=9606 GN=ATP5PD PE=1 SV=3"	ATP5PD	1	5.80693e-11	221.09	YTAQVDAEEK(1)EDVK	2	0.00096737	2	1	1.82526e-06	151.79	YTAQVDAEEK(1)EDVK	2	-0.52594	1
O75947	63	K	"ATP synthase subunit d, mitochondrial OS=Homo sapiens OX=9606 GN=ATP5PD PE=1 SV=3"	ATP5PD	1	0.0380265	58.674	ANVAK(1)AGLVDDFEK	2	-4.0123	1
O75947	72	K	"ATP synthase subunit d, mitochondrial OS=Homo sapiens OX=9606 GN=ATP5PD PE=1 SV=3"	ATP5PD	1	0.0188586	78.334	AGLVDDFEK(1)K	2	0.85284	1
O75947	109	K	"ATP synthase subunit d, mitochondrial OS=Homo sapiens OX=9606 GN=ATP5PD PE=1 SV=3"	ATP5PD	1	0.00429702	91.936	SCAEWVSLSK(1)AR	2	-0.75468	1
O75947	85	K	"ATP synthase subunit d, mitochondrial OS=Homo sapiens OX=9606 GN=ATP5PD PE=1 SV=3"	ATP5PD	1	4.1965e-07	150.91	VPVPEDK(1)YTAQVDAEEKEDVK	3	-0.71058	1	1	0.00139793	89.913	VPVPEDK(1)YTAQVDAEEKEDVK	3	0.029852	1
O75955	54	K	Flotillin-1 OS=Homo sapiens OX=9606 GN=FLOT1 PE=1 SV=3	FLOT1	1	0.0103776	111.82	SEK(1)VYTR	2	1.7125	1	1	0.0394232	44.395	SEK(1)VYTR	2	-0.28089	1
O75955	340	K	Flotillin-1 OS=Homo sapiens OX=9606 GN=FLOT1 PE=1 SV=3	FLOT1								1	0.0103385	84.743	AEAEQMAK(1)K	2	-1.584	1
O75955	184	K	Flotillin-1 OS=Homo sapiens OX=9606 GN=FLOT1 PE=1 SV=3	FLOT1	1	0.00431669	139.31	IGEAEAK(1)R	2	-0.36856	1
O75955	174	K	Flotillin-1 OS=Homo sapiens OX=9606 GN=FLOT1 PE=1 SV=3	FLOT1	1	0.00321671	106.42	TAQVQK(1)DAR	2	0.88398	1	1	0.00102923	125.16	TAQVQK(1)DAR	2	0.85015	1
O75955	246	K	Flotillin-1 OS=Homo sapiens OX=9606 GN=FLOT1 PE=1 SV=3	FLOT1	1	0.000610239	149.94	TK(1)QQIEEQR	2	1.3298	1
O75995	87	K	SAM and SH3 domain-containing protein 3 OS=Homo sapiens OX=9606 GN=SASH3 PE=1 SV=2	SASH3	1	0.0559392	40.724	AVISRTMNRK(1)MGK	2	-4.3348	1
O76038	142	K	Secretagogin OS=Homo sapiens OX=9606 GN=SCGN PE=1 SV=2	SCGN	1	0.0411209	52.716	DLFLHHK(1)K	3	-0.40508	1
O76094	283	K	Signal recognition particle subunit SRP72 OS=Homo sapiens OX=9606 GN=SRP72 PE=1 SV=3	SRP72								1	0.0267931	76.221	DQNVFDSK(1)K	2	-1.2698	1
O76094	112	K	Signal recognition particle subunit SRP72 OS=Homo sapiens OX=9606 GN=SRP72 PE=1 SV=3	SRP72	1	0.000465994	115.71	LK(1)ELYGQVLYR	2	0.26792	1
O76094	110	K	Signal recognition particle subunit SRP72 OS=Homo sapiens OX=9606 GN=SRP72 PE=1 SV=3	SRP72								1	3.05382e-07	175.86	TIESANQQTDK(1)LK	2	1.4794	1
O94760	281	K	"N(G),N(G)-dimethylarginine dimethylaminohydrolase 1 OS=Homo sapiens OX=9606 GN=DDAH1 PE=1 SV=3"	DDAH1	1	0.0230851	71.085	VDGLLTCCSVLINK(1)K	2	1.5848	1
O94760	106	K	"N(G),N(G)-dimethylarginine dimethylaminohydrolase 1 OS=Homo sapiens OX=9606 GN=DDAH1 PE=1 SV=3"	DDAH1	1	0.000476429	114.86	EVDMMK(1)EALEK	2	-1.518	1
O94760	34	K	"N(G),N(G)-dimethylarginine dimethylaminohydrolase 1 OS=Homo sapiens OX=9606 GN=DDAH1 PE=1 SV=3"	DDAH1	1	0.00972363	77.533	SAK(1)GEEVDVAR	2	-0.41648	1	1	0.034653	57.348	SAK(1)GEEVDVAR	2	-0.41535	1
O94782	272	K	Ubiquitin carboxyl-terminal hydrolase 1 OS=Homo sapiens OX=9606 GN=USP1 PE=1 SV=1	USP1								0.999985	0.0374419	51.252	RK(1)SDTEFGNMKK	3	0.14146	1
O94804	690	K	Serine/threonine-protein kinase 10 OS=Homo sapiens OX=9606 GN=STK10 PE=1 SV=1	STK10	1	0.0532709	62.107	MEEHTQK(1)K	2	-0.54307	1
O94804	605	K	Serine/threonine-protein kinase 10 OS=Homo sapiens OX=9606 GN=STK10 PE=1 SV=1	STK10	1	0.0337435	72.23	FEQEINAK(1)K	2	-1.0114	1
O94804	931	K	Serine/threonine-protein kinase 10 OS=Homo sapiens OX=9606 GN=STK10 PE=1 SV=1	STK10								1	0.000194302	153.78	ALEEDLNQK(1)K	2	-0.59222	1
O94811	147	K	Tubulin polymerization-promoting protein OS=Homo sapiens OX=9606 GN=TPPP PE=1 SV=1	TPPP	1	0.0582299	46.352	LIEGK(1)APIISGVTK	2	-1.6035	1
O94826	501	K	Mitochondrial import receptor subunit TOM70 OS=Homo sapiens OX=9606 GN=TOMM70 PE=1 SV=1	TOMM70	1	0.000720315	92.034	ADEMYDK(1)CIDLEPDNATTYVHK	3	-0.075973	1
O94826	319	K	Mitochondrial import receptor subunit TOM70 OS=Homo sapiens OX=9606 GN=TOMM70 PE=1 SV=1	TOMM70	1	0.00138626	107.18	IISECSK(1)EIDAEGK	2	0.31891	1	1	0.000107958	123.67	IISECSK(1)EIDAEGK	2	1.1047	1
O94826	364	K	Mitochondrial import receptor subunit TOM70 OS=Homo sapiens OX=9606 GN=TOMM70 PE=1 SV=1	TOMM70	1	0.00407209	144.29	EANVK(1)LR	2	-0.36456	1	1	0.00520901	122.98	EANVK(1)LR	2	0.01941	1
O94826	563	K	Mitochondrial import receptor subunit TOM70 OS=Homo sapiens OX=9606 GN=TOMM70 PE=1 SV=1	TOMM70	1	0.0397778	59.757	GNMEK(1)AIDMFNK	2	2.9166	1	1	0.00342161	90.108	GNMEK(1)AIDMFNK	2	-3.0542	1
O94826	188	K	Mitochondrial import receptor subunit TOM70 OS=Homo sapiens OX=9606 GN=TOMM70 PE=1 SV=1	TOMM70	1	0.0201788	89.903	YVK(1)ALFR	2	-2.4336	1
O94826	359	K	Mitochondrial import receptor subunit TOM70 OS=Homo sapiens OX=9606 GN=TOMM70 PE=1 SV=1	TOMM70	1	0.00283701	103.8	VISLK(1)EANVK	2	-0.40943	1	1	0.00262077	100.76	VISLK(1)EANVK	2	-0.17087	1
O94826	302	K	Mitochondrial import receptor subunit TOM70 OS=Homo sapiens OX=9606 GN=TOMM70 PE=1 SV=1	TOMM70								1	0.00110183	106.62	AK(1)QYMEEENYDK	2	-1.5678	1
O94826	570	K	Mitochondrial import receptor subunit TOM70 OS=Homo sapiens OX=9606 GN=TOMM70 PE=1 SV=1	TOMM70	1	0.00150789	107.21	AIDMFNK(1)AINLAK	2	-1.3107	1	1	0.00217341	97.277	AIDMFNK(1)AINLAK	2	-2.3439	1
O94832	345	K	Unconventional myosin-Id OS=Homo sapiens OX=9606 GN=MYO1D PE=1 SV=2	MYO1D	1	0.000646716	128.28	DAFAK(1)AIYER	2	1.0412	1	1	0.00165161	106.88	DAFAK(1)AIYER	2	3.0305	1
O94832	478	K	Unconventional myosin-Id OS=Homo sapiens OX=9606 GN=MYO1D PE=1 SV=2	MYO1D	1	9.93995e-05	123.72	VTDEMFLEALNSK(1)LGK	3	-0.26858	1
O94832	524	K	Unconventional myosin-Id OS=Homo sapiens OX=9606 GN=MYO1D PE=1 SV=2	MYO1D	1	0.000545336	133.57	NK(1)DTLFQDFK	2	0.48713	1	1	0.00639041	92.051	NK(1)DTLFQDFK	2	1.002	1
O94832	313	K	Unconventional myosin-Id OS=Homo sapiens OX=9606 GN=MYO1D PE=1 SV=2	MYO1D	1	0.000170408	139.96	TDMVEK(1)ALLYR	2	0.37418	2	1	0.00010637	139.98	TDMVEK(1)ALLYR	2	-1.5272	2
O94832	329	K	Unconventional myosin-Id OS=Homo sapiens OX=9606 GN=MYO1D PE=1 SV=2	MYO1D	1	4.58434e-18	256.57	DIIDK(1)QHTEQEASYGR	2	0.53285	2	1	0.00122603	93.754	DIIDK(1)QHTEQEASYGR	3	-0.086536	1
O94832	366	K	Unconventional myosin-Id OS=Homo sapiens OX=9606 GN=MYO1D PE=1 SV=2	MYO1D	1	2.37714e-07	175.74	INDIIEVK(1)NYDTTIHGK	3	0.09216	2	1	0.00192663	82.707	INDIIEVK(1)NYDTTIHGK	3	-0.59772	1
O94832	108	K	Unconventional myosin-Id OS=Homo sapiens OX=9606 GN=MYO1D PE=1 SV=2	MYO1D	0.999999	0.00122002	89.511	SKDTCIVISGESGAGK(1)TEASK	3	-0.045954	1
O94832	559	K	Unconventional myosin-Id OS=Homo sapiens OX=9606 GN=MYO1D PE=1 SV=2	MYO1D								1	0.0536234	53.493	LSITEVTK(1)R	2	0.094381	1
O94832	495	K	Unconventional myosin-Id OS=Homo sapiens OX=9606 GN=MYO1D PE=1 SV=2	MYO1D	1	0.00581957	82.379	LCASDK(1)ILEFDR	2	0.48337	1	1	0.0498305	45.653	LCASDK(1)ILEFDR	2	0.15658	1
O94851	117	K	[F-actin]-monooxygenase MICAL2 OS=Homo sapiens OX=9606 GN=MICAL2 PE=1 SV=1	MICAL2								1	0.0573167	69.176	VVVVEK(1)R	2	0.37073	1
O94855	991	K	Protein transport protein Sec24D OS=Homo sapiens OX=9606 GN=SEC24D PE=1 SV=2	SEC24D								1	0.0451019	60.788	LTIVK(1)QR	2	0.47269	1
O94874	383	K	E3 UFM1-protein ligase 1 OS=Homo sapiens OX=9606 GN=UFL1 PE=1 SV=2	UFL1	1	2.76178e-06	223.08	ELMHQK(1)AEK	2	0.07619	3	1	9.428e-08	222.42	ELMHQK(1)AEK	2	1.3024	2
O94874	614	K	E3 UFM1-protein ligase 1 OS=Homo sapiens OX=9606 GN=UFL1 PE=1 SV=2	UFL1								1	0.0246141	47.187	ILSK(1)LSEETK	2	-1.302	1
O94874	620	K	E3 UFM1-protein ligase 1 OS=Homo sapiens OX=9606 GN=UFL1 PE=1 SV=2	UFL1	1	0.0387851	58.676	LSEETK(1)VALTK	2	1.6938	1
O94875	875	K	Sorbin and SH3 domain-containing protein 2 OS=Homo sapiens OX=9606 GN=SORBS2 PE=1 SV=3	SORBS2	1	0.00935836	79.974	AVYDFK(1)AQTSK	2	-1.3042	1	1	0.0456309	48.981	AVYDFK(1)AQTSK	2	-1.3505	1
O94905	220	K	Erlin-2 OS=Homo sapiens OX=9606 GN=ERLIN2 PE=1 SV=1	ERLIN2	1	0.00170021	83.849	ALIEAEK(1)VAQVAEITYGQK	3	-0.9433	1	1	0.00140067	90.442	ALIEAEK(1)VAQVAEITYGQK	3	-0.033096	1
O94905	294	K	Erlin-2 OS=Homo sapiens OX=9606 GN=ERLIN2 PE=1 SV=1	ERLIN2	1	0.0372331	58.955	AIASNSK(1)IYFGK	2	0.48274	1	1	0.0219312	63.426	AIASNSK(1)IYFGK	2	0.81419	1
O94905	199	K	Erlin-2 OS=Homo sapiens OX=9606 GN=ERLIN2 PE=1 SV=1	ERLIN2	1	0.00199484	113.1	LLIAAQK(1)QK	2	0.22002	1	1	0.00172795	110.63	LLIAAQK(1)QK	2	0.29458	1
O94905	236	K	Erlin-2 OS=Homo sapiens OX=9606 GN=ERLIN2 PE=1 SV=1	ERLIN2	1	0.00542221	114.5	VMEK(1)ETEK	2	0.34531	2	1	0.00430443	109.01	VMEK(1)ETEK	2	0.69515	2
O94905	273	K	Erlin-2 OS=Homo sapiens OX=9606 GN=ERLIN2 PE=1 SV=1	ERLIN2	1	0.011863	89.369	IAEANK(1)LK	2	-0.33806	1	1	0.0191676	73.616	IAEANK(1)LK	2	-0.43344	1
O94905	232	K	Erlin-2 OS=Homo sapiens OX=9606 GN=ERLIN2 PE=1 SV=1	ERLIN2	1	7.94711e-05	136.99	VAQVAEITYGQK(1)VMEK	2	-0.22548	1
O94905	275	K	Erlin-2 OS=Homo sapiens OX=9606 GN=ERLIN2 PE=1 SV=1	ERLIN2	1	0.000744452	112.3	LK(1)LTPEYLQLMK	2	0.029442	1	1	0.00799952	77.379	LK(1)LTPEYLQLMK	2	0.32207	1
O94905	257	K	Erlin-2 OS=Homo sapiens OX=9606 GN=ERLIN2 PE=1 SV=1	ERLIN2	1	0.0057871	83.397	AK(1)ADAECYTAMK	2	-0.27464	1	1	0.00125578	105.52	AK(1)ADAECYTAMK	2	-0.75071	1
O94905	190	K	Erlin-2 OS=Homo sapiens OX=9606 GN=ERLIN2 PE=1 SV=1	ERLIN2	1	0.000257985	132.78	NYELMESEK(1)TK	2	-1.1206	1
O94905	285	K	Erlin-2 OS=Homo sapiens OX=9606 GN=ERLIN2 PE=1 SV=1	ERLIN2								1	0.016623	70.908	LTPEYLQLMK(1)YK	2	-2.913	1
O94905	241	K	Erlin-2 OS=Homo sapiens OX=9606 GN=ERLIN2 PE=1 SV=1	ERLIN2	1	0.000347743	125.97	K(1)ISEIEDAAFLAR	3	-0.1424	2
O94905	192	K	Erlin-2 OS=Homo sapiens OX=9606 GN=ERLIN2 PE=1 SV=1	ERLIN2	1	0.0344946	65.88	TK(1)LLIAAQK	2	1.8792	1	1	0.0475848	51.346	TK(1)LLIAAQK	2	1.5682	1
O94905	205	K	Erlin-2 OS=Homo sapiens OX=9606 GN=ERLIN2 PE=1 SV=1	ERLIN2	1	0.0022256	107.15	VVEK(1)EAETER	2	-0.21643	1
O94906	618	K	Pre-mRNA-processing factor 6 OS=Homo sapiens OX=9606 GN=PRPF6 PE=1 SV=1	PRPF6	1	0.0348906	60.434	SK(1)WLAGDVPAAR	2	3.0933	1
O94923	529	K	D-glucuronyl C5-epimerase OS=Homo sapiens OX=9606 GN=GLCE PE=1 SV=3	GLCE	1	0.0102873	79.474	ETAGEK(1)LGK	2	0.23097	1
O94923	54	K	D-glucuronyl C5-epimerase OS=Homo sapiens OX=9606 GN=GLCE PE=1 SV=3	GLCE	1	0.024143	102.72	VDGFEK(1)R	2	-1.5573	1
O94925	201	K	"Glutaminase kidney isoform, mitochondrial OS=Homo sapiens OX=9606 GN=GLS PE=1 SV=1"	GLS	0.999448	0.00206107	84.375	LTLQTTSDGVMLDK(0.001)DLFK(0.999)K	3	0.12836	1
O94925	158	K	"Glutaminase kidney isoform, mitochondrial OS=Homo sapiens OX=9606 GN=GLS PE=1 SV=1"	GLS	1	0.00299996	87.363	IPVHK(1)FITALK	2	-0.52272	2	1	0.0142718	64.55	IPVHK(1)FITALK	3	-0.54272	1
O94973	924	K	AP-2 complex subunit alpha-2 OS=Homo sapiens OX=9606 GN=AP2A2 PE=1 SV=2	AP2A2	1	0.0208998	72.607	TSK(1)EAVSQR	2	0.96338	1	1	0.0103619	76.827	TSK(1)EAVSQR	2	0.6968	1
O94973	6	K	AP-2 complex subunit alpha-2 OS=Homo sapiens OX=9606 GN=AP2A2 PE=1 SV=2	AP2A2	1	0.0419394	61.999	PAVSK(1)GDGMR	2	-0.17214	2
O94973	26	K	AP-2 complex subunit alpha-2 OS=Homo sapiens OX=9606 GN=AP2A2 PE=1 SV=2	AP2A2	1	0.0213961	87.181	SK(1)EAEIK	2	0.14541	1
O94973	377	K	AP-2 complex subunit alpha-2 OS=Homo sapiens OX=9606 GN=AP2A2 PE=1 SV=2	AP2A2	1	0.00716825	76.01	THIETVINALK(1)TER	3	-0.49492	1
O94973	48	K	AP-2 complex subunit alpha-2 OS=Homo sapiens OX=9606 GN=AP2A2 PE=1 SV=2	AP2A2	1	0.00121143	112.71	GDK(1)ALDGYSK	2	-0.72755	1
O94973	55	K	AP-2 complex subunit alpha-2 OS=Homo sapiens OX=9606 GN=AP2A2 PE=1 SV=2	AP2A2	1	0.0268277	78.77	ALDGYSK(1)K	2	3.8658	2
O94979	503	K	Protein transport protein Sec31A OS=Homo sapiens OX=9606 GN=SEC31A PE=1 SV=3	SEC31A	1	0.0199418	89.123	K(1)IALALNK	2	-0.29888	1
O94979	120	K	Protein transport protein Sec31A OS=Homo sapiens OX=9606 GN=SEC31A PE=1 SV=3	SEC31A	1	0.000691798	107.46	EVVIAQNDK(1)HTGPVR	3	-0.044541	1
O94979	638	K	Protein transport protein Sec31A OS=Homo sapiens OX=9606 GN=SEC31A PE=1 SV=3	SEC31A	1	0.0566408	46.706	NWK(1)EIVESCDLK	2	-1.0447	1
O94979	635	K	Protein transport protein Sec31A OS=Homo sapiens OX=9606 GN=SEC31A PE=1 SV=3	SEC31A	1	0.000220792	135.83	LITAVVMK(1)NWK	2	-0.20231	1	1	3.68869e-05	149.65	LITAVVMK(1)NWK	2	-0.70924	1
O94979	1156	K	Protein transport protein Sec31A OS=Homo sapiens OX=9606 GN=SEC31A PE=1 SV=3	SEC31A	1	0.00103206	136.75	LEFLYDK(1)LR	2	-0.89942	1
O94979	111	K	Protein transport protein Sec31A OS=Homo sapiens OX=9606 GN=SEC31A PE=1 SV=3	SEC31A	1	0.000159636	128.08	IIAGDK(1)EVVIAQNDK	2	1.3896	1	1	4.93248e-05	134.56	IIAGDK(1)EVVIAQNDK	2	1.9807	1
O94979	488	K	Protein transport protein Sec31A OS=Homo sapiens OX=9606 GN=SEC31A PE=1 SV=3	SEC31A	1	0.00010065	175.38	GK(1)YLELLGYR	2	0.65486	1	1	0.016775	78.149	GK(1)YLELLGYR	2	0.37313	1
O94979	460	K	Protein transport protein Sec31A OS=Homo sapiens OX=9606 GN=SEC31A PE=1 SV=3	SEC31A	1	0.00439748	78.78	SDQLQQAVQSQGFINYCQK(1)K	3	-0.90242	1
O95081	132	K	Arf-GAP domain and FG repeat-containing protein 2 OS=Homo sapiens OX=9606 GN=AGFG2 PE=1 SV=2	AGFG2								1	0.00574793	103.56	VK(1)EFLQEK	2	0.13948	1
O95140	36	K	Mitofusin-2 OS=Homo sapiens OX=9606 GN=MFN2 PE=1 SV=3	MFN2	1	0.0178288	100.74	HFVTAK(1)K	2	0.73527	1
O95140	84	K	Mitofusin-2 OS=Homo sapiens OX=9606 GN=MFN2 PE=1 SV=3	MFN2	1	0.0113222	109.7	GYLSK(1)VR	2	0.020526	1
O95159	121	K	Zinc finger protein-like 1 OS=Homo sapiens OX=9606 GN=ZFPL1 PE=1 SV=2	ZFPL1	1	0.0291136	66.568	EK(1)LATVNWAR	2	-0.85383	1	1	0.00277925	86.744	EK(1)LATVNWAR	2	-2.9447	1
O95166	6	K	Gamma-aminobutyric acid receptor-associated protein OS=Homo sapiens OX=9606 GN=GABARAP PE=1 SV=1	GABARAP	1	0.00260052	91.313	FVYK(1)EEHPFEK	3	0.11419	1	1	0.031316	42.862	FVYK(1)EEHPFEK	3	-0.33891	1
O95166	35	K	Gamma-aminobutyric acid receptor-associated protein OS=Homo sapiens OX=9606 GN=GABARAP PE=1 SV=1	GABARAP	1	0.0141371	76.679	VPVIVEK(1)APK	2	0.13468	1
O95182	92	K	NADH dehydrogenase [ubiquinone] 1 alpha subcomplex subunit 7 OS=Homo sapiens OX=9606 GN=NDUFA7 PE=1 SV=3	NDUFA7	1	0.00357311	103.43	PAESSAVAATEK(1)K	2	1.4042	1	1	0.00979496	84.821	PAESSAVAATEK(1)K	2	0.49316	1
O95197	998	K	Reticulon-3 OS=Homo sapiens OX=9606 GN=RTN3 PE=1 SV=2	RTN3	1	0.00758436	70.089	YK(1)TQIDHYVGIAR	2	-0.52812	2	1	0.00106426	99.531	YK(1)TQIDHYVGIAR	2	3.0004	3
O95197	1028	K	Reticulon-3 OS=Homo sapiens OX=9606 GN=RTN3 PE=1 SV=2	RTN3	1	0.049406	77.748	LPGIAK(1)K	2	-1.2628	1
O95197	1018	K	Reticulon-3 OS=Homo sapiens OX=9606 GN=RTN3 PE=1 SV=2	RTN3	1	0.00680771	86.794	SIVEK(1)IQAK	2	0.25895	1
O95197	1013	K	Reticulon-3 OS=Homo sapiens OX=9606 GN=RTN3 PE=1 SV=2	RTN3	1	0.00705663	88.181	DQTK(1)SIVEK	2	-1.319	1
O95202	679	K	Mitochondrial proton/calcium exchanger protein OS=Homo sapiens OX=9606 GN=LETM1 PE=1 SV=1	LETM1	1	0.000102899	135.15	LTSLAAALDENK(1)DGK	2	-0.51614	1
O95202	667	K	Mitochondrial proton/calcium exchanger protein OS=Homo sapiens OX=9606 GN=LETM1 PE=1 SV=1	LETM1	1	0.0155965	76.494	HIPESK(1)LTSLAAALDENK	3	1.1007	1
O95202	465	K	Mitochondrial proton/calcium exchanger protein OS=Homo sapiens OX=9606 GN=LETM1 PE=1 SV=1	LETM1	1	0.00149606	90.793	AK(1)LEATLQEEAAIQQEHR	3	0.1782	1
O95202	587	K	Mitochondrial proton/calcium exchanger protein OS=Homo sapiens OX=9606 GN=LETM1 PE=1 SV=1	LETM1	1	1.13389e-11	237.68	EDVQDYSEDLQEIK(1)K	2	0.95713	1
O95202	373	K	Mitochondrial proton/calcium exchanger protein OS=Homo sapiens OX=9606 GN=LETM1 PE=1 SV=1	LETM1	1	6.83466e-05	115.26	LIAEEGVDSLNVK(1)ELQAACR	3	-0.21485	1
O95202	162	K	Mitochondrial proton/calcium exchanger protein OS=Homo sapiens OX=9606 GN=LETM1 PE=1 SV=1	LETM1	1	0.0357243	44.426	VLDELK(1)HYYHGFR	3	2.2769	1
O95202	597	K	Mitochondrial proton/calcium exchanger protein OS=Homo sapiens OX=9606 GN=LETM1 PE=1 SV=1	LETM1	1	4.8791e-05	160.53	TGEEK(1)YVEESK	2	-0.052333	1	1	0.00019093	132.78	TGEEK(1)YVEESK	2	-0.80332	1
O95202	463	K	Mitochondrial proton/calcium exchanger protein OS=Homo sapiens OX=9606 GN=LETM1 PE=1 SV=1	LETM1	1	1.90436e-11	238.86	VAEVEGEQVDNK(1)AK	2	0.17646	1
O95202	682	K	Mitochondrial proton/calcium exchanger protein OS=Homo sapiens OX=9606 GN=LETM1 PE=1 SV=1	LETM1	0.99744	1.94312e-06	143.14	LTSLAAALDENK(0.003)DGK(0.997)VNIDDLVK	3	0.087418	1
O95232	231	K	Luc7-like protein 3 OS=Homo sapiens OX=9606 GN=LUC7L3 PE=1 SV=2	LUC7L3	1	0.0143786	76.827	ATVEELK(1)EK	2	0.65279	1
O95232	78	K	Luc7-like protein 3 OS=Homo sapiens OX=9606 GN=LUC7L3 PE=1 SV=2	LUC7L3								1	0.0556371	49.418	FMK(1)VGYER	2	2.6873	1
O95292	167	K	Vesicle-associated membrane protein-associated protein B/C OS=Homo sapiens OX=9606 GN=VAPB PE=1 SV=3	VAPB	1	0.000126062	140.3	SLSSSLDDTEVK(1)K	2	0.052462	2	1	0.000126768	131.82	SLSSSLDDTEVK(1)K	2	2.3092	1
O95292	191	K	Vesicle-associated membrane protein-associated protein B/C OS=Homo sapiens OX=9606 GN=VAPB PE=1 SV=3	VAPB	1	0.00588212	91.853	QFK(1)EEDGLR	2	0.30986	1	1	0.0443781	47.198	QFK(1)EEDGLR	2	4.0564	1
O95292	118	K	Vesicle-associated membrane protein-associated protein B/C OS=Homo sapiens OX=9606 GN=VAPB PE=1 SV=3	VAPB	1	0.0129812	83.226	EAKPEDLMDSK(1)LR	2	-0.82597	1
O95299	70	K	"NADH dehydrogenase [ubiquinone] 1 alpha subcomplex subunit 10, mitochondrial OS=Homo sapiens OX=9606 GN=NDUFA10 PE=1 SV=1"	NDUFA10	1	0.0608823	44.564	VITVDGNICTGK(1)GK	2	0.56155	2
O95299	280	K	"NADH dehydrogenase [ubiquinone] 1 alpha subcomplex subunit 10, mitochondrial OS=Homo sapiens OX=9606 GN=NDUFA10 PE=1 SV=1"	NDUFA10	1	0.00985379	96.492	FDK(1)GPWLK	2	-0.18699	1	1	0.0172735	75.243	FDK(1)GPWLK	2	-0.9907	1
O95347	1012	K	Structural maintenance of chromosomes protein 2 OS=Homo sapiens OX=9606 GN=SMC2 PE=1 SV=2	SMC2								1	0.0252596	68.383	IVENDK(1)SK	2	1.3251	1
O95372	190	K	Acyl-protein thioesterase 2 OS=Homo sapiens OX=9606 GN=LYPLA2 PE=1 SV=1	LYPLA2	1	0.0319486	64.654	FGALTAEK(1)LR	2	0.85168	1	1	0.00499876	85.731	FGALTAEK(1)LR	2	1.5799	1
O95379	65	K	Tumor necrosis factor alpha-induced protein 8 OS=Homo sapiens OX=9606 GN=TNFAIP8 PE=1 SV=1	TNFAIP8	1	0.0378676	84.359	EYTQNK(1)K	2	-0.12295	1
O95394	397	K	Phosphoacetylglucosamine mutase OS=Homo sapiens OX=9606 GN=PGM3 PE=1 SV=1	PGM3	1	9.01564e-05	186.92	QSAEQLEDK(1)K	2	0.48762	1	1	0.000346791	142.43	QSAEQLEDK(1)K	2	-0.92751	1
O95394	31	K	Phosphoacetylglucosamine mutase OS=Homo sapiens OX=9606 GN=PGM3 PE=1 SV=1	PGM3	1	0.0237302	56.205	TK(1)AEHLDHVMFR	4	-0.13695	1
O95394	244	K	Phosphoacetylglucosamine mutase OS=Homo sapiens OX=9606 GN=PGM3 PE=1 SV=1	PGM3	1	0.0289586	51.546	GK(1)LNHLCGADFVK	3	-1.44	1
O95394	177	K	Phosphoacetylglucosamine mutase OS=Homo sapiens OX=9606 GN=PGM3 PE=1 SV=1	PGM3	1	0.0397789	57.348	YGK(1)ATIEGYYQK	2	-0.87325	1
O95425	697	K	Supervillin OS=Homo sapiens OX=9606 GN=SVIL PE=1 SV=2	SVIL	1	0.0400932	81.381	LSVAAK(1)R	2	-4.1161	1
O95425	793	K	Supervillin OS=Homo sapiens OX=9606 GN=SVIL PE=1 SV=2	SVIL								1	0.0473039	47.706	ALAK(1)DQTNEGK	2	-1.227	1
O95427	475	K	GPI ethanolamine phosphate transferase 1 OS=Homo sapiens OX=9606 GN=PIGN PE=1 SV=1	PIGN	1	0.0619706	56.51	GVSK(1)EVK	2	0.40819	1
O95433	142	K	Activator of 90 kDa heat shock protein ATPase homolog 1 OS=Homo sapiens OX=9606 GN=AHSA1 PE=1 SV=1	AHSA1	1	0.031199	70.268	EEGVK(1)LLR	2	1.1278	1
O95433	273	K	Activator of 90 kDa heat shock protein ATPase homolog 1 OS=Homo sapiens OX=9606 GN=AHSA1 PE=1 SV=1	AHSA1								1	0.0518407	64.866	HIVMK(1)WR	2	1.0088	1
O95571	66	K	"Persulfide dioxygenase ETHE1, mitochondrial OS=Homo sapiens OX=9606 GN=ETHE1 PE=1 SV=2"	ETHE1	1	2.94771e-05	169.41	DAQLIK(1)ELGLR	2	0.081373	1	1	0.00232202	99.815	DAQLIK(1)ELGLR	2	0.10564	1
O95571	181	K	"Persulfide dioxygenase ETHE1, mitochondrial OS=Homo sapiens OX=9606 GN=ETHE1 PE=1 SV=2"	ETHE1	1	0.00724664	77.026	TLYHSVHEK(1)IFTLPGDCLIYPAHDYHGFTVSTVEEER	5	1.1232	1
O95573	220	K	Long-chain-fatty-acid--CoA ligase 3 OS=Homo sapiens OX=9606 GN=ACSL3 PE=1 SV=3	ACSL3								1	0.0438226	60.682	ELLQTK(1)LK	2	-0.075906	1
O95602	573	K	DNA-directed RNA polymerase I subunit RPA1 OS=Homo sapiens OX=9606 GN=POLR1A PE=1 SV=2	POLR1A	1	0.0445851	57.281	ILPEEK(1)VLR	2	-0.018666	1
O95613	331	K	Pericentrin OS=Homo sapiens OX=9606 GN=PCNT PE=1 SV=4	PCNT	1	0.0607713	46.994	EK(1)LQSEMEK	2	3.7589	1
O95671	306	K	Probable bifunctional dTTP/UTP pyrophosphatase/methyltransferase protein OS=Homo sapiens OX=9606 GN=ASMTL PE=1 SV=3	ASMTL	1	0.00912042	80.229	GLLTACK(1)LK	2	0.13345	1
O95671	308	K	Probable bifunctional dTTP/UTP pyrophosphatase/methyltransferase protein OS=Homo sapiens OX=9606 GN=ASMTL PE=1 SV=3	ASMTL	1	0.00395522	123.98	LK(1)VFDLLK	2	-1.2522	1
O95674	435	K	Phosphatidate cytidylyltransferase 2 OS=Homo sapiens OX=9606 GN=CDS2 PE=1 SV=1	CDS2	1	3.30391e-13	215.08	SHLIDK(1)GMLTSTTEDE	2	-1.2116	1
O95674	164	K	Phosphatidate cytidylyltransferase 2 OS=Homo sapiens OX=9606 GN=CDS2 PE=1 SV=1	CDS2	1	0.00444948	142.11	ILSK(1)YHR	2	0.35058	1
O95674	19	K	Phosphatidate cytidylyltransferase 2 OS=Homo sapiens OX=9606 GN=CDS2 PE=1 SV=1	CDS2	1	1.9811e-05	140.75	VAHEPVAPPEDK(1)ESESEAK	3	-0.33413	1
O95715	88	K	C-X-C motif chemokine 14 OS=Homo sapiens OX=9606 GN=CXCL14 PE=1 SV=2	CXCL14	1	0.00201973	92.773	GQEHCLHPK(1)LQSTK	3	0.96995	1	1	2.50228e-05	136.81	GQEHCLHPK(1)LQSTK	3	0.53899	1
O95716	173	K	Ras-related protein Rab-3D OS=Homo sapiens OX=9606 GN=RAB3D PE=1 SV=1	RAB3D	1	0.0428438	56.043	ENINVK(1)QVFER	2	3.241	1	1	0.0149678	77.379	ENINVK(1)QVFER	2	0.86592	1
O95747	297	K	Serine/threonine-protein kinase OSR1 OS=Homo sapiens OX=9606 GN=OXSR1 PE=1 SV=1	OXSR1	1	0.0107333	93.374	NK(1)EFLQEK	2	-0.74938	1
O95747	105	K	Serine/threonine-protein kinase OSR1 OS=Homo sapiens OX=9606 GN=OXSR1 PE=1 SV=1	OXSR1	1	0.00765586	74.257	LLSGGSVLDIIK(1)HIVAK	3	-0.14321	1
O95747	110	K	Serine/threonine-protein kinase OSR1 OS=Homo sapiens OX=9606 GN=OXSR1 PE=1 SV=1	OXSR1	1	0.00104994	136.21	HIVAK(1)GEHK	2	1.0221	2	1	0.00590118	72.23	HIVAK(1)GEHK	3	0.63539	1
O95747	114	K	Serine/threonine-protein kinase OSR1 OS=Homo sapiens OX=9606 GN=OXSR1 PE=1 SV=1	OXSR1	1	8.6102e-05	121.26	GEHK(1)SGVLDESTIATILR	3	0.77798	1
O95747	303	K	Serine/threonine-protein kinase OSR1 OS=Homo sapiens OX=9606 GN=OXSR1 PE=1 SV=1	OXSR1	1	0.00330263	101.25	EFLQEK(1)TLQR	2	2.9085	1
O95757	564	K	Heat shock 70 kDa protein 4L OS=Homo sapiens OX=9606 GN=HSPA4L PE=1 SV=3	HSPA4L	1	0.0534515	52.255	SAVSDK(1)QDR	2	-0.52777	1
O95758	423	K	Polypyrimidine tract-binding protein 3 OS=Homo sapiens OX=9606 GN=PTBP3 PE=1 SV=2	PTBP3	1	0.0402385	71.258	LYGK(1)VLR	2	0.62591	1
O95782	277	K	AP-2 complex subunit alpha-1 OS=Homo sapiens OX=9606 GN=AP2A1 PE=1 SV=3	AP2A1	1	0.00400623	84.718	LLQCYPPPEDAAVK(1)GR	2	0.0017729	1	1	0.000603979	108.37	LLQCYPPPEDAAVK(1)GR	2	-0.11527	1
O95810	243	K	Caveolae-associated protein 2 OS=Homo sapiens OX=9606 GN=CAVIN2 PE=1 SV=3	CAVIN2	1	0.0355245	101.28	KVDSLK(1)K	2	-0.3609	1
O95810	102	K	Caveolae-associated protein 2 OS=Homo sapiens OX=9606 GN=CAVIN2 PE=1 SV=3	CAVIN2	1	0.00292157	97.121	LSK(1)YQASTSNTVSK	2	-0.09579	1
O95816	195	K	BAG family molecular chaperone regulator 2 OS=Homo sapiens OX=9606 GN=BAG2 PE=1 SV=1	BAG2	1	0.060218	44.598	LLEHSK(1)GAGSK	2	0.30119	1
O95817	424	K	BAG family molecular chaperone regulator 3 OS=Homo sapiens OX=9606 GN=BAG3 PE=1 SV=3	BAG3	1	0.021472	60.157	HPGVLK(1)VEAILEK	3	0.10391	1
O95831	518	K	"Apoptosis-inducing factor 1, mitochondrial OS=Homo sapiens OX=9606 GN=AIFM1 PE=1 SV=1"	AIFM1	1	0.0273023	72.772	ATAQDNPK(1)SATEQSGTGIR	3	0.68403	1
O95834	586	K	Echinoderm microtubule-associated protein-like 2 OS=Homo sapiens OX=9606 GN=EML2 PE=1 SV=1	EML2	1	0.0016365	95.428	SHDGK(1)LLASADDFGK	3	-0.18839	2	1	0.000324573	110.92	SHDGK(1)LLASADDFGK	3	1.8543	3
O95861	189	K	"3'(2'),5'-bisphosphate nucleotidase 1 OS=Homo sapiens OX=9606 GN=BPNT1 PE=1 SV=1"	BPNT1	1	0.017224	65.043	EVPAGK(1)HIITTTR	3	0.88005	1	1	0.0193267	67.214	EVPAGK(1)HIITTTR	2	1.4266	2
O95861	245	K	"3'(2'),5'-bisphosphate nucleotidase 1 OS=Homo sapiens OX=9606 GN=BPNT1 PE=1 SV=1"	BPNT1	1	0.0102716	73.464	K(1)WDTCAPEVILHAVGGK	3	-1.2913	1
O95861	49	K	"3'(2'),5'-bisphosphate nucleotidase 1 OS=Homo sapiens OX=9606 GN=BPNT1 PE=1 SV=1"	BPNT1	1	1.66126e-05	166.55	TCATDLQTK(1)ADR	2	0.60236	2	1	1.90521e-07	186.87	TCATDLQTK(1)ADR	2	0.92651	2
O95865	51	K	"N(G),N(G)-dimethylarginine dimethylaminohydrolase 2 OS=Homo sapiens OX=9606 GN=DDAH2 PE=1 SV=1"	DDAH2	1	0.000278227	147.52	EHGVLGGK(1)LR	2	-0.22829	1	1	0.023562	55.531	EHGVLGGK(1)LR	2	-0.6311	2
O95865	142	K	"N(G),N(G)-dimethylarginine dimethylaminohydrolase 2 OS=Homo sapiens OX=9606 GN=DDAH2 PE=1 SV=1"	DDAH2	1	0.0302268	50.088	EFFVGLSK(1)WTNHR	3	-0.20083	1
O95865	194	K	"N(G),N(G)-dimethylarginine dimethylaminohydrolase 2 OS=Homo sapiens OX=9606 GN=DDAH2 PE=1 SV=1"	DDAH2	1	2.76649e-08	180.97	TVVAGSSDAAQK(1)AVR	2	-1.6487	2	1	4.82137e-07	158.31	TVVAGSSDAAQK(1)AVR	2	-0.060665	2
O95865	40	K	"N(G),N(G)-dimethylarginine dimethylaminohydrolase 2 OS=Homo sapiens OX=9606 GN=DDAH2 PE=1 SV=1"	DDAH2	1	0.000334074	90.378	GVPESLASGEGAGAGLPALDLAK(1)AQR	3	0.82789	1	1	0.00571905	73.981	GVPESLASGEGAGAGLPALDLAK(1)AQR	3	0.86494	1
O95994	66	K	Anterior gradient protein 2 homolog OS=Homo sapiens OX=9606 GN=AGR2 PE=1 SV=1	AGR2								0.894723	0.0111339	67.239	SK(0.895)TSNK(0.105)PLMIIHHLDECPHSQALK	5	-1.1192	1
O95994	165	K	Anterior gradient protein 2 homolog OS=Homo sapiens OX=9606 GN=AGR2 PE=1 SV=1	AGR2	1	0.000185356	128.57	LYAYEPADTALLLDNMK(1)K	3	-0.010615	2	1	1.11246e-07	175.74	LYAYEPADTALLLDNMK(1)K	3	1.1631	5
O95994	88	K	Anterior gradient protein 2 homolog OS=Homo sapiens OX=9606 GN=AGR2 PE=1 SV=1	AGR2								0.999987	0.0253925	49.902	TSNKPLMIIHHLDECPHSQALK(1)K	5	-0.17641	1
O95994	70	K	Anterior gradient protein 2 homolog OS=Homo sapiens OX=9606 GN=AGR2 PE=1 SV=1	AGR2								1	0.02636	46.578	TSNK(1)PLMIIHHLDECPHSQALK	4	-0.99373	1
O95994	89	K	Anterior gradient protein 2 homolog OS=Homo sapiens OX=9606 GN=AGR2 PE=1 SV=1	AGR2								1	0.00499256	140.98	K(1)VFAENK	2	-0.18887	1
O95994	95	K	Anterior gradient protein 2 homolog OS=Homo sapiens OX=9606 GN=AGR2 PE=1 SV=1	AGR2	1	0.000205672	158.76	VFAENK(1)EIQK	2	0.28651	1	1	7.95537e-06	182.76	VFAENK(1)EIQK	2	-1.1125	1
O96005	460	K	Cleft lip and palate transmembrane protein 1 OS=Homo sapiens OX=9606 GN=CLPTM1 PE=1 SV=1	CLPTM1	1	0.00177077	115.78	DK(1)STYIESSTK	2	-0.58744	1
O96005	534	K	Cleft lip and palate transmembrane protein 1 OS=Homo sapiens OX=9606 GN=CLPTM1 PE=1 SV=1	CLPTM1	1	0.00172973	102.52	LK(1)SVAHLPWR	3	-0.51247	1	1	0.0029124	84.817	LK(1)SVAHLPWR	3	0.21015	1
P00167	77	K	Cytochrome b5 OS=Homo sapiens OX=9606 GN=CYB5A PE=1 SV=2	CYB5A	1	0.0213593	58.427	EMSK(1)TFIIGELHPDDRPK	4	-0.10026	1	1	0.0364555	45.608	EMSK(1)TFIIGELHPDDRPK	4	-0.089191	1
P00167	33	K	Cytochrome b5 OS=Homo sapiens OX=9606 GN=CYB5A PE=1 SV=2	CYB5A	1	0.00101183	103.39	STWLILHHK(1)VYDLTK	4	-0.36292	2	1	0.00148868	89.358	STWLILHHK(1)VYDLTK	4	-1.8384	2
P00167	19	K	Cytochrome b5 OS=Homo sapiens OX=9606 GN=CYB5A PE=1 SV=2	CYB5A	1	1.54144e-08	203.82	YYTLEEIQK(1)HNHSK	3	-0.75629	1
P00167	24	K	Cytochrome b5 OS=Homo sapiens OX=9606 GN=CYB5A PE=1 SV=2	CYB5A	1	0.0171265	62.287	HNHSK(1)STWLILHHK	4	-0.16757	1
P00325	234	K	All-trans-retinol dehydrogenase [NAD(+)] ADH1B OS=Homo sapiens OX=9606 GN=ADH1B PE=1 SV=2	ADH1B	1	6.3653e-10	189.3	AK(1)ELGATECINPQDYK	2	0.64344	1	1	0.00174482	85.176	AK(1)ELGATECINPQDYK	3	-0.30534	1
P00325	339	K	All-trans-retinol dehydrogenase [NAD(+)] ADH1B OS=Homo sapiens OX=9606 GN=ADH1B PE=1 SV=2	ADH1B	1	0.0124562	83.265	LVADFMAK(1)K	2	0.1873	3	1	0.0023651	109.86	LVADFMAK(1)K	2	0.83125	2
P00325	227	K	All-trans-retinol dehydrogenase [NAD(+)] ADH1B OS=Homo sapiens OX=9606 GN=ADH1B PE=1 SV=2	ADH1B	1	0.00279874	104.01	IIAVDINK(1)DK	2	-0.099081	1	1	0.00496947	80.688	IIAVDINK(1)DK	2	-0.034456	1
P00325	340	K	All-trans-retinol dehydrogenase [NAD(+)] ADH1B OS=Homo sapiens OX=9606 GN=ADH1B PE=1 SV=2	ADH1B	1	0.000155537	117.4	K(1)FSLDALITHVLPFEK	3	-0.64433	1	1	5.90408e-05	124.22	K(1)FSLDALITHVLPFEK	3	0.45558	1
P00325	248	K	All-trans-retinol dehydrogenase [NAD(+)] ADH1B OS=Homo sapiens OX=9606 GN=ADH1B PE=1 SV=2	ADH1B	1	1.73728e-06	168.3	ELGATECINPQDYK(1)K	2	-1.6651	1
P00325	326	K	All-trans-retinol dehydrogenase [NAD(+)] ADH1B OS=Homo sapiens OX=9606 GN=ADH1B PE=1 SV=2	ADH1B	1	0.0218819	86.095	SK(1)EGIPK	2	1.4195	1	1	0.055949	52.403	SK(1)EGIPK	2	1.5156	1
P00325	367	K	All-trans-retinol dehydrogenase [NAD(+)] ADH1B OS=Homo sapiens OX=9606 GN=ADH1B PE=1 SV=2	ADH1B	1	9.19624e-05	136.51	INEGFDLLHSGK(1)SIR	2	4.4407	3	1	6.55909e-07	151.08	INEGFDLLHSGK(1)SIR	3	-0.22264	3
P00338	318	K	L-lactate dehydrogenase A chain OS=Homo sapiens OX=9606 GN=LDHA PE=1 SV=2	LDHA	1	0.00688311	94.087	K(1)SADTLWGIQK	2	0.39151	1	1	0.0004612	125.57	K(1)SADTLWGIQK	2	0.47519	1
P00338	224	K	L-lactate dehydrogenase A chain OS=Homo sapiens OX=9606 GN=LDHA PE=1 SV=2	LDHA	0.997598	3.51939e-18	272.92	TLHPDLGTDK(0.002)DK(0.998)EQWK	4	-0.24949	5	0.966495	8.41065e-07	165.7	TLHPDLGTDK(0.034)DK(0.966)EQWK	2	-0.091202	6
P00338	14	K	L-lactate dehydrogenase A chain OS=Homo sapiens OX=9606 GN=LDHA PE=1 SV=2	LDHA	1	1.00648e-13	231.74	DQLIYNLLK(1)EEQTPQNK	2	0.94849	2	1	1.23236e-19	239.03	DQLIYNLLK(1)EEQTPQNK	2	0.86283	2
P00338	76	K	L-lactate dehydrogenase A chain OS=Homo sapiens OX=9606 GN=LDHA PE=1 SV=2	LDHA	1	0.00423404	120.87	TPK(1)IVSGK	2	0.065718	1	1	0.0277185	66.27	TPK(1)IVSGK	2	-0.0046541	1
P00338	59	K	L-lactate dehydrogenase A chain OS=Homo sapiens OX=9606 GN=LDHA PE=1 SV=2	LDHA	1	1.48422e-24	308.42	LK(1)GEMMDLQHGSLFLR	2	-0.36198	6	1	5.41767e-27	299.64	LK(1)GEMMDLQHGSLFLR	2	-1.2699	8
P00338	222	K	L-lactate dehydrogenase A chain OS=Homo sapiens OX=9606 GN=LDHA PE=1 SV=2	LDHA	1	1.23927e-09	193.62	TLHPDLGTDK(1)DK	2	3.2824	7	1	5.99688e-14	220.4	TLHPDLGTDK(1)DK	2	4.1936	7
P00338	328	K	L-lactate dehydrogenase A chain OS=Homo sapiens OX=9606 GN=LDHA PE=1 SV=2	LDHA	1	0.000167282	128.81	SADTLWGIQK(1)ELQF	2	-0.3239	1
P00338	57	K	L-lactate dehydrogenase A chain OS=Homo sapiens OX=9606 GN=LDHA PE=1 SV=2	LDHA	1	4.56659e-07	170.95	DLADELALVDVIEDK(1)LK	2	-0.53279	2	1	8.78418e-27	280.05	DLADELALVDVIEDK(1)LK	3	-0.95373	3
P00338	243	K	L-lactate dehydrogenase A chain OS=Homo sapiens OX=9606 GN=LDHA PE=1 SV=2	LDHA	1	0.000230821	123.51	QVVESAYEVIK(1)LK	2	0.40168	1	1	0.00139822	103.22	QVVESAYEVIK(1)LK	3	-0.7172	2
P00338	5	K	L-lactate dehydrogenase A chain OS=Homo sapiens OX=9606 GN=LDHA PE=1 SV=2	LDHA	1	9.65938e-13	259.08	ATLK(1)DQLIYNLLK	2	0.14563	3	1	6.90355e-07	192.64	ATLK(1)DQLIYNLLK	2	-2.1268	2
P00338	278	K	L-lactate dehydrogenase A chain OS=Homo sapiens OX=9606 GN=LDHA PE=1 SV=2	LDHA	1	0.000265936	114.83	VHPVSTMIK(1)GLYGIK	2	0.078718	2	1	0.000135793	115.18	VHPVSTMIK(1)GLYGIK	4	-0.2608	4
P00338	228	K	L-lactate dehydrogenase A chain OS=Homo sapiens OX=9606 GN=LDHA PE=1 SV=2	LDHA	1	5.45095e-06	145.88	EQWK(1)EVHK	3	1.3165	4	0.999823	6.23538e-07	149.47	TLHPDLGTDKDKEQWK(1)EVHK	3	-0.65583	2
P00338	81	K	L-lactate dehydrogenase A chain OS=Homo sapiens OX=9606 GN=LDHA PE=1 SV=2	LDHA	1	2.49795e-11	236.16	IVSGK(1)DYNVTANSK	2	0.2015	3	1	2.61469e-12	212.2	IVSGK(1)DYNVTANSK	2	0.070795	4
P00338	232	K	L-lactate dehydrogenase A chain OS=Homo sapiens OX=9606 GN=LDHA PE=1 SV=2	LDHA	1	0.000226339	113.4	EVHK(1)QVVESAYEVIK	3	0.40628	1	1	1.38845e-13	230.96	EVHK(1)QVVESAYEVIK	2	0.69928	2
P00352	22	K	Retinal dehydrogenase 1 OS=Homo sapiens OX=9606 GN=ALDH1A1 PE=1 SV=2	ALDH1A1	1	0.00133283	90.819	IQYTK(1)IFINNEWHDSVSGK	3	-0.50047	1	1	9.39233e-05	112.58	IQYTK(1)IFINNEWHDSVSGK	3	-0.34855	1
P00352	348	K	Retinal dehydrogenase 1 OS=Homo sapiens OX=9606 GN=ALDH1A1 PE=1 SV=2	ALDH1A1	1	2.51546e-17	245.19	YILGNPLTPGVTQGPQIDK(1)EQYDK	2	0.21212	2	1	2.83104e-07	157.8	YILGNPLTPGVTQGPQIDK(1)EQYDK	3	1.1261	2
P00352	490	K	Retinal dehydrogenase 1 OS=Homo sapiens OX=9606 GN=ALDH1A1 PE=1 SV=2	ALDH1A1	1	8.83638e-05	115.98	ELGEYGFHEYTEVK(1)TVTVK	3	-2.7525	1	1	0.00186435	82.586	ELGEYGFHEYTEVK(1)TVTVK	3	-3.2958	1
P00352	255	K	Retinal dehydrogenase 1 OS=Homo sapiens OX=9606 GN=ALDH1A1 PE=1 SV=2	ALDH1A1	1	0.0076768	104.21	LIK(1)EAAGK	2	0.092042	1	1	0.00625654	101.64	LIK(1)EAAGK	2	0.24613	1
P00352	412	K	Retinal dehydrogenase 1 OS=Homo sapiens OX=9606 GN=ALDH1A1 PE=1 SV=2	ALDH1A1	1	0.00877188	80.455	FK(1)SLDDVIK	2	-0.70835	2	1	0.00205291	108.74	FK(1)SLDDVIK	2	1.404	3
P00352	419	K	Retinal dehydrogenase 1 OS=Homo sapiens OX=9606 GN=ALDH1A1 PE=1 SV=2	ALDH1A1	1	0.0072228	119.89	SLDDVIK(1)R	2	1.8515	2	1	0.0088086	105.39	SLDDVIK(1)R	2	-0.21683	1
P00352	398	K	Retinal dehydrogenase 1 OS=Homo sapiens OX=9606 GN=ALDH1A1 PE=1 SV=2	ALDH1A1	1	1.01478e-05	146.71	IAK(1)EEIFGPVQQIMK	3	0.31814	2	1	3.49765e-05	137.78	IAK(1)EEIFGPVQQIMK	2	0.17921	1
P00352	37	K	Retinal dehydrogenase 1 OS=Homo sapiens OX=9606 GN=ALDH1A1 PE=1 SV=2	ALDH1A1	1	9.35212e-12	188.3	K(1)FPVFNPATEEELCQVEEGDKEDVDK	3	-0.28139	1	1	8.23143e-08	153.94	K(1)FPVFNPATEEELCQVEEGDKEDVDK	3	0.1037	1
P00352	252	K	Retinal dehydrogenase 1 OS=Homo sapiens OX=9606 GN=ALDH1A1 PE=1 SV=2	ALDH1A1	1	3.6718e-05	143.96	VAFTGSTEVGK(1)LIK	3	-0.34446	2	1	1.94049e-06	150.1	VAFTGSTEVGK(1)LIK	2	-0.70142	1
P00352	57	K	Retinal dehydrogenase 1 OS=Homo sapiens OX=9606 GN=ALDH1A1 PE=1 SV=2	ALDH1A1	1	9.73988e-09	170.59	KFPVFNPATEEELCQVEEGDK(1)EDVDK	3	-0.29232	2	1	5.12045e-08	163.15	KFPVFNPATEEELCQVEEGDK(1)EDVDK	3	-0.2901	1
P00352	62	K	Retinal dehydrogenase 1 OS=Homo sapiens OX=9606 GN=ALDH1A1 PE=1 SV=2	ALDH1A1	0.999996	1.31444e-18	233.42	KFPVFNPATEEELCQVEEGDKEDVDK(1)AVK	3	0.21328	3	0.998549	1.57857e-06	134.69	KFPVFNPATEEELCQVEEGDK(0.001)EDVDK(0.999)AVK	3	0.21041	3
P00352	91	K	Retinal dehydrogenase 1 OS=Homo sapiens OX=9606 GN=ALDH1A1 PE=1 SV=2	ALDH1A1	1	0.00560489	85.807	LLYK(1)LADLIER	2	0.065594	2	1	0.0245954	63.283	LLYK(1)LADLIER	2	-0.16487	1
P00352	260	K	Retinal dehydrogenase 1 OS=Homo sapiens OX=9606 GN=ALDH1A1 PE=1 SV=2	ALDH1A1	1	0.0037399	103.56	EAAGK(1)SNLK	2	0.049724	1	1	0.00045128	113.41	EAAGK(1)SNLK	2	0.40787	1
P00352	139	K	Retinal dehydrogenase 1 OS=Homo sapiens OX=9606 GN=ALDH1A1 PE=1 SV=2	ALDH1A1	1	2.03742e-05	162.88	YCAGWADK(1)IQGR	2	-0.63378	1	1	0.000160743	126.31	YCAGWADK(1)IQGR	2	-0.52488	1
P00352	435	K	Retinal dehydrogenase 1 OS=Homo sapiens OX=9606 GN=ALDH1A1 PE=1 SV=2	ALDH1A1	1	0.000110792	125.36	ANNTFYGLSAGVFTK(1)DIDK	2	0.53127	1
P00352	362	K	Retinal dehydrogenase 1 OS=Homo sapiens OX=9606 GN=ALDH1A1 PE=1 SV=2	ALDH1A1	1	0.000911378	133.57	ILDLIESGK(1)K	2	0.3002	2	1	0.00102492	120.12	ILDLIESGK(1)K	2	-0.14034	1
P00352	17	K	Retinal dehydrogenase 1 OS=Homo sapiens OX=9606 GN=ALDH1A1 PE=1 SV=2	ALDH1A1	1	4.66396e-14	230.97	SSSGTPDLPVLLTDLK(1)IQYTK	2	-0.33083	2
P00352	367	K	Retinal dehydrogenase 1 OS=Homo sapiens OX=9606 GN=ALDH1A1 PE=1 SV=2	ALDH1A1	1	7.39245e-05	138.76	EGAK(1)LECGGGPWGNK	2	-1.8509	1
P00352	36	K	Retinal dehydrogenase 1 OS=Homo sapiens OX=9606 GN=ALDH1A1 PE=1 SV=2	ALDH1A1	1	3.46266e-08	189.33	IFINNEWHDSVSGK(1)K	2	-3.428	4	1	0.00154527	89.466	IFINNEWHDSVSGK(1)K	3	-1.464	1
P00367	480	K	"Glutamate dehydrogenase 1, mitochondrial OS=Homo sapiens OX=9606 GN=GLUD1 PE=1 SV=2"	GLUD1	1	0.000837872	100.21	FGK(1)HGGTIPIVPTAEFQDR	3	0.49023	1	1	0.00186435	82.586	FGK(1)HGGTIPIVPTAEFQDR	3	2.254	1
P00367	191	K	"Glutamate dehydrogenase 1, mitochondrial OS=Homo sapiens OX=9606 GN=GLUD1 PE=1 SV=2"	GLUD1	1	0.000686021	112.13	INPK(1)NYTDNELEK	2	0.10787	1	1	0.000898032	107.06	INPK(1)NYTDNELEK	2	-0.53015	1
P00367	545	K	"Glutamate dehydrogenase 1, mitochondrial OS=Homo sapiens OX=9606 GN=GLUD1 PE=1 SV=2"	GLUD1	1	0.000310898	114.86	TAAYVNAIEK(1)VFK	2	-0.02289	1	1	0.000402204	110.86	TAAYVNAIEK(1)VFK	2	0.24165	1
P00367	457	K	"Glutamate dehydrogenase 1, mitochondrial OS=Homo sapiens OX=9606 GN=GLUD1 PE=1 SV=2"	GLUD1	1	0.020519	89.142	LTFK(1)YER	2	0.69734	1	1	0.00273375	143	LTFK(1)YER	2	-0.086703	1
P00367	399	K	"Glutamate dehydrogenase 1, mitochondrial OS=Homo sapiens OX=9606 GN=GLUD1 PE=1 SV=2"	GLUD1	1	0.00114222	117.92	AK(1)IIAEGANGPTTPEADK	2	1.3115	1
P00367	415	K	"Glutamate dehydrogenase 1, mitochondrial OS=Homo sapiens OX=9606 GN=GLUD1 PE=1 SV=2"	GLUD1	1	0.00048018	110.38	IIAEGANGPTTPEADK(1)IFLER	3	1.1373	2
P00367	352	K	"Glutamate dehydrogenase 1, mitochondrial OS=Homo sapiens OX=9606 GN=GLUD1 PE=1 SV=2"	GLUD1	1	1.3005e-14	230.23	ELEDFK(1)LQHGSILGFPK	2	1.711	1
P00367	503	K	"Glutamate dehydrogenase 1, mitochondrial OS=Homo sapiens OX=9606 GN=GLUD1 PE=1 SV=2"	GLUD1	1	6.73019e-05	115.76	ISGASEK(1)DIVHSGLAYTMER	3	0.0058752	1
P00367	386	K	"Glutamate dehydrogenase 1, mitochondrial OS=Homo sapiens OX=9606 GN=GLUD1 PE=1 SV=2"	GLUD1	1	0.0015046	80.067	AKPYEGSILEADCDILIPAASEK(1)QLTK	3	1.6061	1	0.999963	0.036043	45.137	AKPYEGSILEADCDILIPAASEK(1)QLTK	3	1.9046	1
P00367	84	K	"Glutamate dehydrogenase 1, mitochondrial OS=Homo sapiens OX=9606 GN=GLUD1 PE=1 SV=2"	GLUD1	1	3.91403e-08	193.28	GASIVEDK(1)LVEDLR	3	0.61573	3	1	2.76955e-07	174.42	GASIVEDK(1)LVEDLR	2	0.034688	1
P00367	211	K	"Glutamate dehydrogenase 1, mitochondrial OS=Homo sapiens OX=9606 GN=GLUD1 PE=1 SV=2"	GLUD1	1	0.0146013	100.45	FTMELAK(1)K	2	-0.52358	1
P00367	390	K	"Glutamate dehydrogenase 1, mitochondrial OS=Homo sapiens OX=9606 GN=GLUD1 PE=1 SV=2"	GLUD1	1	0.00196673	113.26	QLTK(1)SNAPR	2	-0.097527	1	1	0.00137362	113.26	QLTK(1)SNAPR	2	0.1659	1
P00367	363	K	"Glutamate dehydrogenase 1, mitochondrial OS=Homo sapiens OX=9606 GN=GLUD1 PE=1 SV=2"	GLUD1	1	0.000201708	126.66	LQHGSILGFPK(1)AK	2	-0.074849	2	1	0.0175795	61.165	LQHGSILGFPK(1)AK	2	0.50863	2
P00387	120	K	NADH-cytochrome b5 reductase 3 OS=Homo sapiens OX=9606 GN=CYB5R3 PE=1 SV=3	CYB5R3	1	0.000306357	128.81	DTHPK(1)FPAGGK	2	-1.9638	3	1	0.000368043	117.7	DTHPK(1)FPAGGK	3	-0.43202	2
P00387	164	K	NADH-cytochrome b5 reductase 3 OS=Homo sapiens OX=9606 GN=CYB5R3 PE=1 SV=3	CYB5R3	1	0.0182272	110.63	K(1)SNPIIR	2	0.20452	1
P00387	42	K	NADH-cytochrome b5 reductase 3 OS=Homo sapiens OX=9606 GN=CYB5R3 PE=1 SV=3	CYB5R3	1	6.40522e-10	181.98	STPAITLESPDIK(1)YPLR	3	0.00055193	2	1	6.60464e-08	175.48	STPAITLESPDIK(1)YPLR	2	-0.16887	1
P00387	115	K	NADH-cytochrome b5 reductase 3 OS=Homo sapiens OX=9606 GN=CYB5R3 PE=1 SV=3	CYB5R3	1	0.0105734	73.985	VYFK(1)DTHPK	2	-1.1481	3	1	0.0218263	52.278	VYFK(1)DTHPK	3	0.011461	1
P00387	156	K	NADH-cytochrome b5 reductase 3 OS=Homo sapiens OX=9606 GN=CYB5R3 PE=1 SV=3	CYB5R3	1	0.0104362	101.54	GK(1)FAIRPDK	2	1.2871	2
P00387	163	K	NADH-cytochrome b5 reductase 3 OS=Homo sapiens OX=9606 GN=CYB5R3 PE=1 SV=3	CYB5R3	1	0.00749235	93.162	FAIRPDK(1)K	3	-0.32013	1
P00387	154	K	NADH-cytochrome b5 reductase 3 OS=Homo sapiens OX=9606 GN=CYB5R3 PE=1 SV=3	CYB5R3	1	0.00540609	83.869	GPSGLLVYQGK(1)GK	2	3.1453	1
P00387	196	K	NADH-cytochrome b5 reductase 3 OS=Homo sapiens OX=9606 GN=CYB5R3 PE=1 SV=3	CYB5R3	1	2.29369e-05	120.64	AIMK(1)DPDDHTVCHLLFANQTEK	3	0.0065649	1
P00390	501	K	"Glutathione reductase, mitochondrial OS=Homo sapiens OX=9606 GN=GSR PE=1 SV=2"	GSR	1	0.000164634	102.69	MGATK(1)ADFDNTVAIHPTSSEELVTLR	3	-0.013524	1	1	1.39142e-05	115.88	MGATK(1)ADFDNTVAIHPTSSEELVTLR	3	0.58465	1
P00390	164	K	"Glutathione reductase, mitochondrial OS=Homo sapiens OX=9606 GN=GSR PE=1 SV=2"	GSR	1	0.000801683	102.58	LNAIYQNNLTK(1)SHIEIIR	3	-0.045369	1
P00390	340	K	"Glutathione reductase, mitochondrial OS=Homo sapiens OX=9606 GN=GSR PE=1 SV=2"	GSR	1	0.00401585	94.66	VPNTK(1)DLSLNK	2	0.47175	1	1	0.00239242	99.34	VPNTK(1)DLSLNK	2	0.67747	1
P00390	401	K	"Glutathione reductase, mitochondrial OS=Homo sapiens OX=9606 GN=GSR PE=1 SV=2"	GSR	1	0.00149954	122.52	LFEYK(1)EDSK	2	0.029848	2	1	0.00370422	99.136	LFEYK(1)EDSK	2	-0.28553	1
P00390	346	K	"Glutathione reductase, mitochondrial OS=Homo sapiens OX=9606 GN=GSR PE=1 SV=2"	GSR	1	1.64443e-06	170.4	DLSLNK(1)LGIQTDDK	2	-0.029706	1
P00390	456	K	"Glutathione reductase, mitochondrial OS=Homo sapiens OX=9606 GN=GSR PE=1 SV=2"	GSR	1	0.0171687	66.335	TYSTSFTPMYHAVTK(1)R	3	0.31192	1	1	0.00430868	76.85	TYSTSFTPMYHAVTK(1)R	3	0.36716	1
P00390	110	K	"Glutathione reductase, mitochondrial OS=Homo sapiens OX=9606 GN=GSR PE=1 SV=2"	GSR	1	0.000248286	130.98	LGGTCVNVGCVPK(1)K	2	-0.38802	1	1	2.36875e-06	157.78	LGGTCVNVGCVPK(1)K	2	-1.3337	1
P00390	354	K	"Glutathione reductase, mitochondrial OS=Homo sapiens OX=9606 GN=GSR PE=1 SV=2"	GSR	1	1.38317e-07	159.04	LGIQTDDK(1)GHIIVDEFQNTNVK	3	-0.72895	1	1	5.55307e-05	119.27	LGIQTDDK(1)GHIIVDEFQNTNVK	3	-0.59003	1
P00390	368	K	"Glutathione reductase, mitochondrial OS=Homo sapiens OX=9606 GN=GSR PE=1 SV=2"	GSR	1	5.64889e-06	119.02	GHIIVDEFQNTNVK(1)GIYAVGDVCGK	3	-0.32726	1
P00390	470	K	"Glutathione reductase, mitochondrial OS=Homo sapiens OX=9606 GN=GSR PE=1 SV=2"	GSR	1	0.00758171	82.563	MVCANK(1)EEK	2	-0.41754	1	1	0.000962653	127.46	MVCANK(1)EEK	2	-0.068111	2
P00390	296	K	"Glutathione reductase, mitochondrial OS=Homo sapiens OX=9606 GN=GSR PE=1 SV=2"	GSR	1	0.00928071	98.523	FSQVK(1)EVK	2	-0.092614	1
P00441	123	K	Superoxide dismutase [Cu-Zn] OS=Homo sapiens OX=9606 GN=SOD1 PE=1 SV=2	SOD1	1	9.46757e-11	222.72	TLVVHEK(1)ADDLGK	3	-0.087475	5	1	1.46322e-08	188.91	TLVVHEK(1)ADDLGK	3	-0.013519	4
P00441	137	K	Superoxide dismutase [Cu-Zn] OS=Homo sapiens OX=9606 GN=SOD1 PE=1 SV=2	SOD1	1	6.3842e-09	206.58	GGNEESTK(1)TGNAGSR	2	0.26464	2	1	3.80557e-18	253.97	GGNEESTK(1)TGNAGSR	2	1.2587	2
P00441	37	K	Superoxide dismutase [Cu-Zn] OS=Homo sapiens OX=9606 GN=SOD1 PE=1 SV=2	SOD1	1	4.49165e-13	170.48	VWGSIK(1)GLTEGLHGFHVHEFGDNTAGCTSAGPHFNPLSR	5	0.38795	1
P00441	129	K	Superoxide dismutase [Cu-Zn] OS=Homo sapiens OX=9606 GN=SOD1 PE=1 SV=2	SOD1	1	4.16037e-07	178.71	ADDLGK(1)GGNEESTK	2	1.4752	3	1	7.72393e-07	167.18	ADDLGK(1)GGNEESTK	2	-2.2511	5
P00441	10	K	Superoxide dismutase [Cu-Zn] OS=Homo sapiens OX=9606 GN=SOD1 PE=1 SV=2	SOD1	1	4.63055e-07	153.06	AVCVLK(1)GDGPVQGIINFEQK	2	1.9892	2
P00441	76	K	Superoxide dismutase [Cu-Zn] OS=Homo sapiens OX=9606 GN=SOD1 PE=1 SV=2	SOD1	1	0.00385076	110.39	HGGPK(1)DEER	2	-0.39858	3	1	0.00232597	107.15	HGGPK(1)DEER	2	-0.0045404	1
P00441	71	K	Superoxide dismutase [Cu-Zn] OS=Homo sapiens OX=9606 GN=SOD1 PE=1 SV=2	SOD1	0.997705	0.0467451	43.549	K(0.998)HGGPK(0.002)DEER	3	0.78519	1
P00441	4	K	Superoxide dismutase [Cu-Zn] OS=Homo sapiens OX=9606 GN=SOD1 PE=1 SV=2	SOD1	1	0.0301381	62.107	ATK(1)AVCVLK	2	-0.046525	1
P00441	92	K	Superoxide dismutase [Cu-Zn] OS=Homo sapiens OX=9606 GN=SOD1 PE=1 SV=2	SOD1	1	4.35881e-22	217.1	HVGDLGNVTADK(1)DGVADVSIEDSVISLSGDHCIIGR	4	-0.17034	2	1	2.75031e-11	163.55	HVGDLGNVTADK(1)DGVADVSIEDSVISLSGDHCIIGR	4	-0.20049	2
P00450	799	K	Ceruloplasmin OS=Homo sapiens OX=9606 GN=CP PE=1 SV=1	CP								1	0.000642751	101.71	K(1)AEEEHLGILGPQLHADVGDK	3	1.0581	2
P00450	98	K	Ceruloplasmin OS=Homo sapiens OX=9606 GN=CP PE=1 SV=1	CP	0.999973	0.0280018	58.418	TTIEKPVWLGFLGPIIK(1)AETGDK	3	-1.006	1	1	0.00066313	99.387	TTIEKPVWLGFLGPIIK(1)AETGDK	3	-0.21839	1
P00450	906	K	Ceruloplasmin OS=Homo sapiens OX=9606 GN=CP PE=1 SV=1	CP								1	0.00389441	79.974	RPYLK(1)VFNPR	3	1.1176	1
P00450	957	K	Ceruloplasmin OS=Homo sapiens OX=9606 GN=CP PE=1 SV=1	CP								0.999999	0.00155858	85.974	VNKDDEEFIESNK(1)MHAINGR	4	-0.68581	1
P00450	944	K	Ceruloplasmin OS=Homo sapiens OX=9606 GN=CP PE=1 SV=1	CP	0.999986	4.33152e-07	149.94	TYSDHPEK(1)VNKDDEEFIESNK	3	-0.42013	2	0.99998	2.0164e-08	177.02	TYSDHPEK(1)VNKDDEEFIESNK	3	0.12174	2
P00450	363	K	Ceruloplasmin OS=Homo sapiens OX=9606 GN=CP PE=1 SV=1	CP								1	0.00271507	98.299	SSSK(1)DNIR	2	-0.32793	1
P00450	248	K	Ceruloplasmin OS=Homo sapiens OX=9606 GN=CP PE=1 SV=1	CP								0.988616	4.89493e-07	146.89	TYCSEPEK(0.011)VDK(0.989)DNEDFQESNR	3	-0.76763	1
P00450	245	K	Ceruloplasmin OS=Homo sapiens OX=9606 GN=CP PE=1 SV=1	CP	0.998253	3.14476e-07	158.44	TYCSEPEK(0.998)VDK(0.002)DNEDFQESNR	3	0.14686	1
P00450	947	K	Ceruloplasmin OS=Homo sapiens OX=9606 GN=CP PE=1 SV=1	CP	1	4.56892e-06	160.91	VNK(1)DDEEFIESNK	2	-1.3273	1	1	0.000233867	112.15	VNK(1)DDEEFIESNK	2	-1.3083	1
P00450	209	K	Ceruloplasmin OS=Homo sapiens OX=9606 GN=CP PE=1 SV=1	CP	1	7.70675e-06	218.55	DSLDKEK(1)EK	2	0.26142	2	0.999964	0.00034145	172.59	DSLDKEK(1)EK	2	0.91652	4
P00450	468	K	Ceruloplasmin OS=Homo sapiens OX=9606 GN=CP PE=1 SV=1	CP	1	0.00145162	88.565	VTFHNK(1)GAYPLSIEPIGVR	3	2.1549	1	1	0.00157489	87.49	VTFHNK(1)GAYPLSIEPIGVR	3	2.7497	1
P00450	201	K	Ceruloplasmin OS=Homo sapiens OX=9606 GN=CP PE=1 SV=1	CP	1	0.00215975	96.015	DIASGLIGPLIICK(1)K	2	2.0533	2	1	0.00037638	111.86	DIASGLIGPLIICK(1)K	3	-0.60706	2
P00450	104	K	Ceruloplasmin OS=Homo sapiens OX=9606 GN=CP PE=1 SV=1	CP	1	0.00236546	103.01	AETGDK(1)VYVHLK	2	-3.0234	1	1	0.00484554	79.974	AETGDK(1)VYVHLK	2	-0.87585	1
P00450	202	K	Ceruloplasmin OS=Homo sapiens OX=9606 GN=CP PE=1 SV=1	CP	1	0.00263171	125.82	K(1)DSLDKEK	3	1.6021	2	1	0.00332125	151.44	K(1)DSLDKEK	2	0.72532	2
P00450	187	K	Ceruloplasmin OS=Homo sapiens OX=9606 GN=CP PE=1 SV=1	CP								1	1.18127e-05	134.86	IYHSHIDAPK(1)DIASGLIGPLIICK	4	0.78321	1
P00450	712	K	Ceruloplasmin OS=Homo sapiens OX=9606 GN=CP PE=1 SV=1	CP	1	0.000471626	161.9	QK(1)YTVNQCR	2	1.0389	1	1	0.00136911	113.41	QK(1)YTVNQCR	2	-0.99092	1
P00450	819	K	Ceruloplasmin OS=Homo sapiens OX=9606 GN=CP PE=1 SV=1	CP	1	0.000345742	101.5	KAEEEHLGILGPQLHADVGDK(1)VK	4	-0.55909	2	1	2.51732e-10	189.77	KAEEEHLGILGPQLHADVGDK(1)VK	2	0.04839	5
P00488	514	K	Coagulation factor XIII A chain OS=Homo sapiens OX=9606 GN=F13A1 PE=1 SV=4	F13A1	0.999946	0.0380548	50.222	KPLNTEGVMK(1)SR	3	-0.80889	1
P00488	69	K	Coagulation factor XIII A chain OS=Homo sapiens OX=9606 GN=F13A1 PE=1 SV=4	F13A1	1	1.5512e-05	155.88	VDHHTDK(1)YENNK	3	0.65804	1	1	2.21917e-05	142.47	VDHHTDK(1)YENNK	3	0.73212	1
P00488	55	K	Coagulation factor XIII A chain OS=Homo sapiens OX=9606 GN=F13A1 PE=1 SV=4	F13A1	1	6.75303e-07	150.45	GVNLQEFLNVTSVHLFK(1)ER	3	1.0671	1
P00488	447	K	Coagulation factor XIII A chain OS=Homo sapiens OX=9606 GN=F13A1 PE=1 SV=4	F13A1	1	0.000996048	103.88	K(1)DGTHVVENVDATHIGK	4	0.19313	3	1	1.85342e-05	139.29	K(1)DGTHVVENVDATHIGK	3	1.3903	3
P00488	504	K	Coagulation factor XIII A chain OS=Homo sapiens OX=9606 GN=F13A1 PE=1 SV=4	F13A1	1	0.000415299	121.6	LALETALMYGAK(1)K	2	-2.08	1	1	6.33329e-06	145.89	LALETALMYGAK(1)K	2	-1.3868	1
P00488	134	K	Coagulation factor XIII A chain OS=Homo sapiens OX=9606 GN=F13A1 PE=1 SV=4	F13A1	1	0.0109892	92.467	WGAK(1)IVMR	2	-0.11748	1	1	0.0163527	76.035	WGAK(1)IVMR	2	0.45514	1
P00491	179	K	Purine nucleoside phosphorylase OS=Homo sapiens OX=9606 GN=PNP PE=1 SV=2	PNP	1	3.56676e-05	147.95	ALSTWK(1)QMGEQR	2	4.1049	1
P00492	103	K	Hypoxanthine-guanine phosphoribosyltransferase OS=Homo sapiens OX=9606 GN=HPRT1 PE=1 SV=2	HPRT1	1	3.97239e-06	154.66	LK(1)SYCNDQSTGDIK	2	-0.13823	1
P00492	159	K	Hypoxanthine-guanine phosphoribosyltransferase OS=Homo sapiens OX=9606 GN=HPRT1 PE=1 SV=2	HPRT1	1	0.0578036	47.198	MVK(1)VASLLVK	2	-0.17789	1
P00492	166	K	Hypoxanthine-guanine phosphoribosyltransferase OS=Homo sapiens OX=9606 GN=HPRT1 PE=1 SV=2	HPRT1	1	0.00536811	132.29	VASLLVK(1)R	2	-0.46195	1	1	0.00503873	117.93	VASLLVK(1)R	2	0.44023	1
P00505	82	K	"Aspartate aminotransferase, mitochondrial OS=Homo sapiens OX=9606 GN=GOT2 PE=1 SV=3"	GOT2	1	0.00703881	100.98	K(1)AEAQIAAK	2	0.45666	1
P00505	309	K	"Aspartate aminotransferase, mitochondrial OS=Homo sapiens OX=9606 GN=GOT2 PE=1 SV=3"	GOT2	1	0.000730312	123.92	VESQLK(1)ILIR	2	-0.82565	1	1	0.00072896	113.71	VESQLK(1)ILIR	2	-1.5646	1
P00505	59	K	"Aspartate aminotransferase, mitochondrial OS=Homo sapiens OX=9606 GN=GOT2 PE=1 SV=3"	GOT2	1	0.0110059	83.265	K(1)MNLGVGAYR	2	0.70529	1	1	0.044296	56.81	K(1)MNLGVGAYR	2	1.9411	1
P00505	227	K	"Aspartate aminotransferase, mitochondrial OS=Homo sapiens OX=9606 GN=GOT2 PE=1 SV=3"	GOT2	1	0.000100214	140.39	PEQWK(1)EIATVVK	2	1.1885	2
P00505	363	K	"Aspartate aminotransferase, mitochondrial OS=Homo sapiens OX=9606 GN=GOT2 PE=1 SV=3"	GOT2	1	0.0240299	76.827	TQLVSNLK(1)K	2	-0.25133	1	1	0.000836847	143.45	TQLVSNLK(1)K	2	-0.36015	1
P00505	404	K	"Aspartate aminotransferase, mitochondrial OS=Homo sapiens OX=9606 GN=GOT2 PE=1 SV=3"	GOT2	1	0.00159484	108.15	EFSIYMTK(1)DGR	2	0.15203	1	1	0.0551136	42.336	EFSIYMTK(1)DGR	2	1.4592	1
P00505	296	K	"Aspartate aminotransferase, mitochondrial OS=Homo sapiens OX=9606 GN=GOT2 PE=1 SV=3"	GOT2	1	1.97812e-06	156.58	VGAFTMVCK(1)DADEAK	2	-0.99361	1	1	8.87601e-05	125.72	VGAFTMVCK(1)DADEAK	2	-1.542	1
P00505	90	K	"Aspartate aminotransferase, mitochondrial OS=Homo sapiens OX=9606 GN=GOT2 PE=1 SV=3"	GOT2	1	5.82091e-08	208.82	KAEAQIAAK(1)NLDK	2	-1.0045	2	1	1.79198e-06	173.72	KAEAQIAAK(1)NLDK	2	-0.2337	1
P00505	338	K	"Aspartate aminotransferase, mitochondrial OS=Homo sapiens OX=9606 GN=GOT2 PE=1 SV=3"	GOT2	1	0.00517916	133.55	K(1)QWLQEVK	2	0.37743	1	1	0.00205662	145.34	K(1)QWLQEVK	2	0.38845	1
P00505	73	K	"Aspartate aminotransferase, mitochondrial OS=Homo sapiens OX=9606 GN=GOT2 PE=1 SV=3"	GOT2	1	0.00554366	83.045	DDNGK(1)PYVLPSVR	2	2.2751	1
P00505	234	K	"Aspartate aminotransferase, mitochondrial OS=Homo sapiens OX=9606 GN=GOT2 PE=1 SV=3"	GOT2	1	0.0237153	81.119	EIATVVK(1)K	2	0.91723	1	1	0.0241712	77.674	EIATVVK(1)K	2	1.3657	1
P00533	745	K	Epidermal growth factor receptor OS=Homo sapiens OX=9606 GN=EGFR PE=1 SV=2	EGFR								1	0.00863079	78.334	IPVAIK(1)ELR	2	0.83209	1
P00558	56	K	Phosphoglycerate kinase 1 OS=Homo sapiens OX=9606 GN=PGK1 PE=1 SV=3	PGK1	1	6.30614e-07	155.03	FCLDNGAK(1)SVVLMSHLGRPDGVPMPDK	4	-0.60507	6	1	0.000442905	90.712	FCLDNGAK(1)SVVLMSHLGRPDGVPMPDK	4	0.97505	4
P00558	75	K	Phosphoglycerate kinase 1 OS=Homo sapiens OX=9606 GN=PGK1 PE=1 SV=3	PGK1	1	2.42223e-07	130.87	SVVLMSHLGRPDGVPMPDK(1)YSLEPVAVELK	4	0.335	1	1	0.000248297	97.047	SVVLMSHLGRPDGVPMPDK(1)YSLEPVAVELK	4	0.84625	1
P00558	272	K	Phosphoglycerate kinase 1 OS=Homo sapiens OX=9606 GN=PGK1 PE=1 SV=3	PGK1	1	0.00011468	140.39	DLMSK(1)AEK	2	-1.0683	7	1	0.0106093	85.212	DLMSK(1)AEK	2	-0.44442	4
P00558	6	K	Phosphoglycerate kinase 1 OS=Homo sapiens OX=9606 GN=PGK1 PE=1 SV=3	PGK1	1	0.000895634	209.6	SLSNK(1)LTLDK	2	0.97939	1	1	0.0228763	131.62	SLSNK(1)LTLDK	2	0.57531	1
P00558	388	K	Phosphoglycerate kinase 1 OS=Homo sapiens OX=9606 GN=PGK1 PE=1 SV=3	PGK1	1	1.62545e-50	350.49	WNTEDK(1)VSHVSTGGGASLELLEGK	2	0.58316	3	1	1.53396e-07	158.69	WNTEDK(1)VSHVSTGGGASLELLEGK	3	0.79027	1
P00558	216	K	Phosphoglycerate kinase 1 OS=Homo sapiens OX=9606 GN=PGK1 PE=1 SV=3	PGK1	1	2.29926e-15	216.93	PFLAILGGAK(1)VADK	3	-0.45306	4	1	3.1202e-07	174.23	PFLAILGGAK(1)VADK	2	-0.63044	5
P00558	191	K	Phosphoglycerate kinase 1 OS=Homo sapiens OX=9606 GN=PGK1 PE=1 SV=3	PGK1	1	0.0133068	82.386	AGGFLMK(1)K	2	0.57439	2	1	0.0331495	71.852	AGGFLMK(1)K	1	-1.1841	3
P00558	267	K	Phosphoglycerate kinase 1 OS=Homo sapiens OX=9606 GN=PGK1 PE=1 SV=3	PGK1	1	0.00815499	102.51	IVK(1)DLMSK	2	0.32615	4	1	0.00521693	105.57	IVK(1)DLMSK	2	-0.6009	3
P00558	141	K	Phosphoglycerate kinase 1 OS=Homo sapiens OX=9606 GN=PGK1 PE=1 SV=3	PGK1	1	0.00640979	130.77	VK(1)AEPAK	2	-0.15076	1
P00558	184	K	Phosphoglycerate kinase 1 OS=Homo sapiens OX=9606 GN=PGK1 PE=1 SV=3	PGK1	1	0.000173428	112.06	AHSSMVGVNLPQK(1)AGGFLMK	3	-0.075965	2	1	0.00226336	84.144	AHSSMVGVNLPQK(1)AGGFLMK	3	1.3097	2
P00558	146	K	Phosphoglycerate kinase 1 OS=Homo sapiens OX=9606 GN=PGK1 PE=1 SV=3	PGK1	1	0.00079947	120.31	AEPAK(1)IEAFR	2	-0.2295	1	1	0.000609077	120.31	AEPAK(1)IEAFR	2	0.054973	1
P00558	91	K	Phosphoglycerate kinase 1 OS=Homo sapiens OX=9606 GN=PGK1 PE=1 SV=3	PGK1	1	0.0004588	116.3	SLLGK(1)DVLFLK	2	0.054185	1	1	0.000215867	130.66	SLLGK(1)DVLFLK	2	-0.026634	1
P00558	48	K	Phosphoglycerate kinase 1 OS=Homo sapiens OX=9606 GN=PGK1 PE=1 SV=3	PGK1	1	3.80116e-05	143.24	AAVPSIK(1)FCLDNGAK	2	-0.071354	6	1	0.00029339	134.13	AAVPSIK(1)FCLDNGAK	2	-0.14951	5
P00558	353	K	Phosphoglycerate kinase 1 OS=Homo sapiens OX=9606 GN=PGK1 PE=1 SV=3	PGK1	1	0.00198468	105.98	GTK(1)ALMDEVVK	2	0.098938	4	1	0.00368765	98.943	GTK(1)ALMDEVVK	2	-0.35525	5
P00558	264	K	Phosphoglycerate kinase 1 OS=Homo sapiens OX=9606 GN=PGK1 PE=1 SV=3	PGK1	1	9.20844e-16	218.68	VLNNMEIGTSLFDEEGAK(1)IVK	2	-0.85992	5	1	0.00176606	88.548	VLNNMEIGTSLFDEEGAK(1)IVK	3	-0.033361	2
P00558	323	K	Phosphoglycerate kinase 1 OS=Homo sapiens OX=9606 GN=PGK1 PE=1 SV=3	PGK1	1	0.0483884	71.692	K(1)YAEAVTR	2	0.35825	1	1	0.0198699	80.438	K(1)YAEAVTR	2	0.067493	1
P00558	406	K	Phosphoglycerate kinase 1 OS=Homo sapiens OX=9606 GN=PGK1 PE=1 SV=3	PGK1	1	0.00829728	71.418	VSHVSTGGGASLELLEGK(1)VLPGVDALSNI	3	0.41899	1
P00558	139	K	Phosphoglycerate kinase 1 OS=Homo sapiens OX=9606 GN=PGK1 PE=1 SV=3	PGK1	1	0.0368765	75.571	DASGNK(1)VK	2	0.83389	2	0.999981	0.0223176	51.162	GKDASGNK(1)VK	3	-0.017178	1
P00558	41	K	Phosphoglycerate kinase 1 OS=Homo sapiens OX=9606 GN=PGK1 PE=1 SV=3	PGK1	1	0.00362333	104.2	IK(1)AAVPSIK	2	0.31615	1	1	0.000935994	128.38	IK(1)AAVPSIK	2	-0.0056114	1
P00558	297	K	Phosphoglycerate kinase 1 OS=Homo sapiens OX=9606 GN=PGK1 PE=1 SV=3	PGK1	1	3.83614e-06	113.71	FDENAK(1)TGQATVASGIPAGWMGLDCGPESSK	3	0.26797	1
P00558	382	K	Phosphoglycerate kinase 1 OS=Homo sapiens OX=9606 GN=PGK1 PE=1 SV=3	PGK1	1	1.06807e-32	311	GCITIIGGGDTATCCAK(1)WNTEDK	2	-0.159	2	1	4.38523e-17	241.3	GCITIIGGGDTATCCAK(1)WNTEDK	2	-1.5098	2
P00558	361	K	Phosphoglycerate kinase 1 OS=Homo sapiens OX=9606 GN=PGK1 PE=1 SV=3	PGK1	1	3.1927e-05	155.15	ALMDEVVK(1)ATSR	2	0.27766	5	1	0.00515929	90.05	ALMDEVVK(1)ATSR	3	0.092958	2
P00558	192	K	Phosphoglycerate kinase 1 OS=Homo sapiens OX=9606 GN=PGK1 PE=1 SV=3	PGK1	1	0.0494323	71.296	K(1)ELNYFAK	2	0.80662	1	1	0.00580283	112.17	K(1)ELNYFAK	2	0.78564	1
P00558	156	K	Phosphoglycerate kinase 1 OS=Homo sapiens OX=9606 GN=PGK1 PE=1 SV=3	PGK1	1	1.42471e-10	195.54	ASLSK(1)LGDVYVNDAFGTAHR	3	-0.32221	5	1	3.02278e-07	166.09	ASLSK(1)LGDVYVNDAFGTAHR	3	-1.0263	4
P00558	97	K	Phosphoglycerate kinase 1 OS=Homo sapiens OX=9606 GN=PGK1 PE=1 SV=3	PGK1	1	4.41296e-09	208.95	DVLFLK(1)DCVGPEVEK	2	0.048909	5	1	7.38785e-10	195.25	DVLFLK(1)DCVGPEVEK	2	0.87542	3
P00558	11	K	Phosphoglycerate kinase 1 OS=Homo sapiens OX=9606 GN=PGK1 PE=1 SV=3	PGK1	1	0.00240289	110.87	LTLDK(1)LDVK	2	0.77126	4	1	0.00117404	120.15	LTLDK(1)LDVK	2	0.98001	3
P00558	131	K	Phosphoglycerate kinase 1 OS=Homo sapiens OX=9606 GN=PGK1 PE=1 SV=3	PGK1	1	5.18213e-10	218.55	FHVEEEGK(1)GK	3	-0.10362	6	1	7.75783e-06	183.47	FHVEEEGK(1)GK	2	0.76536	6
P00558	322	K	Phosphoglycerate kinase 1 OS=Homo sapiens OX=9606 GN=PGK1 PE=1 SV=3	PGK1	1	3.50058e-23	248.13	TGQATVASGIPAGWMGLDCGPESSK(1)K	3	-0.89344	2
P00558	86	K	Phosphoglycerate kinase 1 OS=Homo sapiens OX=9606 GN=PGK1 PE=1 SV=3	PGK1	1	0.000269741	112.5	YSLEPVAVELK(1)SLLGK	3	-0.55262	2	1	1.55499e-10	185.57	YSLEPVAVELK(1)SLLGK	3	0.26894	2
P00558	199	K	Phosphoglycerate kinase 1 OS=Homo sapiens OX=9606 GN=PGK1 PE=1 SV=3	PGK1	1	2.39128e-06	165.35	ELNYFAK(1)ALESPERPFLAILGGAK	3	0.44191	2
P00558	220	K	Phosphoglycerate kinase 1 OS=Homo sapiens OX=9606 GN=PGK1 PE=1 SV=3	PGK1	1	7.93597e-06	146.59	VADK(1)IQLINNMLDK	2	-0.35158	5	1	1.12899e-06	149.32	VADK(1)IQLINNMLDK	2	2.0817	5
P00558	291	K	Phosphoglycerate kinase 1 OS=Homo sapiens OX=9606 GN=PGK1 PE=1 SV=3	PGK1	1	6.43192e-07	160.69	ITLPVDFVTADK(1)FDENAK	2	-0.44523	4	1	2.30571e-07	162.59	ITLPVDFVTADK(1)FDENAK	2	0.0073155	3
P00568	27	K	Adenylate kinase isoenzyme 1 OS=Homo sapiens OX=9606 GN=AK1 PE=1 SV=3	AK1	1	0.00420453	96.311	GTQCEK(1)IVQK	2	-1.3504	1	1	0.0270761	62.969	GTQCEK(1)IVQK	2	-2.2782	1
P00568	147	K	Adenylate kinase isoenzyme 1 OS=Homo sapiens OX=9606 GN=AK1 PE=1 SV=3	AK1	1	0.000961424	132.01	VDDNEETIK(1)K	2	-0.9656	2
P00568	166	K	Adenylate kinase isoenzyme 1 OS=Homo sapiens OX=9606 GN=AK1 PE=1 SV=3	AK1	1	0.00299523	106.29	ATEPVIAFYEK(1)R	3	0.5746	2	1	0.00233653	104.52	ATEPVIAFYEK(1)R	2	1.4796	1
P00568	88	K	Adenylate kinase isoenzyme 1 OS=Homo sapiens OX=9606 GN=AK1 PE=1 SV=3	AK1	1	0.000256288	118.48	VNTSK(1)GFLIDGYPR	2	0.69075	1	1	0.000103453	124.6	VNTSK(1)GFLIDGYPR	2	1.0282	1
P00568	21	K	Adenylate kinase isoenzyme 1 OS=Homo sapiens OX=9606 GN=AK1 PE=1 SV=3	AK1	1	0.00187084	101.53	IIFVVGGPGSGK(1)GTQCEK	2	1.7699	1
P00738	297	K	Haptoglobin OS=Homo sapiens OX=9606 GN=HP PE=1 SV=1	HP	1	4.98883e-05	124.08	FTDHLK(1)YVMLPVADQDQCIR	3	-0.12549	1	1	5.0156e-05	126.22	FTDHLK(1)YVMLPVADQDQCIR	3	-0.20683	1
P00738	291	K	Haptoglobin OS=Homo sapiens OX=9606 GN=HP PE=1 SV=1	HP	1	0.00669326	77.64	NANFK(1)FTDHLK	3	0.027552	1	1	0.00227033	94.692	NANFK(1)FTDHLK	2	1.6577	2
P00738	321	K	Haptoglobin OS=Homo sapiens OX=9606 GN=HP PE=1 SV=1	HP	1	1.73559e-07	213.8	HYEGSTVPEK(1)K	3	0.51841	2	1	0.000348885	131.28	HYEGSTVPEK(1)K	2	0.0040648	1
P00738	71	K	Haptoglobin OS=Homo sapiens OX=9606 GN=HP PE=1 SV=1	HP	1	8.30909e-06	159.09	TEGDGVYTLNDK(1)K	2	-0.30708	1	1	2.58639e-06	165.18	TEGDGVYTLNDK(1)K	2	0.21767	1
P00738	227	K	Haptoglobin OS=Homo sapiens OX=9606 GN=HP PE=1 SV=1	HP								1	0.00639135	84.658	DIAPTLTLYVGK(1)K	2	0.60742	1
P00738	325	K	Haptoglobin OS=Homo sapiens OX=9606 GN=HP PE=1 SV=1	HP								1	0.0103586	69.435	TPK(1)SPVGVQPILNEHTFCAGMSK	3	2.5351	1
P00738	170	K	Haptoglobin OS=Homo sapiens OX=9606 GN=HP PE=1 SV=1	HP	1	0.000803543	103.88	ILGGHLDAK(1)GSFPWQAK	3	-0.25765	2	1	2.04799e-07	162.81	ILGGHLDAK(1)GSFPWQAK	3	-0.16198	2
P00747	119	K	Plasminogen OS=Homo sapiens OX=9606 GN=PLG PE=1 SV=2	PLG								1	0.00859888	111.95	TK(1)NGITCQK	2	1.4704	2
P00751	446	K	Complement factor B OS=Homo sapiens OX=9606 GN=CFB PE=1 SV=2	CFB	1	0.00137026	143.21	K(1)DNEQHVFK	3	0.61042	2	1	0.00098233	140.45	K(1)DNEQHVFK	3	0.18782	2
P00751	668	K	Complement factor B OS=Homo sapiens OX=9606 GN=CFB PE=1 SV=2	CFB	1	0.00211621	104.43	DAQYAPGYDK(1)VK	2	-0.16008	1
P00751	454	K	Complement factor B OS=Homo sapiens OX=9606 GN=CFB PE=1 SV=2	CFB	0.999937	0.0387079	50.09	KDNEQHVFK(1)VK	3	0.27325	1	1	8.34662e-05	161.27	DNEQHVFK(1)VK	2	-0.7546	1
P00751	670	K	Complement factor B OS=Homo sapiens OX=9606 GN=CFB PE=1 SV=2	CFB	1	0.00129994	109.79	VK(1)DISEVVTPR	2	-2.0564	1	1	0.000386441	116.13	VK(1)DISEVVTPR	2	-0.71319	1
P00751	638	K	Complement factor B OS=Homo sapiens OX=9606 GN=CFB PE=1 SV=2	CFB	1	0.00765956	97.635	ALFVSEEEK(1)K	2	4.142	1	1	0.00577729	95.502	ALFVSEEEK(1)K	2	0.35057	1
P00751	707	K	Complement factor B OS=Homo sapiens OX=9606 GN=CFB PE=1 SV=2	CFB	1	0.00726725	83.883	GDSGGPLIVHK(1)R	2	-3.3802	2	1	0.0252529	51.286	GDSGGPLIVHK(1)R	3	-0.00094574	1
P00751	91	K	Complement factor B OS=Homo sapiens OX=9606 GN=CFB PE=1 SV=2	CFB	1	0.000970473	178.87	TQDQK(1)TVR	2	-0.71224	1	1	0.00292281	119.29	TQDQK(1)TVR	2	-0.17159	1
P00751	86	K	Complement factor B OS=Homo sapiens OX=9606 GN=CFB PE=1 SV=2	CFB	1	0.000178455	127.51	STGSWSTLK(1)TQDQK	2	0.36871	1
P00751	350	K	Complement factor B OS=Homo sapiens OX=9606 GN=CFB PE=1 SV=2	CFB	1	0.0118837	89.296	LK(1)SGTNTK	2	-0.054438	1	1	0.00356181	111.82	LK(1)SGTNTK	2	0.87137	1
P00751	306	K	Complement factor B OS=Homo sapiens OX=9606 GN=CFB PE=1 SV=2	CFB	1	0.00414896	101.33	VASYGVK(1)PR	2	0.9257	1	1	0.00581885	86.833	VASYGVK(1)PR	2	-0.15653	1
P00751	545	K	Complement factor B OS=Homo sapiens OX=9606 GN=CFB PE=1 SV=2	CFB	1	0.00749748	118.05	VSVGGEK(1)R	2	-0.6087	1	1	0.0577481	60.436	VSVGGEK(1)R	2	-0.31599	1
P00751	492	K	Complement factor B OS=Homo sapiens OX=9606 GN=CFB PE=1 SV=2	CFB	1	0.000121172	112.11	GTDYHK(1)QPWQAK	2	1.0898	1	1	0.0227681	53.211	GTDYHK(1)QPWQAK	3	1.7231	1
P00813	340	K	Adenosine deaminase OS=Homo sapiens OX=9606 GN=ADA PE=1 SV=3	ADA	1	0.00702053	96.331	SSFLPEDEK(1)R	2	-1.1394	1	1	0.0425059	64.297	SSFLPEDEK(1)R	2	-3.2569	1
P00813	90	K	Adenosine deaminase OS=Homo sapiens OX=9606 GN=ADA PE=1 SV=3	ADA	1	0.0166075	73.067	IAYEFVEMK(1)AK	2	-2.6883	1
P00915	169	K	Carbonic anhydrase 1 OS=Homo sapiens OX=9606 GN=CA1 PE=1 SV=2	CA1	1	0.000167966	140.16	VLDALQAIK(1)TK	2	0.22291	1	1	8.31773e-05	141.95	VLDALQAIK(1)TK	2	0.67259	1
P00915	40	K	Carbonic anhydrase 1 OS=Homo sapiens OX=9606 GN=CA1 PE=1 SV=2	CA1	0.999998	1.32159e-05	115.77	TSETK(1)HDTSLKPISVSYNPATAK	3	-0.65891	2	0.999961	0.00123239	86.825	TSETK(1)HDTSLKPISVSYNPATAK	3	-0.97573	3
P00915	160	K	Carbonic anhydrase 1 OS=Homo sapiens OX=9606 GN=CA1 PE=1 SV=2	CA1	1	0.0280269	67.207	LQK(1)VLDALQAIK	2	-0.49926	1
P00915	46	K	Carbonic anhydrase 1 OS=Homo sapiens OX=9606 GN=CA1 PE=1 SV=2	CA1	1	3.82376e-07	172.1	HDTSLK(1)PISVSYNPATAK	2	1.1901	2	1	1.44886e-05	142.85	HDTSLK(1)PISVSYNPATAK	2	2.5981	2
P00915	81	K	Carbonic anhydrase 1 OS=Homo sapiens OX=9606 GN=CA1 PE=1 SV=2	CA1	1	0.00025621	120.77	SVLK(1)GGPFSDSYR	2	-1.2177	1	1	0.00130837	103.91	SVLK(1)GGPFSDSYR	2	-3.0502	1
P00915	35	K	Carbonic anhydrase 1 OS=Homo sapiens OX=9606 GN=CA1 PE=1 SV=2	CA1	1	5.31109e-10	199.38	LYPIANGNNQSPVDIK(1)TSETK	2	0.37911	1	1	1.68451e-06	165.86	LYPIANGNNQSPVDIK(1)TSETK	2	0.30831	1
P00915	58	K	Carbonic anhydrase 1 OS=Homo sapiens OX=9606 GN=CA1 PE=1 SV=2	CA1	1	1.78585e-09	145.43	HDTSLKPISVSYNPATAK(1)EIINVGHSFHVNFEDNDNR	5	0.15864	1
P00918	126	K	Carbonic anhydrase 2 OS=Homo sapiens OX=9606 GN=CA2 PE=1 SV=2	CA2	1	0.0216519	55.267	YAAELHLVHWNTK(1)YGDFGK	4	0.0034305	1	1	0.00337863	78.021	YAAELHLVHWNTK(1)YGDFGK	3	-0.60681	1
P00918	80	K	Carbonic anhydrase 2 OS=Homo sapiens OX=9606 GN=CA2 PE=1 SV=2	CA2								1	0.031087	59.542	AVLK(1)GGPLDGTYR	2	-0.6315	1
P00918	171	K	Carbonic anhydrase 2 OS=Homo sapiens OX=9606 GN=CA2 PE=1 SV=2	CA2	1	0.0204566	72.006	GK(1)SADFTNFDPR	2	0.88164	1
P00918	76	K	Carbonic anhydrase 2 OS=Homo sapiens OX=9606 GN=CA2 PE=1 SV=2	CA2	1	5.29639e-05	121.82	ILNNGHAFNVEFDDSQDK(1)AVLK	3	-0.25994	1	1	0.000252209	110.6	ILNNGHAFNVEFDDSQDK(1)AVLK	3	-0.71116	2
P00918	158	K	Carbonic anhydrase 2 OS=Homo sapiens OX=9606 GN=CA2 PE=1 SV=2	CA2	1	3.18457e-15	269.81	PGLQK(1)VVDVLDSIK	2	0.36322	1	1	1.12744e-06	161.99	PGLQK(1)VVDVLDSIK	2	-0.13542	1
P00918	167	K	Carbonic anhydrase 2 OS=Homo sapiens OX=9606 GN=CA2 PE=1 SV=2	CA2	1	0.000346959	125.48	VVDVLDSIK(1)TK	2	1.1872	2	1	0.000276653	125.48	VVDVLDSIK(1)TK	2	-0.58888	1
P00966	310	K	Argininosuccinate synthase OS=Homo sapiens OX=9606 GN=ASS1 PE=1 SV=2	ASS1	1	0.01873	78.178	IK(1)QGLGLK	2	0.40211	1
P00966	340	K	Argininosuccinate synthase OS=Homo sapiens OX=9606 GN=ASS1 PE=1 SV=2	ASS1	1	0.000508949	159.28	HCIAK(1)SQER	2	-0.032326	1	1	0.00267879	105.1	HCIAK(1)SQER	2	0.71433	1
P00966	277	K	Argininosuccinate synthase OS=Homo sapiens OX=9606 GN=ASS1 PE=1 SV=2	ASS1	1	0.035045	74.415	FIGMK(1)SR	2	-0.21912	1
P00966	121	K	Argininosuccinate synthase OS=Homo sapiens OX=9606 GN=ASS1 PE=1 SV=2	ASS1	1	3.75819e-05	139.66	YVSHGATGK(1)GNDQVR	3	0.090889	1	1	0.000137188	114.86	YVSHGATGK(1)GNDQVR	2	0.037221	2
P00966	408	K	Argininosuccinate synthase OS=Homo sapiens OX=9606 GN=ASS1 PE=1 SV=2	ASS1								1	0.047977	56.721	LQSK(1)VTAK	2	0.87778	1
P00966	348	K	Argininosuccinate synthase OS=Homo sapiens OX=9606 GN=ASS1 PE=1 SV=2	ASS1	1	0.00198468	105.98	VEGK(1)VQVSVLK	2	0.12198	1	1	0.00152385	105.2	VEGK(1)VQVSVLK	2	0.78698	1
P00966	53	K	Argininosuccinate synthase OS=Homo sapiens OX=9606 GN=ASS1 PE=1 SV=2	ASS1								1	0.0314024	71.378	ALK(1)LGAK	2	0.2812	1
P00966	58	K	Argininosuccinate synthase OS=Homo sapiens OX=9606 GN=ASS1 PE=1 SV=2	ASS1	1	0.0107186	88.948	K(1)VFIEDVSR	2	0.18901	1	1	0.0369463	66.621	K(1)VFIEDVSR	2	-1.2209	2
P01008	61	K	Antithrombin-III OS=Homo sapiens OX=9606 GN=SERPINC1 PE=1 SV=1	SERPINC1	1	0.000523018	128.27	K(1)ATEDEGSEQK	2	0.038298	1
P01008	326	K	Antithrombin-III OS=Homo sapiens OX=9606 GN=SERPINC1 PE=1 SV=1	SERPINC1	1	0.0306989	77.058	SLAK(1)VEK	2	-0.10106	1
P01008	208	K	Antithrombin-III OS=Homo sapiens OX=9606 GN=SERPINC1 PE=1 SV=1	SERPINC1	1	0.000403928	113.61	LQPLDFK(1)ENAEQSR	2	-0.39797	1	1	1.86448e-05	142.07	LQPLDFK(1)ENAEQSR	2	0.4393	2
P01008	260	K	Antithrombin-III OS=Homo sapiens OX=9606 GN=SERPINC1 PE=1 SV=1	SERPINC1	1	0.00145138	123.98	SK(1)FSPENTR	2	0.8063	1	1	0.00558782	88.177	SK(1)FSPENTR	2	0.89441	1
P01009	392	K	Alpha-1-antitrypsin OS=Homo sapiens OX=9606 GN=SERPINA1 PE=1 SV=3	SERPINA1	1	1.06738e-05	145.61	FNK(1)PFVFLMIEQNTK	3	-0.35625	1	1	4.21022e-05	128.95	FNK(1)PFVFLMIEQNTK	3	-0.37115	1
P01009	411	K	Alpha-1-antitrypsin OS=Homo sapiens OX=9606 GN=SERPINA1 PE=1 SV=3	SERPINA1	1	4.02758e-09	212.9	SPLFMGK(1)VVNPTQK	2	-0.61685	3	1	1.9665e-12	228.12	SPLFMGK(1)VVNPTQK	3	-0.36447	3
P01009	178	K	Alpha-1-antitrypsin OS=Homo sapiens OX=9606 GN=SERPINA1 PE=1 SV=3	SERPINA1	1	6.76094e-55	407.92	LYHSEAFTVNFGDTEEAK(1)K	3	-0.74756	5	1	1.0018e-29	294	LYHSEAFTVNFGDTEEAK(1)K	3	3.6906	5
P01009	257	K	Alpha-1-antitrypsin OS=Homo sapiens OX=9606 GN=SERPINA1 PE=1 SV=3	SERPINA1	1	7.84813e-05	161.37	LGMFNIQHCK(1)K	2	-0.81718	4	1	1.53614e-09	219.25	LGMFNIQHCK(1)K	2	-2.0699	8
P01009	153	K	Alpha-1-antitrypsin OS=Homo sapiens OX=9606 GN=SERPINA1 PE=1 SV=3	SERPINA1	1	0.000646935	130.41	LVDK(1)FLEDVK	2	-2.988	9	1	0.000127289	134.84	LVDK(1)FLEDVK	2	-1.1533	11
P01009	355	K	Alpha-1-antitrypsin OS=Homo sapiens OX=9606 GN=SERPINA1 PE=1 SV=3	SERPINA1	1	0.0306989	77.058	LSK(1)AVHK	2	-0.044747	1	1	0.0117317	100.39	LSK(1)AVHK	2	-0.018204	3
P01009	159	K	Alpha-1-antitrypsin OS=Homo sapiens OX=9606 GN=SERPINA1 PE=1 SV=3	SERPINA1	1	0.0359932	86.866	FLEDVK(1)K	2	-0.21989	3	1	0.0247566	93.262	FLEDVK(1)K	2	-0.57585	4
P01009	324	K	Alpha-1-antitrypsin OS=Homo sapiens OX=9606 GN=SERPINA1 PE=1 SV=3	SERPINA1	1	3.29551e-28	293.95	LSITGTYDLK(1)SVLGQLGITK	2	0.32293	2
P01009	149	K	Alpha-1-antitrypsin OS=Homo sapiens OX=9606 GN=SERPINA1 PE=1 SV=3	SERPINA1	1	8.04636e-05	110.08	TLNQPDSQLQLTTGNGLFLSEGLK(1)LVDK	3	0.030776	2	1	0.000408849	95.212	TLNQPDSQLQLTTGNGLFLSEGLK(1)LVDK	3	-0.15666	1
P01009	298	K	Alpha-1-antitrypsin OS=Homo sapiens OX=9606 GN=SERPINA1 PE=1 SV=3	SERPINA1	1	1.21829e-23	269.14	LQHLENELTHDIITK(1)FLENEDRR	3	-0.13359	11	1	1.25204e-16	229.1	LQHLENELTHDIITK(1)FLENEDRR	3	-1.1578	15
P01009	314	K	Alpha-1-antitrypsin OS=Homo sapiens OX=9606 GN=SERPINA1 PE=1 SV=3	SERPINA1	1	3.40773e-31	317.83	SASLHLPK(1)LSITGTYDLK	2	1.3348	2	1	1.07947e-14	214.18	SASLHLPK(1)LSITGTYDLK	2	1.7367	4
P01009	225	K	Alpha-1-antitrypsin OS=Homo sapiens OX=9606 GN=SERPINA1 PE=1 SV=3	SERPINA1	1	5.27225e-32	285.82	WERPFEVK(1)DTEEEDFHVDQVTTVK	3	0.47697	9	1	6.53965e-23	251.75	WERPFEVK(1)DTEEEDFHVDQVTTVK	3	-0.20189	14
P01009	198	K	Alpha-1-antitrypsin OS=Homo sapiens OX=9606 GN=SERPINA1 PE=1 SV=3	SERPINA1	1	8.81037e-05	177.36	IVDLVK(1)ELDR	2	0.24512	7	1	3.24697e-06	158.76	IVDLVK(1)ELDR	2	0.16332	9
P01009	217	K	Alpha-1-antitrypsin OS=Homo sapiens OX=9606 GN=SERPINA1 PE=1 SV=3	SERPINA1	1	0.0199301	67.334	GK(1)WERPFEVK	3	0.29306	2	1	0.000872893	138.98	GK(1)WERPFEVK	3	0.69551	3
P01009	334	K	Alpha-1-antitrypsin OS=Homo sapiens OX=9606 GN=SERPINA1 PE=1 SV=3	SERPINA1	1	1.861e-42	316.07	SVLGQLGITK(1)VFSNGADLSGVTEEAPLK	3	-0.40894	4	1	1.42612e-43	341.8	SVLGQLGITK(1)VFSNGADLSGVTEEAPLK	2	-1.7605	7
P01009	352	K	Alpha-1-antitrypsin OS=Homo sapiens OX=9606 GN=SERPINA1 PE=1 SV=3	SERPINA1	1	5.28853e-15	222.57	VFSNGADLSGVTEEAPLK(1)LSK	2	0.33282	4	1	9.45439e-16	233.78	VFSNGADLSGVTEEAPLK(1)LSK	3	1.4886	8
P01009	179	K	Alpha-1-antitrypsin OS=Homo sapiens OX=9606 GN=SERPINA1 PE=1 SV=3	SERPINA1	1	0.00212927	131.11	K(1)QINDYVEK	2	0.114	3	1	0.000862432	142.92	K(1)QINDYVEK	2	0.39427	4
P01009	187	K	Alpha-1-antitrypsin OS=Homo sapiens OX=9606 GN=SERPINA1 PE=1 SV=3	SERPINA1	1	1.04405e-10	220.17	QINDYVEK(1)GTQGK	2	1.2707	10	1	8.27978e-23	300.55	QINDYVEK(1)GTQGK	2	0.37075	16
P01009	160	K	Alpha-1-antitrypsin OS=Homo sapiens OX=9606 GN=SERPINA1 PE=1 SV=3	SERPINA1	1	4.62025e-28	301.91	K(1)LYHSEAFTVNFGDTEEAK	2	0.759	4	1	3.98291e-71	435.25	K(1)LYHSEAFTVNFGDTEEAK	3	-1.0181	4
P01009	359	K	Alpha-1-antitrypsin OS=Homo sapiens OX=9606 GN=SERPINA1 PE=1 SV=3	SERPINA1	1	3.25995e-05	150.94	AVHK(1)AVLTIDEK	3	0.50909	3	1	8.42924e-05	136.48	AVHK(1)AVLTIDEK	3	0.28856	4
P01009	241	K	Alpha-1-antitrypsin OS=Homo sapiens OX=9606 GN=SERPINA1 PE=1 SV=3	SERPINA1	1	0.000722711	96.562	DTEEEDFHVDQVTTVK(1)VPMMK	3	-1.2891	1	1	0.00118123	90.316	DTEEEDFHVDQVTTVK(1)VPMMK	3	-1.2956	1
P01009	258	K	Alpha-1-antitrypsin OS=Homo sapiens OX=9606 GN=SERPINA1 PE=1 SV=3	SERPINA1	1	0.000412145	152.28	K(1)LSSWVLLMK	2	-0.4283	2	1	0.000851709	125.82	K(1)LSSWVLLMK	2	-0.87196	2
P01009	192	K	Alpha-1-antitrypsin OS=Homo sapiens OX=9606 GN=SERPINA1 PE=1 SV=3	SERPINA1	1	0.00324703	98.943	GTQGK(1)IVDLVK	2	0.21288	5	1	0.000270909	125.97	GTQGK(1)IVDLVK	3	-2.2486	9
P01011	177	K	Alpha-1-antichymotrypsin OS=Homo sapiens OX=9606 GN=SERPINA3 PE=1 SV=2	SERPINA3	1	1.06824e-06	164.68	LYGSEAFATDFQDSAAAK(1)K	2	1.41	1	1	2.51246e-16	230.06	LYGSEAFATDFQDSAAAK(1)K	3	2.0404	3
P01011	191	K	Alpha-1-antichymotrypsin OS=Homo sapiens OX=9606 GN=SERPINA3 PE=1 SV=2	SERPINA3	1	0.0483555	60.682	GK(1)ITDLIK	2	-1.0403	1
P01011	158	K	Alpha-1-antichymotrypsin OS=Homo sapiens OX=9606 GN=SERPINA3 PE=1 SV=2	SERPINA3	1	0.0130152	122.79	FTEDAK(1)R	2	1.4618	1
P01019	100	K	Angiotensinogen OS=Homo sapiens OX=9606 GN=AGT PE=1 SV=1	AGT	1	0.00632175	109.01	LDTEDK(1)LR	2	-0.032159	1
P01019	82	K	Angiotensinogen OS=Homo sapiens OX=9606 GN=AGT PE=1 SV=1	AGT	1	0.0334052	44.816	TSPVDEK(1)ALQDQLVLVAAK	3	3.3984	1	1	3.26463e-08	157.86	TSPVDEK(1)ALQDQLVLVAAK	2	1.3836	1
P01023	115	K	Alpha-2-macroglobulin OS=Homo sapiens OX=9606 GN=A2M PE=1 SV=3	A2M								1	0.017195	86.472	GPTQEFK(1)K	2	0.89535	1
P01023	682	K	Alpha-2-macroglobulin OS=Homo sapiens OX=9606 GN=A2M PE=1 SV=3	A2M	1	0.00243341	140.98	AFTNSK(1)IR	2	0.7732	1
P01023	1003	K	Alpha-2-macroglobulin OS=Homo sapiens OX=9606 GN=A2M PE=1 SV=3	A2M								1	0.00231009	96.229	SK(1)AIGYLNTGYQR	2	1.4891	1
P01023	349	K	Alpha-2-macroglobulin OS=Homo sapiens OX=9606 GN=A2M PE=1 SV=3	A2M								1	0.0049559	91.853	TITK(1)LSFVK	2	0.56401	1
P01023	1177	K	Alpha-2-macroglobulin OS=Homo sapiens OX=9606 GN=A2M PE=1 SV=3	A2M	1	0.00283528	116.52	K(1)DNSVHWER	2	0.515	2	1	0.0253579	66.92	K(1)DNSVHWER	2	-3.7506	2
P01023	307	K	Alpha-2-macroglobulin OS=Homo sapiens OX=9606 GN=A2M PE=1 SV=3	A2M	1	0.0289033	78.149	TK(1)VFQLK	2	-0.59421	1	1	0.010603	103.02	TK(1)VFQLK	2	-0.023674	1
P01023	1443	K	Alpha-2-macroglobulin OS=Homo sapiens OX=9606 GN=A2M PE=1 SV=3	A2M	1	0.0259207	73.616	DLK(1)PAIVK	2	0.81081	1	1	0.0271027	66.799	DLK(1)PAIVK	2	0.20462	1
P01023	1133	K	Alpha-2-macroglobulin OS=Homo sapiens OX=9606 GN=A2M PE=1 SV=3	A2M	1	0.00013812	106.12	NALFCLESAWK(1)TAQEGDHGSHVYTK	4	1.0294	1
P01023	531	K	Alpha-2-macroglobulin OS=Homo sapiens OX=9606 GN=A2M PE=1 SV=3	A2M								1	9.25564e-05	114.54	GHFSISIPVK(1)SDIAPVAR	3	0.85459	1
P01023	354	K	Alpha-2-macroglobulin OS=Homo sapiens OX=9606 GN=A2M PE=1 SV=3	A2M	1	0.00786727	76.332	LSFVK(1)VDSHFR	3	0.14889	1	1	0.00608834	75.566	LSFVK(1)VDSHFR	3	1.5334	2
P01023	375	K	Alpha-2-macroglobulin OS=Homo sapiens OX=9606 GN=A2M PE=1 SV=3	A2M	1	0.000292902	123.29	LVDGK(1)GVPIPNK	2	-1.724	2	1	0.00374502	87.806	LVDGK(1)GVPIPNK	2	-2.1682	2
P01023	145	K	Alpha-2-macroglobulin OS=Homo sapiens OX=9606 GN=A2M PE=1 SV=3	A2M	0.999995	0.0181049	68.44	SIYKPGQTVK(1)FR	3	0.26796	1	1	0.00017565	94.767	SIYKPGQTVK(1)FR	3	-0.12118	2
P01024	155	K	Complement C3 OS=Homo sapiens OX=9606 GN=C3 PE=1 SV=2	C3	1	9.41935e-08	193.52	IFTVNHK(1)LLPVGR	2	-1.3692	2	1	1.26751e-12	236.06	IFTVNHK(1)LLPVGR	2	-0.38428	2
P01024	622	K	Complement C3 OS=Homo sapiens OX=9606 GN=C3 PE=1 SV=2	C3	1	7.03587e-14	222.29	IWDVVEK(1)ADIGCTPGSGK	2	-0.14702	1	1	3.77515e-12	210.14	IWDVVEK(1)ADIGCTPGSGK	2	1.637	1
P01024	1215	K	Complement C3 OS=Homo sapiens OX=9606 GN=C3 PE=1 SV=2	C3	1	0.013585	83.265	FLTTAK(1)DK	2	0.5611	1	1	0.0358957	59.245	FLTTAK(1)DK	2	0.11814	1
P01024	305	K	Complement C3 OS=Homo sapiens OX=9606 GN=C3 PE=1 SV=2	C3								1	0.000504717	123.35	K(1)VLLDGVQNPR	2	-1.6655	1
P01024	1325	K	Complement C3 OS=Homo sapiens OX=9606 GN=C3 PE=1 SV=2	C3	1	1.71105e-13	220.69	SEETK(1)ENEGFTVTAEGK	3	-1.4865	3	1	3.73174e-07	162.32	SEETK(1)ENEGFTVTAEGK	2	-0.19062	2
P01024	1368	K	Complement C3 OS=Homo sapiens OX=9606 GN=C3 PE=1 SV=2	C3	1	0.0620301	46.334	VTIK(1)PAPETEK	2	-1.3141	1	1	0.00485376	82.749	VTIK(1)PAPETEK	2	-1.3502	1
P01024	615	K	Complement C3 OS=Homo sapiens OX=9606 GN=C3 PE=1 SV=2	C3	1	1.5441e-06	186.87	LTQSK(1)IWDVVEK	3	0.025908	2	1	1.45494e-05	149.96	LTQSK(1)IWDVVEK	3	0.12641	2
P01024	1364	K	Complement C3 OS=Homo sapiens OX=9606 GN=C3 PE=1 SV=2	C3								1	0.0345091	60.436	FDLK(1)VTIK	2	0.13084	1
P01024	1595	K	Complement C3 OS=Homo sapiens OX=9606 GN=C3 PE=1 SV=2	C3	1	0.0132372	84.498	EALK(1)LEEK	2	-4.0113	1
P01024	65	K	Complement C3 OS=Homo sapiens OX=9606 GN=C3 PE=1 SV=2	C3	1	0.0281498	40.544	LESEETMVLEAHDAQGDVPVTVTVHDFPGK(1)K	4	0.023993	1	1	6.38248e-09	153.27	LESEETMVLEAHDAQGDVPVTVTVHDFPGK(1)K	4	0.037658	2
P01024	418	K	Complement C3 OS=Homo sapiens OX=9606 GN=C3 PE=1 SV=2	C3	1	0.000803185	103.88	LSINTHPSQK(1)PLSITVR	3	0.62169	1	1	0.0017242	86.005	LSINTHPSQK(1)PLSITVR	3	1.0696	1
P01024	359	K	Complement C3 OS=Homo sapiens OX=9606 GN=C3 PE=1 SV=2	C3								1	0.000748373	101.49	SGIPIVTSPYQIHFTK(1)TPK	3	0.79358	1
P01024	1436	K	Complement C3 OS=Homo sapiens OX=9606 GN=C3 PE=1 SV=2	C3	1	0.000364133	143.03	YELDK(1)AFSDR	2	0.62762	2	1	6.85795e-05	164.68	YELDK(1)AFSDR	2	0.16447	1
P01024	1360	K	Complement C3 OS=Homo sapiens OX=9606 GN=C3 PE=1 SV=2	C3	1	0.000252526	133.23	DQLTCNK(1)FDLK	2	2.0117	1	1	7.58209e-06	172.88	DQLTCNK(1)FDLK	2	-0.4335	1
P01024	1431	K	Complement C3 OS=Homo sapiens OX=9606 GN=C3 PE=1 SV=2	C3	1	0.00990178	76.827	YISK(1)YELDK	2	-2.0662	1	1	0.0224815	66.27	YISK(1)YELDK	2	-1.3283	1
P01024	1375	K	Complement C3 OS=Homo sapiens OX=9606 GN=C3 PE=1 SV=2	C3	0.999962	0.026215	55.851	VTIKPAPETEK(1)RPQDAK	4	0.46698	1	1	0.000104078	119.47	VTIKPAPETEK(1)RPQDAK	4	0.86615	1
P01024	1589	K	Complement C3 OS=Homo sapiens OX=9606 GN=C3 PE=1 SV=2	C3	1	0.0398937	61.999	TFISPIK(1)CR	2	0.16782	1
P01024	1526	K	Complement C3 OS=Homo sapiens OX=9606 GN=C3 PE=1 SV=2	C3	1	0.000187482	161.63	SDDK(1)VTLEER	2	0.86437	1	1	0.00383081	93.111	SDDK(1)VTLEER	2	-0.273	2
P01024	1599	K	Complement C3 OS=Homo sapiens OX=9606 GN=C3 PE=1 SV=2	C3	0.999989	0.0229789	64.711	EALKLEEK(1)K	3	-0.82425	1
P01024	1497	K	Complement C3 OS=Homo sapiens OX=9606 GN=C3 PE=1 SV=2	C3	1	0.00385085	98.249	FYHPEK(1)EDGK	2	0.24177	1	1	0.00412285	91.265	FYHPEK(1)EDGK	2	-0.46885	1
P01024	486	K	Complement C3 OS=Homo sapiens OX=9606 GN=C3 PE=1 SV=2	C3	1	0.0149062	101.69	AHEAK(1)IR	2	-0.39528	1	1	0.00613848	115.46	AHEAK(1)IR	2	-0.29963	1
P01024	678	K	Complement C3 OS=Homo sapiens OX=9606 GN=C3 PE=1 SV=2	C3								1	0.0186169	83.265	SVQLTEK(1)R	2	-0.64059	1
P01024	879	K	Complement C3 OS=Homo sapiens OX=9606 GN=C3 PE=1 SV=2	C3	1	0.00240146	94.122	VELLHNPAFCSLATTK(1)R	2	0.41047	2	1	0.000391679	107.98	VELLHNPAFCSLATTK(1)R	3	-0.19421	1
P01024	1353	K	Complement C3 OS=Homo sapiens OX=9606 GN=C3 PE=1 SV=2	C3	1	0.00020759	180.45	AK(1)DQLTCNK	2	0.50439	1
P01024	722	K	Complement C3 OS=Homo sapiens OX=9606 GN=C3 PE=1 SV=2	C3	1	8.48391e-11	224.42	K(1)VFLDCCNYITELR	2	1.6239	1	1	1.09113e-06	168.94	K(1)VFLDCCNYITELR	2	0.32719	1
P01024	66	K	Complement C3 OS=Homo sapiens OX=9606 GN=C3 PE=1 SV=2	C3								1	0.0291674	75.109	K(1)LVLSSEK	2	-0.05885	1
P01024	930	K	Complement C3 OS=Homo sapiens OX=9606 GN=C3 PE=1 SV=2	C3	1	0.00519102	90.906	SLK(1)VVPEGIR	2	2.0907	1	1	0.00402765	91.867	SLK(1)VVPEGIR	2	3.8677	2
P01024	1209	K	Complement C3 OS=Homo sapiens OX=9606 GN=C3 PE=1 SV=2	C3	1	5.84865e-12	248.96	GPLLNK(1)FLTTAK	2	-1.7777	1	1	0.000128982	130.53	GPLLNK(1)FLTTAK	2	-0.49329	1
P01024	497	K	Complement C3 OS=Homo sapiens OX=9606 GN=C3 PE=1 SV=2	C3	1	6.59855e-05	152.63	YYTYLIMNK(1)GR	2	-0.26884	1	1	0.0323706	57.859	YYTYLIMNK(1)GR	2	0.46363	1
P01024	1203	K	Complement C3 OS=Homo sapiens OX=9606 GN=C3 PE=1 SV=2	C3	1	0.00417601	121.52	LK(1)GPLLNK	2	-0.1043	1	1	0.000996212	152.39	LK(1)GPLLNK	2	-0.46344	1
P01024	1050	K	Complement C3 OS=Homo sapiens OX=9606 GN=C3 PE=1 SV=2	C3								1	0.00785596	93.374	QGALELIK(1)K	2	-0.78874	1
P01024	428	K	Complement C3 OS=Homo sapiens OX=9606 GN=C3 PE=1 SV=2	C3	1	2.27568e-08	223.78	K(1)QELSEAEQATR	2	0.32295	1	1	0.00089317	110.66	K(1)QELSEAEQATR	2	-1.295	1
P01024	584	K	Complement C3 OS=Homo sapiens OX=9606 GN=C3 PE=1 SV=2	C3	1	0.00142609	89.049	QPVPGQQMTLK(1)IEGDHGAR	3	0.31626	1	1	0.00161563	86.8	QPVPGQQMTLK(1)IEGDHGAR	3	-0.024995	1
P01024	1113	K	Complement C3 OS=Homo sapiens OX=9606 GN=C3 PE=1 SV=2	C3	1	0.0297279	51.175	QK(1)PDGVFQEDAPVIHQEMIGGLR	3	2.3797	1
P01031	1213	K	Complement C5 OS=Homo sapiens OX=9606 GN=C5 PE=1 SV=4	C5	1	0.0197406	89.55	SIVSALK(1)R	2	-0.31417	1	1	0.017195	86.472	SIVSALK(1)R	2	-0.51454	1
P01034	118	K	Cystatin-C OS=Homo sapiens OX=9606 GN=CST3 PE=1 SV=1	CST3								1	7.26641e-05	121.27	TQPNLDNCPFHDQPHLK(1)R	4	-0.86206	1
P01040	30	K	Cystatin-A OS=Homo sapiens OX=9606 GN=CSTA PE=1 SV=1	CSTA								0.992695	0.0085403	72.175	VK(0.007)PQLEEK(0.993)TNETYGK	3	0.73183	1
P01040	68	K	Cystatin-A OS=Homo sapiens OX=9606 GN=CSTA PE=1 SV=1	CSTA								1	0.0303346	44.961	YMHLK(1)VFK	3	-0.3945	1
P01042	79	K	Kininogen-1 OS=Homo sapiens OX=9606 GN=KNG1 PE=1 SV=2	KNG1								1	3.35825e-05	138.99	YEIK(1)EGDCPVQSGK	2	-0.97215	1
P01042	315	K	Kininogen-1 OS=Homo sapiens OX=9606 GN=KNG1 PE=1 SV=2	KNG1	1	0.0113113	107.43	VQVVAGK(1)K	2	0.32987	1	1	0.00486116	119.57	VQVVAGK(1)K	2	0.23074	1
P01042	113	K	Kininogen-1 OS=Homo sapiens OX=9606 GN=KNG1 PE=1 SV=2	KNG1	1	5.55756e-06	166.55	AATGECTATVGK(1)R	2	-0.32224	1	1	3.7241e-05	141.95	AATGECTATVGK(1)R	2	0.40673	1
P01042	101	K	Kininogen-1 OS=Homo sapiens OX=9606 GN=KNG1 PE=1 SV=2	KNG1	1	4.17862e-08	180.09	DAAK(1)AATGECTATVGK	2	2.5352	1
P01042	97	K	Kininogen-1 OS=Homo sapiens OX=9606 GN=KNG1 PE=1 SV=2	KNG1	1	0.000353761	117.52	TWQDCEYK(1)DAAK	2	-0.30082	1	1	0.000745247	109.16	TWQDCEYK(1)DAAK	2	-0.69081	1
P01042	316	K	Kininogen-1 OS=Homo sapiens OX=9606 GN=KNG1 PE=1 SV=2	KNG1								1	0.00120578	135.83	K(1)YFIDFVAR	2	-0.057857	1
P01116	128	K	GTPase KRas OS=Homo sapiens OX=9606 GN=KRAS PE=1 SV=1	KRAS	1	5.44768e-05	145.89	TVDTK(1)QAQDLAR	2	-0.13994	1	1	0.000196175	121.6	TVDTK(1)QAQDLAR	2	0.78518	1
P01116	104	K	GTPase KRas OS=Homo sapiens OX=9606 GN=KRAS PE=1 SV=1	KRAS	1	0.0615345	44.847	VK(1)DSEDVPMVLVGNK	2	-2.1296	1
P01275	125	K	Pro-glucagon OS=Homo sapiens OX=9606 GN=GCG PE=1 SV=3	GCG	1	8.87604e-06	210.26	EFIAWLVK(1)GR	2	0.13005	1
P01591	92	K	Immunoglobulin J chain OS=Homo sapiens OX=9606 GN=JCHAIN PE=1 SV=4	JCHAIN								1	0.0318183	43.68	FVYHLSDLCK(1)K	3	0.39698	1
P01591	34	K	Immunoglobulin J chain OS=Homo sapiens OX=9606 GN=JCHAIN PE=1 SV=4	JCHAIN	1	0.00287612	107.66	IVLVDNK(1)CK	2	3.0085	1	1	0.00672727	81.548	IVLVDNK(1)CK	2	-0.093348	1
P01780	84	K	Immunoglobulin heavy variable 3-7 OS=Homo sapiens OX=9606 GN=IGHV3-7 PE=1 SV=2	IGHV3-7	1	0.00514011	95.909	YYVDSVK(1)GR	2	0.26829	2	1	0.0011653	120.46	YYVDSVK(1)GR	2	0.56503	2
P01834	100	K	Immunoglobulin kappa constant OS=Homo sapiens OX=9606 GN=IGKC PE=1 SV=2	IGKC	1	0.000963085	90.22	VYACEVTHQGLSSPVTK(1)SFNR	3	-0.079959	1	1	6.48133e-11	183.09	VYACEVTHQGLSSPVTK(1)SFNR	3	-0.1294	2
P01834	38	K	Immunoglobulin kappa constant OS=Homo sapiens OX=9606 GN=IGKC PE=1 SV=2	IGKC	1	0.0216954	86.512	EAK(1)VQWK	2	1.5269	1	1	0.0302956	72.234	EAK(1)VQWK	2	0.94601	1
P01834	81	K	Immunoglobulin kappa constant OS=Homo sapiens OX=9606 GN=IGKC PE=1 SV=2	IGKC	1	0.012266	107.59	ADYEK(1)HK	2	-0.093868	2	1	0.0144743	94.006	ADYEK(1)HK	2	-0.18926	2
P01834	76	K	Immunoglobulin kappa constant OS=Homo sapiens OX=9606 GN=IGKC PE=1 SV=2	IGKC	1	1.41779e-21	254.4	DSTYSLSSTLTLSK(1)ADYEK	2	0.38128	3	1	1.35788e-07	173.06	DSTYSLSSTLTLSK(1)ADYEK	3	2.1543	3
P01834	42	K	Immunoglobulin kappa constant OS=Homo sapiens OX=9606 GN=IGKC PE=1 SV=2	IGKC	1	1.57568e-50	351.42	VQWK(1)VDNALQSGNSQESVTEQDSK	2	0.70293	5	1	2.06636e-77	416.08	VQWK(1)VDNALQSGNSQESVTEQDSK	3	0.50753	6
P01834	83	K	Immunoglobulin kappa constant OS=Homo sapiens OX=9606 GN=IGKC PE=1 SV=2	IGKC	1	6.16855e-36	328.59	HK(1)VYACEVTHQGLSSPVTK	2	-0.22552	2	1	1.73273e-30	305.19	HK(1)VYACEVTHQGLSSPVTK	3	-0.50587	2
P01834	62	K	Immunoglobulin kappa constant OS=Homo sapiens OX=9606 GN=IGKC PE=1 SV=2	IGKC	1	4.10063e-08	128.6	VDNALQSGNSQESVTEQDSK(1)DSTYSLSSTLTLSK	3	-1.2575	4	1	8.22134e-08	131.23	VDNALQSGNSQESVTEQDSK(1)DSTYSLSSTLTLSK	3	4.3607	6
P01859	293	K	Immunoglobulin heavy constant gamma 2 OS=Homo sapiens OX=9606 GN=IGHG2 PE=1 SV=2	IGHG2	1	0.00509629	138.37	LTVDK(1)SR	2	0.31199	1
P01859	213	K	Immunoglobulin heavy constant gamma 2 OS=Homo sapiens OX=9606 GN=IGHG2 PE=1 SV=2	IGHG2	1	0.00449054	90.827	GLPAPIEK(1)TISK	2	-0.30295	1	1	0.00300186	93.096	GLPAPIEK(1)TISK	2	-0.055221	2
P01859	288	K	Immunoglobulin heavy constant gamma 2 OS=Homo sapiens OX=9606 GN=IGHG2 PE=1 SV=2	IGHG2	1	0.0219865	58.835	TTPPMLDSDGSFFLYSK(1)LTVDK	3	-1.7449	1
P01859	199	K	Immunoglobulin heavy constant gamma 2 OS=Homo sapiens OX=9606 GN=IGHG2 PE=1 SV=2	IGHG2	0.982521	0.00716618	74.029	VVSVLTVVHQDWLNGK(0.017)EYK(0.983)CK	4	0.03091	1
P01859	196	K	Immunoglobulin heavy constant gamma 2 OS=Homo sapiens OX=9606 GN=IGHG2 PE=1 SV=2	IGHG2	1	1.81136e-07	177.56	VVSVLTVVHQDWLNGK(1)EYK	3	-0.31547	3	1	6.46597e-11	178.66	VVSVLTVVHQDWLNGK(1)EYK	3	0.10263	3
P01859	205	K	Immunoglobulin heavy constant gamma 2 OS=Homo sapiens OX=9606 GN=IGHG2 PE=1 SV=2	IGHG2	1	0.0115681	77.64	VSNK(1)GLPAPIEK	2	-0.17612	1	1	0.000175247	124.39	VSNK(1)GLPAPIEK	2	-0.083087	1
P01859	96	K	Immunoglobulin heavy constant gamma 2 OS=Homo sapiens OX=9606 GN=IGHG2 PE=1 SV=2	IGHG2								1	0.0128453	97.798	VDK(1)TVER	2	-0.38806	1
P01860	218	K	Immunoglobulin heavy constant gamma 3 OS=Homo sapiens OX=9606 GN=IGHG3 PE=1 SV=2	IGHG3	1	3.69895e-06	156.51	WYVDGVEVHNAK(1)TK	2	-0.71018	2	1	0.00324249	78.401	WYVDGVEVHNAK(1)TK	3	-0.51784	2
P01860	101	K	Immunoglobulin heavy constant gamma 3 OS=Homo sapiens OX=9606 GN=IGHG3 PE=1 SV=2	IGHG3	1	0.000993685	102.38	VELK(1)TPLGDTTHTCPR	3	-0.48062	1	1	7.72808e-05	116.43	VELK(1)TPLGDTTHTCPR	2	0.31344	2
P01861	93	K	Immunoglobulin heavy constant gamma 4 OS=Homo sapiens OX=9606 GN=IGHG4 PE=1 SV=1	IGHG4	1	0.0104694	94.309	PSNTK(1)VDK	2	0.79979	2
P01871	76	K	Immunoglobulin heavy constant mu OS=Homo sapiens OX=9606 GN=IGHM PE=1 SV=4	IGHM	1	4.29278e-07	145.65	YAATSQVLLPSK(1)DVMQGTDEHVVCK	3	0.20288	1	1	1.49854e-07	150.09	YAATSQVLLPSK(1)DVMQGTDEHVVCK	3	-0.11556	1
P01871	153	K	Immunoglobulin heavy constant mu OS=Homo sapiens OX=9606 GN=IGHM PE=1 SV=4	IGHM	1	9.26114e-07	157.38	EGK(1)QVGSGVTTDQVQAEAK	2	0.30644	1	1	7.48511e-11	189.86	EGK(1)QVGSGVTTDQVQAEAK	2	0.72864	1
P01871	322	K	Immunoglobulin heavy constant mu OS=Homo sapiens OX=9606 GN=IGHM PE=1 SV=4	IGHM								1	0.00270932	79.837	PK(1)GVALHRPDVYLLPPAR	4	0.51121	1
P01871	64	K	Immunoglobulin heavy constant mu OS=Homo sapiens OX=9606 GN=IGHM PE=1 SV=4	IGHM	1	0.00249558	98.368	GGK(1)YAATSQVLLPSK	2	-0.11398	1	1	0.00330341	83.047	GGK(1)YAATSQVLLPSK	2	-0.38865	1
P01871	89	K	Immunoglobulin heavy constant mu OS=Homo sapiens OX=9606 GN=IGHM PE=1 SV=4	IGHM								1	0.0271189	45.369	DVMQGTDEHVVCK(1)VQHPNGNK	4	0.44727	1
P01871	131	K	Immunoglobulin heavy constant mu OS=Homo sapiens OX=9606 GN=IGHM PE=1 SV=4	IGHM								1	1.25709e-05	143.79	SK(1)LICQATGFSPR	2	2.8188	1
P01871	169	K	Immunoglobulin heavy constant mu OS=Homo sapiens OX=9606 GN=IGHM PE=1 SV=4	IGHM								1	2.20226e-06	143.91	QVGSGVTTDQVQAEAK(1)ESGPTTYK	3	-0.29432	1
P01876	168	K	Immunoglobulin heavy constant alpha 1 OS=Homo sapiens OX=9606 GN=IGHA1 PE=1 SV=2	IGHA1	1	2.69189e-06	137.64	DASGVTFTWTPSSGK(1)SAVQGPPER	3	0.1147	1	1	0.000666322	93.407	DASGVTFTWTPSSGK(1)SAVQGPPER	3	-0.23935	1
P01876	306	K	Immunoglobulin heavy constant alpha 1 OS=Homo sapiens OX=9606 GN=IGHA1 PE=1 SV=2	IGHA1	1	0.0207906	87.323	VAAEDWK(1)K	2	0.10748	1	1	0.0199625	80.229	VAAEDWK(1)K	2	-0.12669	2
P01876	200	K	Immunoglobulin heavy constant alpha 1 OS=Homo sapiens OX=9606 GN=IGHA1 PE=1 SV=2	IGHA1								1	0.00304437	92.349	DLCGCYSVSSVLPGCAEPWNHGK(1)TFTCTAAYPESK	3	2.813	1
P01876	212	K	Immunoglobulin heavy constant alpha 1 OS=Homo sapiens OX=9606 GN=IGHA1 PE=1 SV=2	IGHA1	1	2.79793e-08	179.56	TFTCTAAYPESK(1)TPLTATLSK	2	0.16635	2	1	4.51426e-07	159.22	TFTCTAAYPESK(1)TPLTATLSK	3	-0.41056	2
P01876	307	K	Immunoglobulin heavy constant alpha 1 OS=Homo sapiens OX=9606 GN=IGHA1 PE=1 SV=2	IGHA1	1	4.44304e-11	202.43	K(1)GDTFSCMVGHEALPLAFTQK	3	1.4426	1	1	6.34421e-17	241.68	K(1)GDTFSCMVGHEALPLAFTQK	2	-0.35559	1
P01876	275	K	Immunoglobulin heavy constant alpha 1 OS=Homo sapiens OX=9606 GN=IGHA1 PE=1 SV=2	IGHA1	1	0.00163159	118.5	EK(1)YLTWASR	2	0.11043	1	1	0.000936632	128.36	EK(1)YLTWASR	2	0.20894	1
P01876	258	K	Immunoglobulin heavy constant alpha 1 OS=Homo sapiens OX=9606 GN=IGHA1 PE=1 SV=2	IGHA1	1	0.00216879	107.47	GFSPK(1)DVLVR	2	-0.18878	2	1	0.000121117	152.63	GFSPK(1)DVLVR	2	-0.17836	2
P01877	155	K	Immunoglobulin heavy constant alpha 2 OS=Homo sapiens OX=9606 GN=IGHA2 PE=1 SV=4	IGHA2	1	7.17482e-06	120.64	DASGATFTWTPSSGK(1)SAVQGPPER	3	0.37347	1
P01903	100	K	"HLA class II histocompatibility antigen, DR alpha chain OS=Homo sapiens OX=9606 GN=HLA-DRA PE=1 SV=1"	HLA-DRA								1	0.00177463	124.08	ANLEIMTK(1)R	2	-2.2069	1
P01903	172	K	"HLA class II histocompatibility antigen, DR alpha chain OS=Homo sapiens OX=9606 GN=HLA-DRA PE=1 SV=1"	HLA-DRA								1	0.00141782	92.307	K(1)FHYLPFLPSTEDVYDCR	3	-0.45775	1
P02042	83	K	Hemoglobin subunit delta OS=Homo sapiens OX=9606 GN=HBD PE=1 SV=2	HBD	1	0.00656444	72.881	VLGAFSDGLAHLDNLK(1)GTFSQLSELHCDK	4	1.4026	1
P02042	96	K	Hemoglobin subunit delta OS=Homo sapiens OX=9606 GN=HBD PE=1 SV=2	HBD	1	0.00570687	75.646	GTFSQLSELHCDK(1)LHVDPENFR	4	0.067901	1	1	0.0212096	53.342	GTFSQLSELHCDK(1)LHVDPENFR	4	1.8479	1
P02042	145	K	Hemoglobin subunit delta OS=Homo sapiens OX=9606 GN=HBD PE=1 SV=2	HBD	1	8.28326e-08	182.65	VVAGVANALAHK(1)YH	2	0.010469	6	1	3.99411e-09	199.46	VVAGVANALAHK(1)YH	2	-0.47998	4
P02452	907	K	Collagen alpha-1(I) chain OS=Homo sapiens OX=9606 GN=COL1A1 PE=1 SV=5	COL1A1	1	0.0267582	79.454	EGGK(1)GPR	2	0.5649	1	1	0.0370207	67.035	EGGK(1)GPR	2	0.36468	1
P02452	751	K	Collagen alpha-1(I) chain OS=Homo sapiens OX=9606 GN=COL1A1 PE=1 SV=5	COL1A1	1	0.0101189	75.479	GDAGPK(1)GADGSPGK	2	0.64963	1
P02452	594	K	Collagen alpha-1(I) chain OS=Homo sapiens OX=9606 GN=COL1A1 PE=1 SV=5	COL1A1	1	0.000744452	112.3	GAAGEPGK(1)AGER	2	0.35897	1
P02452	759	K	Collagen alpha-1(I) chain OS=Homo sapiens OX=9606 GN=COL1A1 PE=1 SV=5	COL1A1	1	1.15656e-06	193.82	GADGSPGK(1)DGVR	2	0.057279	2	1	2.27943e-05	144.65	GADGSPGK(1)DGVR	2	-0.32468	2
P02452	1096	K	Collagen alpha-1(I) chain OS=Homo sapiens OX=9606 GN=COL1A1 PE=1 SV=5	COL1A1	1	0.00556192	84.687	GDK(1)GETGEQGDR	2	-0.010982	1
P02452	277	K	Collagen alpha-1(I) chain OS=Homo sapiens OX=9606 GN=COL1A1 PE=1 SV=5	COL1A1	1	7.83769e-14	219.42	GFSGLDGAK(1)GDAGPAGPK	3	1.0075	4	1	6.9678e-11	192.15	GFSGLDGAK(1)GDAGPAGPK	3	0.32326	3
P02461	1426	K	Collagen alpha-1(III) chain OS=Homo sapiens OX=9606 GN=COL3A1 PE=1 SV=4	COL3A1	1	0.0341894	60.598	HTGEWSK(1)TVFEYR	2	-0.79381	1	1	0.0572332	41.401	HTGEWSK(1)TVFEYR	2	-1.4129	1
P02461	1313	K	Collagen alpha-1(III) chain OS=Homo sapiens OX=9606 GN=COL3A1 PE=1 SV=4	COL3A1	1	0.0273816	60.49	K(1)HWWTDSSAEK	3	0.32139	1	1	0.00438263	97.813	K(1)HWWTDSSAEK	2	-2.6725	1
P02511	82	K	Alpha-crystallin B chain OS=Homo sapiens OX=9606 GN=CRYAB PE=1 SV=2	CRYAB	1	0.00124983	98.796	FSVNLDVK(1)HFSPEELK	3	0.08928	1
P02511	92	K	Alpha-crystallin B chain OS=Homo sapiens OX=9606 GN=CRYAB PE=1 SV=2	CRYAB	1	0.00553601	78.486	VK(1)VLGDVIEVHGK	3	-0.70399	1	1	0.0327247	41.401	VK(1)VLGDVIEVHGK	3	-1.9797	1
P02545	171	K	Prelamin-A/C OS=Homo sapiens OX=9606 GN=LMNA PE=1 SV=1	LMNA	1	6.74792e-05	140.39	GQVAK(1)LEAALGEAK	2	0.23765	2	1	1.07984e-06	162.68	GQVAK(1)LEAALGEAK	3	-0.085468	2
P02545	457	K	Prelamin-A/C OS=Homo sapiens OX=9606 GN=LMNA PE=1 SV=1	LMNA	1	1.66986e-08	194.17	NK(1)SNEDQSMGNWQIK	2	-1.1918	1	1	1.3784e-13	231.05	NK(1)SNEDQSMGNWQIK	2	-0.83434	1
P02545	201	K	Prelamin-A/C OS=Homo sapiens OX=9606 GN=LMNA PE=1 SV=1	LMNA	1	1.59559e-08	219.7	LQTMK(1)EELDFQK	2	-0.14836	9	1	1.59143e-07	193.83	LQTMK(1)EELDFQK	3	-0.29251	12
P02545	420	K	Prelamin-A/C OS=Homo sapiens OX=9606 GN=LMNA PE=1 SV=1	LMNA								1	0.010564	101.43	K(1)LESTESR	2	-0.32101	1
P02545	97	K	Prelamin-A/C OS=Homo sapiens OX=9606 GN=LMNA PE=1 SV=1	LMNA	1	0.000332027	140.5	TLDSVAK(1)ER	2	0.05589	4	1	0.00132622	114.89	TLDSVAK(1)ER	2	0.21579	6
P02545	260	K	Prelamin-A/C OS=Homo sapiens OX=9606 GN=LMNA PE=1 SV=1	LMNA	1	1.88832e-12	274.67	AQHEDQVEQYK(1)K	2	-0.32621	5	1	6.16782e-10	213.69	AQHEDQVEQYK(1)K	3	0.047142	6
P02545	319	K	Prelamin-A/C OS=Homo sapiens OX=9606 GN=LMNA PE=1 SV=1	LMNA	1	1.88159e-07	196.67	EAK(1)LRDLEDSLAR	2	0.26495	2	1	0.00131918	109.24	EAK(1)LRDLEDSLAR	3	0.71785	2
P02545	32	K	Prelamin-A/C OS=Homo sapiens OX=9606 GN=LMNA PE=1 SV=1	LMNA	1	1.49669e-06	174.84	LQEK(1)EDLQELNDR	2	-0.38793	6	1	1.32281e-08	191.04	LQEK(1)EDLQELNDR	2	0.097535	4
P02545	180	K	Prelamin-A/C OS=Homo sapiens OX=9606 GN=LMNA PE=1 SV=1	LMNA	1	0.0102538	85.731	LEAALGEAK(1)K	2	0.30999	1	1	0.00102492	120.12	LEAALGEAK(1)K	2	0.25639	1
P02545	208	K	Prelamin-A/C OS=Homo sapiens OX=9606 GN=LMNA PE=1 SV=1	LMNA	1	1.07515e-11	231.92	EELDFQK(1)NIYSEELR	3	-0.92452	5	1	5.27997e-24	293.62	EELDFQK(1)NIYSEELR	2	0.43578	4
P02545	90	K	Prelamin-A/C OS=Homo sapiens OX=9606 GN=LMNA PE=1 SV=1	LMNA	1	0.0531307	67.169	K(1)TLDSVAK	2	0.046994	1	1	0.00784054	107.57	K(1)TLDSVAK	2	0.054385	1
P02545	108	K	Prelamin-A/C OS=Homo sapiens OX=9606 GN=LMNA PE=1 SV=1	LMNA	1	0.0419583	58.981	LQLELSK(1)VR	2	0.28524	1	1	2.83397e-05	184.38	LQLELSK(1)VR	3	2.2634	2
P02545	135	K	Prelamin-A/C OS=Homo sapiens OX=9606 GN=LMNA PE=1 SV=1	LMNA	1	7.68048e-06	179.42	LK(1)DLEALLNSK	2	-0.18341	3	1	1.04895e-09	215.72	LK(1)DLEALLNSK	2	-0.1416	4
P02545	316	K	Prelamin-A/C OS=Homo sapiens OX=9606 GN=LMNA PE=1 SV=1	LMNA	1	0.00632175	109.01	QLAAK(1)EAK	2	-0.24574	1	1	0.00178458	136.8	QLAAK(1)EAK	2	-1.1121	2
P02545	270	K	Prelamin-A/C OS=Homo sapiens OX=9606 GN=LMNA PE=1 SV=1	LMNA	1	0.000192253	160.88	TYSAK(1)LDNAR	2	1.0367	3	1	0.000146488	146.81	TYSAK(1)LDNAR	2	-0.83025	5
P02545	265	K	Prelamin-A/C OS=Homo sapiens OX=9606 GN=LMNA PE=1 SV=1	LMNA	1	0.00369054	103.83	ELEK(1)TYSAK	2	0.70487	1	1	0.00567041	87.696	ELEK(1)TYSAK	2	-1.2103	1
P02545	311	K	Prelamin-A/C OS=Homo sapiens OX=9606 GN=LMNA PE=1 SV=1	LMNA	1	6.22345e-05	128.64	IDSLSAQLSQLQK(1)QLAAK	3	0.0066515	1	1	2.54365e-15	220.66	IDSLSAQLSQLQK(1)QLAAK	2	0.94813	2
P02545	181	K	Prelamin-A/C OS=Homo sapiens OX=9606 GN=LMNA PE=1 SV=1	LMNA	1	0.000381645	178.99	K(1)QLQDEMLR	2	-1.3333	3	1	0.000287823	167.24	K(1)QLQDEMLR	2	-0.58316	3
P02545	470	K	Prelamin-A/C OS=Homo sapiens OX=9606 GN=LMNA PE=1 SV=1	LMNA	1	3.83472e-16	280.03	SNEDQSMGNWQIK(1)R	3	0.54275	3	1	3.43623e-12	219.03	SNEDQSMGNWQIK(1)R	3	1.0436	3
P02545	114	K	Prelamin-A/C OS=Homo sapiens OX=9606 GN=LMNA PE=1 SV=1	LMNA	1	0.00450974	111.61	VREEFK(1)ELK	2	0.84038	4	1	0.00586653	109.29	VREEFK(1)ELK	2	0.40224	4
P02545	144	K	Prelamin-A/C OS=Homo sapiens OX=9606 GN=LMNA PE=1 SV=1	LMNA	1	3.22609e-45	369.68	LKDLEALLNSK(1)EAALSTALSEK	2	-2.1541	7	1	2.37568e-30	326.43	DLEALLNSK(1)EAALSTALSEK	3	-0.79485	7
P02545	233	K	Prelamin-A/C OS=Homo sapiens OX=9606 GN=LMNA PE=1 SV=1	LMNA	1	0.000123663	171.73	LVEIDNGK(1)QR	2	0.38532	8	1	0.0001444	147.29	LVEIDNGK(1)QR	2	0.81177	10
P02545	155	K	Prelamin-A/C OS=Homo sapiens OX=9606 GN=LMNA PE=1 SV=1	LMNA	1	0.000267857	135.86	EAALSTALSEK(1)R	2	-0.16992	3	1	1.27855e-05	163.66	EAALSTALSEK(1)R	3	-0.27463	2
P02545	78	K	Prelamin-A/C OS=Homo sapiens OX=9606 GN=LMNA PE=1 SV=1	LMNA	1	8.43122e-07	162.48	EVSGIK(1)AAYEAELGDAR	3	-0.20969	3	1	1.22596e-07	173.06	EVSGIK(1)AAYEAELGDAR	3	-0.29681	3
P02545	450	K	Prelamin-A/C OS=Homo sapiens OX=9606 GN=LMNA PE=1 SV=1	LMNA	1	7.24489e-12	244.24	VAVEEVDEEGK(1)FVR	3	-0.42994	4	1	9.19265e-13	232.84	VAVEEVDEEGK(1)FVR	2	0.62265	5
P02545	378	K	Prelamin-A/C OS=Homo sapiens OX=9606 GN=LMNA PE=1 SV=1	LMNA	1	0.00163464	138.4	K(1)LLEGEEER	2	1.3407	3	1	0.00221932	114.89	K(1)LLEGEEER	2	-0.73148	3
P02545	123	K	Prelamin-A/C OS=Homo sapiens OX=9606 GN=LMNA PE=1 SV=1	LMNA	1	1.25174e-05	179.51	K(1)EGDLIAAQAR	2	0.064014	7	1	8.78254e-07	187.82	K(1)EGDLIAAQAR	2	-0.51621	4
P02545	486	K	Prelamin-A/C OS=Homo sapiens OX=9606 GN=LMNA PE=1 SV=1	LMNA	1	0.0177969	78.77	FPPK(1)FTLK	2	-0.30164	3	1	0.0101798	86.833	FPPK(1)FTLK	2	-1.0383	3
P02545	417	K	Prelamin-A/C OS=Homo sapiens OX=9606 GN=LMNA PE=1 SV=1	LMNA	1	1.25816e-18	274.45	ASSHSSQTQGGGSVTK(1)K	2	-0.3655	1	1	1.23428e-42	345.38	ASSHSSQTQGGGSVTK(1)K	2	0.0050636	1
P02549	1994	K	"Spectrin alpha chain, erythrocytic 1 OS=Homo sapiens OX=9606 GN=SPTA1 PE=1 SV=5"	SPTA1	1	0.015972	74.849	DK(1)LISAQHNQSK	2	-0.12805	1
P02549	1708	K	"Spectrin alpha chain, erythrocytic 1 OS=Homo sapiens OX=9606 GN=SPTA1 PE=1 SV=5"	SPTA1	1	0.00583659	76.151	FLNVQELAAAHHEK(1)LK	4	0.13977	1	1	0.00156742	83.966	FLNVQELAAAHHEK(1)LK	4	0.34749	1
P02647	47	K	Apolipoprotein A-I OS=Homo sapiens OX=9606 GN=APOA1 PE=1 SV=1	APOA1	1	1.40952e-08	197.3	DLATVYVDVLK(1)DSGR	2	-0.825	4	1	5.30488e-18	244.95	DLATVYVDVLK(1)DSGR	2	-0.33432	1
P02647	130	K	Apolipoprotein A-I OS=Homo sapiens OX=9606 GN=APOA1 PE=1 SV=1	APOA1	1	0.00114362	113.22	VQPYLDDFQK(1)K	2	-0.90597	1	1	0.000507601	123.21	VQPYLDDFQK(1)K	2	-0.52444	1
P02647	120	K	Apolipoprotein A-I OS=Homo sapiens OX=9606 GN=APOA1 PE=1 SV=1	APOA1	1	0.000812341	111.91	AK(1)VQPYLDDFQK	2	-0.25267	2	1	0.0143112	72.643	AK(1)VQPYLDDFQK	2	-0.02255	1
P02647	164	K	Apolipoprotein A-I OS=Homo sapiens OX=9606 GN=APOA1 PE=1 SV=1	APOA1	1	1.55757e-18	272.59	LHELQEK(1)LSPLGEEMR	3	-0.27292	3	1	2.79342e-14	220.37	LHELQEK(1)LSPLGEEMR	3	1.8866	5
P02647	219	K	Apolipoprotein A-I OS=Homo sapiens OX=9606 GN=APOA1 PE=1 SV=1	APOA1	1	9.62082e-40	355.25	LAEYHAK(1)ATEHLSTLSEK	2	0.40943	3	1	1.89473e-28	307.03	LAEYHAK(1)ATEHLSTLSEK	2	-0.24127	3
P02647	230	K	Apolipoprotein A-I OS=Homo sapiens OX=9606 GN=APOA1 PE=1 SV=1	APOA1	1	6.52983e-15	267.85	ATEHLSTLSEK(1)AK	2	-0.22837	2	1	6.09814e-17	254.19	ATEHLSTLSEK(1)AK	2	0.031827	2
P02647	142	K	Apolipoprotein A-I OS=Homo sapiens OX=9606 GN=APOA1 PE=1 SV=1	APOA1	1	0.0207424	88.643	QK(1)VEPLR	2	-0.06161	1	1	0.0111729	101.69	QK(1)VEPLR	2	-0.61135	2
P02647	157	K	Apolipoprotein A-I OS=Homo sapiens OX=9606 GN=APOA1 PE=1 SV=1	APOA1	1	9.16113e-10	260.06	QK(1)LHELQEK	3	-0.13418	2	1	4.06892e-08	234.71	QK(1)LHELQEK	2	0.13864	2
P02647	64	K	Apolipoprotein A-I OS=Homo sapiens OX=9606 GN=APOA1 PE=1 SV=1	APOA1	1	6.83928e-19	267.43	DYVSQFEGSALGK(1)QLNLK	2	1.8639	3	1	4.70335e-21	265.22	DYVSQFEGSALGK(1)QLNLK	3	0.52647	3
P02647	232	K	Apolipoprotein A-I OS=Homo sapiens OX=9606 GN=APOA1 PE=1 SV=1	APOA1	1	0.0322753	65.246	AK(1)PALEDLR	2	0.87097	1	1	0.00485519	92.439	AK(1)PALEDLR	2	0.59245	1
P02647	36	K	Apolipoprotein A-I OS=Homo sapiens OX=9606 GN=APOA1 PE=1 SV=1	APOA1	1	0.00231108	102.4	VK(1)DLATVYVDVLK	3	-1.4896	2	1	0.000141378	119.39	VK(1)DLATVYVDVLK	2	-0.46468	1
P02647	131	K	Apolipoprotein A-I OS=Homo sapiens OX=9606 GN=APOA1 PE=1 SV=1	APOA1	1	0.000343724	158.76	K(1)WQEEMELYR	3	-0.11568	3	1	0.000102784	166.33	K(1)WQEEMELYR	3	-0.012645	4
P02647	206	K	Apolipoprotein A-I OS=Homo sapiens OX=9606 GN=APOA1 PE=1 SV=1	APOA1	1	0.000285968	163.16	LEALK(1)ENGGAR	2	-0.0093153	3	1	2.43885e-05	175.51	LEALK(1)ENGGAR	2	-0.26642	3
P02647	69	K	Apolipoprotein A-I OS=Homo sapiens OX=9606 GN=APOA1 PE=1 SV=1	APOA1	1	1.04472e-16	245.55	QLNLK(1)LLDNWDSVTSTFSK	2	-2.4562	2	1	3.40995e-07	155.03	QLNLK(1)LLDNWDSVTSTFSK	3	0.02323	1
P02649	175	K	Apolipoprotein E OS=Homo sapiens OX=9606 GN=APOE PE=1 SV=1	APOE	1	0.00798639	114.78	DADDLQK(1)R	2	0.91253	1	1	0.0213626	79.116	DADDLQK(1)R	2	0.63633	2
P02649	113	K	Apolipoprotein E OS=Homo sapiens OX=9606 GN=APOE PE=1 SV=1	APOE	1	0.00787201	81.099	LSK(1)ELQAAQAR	2	-0.39244	1	1	7.04975e-05	143.03	LSK(1)ELQAAQAR	2	-0.23797	1
P02649	87	K	Apolipoprotein E OS=Homo sapiens OX=9606 GN=APOE PE=1 SV=1	APOE	1	0.000612005	113.62	ALMDETMK(1)ELK	2	-1.0656	2	1	0.000106551	139.96	ALMDETMK(1)ELK	2	-1.8977	2
P02649	93	K	Apolipoprotein E OS=Homo sapiens OX=9606 GN=APOE PE=1 SV=1	APOE	1	1.66953e-24	290.34	AYK(1)SELEEQLTPVAEETR	3	1.1922	2	1	1.42985e-35	335.07	AYK(1)SELEEQLTPVAEETR	2	0.12921	2
P02649	260	K	Apolipoprotein E OS=Homo sapiens OX=9606 GN=APOE PE=1 SV=1	APOE	1	5.44941e-05	157.91	AK(1)LEEQAQQIR	2	-1.4089	1	1	6.38092e-07	182.76	AK(1)LEEQAQQIR	2	-0.88272	1
P02649	251	K	Apolipoprotein E OS=Homo sapiens OX=9606 GN=APOE PE=1 SV=1	APOE	1	6.28603e-15	271.59	LDEVK(1)EQVAEVR	2	-1.0262	6	1	6.13878e-09	205.61	LDEVK(1)EQVAEVR	2	-0.57728	4
P02654	47	K	Apolipoprotein C-I OS=Homo sapiens OX=9606 GN=APOC1 PE=1 SV=1	APOC1	1	0.00132254	109.66	EFGNTLEDK(1)AR	2	0.052417	1	1	0.00122565	107.21	EFGNTLEDK(1)AR	2	0.066744	1
P02655	70	K	Apolipoprotein C-II OS=Homo sapiens OX=9606 GN=APOC2 PE=1 SV=1	APOC2	1	0.0517065	50.292	TYLPAVDEK(1)LR	2	-0.99548	1
P02671	167	K	Fibrinogen alpha chain OS=Homo sapiens OX=9606 GN=FGA PE=1 SV=2	FGA	1	0.0146013	100.45	AQLVDMK(1)R	2	-0.19247	4	1	0.022353	88.942	AQLVDMK(1)R	2	0.84193	4
P02671	157	K	Fibrinogen alpha chain OS=Homo sapiens OX=9606 GN=FGA PE=1 SV=2	FGA	1	1.88708e-05	164.34	VQHIQLLQK(1)NVR	2	-0.44552	2	1	5.79331e-05	139.98	VQHIQLLQK(1)NVR	3	0.15037	3
P02671	476	K	Fibrinogen alpha chain OS=Homo sapiens OX=9606 GN=FGA PE=1 SV=2	FGA	1	0.000241814	122.33	TVIGPDGHK(1)EVTK	3	1.0692	2	1	0.000144651	118.77	TVIGPDGHK(1)EVTK	2	0.50289	3
P02671	71	K	Fibrinogen alpha chain OS=Homo sapiens OX=9606 GN=FGA PE=1 SV=2	FGA	1	4.69524e-06	147.39	MK(1)GLIDEVNQDFTNR	2	-1.1055	3	1	4.69336e-05	135.1	MK(1)GLIDEVNQDFTNR	2	0.87965	5
P02671	89	K	Fibrinogen alpha chain OS=Homo sapiens OX=9606 GN=FGA PE=1 SV=2	FGA								1	7.45252e-05	163.32	LK(1)NSLFEYQK	2	1.0341	1
P02671	195	K	Fibrinogen alpha chain OS=Homo sapiens OX=9606 GN=FGA PE=1 SV=2	FGA	1	6.89607e-07	202.2	EVDLK(1)DYEDQQK	2	0.046614	3	1	6.36734e-06	166.19	EVDLK(1)DYEDQQK	2	-0.38365	2
P02671	432	K	Fibrinogen alpha chain OS=Homo sapiens OX=9606 GN=FGA PE=1 SV=2	FGA	1	3.07763e-06	190.96	EYHTEK(1)LVTSK	2	-0.044091	1	1	3.35231e-07	196.27	EYHTEK(1)LVTSK	3	0.23347	2
P02671	463	K	Fibrinogen alpha chain OS=Homo sapiens OX=9606 GN=FGA PE=1 SV=2	FGA	1	0.0141403	81.296	SCSK(1)TVTK	2	0.25543	1	1	0.0113402	82.452	SCSK(1)TVTK	2	1.2045	1
P02671	148	K	Fibrinogen alpha chain OS=Homo sapiens OX=9606 GN=FGA PE=1 SV=2	FGA	1	1.72701e-11	243.01	VIEK(1)VQHIQLLQK	2	-0.71115	3	1	3.96083e-13	241.54	VIEK(1)VQHIQLLQK	2	-0.53567	4
P02671	97	K	Fibrinogen alpha chain OS=Homo sapiens OX=9606 GN=FGA PE=1 SV=2	FGA	1	0.0337028	63.184	NSLFEYQK(1)NNK	2	0.37602	1	1	0.000126574	138.26	NSLFEYQK(1)NNK	2	0.055544	1
P02671	210	K	Fibrinogen alpha chain OS=Homo sapiens OX=9606 GN=FGA PE=1 SV=2	FGA	1	5.28132e-15	262.56	QLEQVIAK(1)DLLPSR	3	-0.89076	2	1	1.73088e-13	241.92	QLEQVIAK(1)DLLPSR	2	0.32426	2
P02671	238	K	Fibrinogen alpha chain OS=Homo sapiens OX=9606 GN=FGA PE=1 SV=2	FGA	1	0.00109698	101.08	MKPVPDLVPGNFK(1)SQLQK	3	0.447	1	1	0.00167252	91.065	MKPVPDLVPGNFK(1)SQLQK	3	1.3612	1
P02671	437	K	Fibrinogen alpha chain OS=Homo sapiens OX=9606 GN=FGA PE=1 SV=2	FGA	1	0.0132175	84.568	LVTSK(1)GDK	2	-0.045473	1
P02671	467	K	Fibrinogen alpha chain OS=Homo sapiens OX=9606 GN=FGA PE=1 SV=2	FGA	1	0.000425219	113.69	TVTK(1)TVIGPDGHK	2	-0.72998	2	1	0.00278205	92.611	TVTK(1)TVIGPDGHK	2	-0.74052	2
P02671	225	K	Fibrinogen alpha chain OS=Homo sapiens OX=9606 GN=FGA PE=1 SV=2	FGA	1	0.00253144	99.442	QHLPLIK(1)MK	3	-0.44259	1	1	0.0208534	53.775	QHLPLIK(1)MK	3	0.26152	1
P02671	202	K	Fibrinogen alpha chain OS=Homo sapiens OX=9606 GN=FGA PE=1 SV=2	FGA	1	1.27047e-08	198.97	DYEDQQK(1)QLEQVIAK	3	2.3418	5	1	5.20518e-07	156.71	DYEDQQK(1)QLEQVIAK	2	-0.42547	2
P02671	249	K	Fibrinogen alpha chain OS=Homo sapiens OX=9606 GN=FGA PE=1 SV=2	FGA								1	0.00160431	87.447	VPPEWK(1)ALTDMPQMR	3	0.45426	1
P02671	448	K	Fibrinogen alpha chain OS=Homo sapiens OX=9606 GN=FGA PE=1 SV=2	FGA	1	0.000326944	120.06	EK(1)VTSGSTTTTR	2	0.6491	1	1	0.000207773	120.06	EK(1)VTSGSTTTTR	2	-0.0071572	1
P02671	176	K	Fibrinogen alpha chain OS=Homo sapiens OX=9606 GN=FGA PE=1 SV=2	FGA	1	0.0124414	73.848	RLEVDIDIK(1)IR	3	0.11416	1
P02671	48	K	Fibrinogen alpha chain OS=Homo sapiens OX=9606 GN=FGA PE=1 SV=2	FGA	1	3.49378e-07	150.13	HQSACK(1)DSDWPFCSDEDWNYK	3	-0.20722	1	1	0.00127054	88.515	HQSACK(1)DSDWPFCSDEDWNYK	3	-0.44717	1
P02671	599	K	Fibrinogen alpha chain OS=Homo sapiens OX=9606 GN=FGA PE=1 SV=2	FGA	1	0.00374959	96.143	GDSTFESK(1)SYK	2	-0.29854	1
P02671	620	K	Fibrinogen alpha chain OS=Homo sapiens OX=9606 GN=FGA PE=1 SV=2	FGA	1	0.000402074	106.67	MADEAGSEADHEGTHSTK(1)R	4	-0.27991	1
P02675	374	K	Fibrinogen beta chain OS=Homo sapiens OX=9606 GN=FGB PE=1 SV=2	FGB	1	2.72723e-05	210.26	YQISVNK(1)YR	2	0.39699	1	1	1.28013e-07	214.69	YQISVNK(1)YR	2	-0.080235	1
P02675	367	K	Fibrinogen beta chain OS=Homo sapiens OX=9606 GN=FGB PE=1 SV=2	FGB	1	3.3223e-05	125.03	AHYGGFTVQNEANK(1)YQISVNK	3	0.20866	1	1	1.78315e-07	164.99	AHYGGFTVQNEANK(1)YQISVNK	3	0.37621	1
P02675	348	K	Fibrinogen beta chain OS=Homo sapiens OX=9606 GN=FGB PE=1 SV=2	FGB	1	8.1854e-05	125.52	MGPTELLIEMEDWK(1)GDK	3	-0.41458	1	1	0.0504729	55.851	MGPTELLIEMEDWK(1)GDK	3	-0.18408	1
P02675	51	K	Fibrinogen beta chain OS=Homo sapiens OX=9606 GN=FGB PE=1 SV=2	FGB	1	0.0140226	110.31	GHRPLDK(1)K	2	-0.40382	1	1	0.010687	83.313	GHRPLDK(1)K	2	0.02597	1
P02675	264	K	Fibrinogen beta chain OS=Homo sapiens OX=9606 GN=FGB PE=1 SV=2	FGB	1	1.20731e-15	218.85	GGETSEMYLIQPDSSVK(1)PYR	2	-0.36829	1
P02675	77	K	Fibrinogen beta chain OS=Homo sapiens OX=9606 GN=FGB PE=1 SV=2	FGB	1	1.46554e-05	180.09	ARPAK(1)AAATQK	2	0.44	1	1	0.000173344	144.47	PAK(1)AAATQK	2	-0.31523	2
P02675	300	K	Fibrinogen beta chain OS=Homo sapiens OX=9606 GN=FGB PE=1 SV=2	FGB	1	0.000253752	113.76	WDPYK(1)QGFGNVATNTDGK	2	0.14002	2	0.963329	0.0121861	69.07	K(0.037)WDPYK(0.963)QGFGNVATNTDGK	3	-0.066343	1
P02675	247	K	Fibrinogen beta chain OS=Homo sapiens OX=9606 GN=FGB PE=1 SV=2	FGB	1	4.71665e-05	121.56	K(1)GGETSEMYLIQPDSSVKPYR	3	-1.1138	1
P02675	353	K	Fibrinogen beta chain OS=Homo sapiens OX=9606 GN=FGB PE=1 SV=2	FGB	1	9.11224e-15	246.64	VK(1)AHYGGFTVQNEANK	3	0.9573	2	1	5.68001e-20	258.6	VK(1)AHYGGFTVQNEANK	3	0.60777	2
P02675	239	K	Fibrinogen beta chain OS=Homo sapiens OX=9606 GN=FGB PE=1 SV=2	FGB	1	1.52676e-22	268.56	TPCTVSCNIPVVSGK(1)ECEEIIR	2	0.76475	2	1	2.87236e-07	155.87	TPCTVSCNIPVVSGK(1)ECEEIIR	3	-0.019919	1
P02675	163	K	Fibrinogen beta chain OS=Homo sapiens OX=9606 GN=FGB PE=1 SV=2	FGB	1	7.87024e-19	265.41	QVK(1)DNENVVNEYSSELEK	2	-0.23795	2	1	7.74151e-11	190.03	QVK(1)DNENVVNEYSSELEK	2	-0.47156	1
P02675	211	K	Fibrinogen beta chain OS=Homo sapiens OX=9606 GN=FGB PE=1 SV=2	FGB	1	6.35789e-10	189.33	IQK(1)LESDVSAQMEYCR	3	-1.8319	2	1	4.80271e-07	155.02	IQK(1)LESDVSAQMEYCR	2	-1.0707	2
P02675	426	K	Fibrinogen beta chain OS=Homo sapiens OX=9606 GN=FGB PE=1 SV=2	FGB	1	6.13164e-08	190.86	QCSK(1)EDGGGWWYNR	2	0.32128	1	1	0.00012548	120.06	QCSK(1)EDGGGWWYNR	2	0.48991	1
P02679	146	K	Fibrinogen gamma chain OS=Homo sapiens OX=9606 GN=FGG PE=1 SV=3	FGG	1	1.79127e-13	219.43	YLQEIYNSNNQK(1)IVNLK	2	0.44084	4	1	1.05361e-14	219.92	YLQEIYNSNNQK(1)IVNLK	2	1.3583	3
P02679	188	K	Fibrinogen gamma chain OS=Homo sapiens OX=9606 GN=FGG PE=1 SV=3	FGG	0.999987	0.0251851	59.871	GAK(1)QSGLYFIKPLK	3	-0.2746	1	0.999882	0.0266127	51.211	GAK(1)QSGLYFIKPLK	3	0.31123	1
P02679	177	K	Fibrinogen gamma chain OS=Homo sapiens OX=9606 GN=FGG PE=1 SV=3	FGG	1	0.000128519	105.6	DTVQIHDITGK(1)DCQDIANK	3	0.43731	3	1	6.40778e-17	238.07	DTVQIHDITGK(1)DCQDIANK	2	0.49641	5
P02679	101	K	Fibrinogen gamma chain OS=Homo sapiens OX=9606 GN=FGG PE=1 SV=3	FGG	1	0.0171768	64.152	AIQLTYNPDESSK(1)PNMIDAATLK	3	-0.90796	1	1	1.14108e-10	179.81	AIQLTYNPDESSK(1)PNMIDAATLK	3	-1.2055	2
P02679	231	K	Fibrinogen gamma chain OS=Homo sapiens OX=9606 GN=FGG PE=1 SV=3	FGG	1	0.00216747	128.69	LDGSVDFK(1)K	2	0.17518	2	1	0.00547731	101.64	LDGSVDFK(1)K	2	0.18371	3
P02679	121	K	Fibrinogen gamma chain OS=Homo sapiens OX=9606 GN=FGG PE=1 SV=3	FGG	1	5.81912e-05	120.11	MLEEIMK(1)YEASILTHDSSIR	3	0.37337	1	1	3.81905e-05	130.85	MLEEIMK(1)YEASILTHDSSIR	3	1.0648	1
P02679	185	K	Fibrinogen gamma chain OS=Homo sapiens OX=9606 GN=FGG PE=1 SV=3	FGG	1	2.52923e-06	195.17	DCQDIANK(1)GAK	2	-0.76847	2	1	4.44369e-07	152.34	DCQDIANK(1)GAK	2	-1.4753	2
P02679	84	K	Fibrinogen gamma chain OS=Homo sapiens OX=9606 GN=FGG PE=1 SV=3	FGG	1	0.00514011	95.909	TSEVK(1)QLIK	2	-0.066525	1	1	0.00421043	96.19	TSEVK(1)QLIK	2	-0.45494	1
P02679	196	K	Fibrinogen gamma chain OS=Homo sapiens OX=9606 GN=FGG PE=1 SV=3	FGG	1	0.000346959	125.48	QSGLYFIK(1)PLK	2	-0.086276	1
P02679	153	K	Fibrinogen gamma chain OS=Homo sapiens OX=9606 GN=FGG PE=1 SV=3	FGG	1	2.18135e-06	134.31	EK(1)VAQLEAQCQEPCK	2	0.92953	3	1	2.21488e-08	171.75	EK(1)VAQLEAQCQEPCKDTVQIHDITGK	3	-0.23127	1
P02679	299	K	Fibrinogen gamma chain OS=Homo sapiens OX=9606 GN=FGG PE=1 SV=3	FGG	1	0.00517083	95.741	VGPEADK(1)YR	2	0.59755	2	1	0.00515263	90.709	VGPEADK(1)YR	2	-0.61247	2
P02679	166	K	Fibrinogen gamma chain OS=Homo sapiens OX=9606 GN=FGG PE=1 SV=3	FGG	1	7.25843e-06	120.32	VAQLEAQCQEPCK(1)DTVQIHDITGK	3	0.50405	1	1	1.81246e-05	131.37	VAQLEAQCQEPCK(1)DTVQIHDITGK	3	0.52342	1
P02679	232	K	Fibrinogen gamma chain OS=Homo sapiens OX=9606 GN=FGG PE=1 SV=3	FGG	1	0.0382845	83.801	K(1)NWIQYK	2	-0.30007	1
P02679	151	K	Fibrinogen gamma chain OS=Homo sapiens OX=9606 GN=FGG PE=1 SV=3	FGG	1	0.0203367	89.55	IVNLK(1)EK	2	0.72674	1	1	0.00583257	117.93	IVNLK(1)EK	2	0.40337	2
P02730	826	K	Band 3 anion transport protein OS=Homo sapiens OX=9606 GN=SLC4A1 PE=1 SV=3	SLC4A1	1	0.0199674	67.414	YHPDVPYVK(1)R	3	2.4669	1
P02743	102	K	Serum amyloid P-component OS=Homo sapiens OX=9606 GN=APCS PE=1 SV=2	APCS								1	0.00324854	114.28	VTSK(1)VIEK	2	0.97496	1
P02743	162	K	Serum amyloid P-component OS=Homo sapiens OX=9606 GN=APCS PE=1 SV=2	APCS	1	3.45324e-18	262.56	IVLGQEQDSYGGK(1)FDR	2	-0.28958	1	1	4.44488e-09	178.1	IVLGQEQDSYGGK(1)FDR	2	0.0071869	2
P02743	84	K	Serum amyloid P-component OS=Homo sapiens OX=9606 GN=APCS PE=1 SV=2	APCS								1	0.043611	51.436	DNELLVYK(1)ER	2	0.59766	1
P02748	483	K	Complement component C9 OS=Homo sapiens OX=9606 GN=C9 PE=1 SV=2	C9								1	0.013241	73.067	LSPIYNLVPVK(1)MK	2	-0.12949	1
P02748	435	K	Complement component C9 OS=Homo sapiens OX=9606 GN=C9 PE=1 SV=2	C9								1	0.0257359	91.9	K(1)YAFELK	2	0.047956	1
P02748	298	K	Complement component C9 OS=Homo sapiens OX=9606 GN=C9 PE=1 SV=2	C9								1	0.011014	66.004	MFLHVK(1)GEIHLGR	4	-0.54191	1
P02748	441	K	Complement component C9 OS=Homo sapiens OX=9606 GN=C9 PE=1 SV=2	C9								1	0.0223073	70.919	YAFELK(1)EK	2	0.86104	1
P02749	287	K	Beta-2-glycoprotein 1 OS=Homo sapiens OX=9606 GN=APOH PE=1 SV=3	APOH	1	0.00522695	90.709	FK(1)NGMLHGDK	2	2.0822	1	1	0.00421091	90.709	FK(1)NGMLHGDK	2	1.6697	2
P02749	270	K	Beta-2-glycoprotein 1 OS=Homo sapiens OX=9606 GN=APOH PE=1 SV=3	APOH	1	0.00125107	122.96	K(1)ATVVYQGER	2	-0.80865	1	1	0.000847096	125.97	K(1)ATVVYQGER	2	-0.39314	1
P02750	247	K	Leucine-rich alpha-2-glycoprotein OS=Homo sapiens OX=9606 GN=LRG1 PE=1 SV=2	LRG1								1	0.00144356	127.56	YLFLNGNK(1)LAR	2	0.46021	1
P02750	223	K	Leucine-rich alpha-2-glycoprotein OS=Homo sapiens OX=9606 GN=LRG1 PE=1 SV=2	LRG1								1	0.00145861	94.191	LHLEGNK(1)LQVLGK	2	0.15678	3
P02751	1928	K	Fibronectin OS=Homo sapiens OX=9606 GN=FN1 PE=1 SV=5	FN1	1	1.98552e-05	116.65	TK(1)TETITGFQVDAVPANGQTPIQR	3	1.3243	1
P02751	116	K	Fibronectin OS=Homo sapiens OX=9606 GN=FN1 PE=1 SV=5	FN1	1	4.82149e-08	162.83	VGDTYERPK(1)DSMIWDCTCIGAGR	3	-0.84981	2	1	0.00139638	99.366	VGDTYERPK(1)DSMIWDCTCIGAGR	3	0.76824	1
P02751	2354	K	Fibronectin OS=Homo sapiens OX=9606 GN=FN1 PE=1 SV=5	FN1	1	0.0414437	70.525	IGEK(1)WDR	2	0.56672	1	1	0.0128191	77.674	IGEK(1)WDR	2	-0.25996	1
P02751	655	K	Fibronectin OS=Homo sapiens OX=9606 GN=FN1 PE=1 SV=5	FN1	1	0.00234095	83.54	WK(1)EATIPGHLNSYTIK	3	0.98776	1	1	0.0188469	56.339	WK(1)EATIPGHLNSYTIK	3	0.95985	1
P02751	174	K	Fibronectin OS=Homo sapiens OX=9606 GN=FN1 PE=1 SV=5	FN1	0.999101	4.57673e-07	119.18	RPHETGGYMLECVCLGNGK(0.999)GEWTCK(0.001)PIAEK	5	-0.4805	3	0.997604	0.00288308	105.69	RPHETGGYMLECVCLGNGK(0.998)GEWTCK(0.002)PIAEK	4	-0.62964	2
P02751	100	K	Fibronectin OS=Homo sapiens OX=9606 GN=FN1 PE=1 SV=5	FN1	1	3.35518e-08	164.69	GFNCESKPEAEETCFDK(1)YTGNTYR	3	-0.58149	1	1	7.22624e-08	170.37	GFNCESKPEAEETCFDK(1)YTGNTYR	3	-0.83882	1
P02751	185	K	Fibronectin OS=Homo sapiens OX=9606 GN=FN1 PE=1 SV=5	FN1	0.993711	2.39871e-10	161.2	GEWTCK(0.006)PIAEK(0.994)CFDHAAGTSYVVGETWEK	4	0.64969	1
P02751	1050	K	Fibronectin OS=Homo sapiens OX=9606 GN=FN1 PE=1 SV=5	FN1	1	5.56865e-07	177.76	QYNVGPSVSK(1)YPLR	3	0.27343	2	1	4.57965e-05	136.48	QYNVGPSVSK(1)YPLR	2	0.29848	3
P02751	444	K	Fibronectin OS=Homo sapiens OX=9606 GN=FN1 PE=1 SV=5	FN1	1	2.44346e-14	243.7	RDNMK(1)WCGTTQNYDADQK	3	-0.936	4
P02751	180	K	Fibronectin OS=Homo sapiens OX=9606 GN=FN1 PE=1 SV=5	FN1	1	9.80014e-05	145.9	GEWTCK(1)PIAEK	2	0.27286	1	1	0.000225314	129.85	GEWTCK(1)PIAEK	2	0.14351	1
P02751	669	K	Fibronectin OS=Homo sapiens OX=9606 GN=FN1 PE=1 SV=5	FN1	1	0.00879288	72.819	EATIPGHLNSYTIK(1)GLK	3	-0.18539	1	1	0.0200115	55.589	EATIPGHLNSYTIK(1)GLK	3	-0.065792	1
P02751	2350	K	Fibronectin OS=Homo sapiens OX=9606 GN=FN1 PE=1 SV=5	FN1	1	0.0443874	62.357	WCHDNGVNYK(1)IGEK	3	0.20447	1
P02751	248	K	Fibronectin OS=Homo sapiens OX=9606 GN=FN1 PE=1 SV=5	FN1	1	0.0419731	74.127	IGDTWSK(1)K	2	0.18814	1	1	0.0169817	86.953	IGDTWSK(1)K	2	-0.68954	1
P02751	1623	K	Fibronectin OS=Homo sapiens OX=9606 GN=FN1 PE=1 SV=5	FN1	1	1.19965e-08	199.82	GDSPASSK(1)PISINYR	2	-0.23558	1	1	2.83194e-10	205.07	GDSPASSK(1)PISINYR	2	-0.55423	1
P02751	1652	K	Fibronectin OS=Homo sapiens OX=9606 GN=FN1 PE=1 SV=5	FN1	0.999515	0.00829803	71.44	TEIDKPSQMQVTDVQDNSISVK(1)WLPSSSPVTGYR	3	-0.3094	1
P02751	2378	K	Fibronectin OS=Homo sapiens OX=9606 GN=FN1 PE=1 SV=5	FN1	1	4.94557e-10	189.33	GEFK(1)CDPHEATCYDDGK	2	-0.081036	3	1	0.00174684	85.636	GEFK(1)CDPHEATCYDDGK	3	0.077192	2
P02751	987	K	Fibronectin OS=Homo sapiens OX=9606 GN=FN1 PE=1 SV=5	FN1	1	0.00533034	86.014	ESK(1)PLTAQQTTK	2	0.88256	1	1	0.00330852	90.913	ESK(1)PLTAQQTTK	2	-0.18363	1
P02751	648	K	Fibronectin OS=Homo sapiens OX=9606 GN=FN1 PE=1 SV=5	FN1	1	0.000855429	130.66	WRPK(1)NSVGR	3	-0.022348	4	1	0.000801172	118.71	WRPK(1)NSVGR	3	-0.74131	3
P02751	2072	K	Fibronectin OS=Homo sapiens OX=9606 GN=FN1 PE=1 SV=5	FN1	1	1.28863e-06	204.7	NNQK(1)SEPLIGR	2	0.16912	1	1	2.83416e-07	198.58	NNQK(1)SEPLIGR	2	0.25396	1
P02751	1116	K	Fibronectin OS=Homo sapiens OX=9606 GN=FN1 PE=1 SV=5	FN1	1	0.0107648	93.262	IGFK(1)LGVR	2	-0.036282	1	1	0.0240947	69.383	IGFK(1)LGVR	2	-0.039491	1
P02751	1953	K	Fibronectin OS=Homo sapiens OX=9606 GN=FN1 PE=1 SV=5	FN1	1	0.00678981	128.57	TIK(1)PDVR	2	-0.089851	1	1	0.00622203	114.78	TIK(1)PDVR	2	-0.4637	1
P02751	1635	K	Fibronectin OS=Homo sapiens OX=9606 GN=FN1 PE=1 SV=5	FN1	1	1.44624e-05	130.71	TEIDK(1)PSQMQVTDVQDNSISVK	3	-0.86918	1	1	3.64494e-07	149.84	TEIDK(1)PSQMQVTDVQDNSISVK	3	-1.0828	1
P02751	90	K	Fibronectin OS=Homo sapiens OX=9606 GN=FN1 PE=1 SV=5	FN1	1	1.54212e-08	180.61	GFNCESK(1)PEAEETCFDK	2	-0.16674	1	1	2.15216e-07	169.09	GFNCESK(1)PEAEETCFDK	2	-1.1002	1
P02751	2030	K	Fibronectin OS=Homo sapiens OX=9606 GN=FN1 PE=1 SV=5	FN1	1	0.00220612	111.95	YEK(1)PGSPPR	2	0.00044119	1
P02751	1887	K	Fibronectin OS=Homo sapiens OX=9606 GN=FN1 PE=1 SV=5	FN1	1	4.71717e-05	142.1	YEVSVYALK(1)DTLTSR	2	0.0324	1
P02751	2321	K	Fibronectin OS=Homo sapiens OX=9606 GN=FN1 PE=1 SV=5	FN1	1	2.29104e-05	132.13	MSESGFK(1)LLCQCLGFGSGHFR	3	-0.83837	1	1	0.0189989	59.324	MSESGFK(1)LLCQCLGFGSGHFR	3	-0.88173	1
P02751	1670	K	Fibronectin OS=Homo sapiens OX=9606 GN=FN1 PE=1 SV=5	FN1	1	2.59631e-05	163.9	VTTTPK(1)NGPGPTK	2	0.11242	3	1	4.02137e-07	136.49	VTTTPK(1)NGPGPTK	2	-0.0068658	1
P02751	1852	K	Fibronectin OS=Homo sapiens OX=9606 GN=FN1 PE=1 SV=5	FN1								1	0.0209589	79.451	EK(1)TGPMK	2	-1.0424	1
P02751	57	K	Fibronectin OS=Homo sapiens OX=9606 GN=FN1 PE=1 SV=5	FN1	1	4.44899e-07	173.37	PGCYDNGK(1)HYQINQQWER	3	0.20465	3	1	0.000133792	117.3	PGCYDNGK(1)HYQINQQWER	3	-0.38408	2
P02751	554	K	Fibronectin OS=Homo sapiens OX=9606 GN=FN1 PE=1 SV=5	FN1	1	2.15398e-06	131.38	WK(1)CDPVDQCQDSETGTFYQIGDSWEK	3	0.051632	1
P02751	2027	K	Fibronectin OS=Homo sapiens OX=9606 GN=FN1 PE=1 SV=5	FN1	1	0.0256342	69.276	ITGYIIK(1)YEK	2	-0.90446	1
P02751	324	K	Fibronectin OS=Homo sapiens OX=9606 GN=FN1 PE=1 SV=5	FN1	1	6.29777e-05	88.226	AAVYQPQPHPQPPPYGHCVTDSGVVYSVGMQWLK(1)TQGNK	4	-2.097	1
P02751	1070	K	Fibronectin OS=Homo sapiens OX=9606 GN=FN1 PE=1 SV=5	FN1	1	0.0325516	48.255	NLQPASEYTVSLVAIK(1)GNQESPK	3	0.54078	1
P02753	35	K	Retinol-binding protein 4 OS=Homo sapiens OX=9606 GN=RBP4 PE=1 SV=3	RBP4	1	0.0394865	71.715	ENFDK(1)AR	2	0.26411	1	1	0.0425798	41.652	ENFDK(1)AR	2	-1.5827	1
P02760	106	K	Protein AMBP OS=Homo sapiens OX=9606 GN=AMBP PE=1 SV=1	AMBP	1	0.0312358	50.284	TDTDGK(1)FLYHK	3	-0.17358	1	1	0.0248708	50.284	TDTDGK(1)FLYHK	3	-1.8338	1
P02765	120	K	Alpha-2-HS-glycoprotein OS=Homo sapiens OX=9606 GN=AHSG PE=1 SV=2	AHSG	1	2.10235e-19	276.71	EHAVEGDCDFQLLK(1)LDGK	2	-0.82064	3	1	9.5251e-28	296.04	EHAVEGDCDFQLLK(1)LDGK	2	-1.3962	3
P02765	124	K	Alpha-2-HS-glycoprotein OS=Homo sapiens OX=9606 GN=AHSG PE=1 SV=2	AHSG	1	0.00361553	96.89	LDGK(1)FSVVYAK	2	-0.040665	2	1	0.000320658	121.73	LDGK(1)FSVVYAK	2	1.0748	2
P02765	218	K	Alpha-2-HS-glycoprotein OS=Homo sapiens OX=9606 GN=AHSG PE=1 SV=2	AHSG	1	3.78268e-08	199.82	EATEAAK(1)CNLLAEK	2	-0.17941	1	1	5.68954e-09	194.48	EATEAAK(1)CNLLAEK	2	0.98653	1
P02765	231	K	Alpha-2-HS-glycoprotein OS=Homo sapiens OX=9606 GN=AHSG PE=1 SV=2	AHSG	1	0.00176076	103.18	QYGFCK(1)ATLSEK	2	-1.7729	1	1	3.22172e-05	143.4	QYGFCK(1)ATLSEK	2	0.99763	1
P02765	106	K	Alpha-2-HS-glycoprotein OS=Homo sapiens OX=9606 GN=AHSG PE=1 SV=2	AHSG	1	0.0013022	96.208	QLK(1)EHAVEGDCDFQLLK	3	-0.82407	1	1	3.13213e-44	374.2	QLK(1)EHAVEGDCDFQLLK	2	-0.2167	2
P02766	35	K	Transthyretin OS=Homo sapiens OX=9606 GN=TTR PE=1 SV=1	TTR	1	0.0417656	56.094	CPLMVK(1)VLDAVR	2	-0.55899	1	1	7.30018e-05	137.98	CPLMVK(1)VLDAVR	2	0.14998	1
P02766	90	K	Transthyretin OS=Homo sapiens OX=9606 GN=TTR PE=1 SV=1	TTR								1	1.5698e-08	158.2	TSESGELHGLTTEEEFVEGIYK(1)VEIDTK	3	0.031159	1
P02766	100	K	Transthyretin OS=Homo sapiens OX=9606 GN=TTR PE=1 SV=1	TTR	1	0.010789	69.356	SYWK(1)ALGISPFHEHAEVVFTANDSGPR	3	2.7415	1
P02766	96	K	Transthyretin OS=Homo sapiens OX=9606 GN=TTR PE=1 SV=1	TTR	1	0.000201801	159.37	VEIDTK(1)SYWK	2	0.96877	2	1	0.00444222	89.247	VEIDTK(1)SYWK	2	1.2188	1
P02766	55	K	Transthyretin OS=Homo sapiens OX=9606 GN=TTR PE=1 SV=1	TTR	1	5.96394e-09	212.9	K(1)AADDTWEPFASGK	2	-0.091177	2	1	0.000559262	111.12	K(1)AADDTWEPFASGK	2	0.39153	1
P02774	114	K	Vitamin D-binding protein OS=Homo sapiens OX=9606 GN=GC PE=1 SV=2	GC	1	7.51972e-12	198.05	SCESNSPFPVHPGTAECCTK(1)EGLER	3	-0.5568	1	1	1.28415e-07	154.13	SCESNSPFPVHPGTAECCTK(1)EGLER	3	-1.1955	1
P02774	229	K	Vitamin D-binding protein OS=Homo sapiens OX=9606 GN=GC PE=1 SV=2	GC	1	3.86622e-05	160.18	VCSQYAAYGEK(1)K	2	-0.64754	1	1	2.48761e-05	149.33	VCSQYAAYGEK(1)K	3	-0.84788	2
P02774	30	K	Vitamin D-binding protein OS=Homo sapiens OX=9606 GN=GC PE=1 SV=2	GC	1	0.034104	47.302	VCK(1)EFSHLGK	3	-0.2077	1
P02774	388	K	Vitamin D-binding protein OS=Homo sapiens OX=9606 GN=GC PE=1 SV=2	GC								1	0.00235749	78.554	SLGECCDVEDSTTCFNAK(1)GPLLK	3	0.39473	1
P02774	419	K	Vitamin D-binding protein OS=Homo sapiens OX=9606 GN=GC PE=1 SV=2	GC								1	4.11846e-22	276.28	GQELCADYSENTFTEYK(1)K	3	-0.72694	2
P02774	394	K	Vitamin D-binding protein OS=Homo sapiens OX=9606 GN=GC PE=1 SV=2	GC								1	0.0227992	73.985	K(1)ELSSFIDK	2	-0.5562	1
P02774	341	K	Vitamin D-binding protein OS=Homo sapiens OX=9606 GN=GC PE=1 SV=2	GC	1	0.00205844	103.91	DVCDPGNTK(1)VMDK	2	0.7587	1
P02774	370	K	Vitamin D-binding protein OS=Homo sapiens OX=9606 GN=GC PE=1 SV=2	GC								1	0.019569	58.418	VLEPTLK(1)SLGECCDVEDSTTCFNAK	3	0.4706	1
P02774	345	K	Vitamin D-binding protein OS=Homo sapiens OX=9606 GN=GC PE=1 SV=2	GC								1	0.000273519	125.75	VMDK(1)YTFELSR	2	0.16779	2
P02774	207	K	Vitamin D-binding protein OS=Homo sapiens OX=9606 GN=GC PE=1 SV=2	GC								1	4.1073e-10	195.54	LQLK(1)HLSLLTTLSNR	3	0.65387	1
P02774	295	K	Vitamin D-binding protein OS=Homo sapiens OX=9606 GN=GC PE=1 SV=2	GC	1	0.000256815	132.88	NSK(1)FEDCCQEK	2	-0.26364	1	1	0.000836299	109.83	NSK(1)FEDCCQEK	2	-1.1143	2
P02774	363	K	Vitamin D-binding protein OS=Homo sapiens OX=9606 GN=GC PE=1 SV=2	GC	1	0.00025315	112.34	THLPEVFLSK(1)VLEPTLK	3	0.86622	1	1	2.70225e-05	136.01	THLPEVFLSK(1)VLEPTLK	3	1.1187	1
P02774	120	K	Vitamin D-binding protein OS=Homo sapiens OX=9606 GN=GC PE=1 SV=2	GC								1	0.00388189	128.57	K(1)LCMAALK	2	0.27014	1
P02786	382	K	Transferrin receptor protein 1 OS=Homo sapiens OX=9606 GN=TFRC PE=1 SV=2	TFRC	1	0.0478577	52.79	LTVSNVLK(1)EIK	2	0.56819	1
P02786	665	K	Transferrin receptor protein 1 OS=Homo sapiens OX=9606 GN=TFRC PE=1 SV=2	TFRC	1	2.6798e-05	145.55	LTTDFGNAEK(1)TDR	2	0.54947	1
P02786	134	K	Transferrin receptor protein 1 OS=Homo sapiens OX=9606 GN=TFRC PE=1 SV=2	TFRC	1	0.00491811	81.676	LSEK(1)LDSTDFTGTIK	2	1.3787	1
P02787	564	K	Serotransferrin OS=Homo sapiens OX=9606 GN=TF PE=1 SV=3	TF								1	5.47948e-08	176.19	HQTVPQNTGGK(1)NPDPWAK	3	4.3509	2
P02787	61	K	Serotransferrin OS=Homo sapiens OX=9606 GN=TF PE=1 SV=3	TF	1	0.00250607	122.52	K(1)ASYLDCIR	2	0.91966	1	1	0.00547731	101.64	K(1)ASYLDCIR	2	-0.94604	1
P02787	467	K	Serotransferrin OS=Homo sapiens OX=9606 GN=TF PE=1 SV=3	TF								1	0.00135752	90.15	K(1)SCHTAVGR	3	-0.74683	1
P02787	646	K	Serotransferrin OS=Homo sapiens OX=9606 GN=TF PE=1 SV=3	TF	1	0.00284393	108.46	SETK(1)DLLFR	2	0.040279	1	1	0.00219853	107.9	SETK(1)DLLFR	2	-0.40579	3
P02787	323	K	Serotransferrin OS=Homo sapiens OX=9606 GN=TF PE=1 SV=3	TF	1	0.00702996	77.062	DSAHGFLK(1)VPPR	3	-0.20613	2	1	3.23972e-05	121.73	DSAHGFLK(1)VPPR	2	-0.31603	2
P02787	509	K	Serotransferrin OS=Homo sapiens OX=9606 GN=TF PE=1 SV=3	TF								1	0.0146681	107.29	K(1)DSSLCK	2	1.0531	1
P02787	610	K	Serotransferrin OS=Homo sapiens OX=9606 GN=TF PE=1 SV=3	TF	0.999986	0.00199634	142.36	K(1)DKEACVHK	2	-0.39335	2	0.993865	0.00188459	104.05	K(0.994)DK(0.006)EACVHK	3	0.65847	3
P02787	659	K	Serotransferrin OS=Homo sapiens OX=9606 GN=TF PE=1 SV=3	TF	1	3.35209e-05	150.04	DDTVCLAK(1)LHDR	2	0.046467	7	1	8.10978e-07	176.95	DDTVCLAK(1)LHDR	2	2.5172	7
P02787	37	K	Serotransferrin OS=Homo sapiens OX=9606 GN=TF PE=1 SV=3	TF	1	7.43253e-24	285.54	WCAVSEHEATK(1)CQSFR	2	-0.062072	2	1	8.90668e-27	293.13	WCAVSEHEATK(1)CQSFR	2	-0.929	2
P02787	121	K	Serotransferrin OS=Homo sapiens OX=9606 GN=TF PE=1 SV=3	TF	1	0.000402668	117.95	EDPQTFYYAVAVVK(1)K	3	0.25774	2	1	1.35391e-09	193.73	EDPQTFYYAVAVVK(1)K	2	1.608	2
P02787	278	K	Serotransferrin OS=Homo sapiens OX=9606 GN=TF PE=1 SV=3	TF	1	4.54268e-11	189.47	SMGGK(1)EDLIWELLNQAQEHFGK	4	-0.78717	2	1	2.02555e-23	254.73	SMGGK(1)EDLIWELLNQAQEHFGK	4	-1.2064	3
P02787	384	K	Serotransferrin OS=Homo sapiens OX=9606 GN=TF PE=1 SV=3	TF	0.995398	0.00991901	72.11	LK(0.005)CDEWSVNSVGK(0.995)IECVSAETTEDCIAK	3	-1.6488	1
P02787	618	K	Serotransferrin OS=Homo sapiens OX=9606 GN=TF PE=1 SV=3	TF	1	3.3287e-06	218.06	EACVHK(1)ILR	3	0.024603	4	1	3.0435e-05	182.39	EACVHK(1)ILR	3	-0.81932	3
P02787	359	K	Serotransferrin OS=Homo sapiens OX=9606 GN=TF PE=1 SV=3	TF	1	3.64876e-08	180.2	EGTCPEAPTDECK(1)PVK	2	-0.4401	2	1	3.19842e-05	138.75	EGTCPEAPTDECK(1)PVK	2	-0.61075	2
P02787	553	K	Serotransferrin OS=Homo sapiens OX=9606 GN=TF PE=1 SV=3	TF	1	1.13051e-10	206.45	GDVAFVK(1)HQTVPQNTGGK	2	0.035987	2	1	1.35518e-15	231.58	GDVAFVK(1)HQTVPQNTGGK	3	0.38501	3
P02787	315	K	Serotransferrin OS=Homo sapiens OX=9606 GN=TF PE=1 SV=3	TF	1	6.72783e-06	151.13	DLLFK(1)DSAHGFLK	2	-3.0032	8	1	1.66717e-07	168.3	DLLFK(1)DSAHGFLK	2	-0.35793	9
P02787	225	K	Serotransferrin OS=Homo sapiens OX=9606 GN=TF PE=1 SV=3	TF	1	1.31411e-66	417.79	DGAGDVAFVK(1)HSTIFENLANK	3	0.60215	3	1	2.755e-30	289.18	DGAGDVAFVK(1)HSTIFENLANK	3	0.74334	3
P02787	508	K	Serotransferrin OS=Homo sapiens OX=9606 GN=TF PE=1 SV=3	TF	1	7.69603e-09	208.72	FDEFFSEGCAPGSK(1)K	2	-0.80301	1	1	2.10677e-09	184.03	FDEFFSEGCAPGSK(1)K	3	0.31304	2
P02787	331	K	Serotransferrin OS=Homo sapiens OX=9606 GN=TF PE=1 SV=3	TF	1	9.19742e-05	125.52	MDAK(1)MYLGYEYVTAIR	3	0.43078	1	1	5.60679e-05	124.43	MDAK(1)MYLGYEYVTAIR	3	0.065464	2
P02787	576	K	Serotransferrin OS=Homo sapiens OX=9606 GN=TF PE=1 SV=3	TF	1	2.27057e-13	225.23	NLNEK(1)DYELLCLDGTR	3	0.53885	2	1	1.97698e-15	241.51	NLNEK(1)DYELLCLDGTR	3	0.75993	3
P02787	588	K	Serotransferrin OS=Homo sapiens OX=9606 GN=TF PE=1 SV=3	TF	1	0.00155897	102.87	K(1)PVEEYANCHLAR	3	-0.6327	1	1	0.00155355	93.766	K(1)PVEEYANCHLAR	3	-1.1899	1
P02787	310	K	Serotransferrin OS=Homo sapiens OX=9606 GN=TF PE=1 SV=3	TF	1	0.0024757	81.656	EFQLFSSPHGK(1)DLLFK	3	-0.32274	1
P02787	676	K	Serotransferrin OS=Homo sapiens OX=9606 GN=TF PE=1 SV=3	TF	1	4.03388e-06	154.24	YLGEEYVK(1)AVGNLR	3	-0.0707	2	1	2.64229e-12	211.86	YLGEEYVK(1)AVGNLR	3	-0.56345	2
P02787	252	K	Serotransferrin OS=Homo sapiens OX=9606 GN=TF PE=1 SV=3	TF	0.98414	0.000738972	87.326	K(0.984)PVDEYK(0.016)DCHLAQVPSHTVVAR	5	0.33684	2
P02787	453	K	Serotransferrin OS=Homo sapiens OX=9606 GN=TF PE=1 SV=3	TF	1	0.0316772	67.252	K(1)SASDLTWDNLK	2	0.20396	1
P02787	299	K	Serotransferrin OS=Homo sapiens OX=9606 GN=TF PE=1 SV=3	TF	1	1.25003e-07	186.74	SK(1)EFQLFSSPHGK	2	0.10904	2	1	1.29183e-08	191.52	SK(1)EFQLFSSPHGK	2	-0.14557	3
P02787	60	K	Serotransferrin OS=Homo sapiens OX=9606 GN=TF PE=1 SV=3	TF	1	0.000342689	122.42	SVIPSDGPSVACVK(1)K	2	-0.75752	2	1	9.59549e-05	132.76	SVIPSDGPSVACVK(1)K	2	-0.67918	2
P02787	122	K	Serotransferrin OS=Homo sapiens OX=9606 GN=TF PE=1 SV=3	TF	1	6.83105e-08	218.55	K(1)DSGFQMNQLR	2	-0.54833	5	1	1.36942e-09	221.94	K(1)DSGFQMNQLR	2	-1.0866	4
P02787	373	K	Serotransferrin OS=Homo sapiens OX=9606 GN=TF PE=1 SV=3	TF								1	0.000323529	111.86	LK(1)CDEWSVNSVGK	2	0.16693	2
P02787	612	K	Serotransferrin OS=Homo sapiens OX=9606 GN=TF PE=1 SV=3	TF	1	0.000140365	204.79	DK(1)EACVHK	2	0.485	4	1	0.00634025	101.33	DK(1)EACVHK	2	0.11466	2
P02787	683	K	Serotransferrin OS=Homo sapiens OX=9606 GN=TF PE=1 SV=3	TF	1	7.5185e-06	151.1	K(1)CSTSSLLEACTFR	2	-1.7869	1	1	4.60221e-05	140.24	K(1)CSTSSLLEACTFR	2	-2.2036	1
P02787	546	K	Serotransferrin OS=Homo sapiens OX=9606 GN=TF PE=1 SV=3	TF	1	0.00319549	98.249	CLVEK(1)GDVAFVK	2	-0.44728	1	1	0.000607661	110.14	CLVEK(1)GDVAFVK	2	-1.1575	1
P02787	295	K	Serotransferrin OS=Homo sapiens OX=9606 GN=TF PE=1 SV=3	TF	1	7.72229e-11	200.48	EDLIWELLNQAQEHFGK(1)DK	3	0.17126	1	1	1.32228e-16	222.3	EDLIWELLNQAQEHFGK(1)DK	3	0.3764	1
P02787	668	K	Serotransferrin OS=Homo sapiens OX=9606 GN=TF PE=1 SV=3	TF	1	0.00231052	102.4	NTYEK(1)YLGEEYVK	2	-0.43893	2	1	0.000986249	106.38	NTYEK(1)YLGEEYVK	2	-1.4744	1
P02787	258	K	Serotransferrin OS=Homo sapiens OX=9606 GN=TF PE=1 SV=3	TF	1	1.06152e-54	380.85	KPVDEYK(1)DCHLAQVPSHTVVAR	2	1.4022	6	1	4.54206e-49	351.77	KPVDEYK(1)DCHLAQVPSHTVVAR	2	-0.23667	11
P02787	362	K	Serotransferrin OS=Homo sapiens OX=9606 GN=TF PE=1 SV=3	TF	0.998234	2.32179e-06	133.95	EGTCPEAPTDECK(0.002)PVK(0.998)WCALSHHER	3	-0.018063	3	0.99574	7.21666e-06	136.57	EGTCPEAPTDECK(0.004)PVK(0.996)WCALSHHER	5	0.25968	2
P02787	464	K	Serotransferrin OS=Homo sapiens OX=9606 GN=TF PE=1 SV=3	TF	1	4.37944e-11	236.06	SASDLTWDNLK(1)GK	2	-0.43245	3	1	8.49428e-09	198.25	SASDLTWDNLK(1)GK	2	-4.015	5
P02787	46	K	Serotransferrin OS=Homo sapiens OX=9606 GN=TF PE=1 SV=3	TF	1	1.48015e-18	251.84	DHMK(1)SVIPSDGPSVACVK	3	-1.4527	4	1	7.12973e-16	237.48	DHMK(1)SVIPSDGPSVACVK	2	1.429	4
P02787	215	K	Serotransferrin OS=Homo sapiens OX=9606 GN=TF PE=1 SV=3	TF	1	0.000229784	123.63	CLK(1)DGAGDVAFVK	2	0.82049	2	1	1.91562e-06	161.99	CLK(1)DGAGDVAFVK	2	1.0553	2
P02787	236	K	Serotransferrin OS=Homo sapiens OX=9606 GN=TF PE=1 SV=3	TF	1	2.25046e-15	273.04	HSTIFENLANK(1)ADRDQYELLCLDNTR	3	-2.3001	5	1	2.79177e-27	271.01	HSTIFENLANK(1)ADRDQYELLCLDNTR	4	-0.79252	5
P02788	675	K	Lactotransferrin OS=Homo sapiens OX=9606 GN=LTF PE=1 SV=6	LTF	1	0.00434684	100.25	LHGK(1)TTYEK	2	0.24237	1	1	0.000929659	128.6	LHGK(1)TTYEK	2	0.6549	1
P02788	296	K	Lactotransferrin OS=Homo sapiens OX=9606 GN=LTF PE=1 SV=6	LTF								1	0.0174298	75.109	QAQEK(1)FGK	2	-0.88456	1
P02788	304	K	Lactotransferrin OS=Homo sapiens OX=9606 GN=LTF PE=1 SV=6	LTF	1	0.000107686	135.73	SPK(1)FQLFGSPSGQK	2	2.2697	1	1	5.16467e-09	196.02	SPK(1)FQLFGSPSGQK	2	0.88809	1
P02788	629	K	Lactotransferrin OS=Homo sapiens OX=9606 GN=LTF PE=1 SV=6	LTF								1	0.0254612	49.489	LK(1)QVLLHQQAK	3	-0.12063	1
P02788	638	K	Lactotransferrin OS=Homo sapiens OX=9606 GN=LTF PE=1 SV=6	LTF								1	0.0133474	65.695	QVLLHQQAK(1)FGR	3	0.18869	1
P02788	118	K	Lactotransferrin OS=Homo sapiens OX=9606 GN=LTF PE=1 SV=6	LTF								1	0.000507601	123.21	THYYAVAVVK(1)K	2	0.64042	1
P02788	352	K	Lactotransferrin OS=Homo sapiens OX=9606 GN=LTF PE=1 SV=6	LTF	1	0.00466667	108.74	K(1)SEEEVAAR	2	1.0807	1	1	0.0031559	109.71	K(1)SEEEVAAR	2	-0.40885	1
P02788	598	K	Lactotransferrin OS=Homo sapiens OX=9606 GN=LTF PE=1 SV=6	LTF								1	3.8889e-06	158.47	LADFALLCLDGK(1)R	2	0.16773	1
P02788	262	K	Lactotransferrin OS=Homo sapiens OX=9606 GN=LTF PE=1 SV=6	LTF	1	0.00761246	104.44	FK(1)DCHLAR	2	0.72643	1	1	0.00116229	147.29	FK(1)DCHLAR	2	2.1196	2
P02790	402	K	Hemopexin OS=Homo sapiens OX=9606 GN=HPX PE=1 SV=2	HPX	1	4.48599e-05	112.13	SGAQATWTELPWPHEK(1)VDGALCMEK	3	-0.27163	1	1	1.6395e-05	126.59	SGAQATWTELPWPHEK(1)VDGALCMEK	3	-0.36288	2
P02790	112	K	Hemopexin OS=Homo sapiens OX=9606 GN=HPX PE=1 SV=2	HPX	1	0.0607829	43.628	QGHNSVFLIK(1)GDK	2	-3.4348	1	1	1.56822e-08	187.31	QGHNSVFLIK(1)GDK	2	-2.854	1
P02790	123	K	Hemopexin OS=Homo sapiens OX=9606 GN=HPX PE=1 SV=2	HPX	1	0.00673165	101.99	VWVYPPEK(1)K	2	-0.41592	2	1	0.00537808	101.99	VWVYPPEK(1)K	2	0.85133	2
P02790	115	K	Hemopexin OS=Homo sapiens OX=9606 GN=HPX PE=1 SV=2	HPX	1	0.0314609	65.347	GDK(1)VWVYPPEK	2	-0.053245	1	1	0.00918151	70.942	GDK(1)VWVYPPEK	2	-0.30499	2
P02790	343	K	Hemopexin OS=Homo sapiens OX=9606 GN=HPX PE=1 SV=2	HPX	1	0.0159098	78.939	GGYTLVSGYPK(1)R	2	-2.6877	1	1	0.00571587	90.15	GGYTLVSGYPK(1)R	2	-1.326	1
P02790	77	K	Hemopexin OS=Homo sapiens OX=9606 GN=HPX PE=1 SV=2	HPX	1	0.0228083	69.825	GEFVWK(1)SHK	2	1.427	2	1	0.000642026	138.54	GEFVWK(1)SHK	2	0.23463	2
P02792	92	K	Ferritin light chain OS=Homo sapiens OX=9606 GN=FTL PE=1 SV=2	FTL	1	3.01603e-08	198.85	KPAEDEWGK(1)TPDAMK	2	0.29868	2	0.999964	0.00518948	98.942	KPAEDEWGK(1)TPDAMK	2	-0.33822	2
P02792	83	K	Ferritin light chain OS=Homo sapiens OX=9606 GN=FTL PE=1 SV=2	FTL	0.998636	7.84258e-13	214.81	ALFQDIK(0.999)K(0.001)PAEDEWGK	2	-3.241	3	0.998154	3.98717e-07	172.33	ALFQDIK(0.998)K(0.002)PAEDEWGK	3	-0.98414	3
P02792	144	K	Ferritin light chain OS=Homo sapiens OX=9606 GN=FTL PE=1 SV=2	FTL	1	2.97611e-05	174.77	K(1)MGDHLTNLHR	2	-0.075758	3	1	0.000694724	113.69	K(1)MGDHLTNLHR	2	-0.35604	2
P02792	68	K	Ferritin light chain OS=Homo sapiens OX=9606 GN=FTL PE=1 SV=2	FTL	1	0.0086548	100.74	LLK(1)MQNQR	2	-0.38036	1	1	0.010171	86.866	LLK(1)MQNQR	2	1.6721	2
P02792	105	K	Ferritin light chain OS=Homo sapiens OX=9606 GN=FTL PE=1 SV=2	FTL	1	0.0107992	91.626	AAMALEK(1)K	2	-0.5638	2	1	0.0122309	89.55	AAMALEK(1)K	2	-1.0288	2
P02792	84	K	Ferritin light chain OS=Homo sapiens OX=9606 GN=FTL PE=1 SV=2	FTL	1	0.0349283	72.607	K(1)PAEDEWGK	2	0.70579	1
P02792	59	K	Ferritin light chain OS=Homo sapiens OX=9606 GN=FTL PE=1 SV=2	FTL	1	0.017745	111.28	ELAEEK(1)R	2	-0.55305	1	1	0.0063467	134.44	ELAEEK(1)R	2	-0.51162	2
P02792	98	K	Ferritin light chain OS=Homo sapiens OX=9606 GN=FTL PE=1 SV=2	FTL	1	3.00188e-06	168.02	TPDAMK(1)AAMALEK	2	-0.90476	1	1	1.4983e-06	165.58	TPDAMK(1)AAMALEK	2	-1.7917	1
P02792	106	K	Ferritin light chain OS=Homo sapiens OX=9606 GN=FTL PE=1 SV=2	FTL								1	0.00193004	83.418	K(1)LNQALLDLHALGSAR	3	0.15355	1
P02794	69	K	Ferritin heavy chain OS=Homo sapiens OX=9606 GN=FTH1 PE=1 SV=2	FTH1	1	0.0194014	62.464	EHAEK(1)LMK	3	0.13397	1
P02794	72	K	Ferritin heavy chain OS=Homo sapiens OX=9606 GN=FTH1 PE=1 SV=2	FTH1								1	0.00233168	128.38	LMK(1)LQNQR	2	-0.34463	1
P02794	147	K	Ferritin heavy chain OS=Homo sapiens OX=9606 GN=FTH1 PE=1 SV=2	FTH1	1	1.49646e-07	181.31	AIK(1)ELGDHVTNLR	2	0.15148	4	1	7.98118e-09	199.03	AIK(1)ELGDHVTNLR	3	0.24002	4
P02794	125	K	Ferritin heavy chain OS=Homo sapiens OX=9606 GN=FTH1 PE=1 SV=2	FTH1	1	0.000544141	88.836	LATDK(1)NDPHLCDFIETHYLNEQVK	3	0.0077043	2	1	2.06124e-07	151.94	LATDK(1)NDPHLCDFIETHYLNEQVK	3	0.76106	1
P02794	144	K	Ferritin heavy chain OS=Homo sapiens OX=9606 GN=FTH1 PE=1 SV=2	FTH1	1	8.5258e-08	167.45	NDPHLCDFIETHYLNEQVK(1)AIK	3	-1.1853	1	1	5.59225e-06	142.99	NDPHLCDFIETHYLNEQVK(1)AIK	3	-0.44298	1
P02794	54	K	Ferritin heavy chain OS=Homo sapiens OX=9606 GN=FTH1 PE=1 SV=2	FTH1	1	0.00865614	73.386	NFAK(1)YFLHQSHEER	4	-0.07489	1	1	0.00319825	77.754	NFAK(1)YFLHQSHEER	4	-0.3595	1
P03956	40	K	Interstitial collagenase OS=Homo sapiens OX=9606 GN=MMP1 PE=1 SV=3	MMP1								1	0.0133143	74.255	YLEK(1)YYNLK	2	4.3894	1
P04003	72	K	C4b-binding protein alpha chain OS=Homo sapiens OX=9606 GN=C4BPA PE=1 SV=2	C4BPA	1	0.0125785	86.833	FK(1)TGTTLK	2	0.40661	1	1	0.0109958	83.753	FK(1)TGTTLK	2	0.80406	1
P04004	194	K	Vitronectin OS=Homo sapiens OX=9606 GN=VTN PE=1 SV=1	VTN								1	0.0147389	84.743	AVRPGYPK(1)LIR	2	0.41768	1
P04004	186	K	Vitronectin OS=Homo sapiens OX=9606 GN=VTN PE=1 SV=1	VTN	1	0.000245767	121.9	GQYCYELDEK(1)AVRPGYPK	3	-1.0833	2	1	1.00365e-14	215.51	GQYCYELDEK(1)AVRPGYPK	2	-0.17845	6
P04004	275	K	Vitronectin OS=Homo sapiens OX=9606 GN=VTN PE=1 SV=1	VTN	1	0.0571732	60.961	VYFFK(1)GK	2	0.1178	1	1	0.027577	74.335	VYFFK(1)GK	2	0.10274	2
P04004	159	K	Vitronectin OS=Homo sapiens OX=9606 GN=VTN PE=1 SV=1	VTN								1	0.0416889	46.785	PETLHPGRPQPPAEEELCSGK(1)PFDAFTDLK	4	-1.145	1
P04004	223	K	Vitronectin OS=Homo sapiens OX=9606 GN=VTN PE=1 SV=1	VTN	1	0.000339796	126.07	TYLFK(1)GSQYWR	2	1.9007	1	1	4.53822e-05	145.17	TYLFK(1)GSQYWR	2	-0.14206	1
P04004	218	K	Vitronectin OS=Homo sapiens OX=9606 GN=VTN PE=1 SV=1	VTN	1	0.000324769	127.3	INCQGK(1)TYLFK	2	-0.30231	1	1	0.000405646	114.5	INCQGK(1)TYLFK	2	-0.032585	1
P04040	16	K	Catalase OS=Homo sapiens OX=9606 GN=CAT PE=1 SV=3	CAT	1	0.000551888	109.84	DPASDQMQHWK(1)EQR	3	0.066984	1	1	0.0412067	58.831	DPASDQMQHWK(1)EQR	3	-0.26341	1
P04040	77	K	Catalase OS=Homo sapiens OX=9606 GN=CAT PE=1 SV=3	CAT	1	0.000160205	111.4	VVHAK(1)GAGAFGYFEVTHDITK	3	-0.21293	1
P04054	78	K	Phospholipase A2 OS=Homo sapiens OX=9606 GN=PLA2G1B PE=1 SV=3	PLA2G1B	1	3.12483e-08	197.19	CCQTHDNCYDQAK(1)K	3	-0.13395	2
P04054	111	K	Phospholipase A2 OS=Homo sapiens OX=9606 GN=PLA2G1B PE=1 SV=3	PLA2G1B	1	3.52063e-06	165.66	NK(1)ECEAFICNCDR	2	-1.3882	1
P04062	196	K	Lysosomal acid glucosylceramidase OS=Homo sapiens OX=9606 GN=GBA PE=1 SV=3	GBA	1	0.00700772	87.323	LK(1)IPLIHR	3	-0.87787	1	1	0.013766	69.198	LK(1)IPLIHR	3	-0.56618	1
P04075	140	K	Fructose-bisphosphate aldolase A OS=Homo sapiens OX=9606 GN=ALDOA PE=1 SV=2	ALDOA	1	0.0148058	100.02	K(1)DGADFAK	2	0.15137	2	1	0.0183872	83.783	K(1)DGADFAK	2	-0.33998	2
P04075	42	K	Fructose-bisphosphate aldolase A OS=Homo sapiens OX=9606 GN=ALDOA PE=1 SV=2	ALDOA	1	1.56628e-06	169.58	GILAADESTGSIAK(1)R	2	-0.95029	4	1	1.7179e-07	174.1	GILAADESTGSIAK(1)R	2	-0.62378	4
P04075	108	K	Fructose-bisphosphate aldolase A OS=Homo sapiens OX=9606 GN=ALDOA PE=1 SV=2	ALDOA	1	0.0486871	54.722	GGVVGIK(1)VDK	2	-0.22876	2	1	0.00978411	76.679	GGVVGIK(1)VDK	2	0.35577	1
P04075	111	K	Fructose-bisphosphate aldolase A OS=Homo sapiens OX=9606 GN=ALDOA PE=1 SV=2	ALDOA	1	3.12803e-05	112.39	VDK(1)GVVPLAGTNGETTTQGLDGLSER	3	-0.74897	1	1	9.80606e-05	108.57	VDK(1)GVVPLAGTNGETTTQGLDGLSER	3	-0.86734	1
P04075	87	K	Fructose-bisphosphate aldolase A OS=Homo sapiens OX=9606 GN=ALDOA PE=1 SV=2	ALDOA	1	0.0118126	67.283	VNPCIGGVILFHETLYQK(1)ADDGRPFPQVIK	4	0.63712	1	1	0.0185465	65.301	VNPCIGGVILFHETLYQK(1)ADDGRPFPQVIK	4	1.4262	1
P04075	13	K	Fructose-bisphosphate aldolase A OS=Homo sapiens OX=9606 GN=ALDOA PE=1 SV=2	ALDOA	1	9.70073e-08	201.48	PYQYPALTPEQK(1)K	3	-0.20076	3	1	8.42029e-09	203.52	PYQYPALTPEQK(1)K	3	0.29441	3
P04075	342	K	Fructose-bisphosphate aldolase A OS=Homo sapiens OX=9606 GN=ALDOA PE=1 SV=2	ALDOA	1	0.000117657	86.492	ALANSLACQGK(1)YTPSGQAGAAASESLFVSNHAY	3	-0.49902	1	1	0.000209942	91.592	ALANSLACQGK(1)YTPSGQAGAAASESLFVSNHAY	3	-0.99893	1
P04075	208	K	Fructose-bisphosphate aldolase A OS=Homo sapiens OX=9606 GN=ALDOA PE=1 SV=2	ALDOA	1	0.000114813	128.01	CQYVTEK(1)VLAAVYK	2	-0.40388	1
P04075	147	K	Fructose-bisphosphate aldolase A OS=Homo sapiens OX=9606 GN=ALDOA PE=1 SV=2	ALDOA	1	0.00118398	135.79	DGADFAK(1)WR	2	-0.1814	5	1	2.17112e-05	187.22	DGADFAK(1)WR	2	-0.23621	8
P04075	330	K	Fructose-bisphosphate aldolase A OS=Homo sapiens OX=9606 GN=ALDOA PE=1 SV=2	ALDOA	1	0.00172238	136.8	AAQEEYVK(1)R	2	-0.25913	1	1	0.00131627	133.55	AAQEEYVK(1)R	2	-0.22879	2
P04075	28	K	Fructose-bisphosphate aldolase A OS=Homo sapiens OX=9606 GN=ALDOA PE=1 SV=2	ALDOA	1	2.47862e-10	181.71	IVAPGK(1)GILAADESTGSIAK	2	0.18961	2	1	7.04025e-11	192.65	IVAPGK(1)GILAADESTGSIAK	3	0.38478	4
P04075	312	K	Fructose-bisphosphate aldolase A OS=Homo sapiens OX=9606 GN=ALDOA PE=1 SV=2	ALDOA	1	9.69448e-05	137.98	ALQASALK(1)AWGGK	2	0.31791	1	1	5.99791e-07	173.32	ALQASALK(1)AWGGK	2	4.0054	2
P04075	101	K	Fructose-bisphosphate aldolase A OS=Homo sapiens OX=9606 GN=ALDOA PE=1 SV=2	ALDOA	1	0.0199089	73.248	SK(1)GGVVGIK	2	0.17755	1	1	0.00249916	88.294	SK(1)GGVVGIK	2	0.69877	2
P04075	99	K	Fructose-bisphosphate aldolase A OS=Homo sapiens OX=9606 GN=ALDOA PE=1 SV=2	ALDOA	1	0.000522986	122.45	ADDGRPFPQVIK(1)SK	2	-1.0535	2	1	6.47411e-05	125.67	ADDGRPFPQVIK(1)SK	2	-0.76286	2
P04075	14	K	Fructose-bisphosphate aldolase A OS=Homo sapiens OX=9606 GN=ALDOA PE=1 SV=2	ALDOA	1	0.000968336	149.94	K(1)ELSDIAHR	2	-0.32485	3	1	0.000979661	140.5	K(1)ELSDIAHR	2	-3.9459	4
P04075	322	K	Fructose-bisphosphate aldolase A OS=Homo sapiens OX=9606 GN=ALDOA PE=1 SV=2	ALDOA	1	1.42624e-06	188.99	ENLK(1)AAQEEYVK	2	0.67348	1	1	5.25877e-08	204.5	ENLK(1)AAQEEYVK	2	0.64981	3
P04075	230	K	Fructose-bisphosphate aldolase A OS=Homo sapiens OX=9606 GN=ALDOA PE=1 SV=2	ALDOA								1	0.00104898	78.921	ALSDHHIYLEGTLLK(1)PNMVTPGHACTQK	4	-1.0555	1
P04080	91	K	Cystatin-B OS=Homo sapiens OX=9606 GN=CSTB PE=1 SV=2	CSTB	1	0.0348734	63.565	AK(1)HDELTYF	2	0.021475	1	1	0.0247841	64.265	AK(1)HDELTYF	2	0.72195	1
P04080	30	K	Cystatin-B OS=Homo sapiens OX=9606 GN=CSTB PE=1 SV=2	CSTB	0.999575	0.00172204	123.86	SQLEEK(1)ENKK	2	0.50959	1
P04080	78	K	Cystatin-B OS=Homo sapiens OX=9606 GN=CSTB PE=1 SV=2	CSTB	1	0.00126105	82.36	VFQSLPHENK(1)PLTLSNYQTNK	3	0.11285	1	1	0.0018342	79.568	VFQSLPHENK(1)PLTLSNYQTNK	3	0.22458	1
P04080	39	K	Cystatin-B OS=Homo sapiens OX=9606 GN=CSTB PE=1 SV=2	CSTB	0.999615	0.0279759	77.64	KFPVFK(1)AVSFK	2	-0.019585	1	0.999658	0.0498715	72.006	KFPVFK(1)AVSFK	2	0.14338	1
P04083	312	K	Annexin A1 OS=Homo sapiens OX=9606 GN=ANXA1 PE=1 SV=2	ANXA1	1	4.97008e-06	147.91	SEIDMNDIK(1)AFYQK	2	-1.7156	1	1	9.84667e-09	182.28	SEIDMNDIK(1)AFYQK	2	-1.2512	1
P04083	257	K	Annexin A1 OS=Homo sapiens OX=9606 GN=ANXA1 PE=1 SV=2	ANXA1	1	3.09643e-05	152.54	VLDLELK(1)GDIEK	2	-0.19242	2	1	1.19498e-05	155.11	VLDLELK(1)GDIEK	2	0.022781	2
P04083	128	K	Annexin A1 OS=Homo sapiens OX=9606 GN=ANXA1 PE=1 SV=2	ANXA1	1	0.00103637	92.932	AAMK(1)GLGTDEDTLIEILASR	3	-0.49118	1	1	6.56716e-05	131.24	AAMK(1)GLGTDEDTLIEILASR	2	0.46572	2
P04083	245	K	Annexin A1 OS=Homo sapiens OX=9606 GN=ANXA1 PE=1 SV=2	ANXA1	1	0.00216028	146.79	YSK(1)HDMNK	3	-0.45089	4	1	0.00196306	134.05	YSK(1)HDMNK	3	-0.27776	4
P04083	53	K	Annexin A1 OS=Homo sapiens OX=9606 GN=ANXA1 PE=1 SV=2	ANXA1	1	3.81135e-10	148.1	GGPGSAVSPYPTFNPSSDVAALHK(1)AIMVK	3	0.9487	1
P04083	71	K	Annexin A1 OS=Homo sapiens OX=9606 GN=ANXA1 PE=1 SV=2	ANXA1	1	4.17665e-11	220.31	GVDEATIIDILTK(1)R	2	-0.27877	4	1	2.74844e-17	265	GVDEATIIDILTK(1)R	2	-0.43582	3
P04083	250	K	Annexin A1 OS=Homo sapiens OX=9606 GN=ANXA1 PE=1 SV=2	ANXA1	1	1.80444e-08	216.06	HDMNK(1)VLDLELK	2	0.61264	6	1	4.33532e-14	249.2	HDMNK(1)VLDLELK	2	0.29074	5
P04083	90	K	Annexin A1 OS=Homo sapiens OX=9606 GN=ANXA1 PE=1 SV=2	ANXA1	1	0.00704102	76.713	AAYLQETGK(1)PLDETLK	3	-0.44916	2	1	6.55768e-07	146.5	AAYLQETGK(1)PLDETLK	2	-0.34041	3
P04083	166	K	Annexin A1 OS=Homo sapiens OX=9606 GN=ANXA1 PE=1 SV=2	ANXA1	1	7.0044e-13	218.31	RDLAK(1)DITSDTSGDFR	2	-0.0025302	3	1	1.15997e-09	186.17	RDLAK(1)DITSDTSGDFR	3	0.86527	4
P04083	185	K	Annexin A1 OS=Homo sapiens OX=9606 GN=ANXA1 PE=1 SV=2	ANXA1	1	1.31152e-06	204.52	NALLSLAK(1)GDR	2	-0.42279	1	1	1.88628e-05	163.94	NALLSLAK(1)GDR	3	0.033321	2
P04083	262	K	Annexin A1 OS=Homo sapiens OX=9606 GN=ANXA1 PE=1 SV=2	ANXA1	1	0.0018668	105.86	GDIEK(1)CLTAIVK	2	-0.15953	2	1	1.09301e-05	157.14	GDIEK(1)CLTAIVK	2	0.042199	4
P04083	29	K	Annexin A1 OS=Homo sapiens OX=9606 GN=ANXA1 PE=1 SV=2	ANXA1	1	0.000202872	94.96	SSK(1)GGPGSAVSPYPTFNPSSDVAALHK	3	0.015972	1	1	4.44583e-05	110.08	SSK(1)GGPGSAVSPYPTFNPSSDVAALHK	3	-0.4037	1
P04083	81	K	Annexin A1 OS=Homo sapiens OX=9606 GN=ANXA1 PE=1 SV=2	ANXA1	1	0.000356018	109.5	QQIK(1)AAYLQETGKPLDETLK	3	-0.12848	1	1	1.20896e-05	141.6	QQIK(1)AAYLQETGKPLDETLK	3	0.20848	1
P04083	97	K	Annexin A1 OS=Homo sapiens OX=9606 GN=ANXA1 PE=1 SV=2	ANXA1	1	1.72739e-18	274.61	PLDETLK(1)K	2	1.8266	5	1	2.65909e-14	225.21	PLDETLK(1)K	2	3.4168	7
P04083	274	K	Annexin A1 OS=Homo sapiens OX=9606 GN=ANXA1 PE=1 SV=2	ANXA1	1	0.00358528	96.015	CATSK(1)PAFFAEK	2	-0.7115	1	1	0.00159855	103.08	CATSK(1)PAFFAEK	2	-0.066681	1
P04083	281	K	Annexin A1 OS=Homo sapiens OX=9606 GN=ANXA1 PE=1 SV=2	ANXA1	1	0.000308004	108.43	PAFFAEK(1)LHQAMK	2	0.46196	1	1	1.11773e-08	194.17	PAFFAEK(1)LHQAMK	2	0.99181	3
P04083	287	K	Annexin A1 OS=Homo sapiens OX=9606 GN=ANXA1 PE=1 SV=2	ANXA1	1	0.0229051	59.57	LHQAMK(1)GVGTR	3	-0.67195	1	1	0.0166541	61.344	LHQAMK(1)GVGTR	3	-0.41054	1
P04083	58	K	Annexin A1 OS=Homo sapiens OX=9606 GN=ANXA1 PE=1 SV=2	ANXA1	1	6.92336e-07	164.92	AIMVK(1)GVDEATIIDILTK	3	-0.32367	2
P04114	4518	K	Apolipoprotein B-100 OS=Homo sapiens OX=9606 GN=APOB PE=1 SV=2	APOB	1	0.0222882	105.2	FIAESK(1)R	2	0.37675	1	1	0.0220208	97.068	FIAESK(1)R	2	1.2518	1
P04114	333	K	Apolipoprotein B-100 OS=Homo sapiens OX=9606 GN=APOB PE=1 SV=2	APOB	1	0.0443249	79.597	TLQELK(1)K	2	-0.31518	1
P04114	2371	K	Apolipoprotein B-100 OS=Homo sapiens OX=9606 GN=APOB PE=1 SV=2	APOB	1	0.00341815	149.4	LK(1)ETIQK	2	-0.51298	1
P04114	2425	K	Apolipoprotein B-100 OS=Homo sapiens OX=9606 GN=APOB PE=1 SV=2	APOB	1	0.0186296	91.906	FLDMLIK(1)K	2	-0.62448	1
P04114	2340	K	Apolipoprotein B-100 OS=Homo sapiens OX=9606 GN=APOB PE=1 SV=2	APOB	1	0.00262387	109.66	AK(1)VHELIER	2	-0.37947	1	1	0.00125629	117.31	AK(1)VHELIER	2	-0.10776	2
P04114	1820	K	Apolipoprotein B-100 OS=Homo sapiens OX=9606 GN=APOB PE=1 SV=2	APOB								1	0.00218997	84.289	LEPLK(1)LHVAGNLK	3	0.84506	1
P04114	4185	K	Apolipoprotein B-100 OS=Homo sapiens OX=9606 GN=APOB PE=1 SV=2	APOB								1	0.0182535	76.17	VTQEFHMK(1)VK	2	-0.55104	1
P04114	2402	K	Apolipoprotein B-100 OS=Homo sapiens OX=9606 GN=APOB PE=1 SV=2	APOB								1	0.00581036	92.062	LVGFIDDAVK(1)K	2	-0.2427	1
P04114	2139	K	Apolipoprotein B-100 OS=Homo sapiens OX=9606 GN=APOB PE=1 SV=2	APOB								1	0.00697436	98.933	QVSHAK(1)EK	2	0.022902	1
P04114	2634	K	Apolipoprotein B-100 OS=Homo sapiens OX=9606 GN=APOB PE=1 SV=2	APOB								1	0.0195697	67.214	IPSVQINFK(1)DLK	2	-1.8615	1
P04114	1163	K	Apolipoprotein B-100 OS=Homo sapiens OX=9606 GN=APOB PE=1 SV=2	APOB								1	0.00633386	74.618	LLLQMDSSATAYGSTVSK(1)R	3	-0.6912	1
P04114	4261	K	Apolipoprotein B-100 OS=Homo sapiens OX=9606 GN=APOB PE=1 SV=2	APOB	1	0.00291669	88.187	HK(1)LIDVISMYR	3	-0.27019	1	1	0.00299452	90.827	HK(1)LIDVISMYR	2	2.6426	2
P04114	2265	K	Apolipoprotein B-100 OS=Homo sapiens OX=9606 GN=APOB PE=1 SV=2	APOB	1	0.048164	52.591	IQIQEK(1)LQQLK	2	-0.77429	1	1	0.0451155	49.16	IQIQEK(1)LQQLK	2	-0.74058	1
P04114	3028	K	Apolipoprotein B-100 OS=Homo sapiens OX=9606 GN=APOB PE=1 SV=2	APOB								1	9.2699e-05	142.57	HDAHLNGK(1)VIGTLK	2	1.0037	2
P04114	768	K	Apolipoprotein B-100 OS=Homo sapiens OX=9606 GN=APOB PE=1 SV=2	APOB	1	0.00372797	126.52	SK(1)EVPEAR	2	0.28492	1	1	0.00825092	94.114	SK(1)EVPEAR	2	-0.36355	1
P04114	4291	K	Apolipoprotein B-100 OS=Homo sapiens OX=9606 GN=APOB PE=1 SV=2	APOB	1	0.0603066	43.958	AIQSLK(1)TTEVLR	2	-1.1069	1	1	0.000196175	121.6	AIQSLK(1)TTEVLR	2	-0.057007	1
P04114	2428	K	Apolipoprotein B-100 OS=Homo sapiens OX=9606 GN=APOB PE=1 SV=2	APOB								1	7.2577e-05	118.21	LK(1)SFDYHQFVDETNDK	3	0.053848	2
P04114	2385	K	Apolipoprotein B-100 OS=Homo sapiens OX=9606 GN=APOB PE=1 SV=2	APOB								1	0.0318026	58.246	LSNVLQQVK(1)IK	2	-0.93635	1
P04114	2369	K	Apolipoprotein B-100 OS=Homo sapiens OX=9606 GN=APOB PE=1 SV=2	APOB	1	6.61829e-05	152.54	LVELAHQYK(1)LK	2	-0.23017	1	1	1.78868e-08	161.63	LVELAHQYK(1)LK	2	-0.8398	1
P04114	2442	K	Apolipoprotein B-100 OS=Homo sapiens OX=9606 GN=APOB PE=1 SV=2	APOB	1	5.76348e-05	133.86	SFDYHQFVDETNDK(1)IR	3	-0.18274	1	1	5.19497e-15	237.41	SFDYHQFVDETNDK(1)IR	2	-0.083729	2
P04114	1482	K	Apolipoprotein B-100 OS=Homo sapiens OX=9606 GN=APOB PE=1 SV=2	APOB								1	0.00251465	94.85	QHLFVK(1)EVK	3	0.83884	2
P04114	4486	K	Apolipoprotein B-100 OS=Homo sapiens OX=9606 GN=APOB PE=1 SV=2	APOB								1	0.0493431	57.019	K(1)IISDYHQQFR	3	1.4478	1
P04114	4498	K	Apolipoprotein B-100 OS=Homo sapiens OX=9606 GN=APOB PE=1 SV=2	APOB	1	7.31034e-10	185.59	YK(1)LQDFSDQLSDYYEK	2	-0.049157	1	1	1.48379e-14	225.13	YK(1)LQDFSDQLSDYYEK	3	-1.1706	3
P04114	2387	K	Apolipoprotein B-100 OS=Homo sapiens OX=9606 GN=APOB PE=1 SV=2	APOB	1	0.0105448	113.41	IK(1)DYFEK	2	-0.41727	1	1	0.00552071	120.46	IK(1)DYFEK	2	-0.027744	1
P04114	1429	K	Apolipoprotein B-100 OS=Homo sapiens OX=9606 GN=APOB PE=1 SV=2	APOB								1	0.000798555	133.13	HK(1)FLDSNIK	2	0.87926	1
P04114	1324	K	Apolipoprotein B-100 OS=Homo sapiens OX=9606 GN=APOB PE=1 SV=2	APOB								1	0.0136505	60.541	TPALHFK(1)SVGFHLPSR	4	-0.79618	1
P04114	3155	K	Apolipoprotein B-100 OS=Homo sapiens OX=9606 GN=APOB PE=1 SV=2	APOB	1	0.0363093	62.303	DFSLWEK(1)TGLK	2	-1.4728	1
P04114	2100	K	Apolipoprotein B-100 OS=Homo sapiens OX=9606 GN=APOB PE=1 SV=2	APOB								1	0.00927989	71.085	NLK(1)HINIDQFVR	3	-1.8098	1
P04114	2284	K	Apolipoprotein B-100 OS=Homo sapiens OX=9606 GN=APOB PE=1 SV=2	APOB	1	0.000691798	107.46	HIQNIDIQHLAGK(1)LK	3	0.12274	1	1	0.000837965	100.11	HIQNIDIQHLAGK(1)LK	3	0.11785	1
P04114	4071	K	Apolipoprotein B-100 OS=Homo sapiens OX=9606 GN=APOB PE=1 SV=2	APOB								1	0.0346554	42.325	VNWEEEAASGLLTSLK(1)DNVPK	3	0.26624	1
P04118	90	K	Colipase OS=Homo sapiens OX=9606 GN=CLPS PE=1 SV=2	CLPS	1	1.3404e-06	128.17	GLTCEGDK(1)TIVGSITNTNFGICHDAGR	3	-0.52819	1
P04179	68	K	"Superoxide dismutase [Mn], mitochondrial OS=Homo sapiens OX=9606 GN=SOD2 PE=1 SV=3"	SOD2	1	1.38253e-11	206.7	HHAAYVNNLNVTEEK(1)YQEALAK	4	0.063126	2	1	6.94261e-12	208.34	HHAAYVNNLNVTEEK(1)YQEALAK	3	0.90264	3
P04179	130	K	"Superoxide dismutase [Mn], mitochondrial OS=Homo sapiens OX=9606 GN=SOD2 PE=1 SV=3"	SOD2	1	0.0039319	102.51	DFGSFDK(1)FK	2	-0.13656	1	1	0.00279298	104.44	DFGSFDK(1)FK	2	-0.18973	2
P04179	122	K	"Superoxide dismutase [Mn], mitochondrial OS=Homo sapiens OX=9606 GN=SOD2 PE=1 SV=3"	SOD2	1	0.00499626	107.66	GELLEAIK(1)R	2	0.69019	1	1	0.00213067	116.73	GELLEAIK(1)R	2	-0.29391	1
P04179	75	K	"Superoxide dismutase [Mn], mitochondrial OS=Homo sapiens OX=9606 GN=SOD2 PE=1 SV=3"	SOD2	1	1.38133e-10	188.59	YQEALAK(1)GDVTAQIALQPALK	2	0.30089	1	1	1.18512e-10	182.1	YQEALAK(1)GDVTAQIALQPALK	2	-0.31729	2
P04181	77	K	"Ornithine aminotransferase, mitochondrial OS=Homo sapiens OX=9606 GN=OAT PE=1 SV=1"	OAT	1	0.0267327	45.82	K(1)YFDFLSSYSAVNQGHCHPK	4	-0.35784	1
P04181	374	K	"Ornithine aminotransferase, mitochondrial OS=Homo sapiens OX=9606 GN=OAT PE=1 SV=1"	OAT	1	0.000165659	140.35	GK(1)GLLNAIVIK	2	-0.38028	1	1	0.000311456	122.52	GK(1)GLLNAIVIK	2	-1.1557	1
P04196	166	K	Histidine-rich glycoprotein OS=Homo sapiens OX=9606 GN=HRG PE=1 SV=1	HRG	1	3.03692e-05	153.12	YK(1)EENDDFASFR	2	-0.23274	1	1	5.72126e-05	140.07	YK(1)EENDDFASFR	2	-0.34831	1
P04196	106	K	Histidine-rich glycoprotein OS=Homo sapiens OX=9606 GN=HRG PE=1 SV=1	HRG								1	0.00176194	88.992	RPSEIVIGQCK(1)VIATR	3	-1.4152	1
P04196	40	K	Histidine-rich glycoprotein OS=Homo sapiens OX=9606 GN=HRG PE=1 SV=1	HRG	1	0.0225388	83.614	ALDLINK(1)R	2	0.0055582	1	1	0.0177302	85.265	ALDLINK(1)R	2	0.43476	1
P04196	84	K	Histidine-rich glycoprotein OS=Homo sapiens OX=9606 GN=HRG PE=1 SV=1	HRG	1	0.00190134	104.79	K(1)YWNDCEPPDSR	2	0.027916	1	1	0.00211612	105.46	K(1)YWNDCEPPDSR	2	-0.043569	1
P04216	60	K	Thy-1 membrane glycoprotein OS=Homo sapiens OX=9606 GN=THY1 PE=1 SV=2	THY1	1	0.00116315	103.16	K(1)HVLFGTVGVPEHTYR	3	0.64203	1	1	0.000371445	108.14	K(1)HVLFGTVGVPEHTYR	3	0.37825	2
P04217	441	K	Alpha-1B-glycoprotein OS=Homo sapiens OX=9606 GN=A1BG PE=1 SV=4	A1BG								1	0.0101479	86.953	EGETK(1)AVK	2	0.84463	1
P04233	159	K	HLA class II histocompatibility antigen gamma chain OS=Homo sapiens OX=9606 GN=CD74 PE=1 SV=3	CD74								1	0.00288491	89.548	VYPPLK(1)GSFPENLR	2	0.99249	1
P04233	170	K	HLA class II histocompatibility antigen gamma chain OS=Homo sapiens OX=9606 GN=CD74 PE=1 SV=3	CD74								1	0.043715	49.5	HLK(1)NTMETIDWK	2	1.2043	1
P04406	186	K	Glyceraldehyde-3-phosphate dehydrogenase OS=Homo sapiens OX=9606 GN=GAPDH PE=1 SV=3	GAPDH	1	3.14687e-14	188.26	VIHDNFGIVEGLMTTVHAITATQK(1)TVDGPSGK	4	0.095731	1
P04406	145	K	Glyceraldehyde-3-phosphate dehydrogenase OS=Homo sapiens OX=9606 GN=GAPDH PE=1 SV=3	GAPDH	1	5.28308e-23	250.95	YDNSLK(1)IISNASCTTNCLAPLAK	3	-2.6603	3	1	1.59523e-17	243.04	YDNSLK(1)IISNASCTTNCLAPLAK	3	-1.2558	3
P04406	61	K	Glyceraldehyde-3-phosphate dehydrogenase OS=Homo sapiens OX=9606 GN=GAPDH PE=1 SV=3	GAPDH	1	5.62736e-07	210.27	FHGTVK(1)AENGK	2	4.4288	4	1	9.84668e-14	256.47	FHGTVK(1)AENGK	3	1.4707	7
P04406	334	K	Glyceraldehyde-3-phosphate dehydrogenase OS=Homo sapiens OX=9606 GN=GAPDH PE=1 SV=3	GAPDH	1	5.17464e-05	152.54	VVDLMAHMASK(1)E	2	0.12372	4	1	1.9916e-05	147.74	VVDLMAHMASK(1)E	2	0.28185	5
P04406	117	K	Glyceraldehyde-3-phosphate dehydrogenase OS=Homo sapiens OX=9606 GN=GAPDH PE=1 SV=3	GAPDH	1	0.000257116	123.75	AGAHLQGGAK(1)R	2	0.97762	4	1	2.12577e-05	166.52	AGAHLQGGAK(1)R	3	0.06974	5
P04406	5	K	Glyceraldehyde-3-phosphate dehydrogenase OS=Homo sapiens OX=9606 GN=GAPDH PE=1 SV=3	GAPDH	1	0.00514123	121.62	VK(1)VGVNGFGR	2	-4.0841	3	1	0.00466133	112.17	VK(1)VGVNGFGR	2	-1.0426	2
P04406	219	K	Glyceraldehyde-3-phosphate dehydrogenase OS=Homo sapiens OX=9606 GN=GAPDH PE=1 SV=3	GAPDH	1	0.000177282	134.25	AVGK(1)VIPELNGK	2	-0.079594	5	1	1.59406e-05	147.2	AVGK(1)VIPELNGK	2	-0.86459	7
P04406	227	K	Glyceraldehyde-3-phosphate dehydrogenase OS=Homo sapiens OX=9606 GN=GAPDH PE=1 SV=3	GAPDH	1	2.47815e-06	167.3	VIPELNGK(1)LTGMAFR	3	-0.62935	5	1	3.89518e-06	150.06	VIPELNGK(1)LTGMAFR	3	0.3733	6
P04406	139	K	Glyceraldehyde-3-phosphate dehydrogenase OS=Homo sapiens OX=9606 GN=GAPDH PE=1 SV=3	GAPDH	1	4.4902e-06	114.21	VIISAPSADAPMFVMGVNHEK(1)YDNSLK	4	-0.53903	9	1	0.000170663	101.76	VIISAPSADAPMFVMGVNHEK(1)YDNSLK	4	-0.19901	5
P04406	86	K	Glyceraldehyde-3-phosphate dehydrogenase OS=Homo sapiens OX=9606 GN=GAPDH PE=1 SV=3	GAPDH	1	2.56138e-16	229.02	IK(1)WGDAGAEYVVESTGVFTTMEK	2	0.88041	2	1	0.00108686	93.966	IK(1)WGDAGAEYVVESTGVFTTMEK	3	-1.7422	2
P04406	194	K	Glyceraldehyde-3-phosphate dehydrogenase OS=Homo sapiens OX=9606 GN=GAPDH PE=1 SV=3	GAPDH	1	0.00212511	104.17	TVDGPSGK(1)LWR	3	-0.80458	5	1	0.000236985	128.86	TVDGPSGK(1)LWR	3	-0.86846	5
P04406	263	K	Glyceraldehyde-3-phosphate dehydrogenase OS=Homo sapiens OX=9606 GN=GAPDH PE=1 SV=3	GAPDH	1	0.000401704	134.13	VVK(1)QASEGPLK	2	0.068036	3	1	4.1845e-05	145.72	VVK(1)QASEGPLK	2	-0.37045	3
P04406	254	K	Glyceraldehyde-3-phosphate dehydrogenase OS=Homo sapiens OX=9606 GN=GAPDH PE=1 SV=3	GAPDH	1	0.00041351	157.96	PAK(1)YDDIK	2	-0.19209	15	1	0.000195685	148.94	PAK(1)YDDIK	2	-2.072	21
P04406	107	K	Glyceraldehyde-3-phosphate dehydrogenase OS=Homo sapiens OX=9606 GN=GAPDH PE=1 SV=3	GAPDH								1	0.000151586	99.446	WGDAGAEYVVESTGVFTTMEK(1)AGAHLQGGAK	3	0.37053	1
P04406	215	K	Glyceraldehyde-3-phosphate dehydrogenase OS=Homo sapiens OX=9606 GN=GAPDH PE=1 SV=3	GAPDH	1	0.000132989	120.84	GALQNIIPASTGAAK(1)AVGK	2	-0.58757	2	1	7.17625e-05	131.32	GALQNIIPASTGAAK(1)AVGK	2	-0.8784	2
P04406	66	K	Glyceraldehyde-3-phosphate dehydrogenase OS=Homo sapiens OX=9606 GN=GAPDH PE=1 SV=3	GAPDH	1	0.000127993	128.74	AENGK(1)LVINGNPITIFQER	3	1.2257	2	1	0.000105928	122.13	AENGK(1)LVINGNPITIFQER	3	0.55484	2
P04424	51	K	Argininosuccinate lyase OS=Homo sapiens OX=9606 GN=ASL PE=1 SV=4	ASL	1	0.0544764	49.444	GLEK(1)AGLLTK	2	2.26	1
P04424	97	K	Argininosuccinate lyase OS=Homo sapiens OX=9606 GN=ASL PE=1 SV=4	ASL	1	0.0104931	78.513	LK(1)ELIGATAGK	2	0.15936	1	1	0.00354827	91.549	LK(1)ELIGATAGK	2	0.38997	1
P04424	106	K	Argininosuccinate lyase OS=Homo sapiens OX=9606 GN=ASL PE=1 SV=4	ASL	1	0.00420507	79.614	ELIGATAGK(1)LHTGR	3	1.4653	1	1	8.3668e-05	128.67	ELIGATAGK(1)LHTGR	2	-0.55093	2
P04439	200	K	"HLA class I histocompatibility antigen, A alpha chain OS=Homo sapiens OX=9606 GN=HLA-A PE=1 SV=2"	HLA-A	1	4.13732e-05	163.94	YLENGK(1)ETLQR	2	0.23616	2	1	2.95144e-05	155.5	YLENGK(1)ETLQR	2	0.35028	3
P04439	168	K	"HLA class I histocompatibility antigen, A alpha chain OS=Homo sapiens OX=9606 GN=HLA-A PE=1 SV=2"	HLA-A								1	1.19904e-08	190.15	SWTAADMAAQITK(1)R	2	-0.89819	2
P04439	292	K	"HLA class I histocompatibility antigen, A alpha chain OS=Homo sapiens OX=9606 GN=HLA-A PE=1 SV=2"	HLA-A								1	0.00138849	91.475	YTCHVQHEGLPK(1)PLTLR	3	-0.38716	1
P04439	92	K	"HLA class I histocompatibility antigen, A alpha chain OS=Homo sapiens OX=9606 GN=HLA-A PE=1 SV=2"	HLA-A	1	0.00413934	96.668	NVK(1)AQSQTDR	2	-0.58933	1	1	0.000824388	112.11	NVK(1)AQSQTDR	2	-0.11158	1
P04632	135	K	Calpain small subunit 1 OS=Homo sapiens OX=9606 GN=CAPNS1 PE=1 SV=1	CAPNS1	1	0.0174017	71.176	HPDLK(1)TDGFGIDTCR	2	0.28635	1	1	9.42664e-10	190.85	HPDLK(1)TDGFGIDTCR	3	-0.37619	4
P04632	172	K	Calpain small subunit 1 OS=Homo sapiens OX=9606 GN=CAPNS1 PE=1 SV=1	CAPNS1	1	0.0161948	97.071	YLWNNIK(1)R	2	1.0868	1	1	0.00135294	129.16	YLWNNIK(1)R	2	1.2931	1
P04632	244	K	Calpain small subunit 1 OS=Homo sapiens OX=9606 GN=CAPNS1 PE=1 SV=1	CAPNS1	1	0.0267336	79.469	AFK(1)SLDK	2	0.4284	1	1	0.0402129	64.567	AFK(1)SLDK	2	1.309	2
P04632	179	K	Calpain small subunit 1 OS=Homo sapiens OX=9606 GN=CAPNS1 PE=1 SV=1	CAPNS1	1	0.00141198	108.47	WQAIYK(1)QFDTDR	2	-0.61152	2	1	4.44855e-06	169.99	WQAIYK(1)QFDTDR	2	0.049961	1
P04746	187	K	Pancreatic alpha-amylase OS=Homo sapiens OX=9606 GN=AMY2A PE=1 SV=2	AMY2A	1	7.05537e-07	165.64	LTGLLDLALEK(1)DYVR	2	-0.10527	2
P04792	114	K	Heat shock protein beta-1 OS=Homo sapiens OX=9606 GN=HSPB1 PE=1 SV=2	HSPB1	1	0.00401002	94.692	TK(1)DGVVEITGK	2	0.055086	3	1	0.00427891	86.624	TK(1)DGVVEITGK	2	0.46561	5
P04792	198	K	Heat shock protein beta-1 OS=Homo sapiens OX=9606 GN=HSPB1 PE=1 SV=2	HSPB1	1	1.88869e-13	217.91	AQLGGPEAAK(1)SDETAAK	2	0.23107	2	1	7.27964e-11	196.11	AQLGGPEAAK(1)SDETAAK	2	1.1091	8
P04792	123	K	Heat shock protein beta-1 OS=Homo sapiens OX=9606 GN=HSPB1 PE=1 SV=2	HSPB1								1	1.64541e-07	176.25	DGVVEITGK(1)HEER	3	-0.13654	5
P04792	112	K	Heat shock protein beta-1 OS=Homo sapiens OX=9606 GN=HSPB1 PE=1 SV=2	HSPB1	1	9.81037e-05	117.55	VSLDVNHFAPDELTVK(1)TK	3	0.20175	1	1	5.07097e-21	264.31	VSLDVNHFAPDELTVK(1)TK	2	0.83376	3
P04839	313	K	Cytochrome b-245 heavy chain OS=Homo sapiens OX=9606 GN=CYBB PE=1 SV=2	CYBB								1	0.0210393	120.46	TIELQMK(1)K(1)K	2	-1.3474	1
P04839	314	K	Cytochrome b-245 heavy chain OS=Homo sapiens OX=9606 GN=CYBB PE=1 SV=2	CYBB								1	0.0210393	120.46	TIELQMK(1)K(1)K	2	-1.3474	1
P04843	89	K	Dolichyl-diphosphooligosaccharide--protein glycosyltransferase subunit 1 OS=Homo sapiens OX=9606 GN=RPN1 PE=1 SV=1	RPN1	1	9.67614e-11	182.34	LAHLGVQVK(1)GEDEEENNLEVR	3	-0.776	1	1	6.05431e-05	119.76	LAHLGVQVK(1)GEDEEENNLEVR	3	-0.32926	1
P04843	517	K	Dolichyl-diphosphooligosaccharide--protein glycosyltransferase subunit 1 OS=Homo sapiens OX=9606 GN=RPN1 PE=1 SV=1	RPN1	1	0.0180374	93.162	K(1)SLETEHK	2	0.26765	1	1	0.0177763	85.161	K(1)SLETEHK	2	0.81681	1
P04843	187	K	Dolichyl-diphosphooligosaccharide--protein glycosyltransferase subunit 1 OS=Homo sapiens OX=9606 GN=RPN1 PE=1 SV=1	RPN1	1	0.0193973	69.721	NVESYTK(1)LGNPTR	2	-0.53886	1
P04843	576	K	Dolichyl-diphosphooligosaccharide--protein glycosyltransferase subunit 1 OS=Homo sapiens OX=9606 GN=RPN1 PE=1 SV=1	RPN1								1	0.0399422	64.776	LVAGK(1)LK	2	0.07908	1
P04843	559	K	Dolichyl-diphosphooligosaccharide--protein glycosyltransferase subunit 1 OS=Homo sapiens OX=9606 GN=RPN1 PE=1 SV=1	RPN1	1	0.000448599	133.81	LDAQVK(1)ELVLK	2	-1.268	2	1	0.00028618	124.67	LDAQVK(1)ELVLK	2	-0.09661	2
P04843	599	K	Dolichyl-diphosphooligosaccharide--protein glycosyltransferase subunit 1 OS=Homo sapiens OX=9606 GN=RPN1 PE=1 SV=1	RPN1	1	6.40554e-05	136.48	RQELVTK(1)IDHILDAL	3	-0.18008	2	1	0.000484896	107.07	RQELVTK(1)IDHILDAL	3	-0.14837	2
P04843	474	K	Dolichyl-diphosphooligosaccharide--protein glycosyltransferase subunit 1 OS=Homo sapiens OX=9606 GN=RPN1 PE=1 SV=1	RPN1	1	5.10335e-05	135.47	MK(1)VACITEQVLTLVNK	3	-0.16078	1	1	0.000420513	107.07	MK(1)VACITEQVLTLVNK	3	-0.96254	1
P04843	538	K	Dolichyl-diphosphooligosaccharide--protein glycosyltransferase subunit 1 OS=Homo sapiens OX=9606 GN=RPN1 PE=1 SV=1	RPN1	1	3.61533e-05	166.34	LK(1)TEGSDLCDR	2	-0.25026	1
P04843	524	K	Dolichyl-diphosphooligosaccharide--protein glycosyltransferase subunit 1 OS=Homo sapiens OX=9606 GN=RPN1 PE=1 SV=1	RPN1								1	0.000782286	100.92	SLETEHK(1)ALTSEIALLQSR	3	0.17497	1
P04843	516	K	Dolichyl-diphosphooligosaccharide--protein glycosyltransferase subunit 1 OS=Homo sapiens OX=9606 GN=RPN1 PE=1 SV=1	RPN1	1	0.00258557	110.87	DISTLNSGK(1)K	2	1.1534	1	1	0.00594992	94.85	DISTLNSGK(1)K	2	1.3329	1
P04843	579	K	Dolichyl-diphosphooligosaccharide--protein glycosyltransferase subunit 1 OS=Homo sapiens OX=9606 GN=RPN1 PE=1 SV=1	RPN1	1	0.00331133	113.18	K(1)DTYIENEK	2	0.1135	1	1	0.00050844	156.62	K(1)DTYIENEK	2	1.234	2
P04843	488	K	Dolichyl-diphosphooligosaccharide--protein glycosyltransferase subunit 1 OS=Homo sapiens OX=9606 GN=RPN1 PE=1 SV=1	RPN1	1	1.269e-08	192.4	VACITEQVLTLVNK(1)R	3	-0.48104	1
P04843	587	K	Dolichyl-diphosphooligosaccharide--protein glycosyltransferase subunit 1 OS=Homo sapiens OX=9606 GN=RPN1 PE=1 SV=1	RPN1	1	1.25003e-07	186.74	DTYIENEK(1)LISGK	2	0.52619	1	1	0.000173903	113.22	DTYIENEK(1)LISGK	2	0.64054	1
P04843	564	K	Dolichyl-diphosphooligosaccharide--protein glycosyltransferase subunit 1 OS=Homo sapiens OX=9606 GN=RPN1 PE=1 SV=1	RPN1	1	0.00123736	105.86	ELVLK(1)SAVEAER	2	-0.25033	1	1	0.000327511	112.13	ELVLK(1)SAVEAER	2	-0.35582	1
P04844	460	K	Dolichyl-diphosphooligosaccharide--protein glycosyltransferase subunit 2 OS=Homo sapiens OX=9606 GN=RPN2 PE=1 SV=3	RPN2	1	3.76529e-06	179.09	NVYK(1)FELDTSER	2	0.31414	1
P04844	154	K	Dolichyl-diphosphooligosaccharide--protein glycosyltransferase subunit 2 OS=Homo sapiens OX=9606 GN=RPN2 PE=1 SV=3	RPN2	1	1.34564e-17	235.68	LSK(1)EETVLATVQALQTASHLSQQADLR	3	0.10857	2	1	1.48985e-17	235.68	LSK(1)EETVLATVQALQTASHLSQQADLR	3	-0.085371	2
P04844	401	K	Dolichyl-diphosphooligosaccharide--protein glycosyltransferase subunit 2 OS=Homo sapiens OX=9606 GN=RPN2 PE=1 SV=3	RPN2	1	0.0540825	56.011	VTYPAK(1)AK	2	0.54151	1
P04844	311	K	Dolichyl-diphosphooligosaccharide--protein glycosyltransferase subunit 2 OS=Homo sapiens OX=9606 GN=RPN2 PE=1 SV=3	RPN2	1	0.000251204	142.43	LEHAK(1)SVASR	3	0.62683	2	1	5.54002e-05	157.97	LEHAK(1)SVASR	2	-0.43146	2
P04844	627	K	Dolichyl-diphosphooligosaccharide--protein glycosyltransferase subunit 2 OS=Homo sapiens OX=9606 GN=RPN2 PE=1 SV=3	RPN2	1	0.000413479	177.65	MLAQQAVK(1)R	2	0.094941	2	1	0.000477282	158.12	MLAQQAVK(1)R	2	3.4458	2
P04844	456	K	Dolichyl-diphosphooligosaccharide--protein glycosyltransferase subunit 2 OS=Homo sapiens OX=9606 GN=RPN2 PE=1 SV=3	RPN2	1	1.21497e-10	205.87	TGQEVVFVAEPDNK(1)NVYK	2	0.97026	1
P04844	70	K	Dolichyl-diphosphooligosaccharide--protein glycosyltransferase subunit 2 OS=Homo sapiens OX=9606 GN=RPN2 PE=1 SV=3	RPN2								1	0.0145713	107.43	K(1)ACTYIR	2	0.57823	1
P04844	442	K	Dolichyl-diphosphooligosaccharide--protein glycosyltransferase subunit 2 OS=Homo sapiens OX=9606 GN=RPN2 PE=1 SV=3	RPN2	1	3.73862e-05	134.4	LHNQK(1)TGQEVVFVAEPDNK	3	0.58871	1	1	1.25905e-05	141.18	LHNQK(1)TGQEVVFVAEPDNK	3	0.52288	1
P04899	249	K	Guanine nucleotide-binding protein G(i) subunit alpha-2 OS=Homo sapiens OX=9606 GN=GNAI2 PE=1 SV=3	GNAI2	1	0.000345511	111.88	MHESMK(1)LFDSICNNK	3	-1.1338	1
P04899	29	K	Guanine nucleotide-binding protein G(i) subunit alpha-2 OS=Homo sapiens OX=9606 GN=GNAI2 PE=1 SV=3	GNAI2	1	0.00881106	100.19	EDGEK(1)AAR	2	-0.35528	1
P04899	35	K	Guanine nucleotide-binding protein G(i) subunit alpha-2 OS=Homo sapiens OX=9606 GN=GNAI2 PE=1 SV=3	GNAI2	1	0.0044339	87.216	EVK(1)LLLLGAGESGK	2	-0.4547	1
P04899	193	K	Guanine nucleotide-binding protein G(i) subunit alpha-2 OS=Homo sapiens OX=9606 GN=GNAI2 PE=1 SV=3	GNAI2	1	0.00130921	94.544	TTGIVETHFTFK(1)DLHFK	4	0.22137	1
P04899	198	K	Guanine nucleotide-binding protein G(i) subunit alpha-2 OS=Homo sapiens OX=9606 GN=GNAI2 PE=1 SV=3	GNAI2	1	2.41084e-06	162.22	DLHFK(1)MFDVGGQR	3	-0.28129	1
P04899	313	K	Guanine nucleotide-binding protein G(i) subunit alpha-2 OS=Homo sapiens OX=9606 GN=GNAI2 PE=1 SV=3	GNAI2	1	0.0187913	122.79	FEDLNK(1)R	2	0.51234	2
P04899	318	K	Guanine nucleotide-binding protein G(i) subunit alpha-2 OS=Homo sapiens OX=9606 GN=GNAI2 PE=1 SV=3	GNAI2	1	1.84945e-18	271.04	DTK(1)EIYTHFTCATDTK	2	-1.3097	2
P04899	181	K	Guanine nucleotide-binding protein G(i) subunit alpha-2 OS=Homo sapiens OX=9606 GN=GNAI2 PE=1 SV=3	GNAI2	1	0.0225276	57.328	VK(1)TTGIVETHFTFK	3	0.23688	1
P04899	46	K	Guanine nucleotide-binding protein G(i) subunit alpha-2 OS=Homo sapiens OX=9606 GN=GNAI2 PE=1 SV=3	GNAI2	1	0.000258066	124.21	LLLLGAGESGK(1)STIVK	2	0.24976	1
P05023	726	K	Sodium/potassium-transporting ATPase subunit alpha-1 OS=Homo sapiens OX=9606 GN=ATP1A1 PE=1 SV=1	ATP1A1								1	3.51665e-05	125.53	QGAIVAVTGDGVNDSPALK(1)K	2	0.13585	1
P05023	476	K	Sodium/potassium-transporting ATPase subunit alpha-1 OS=Homo sapiens OX=9606 GN=ATP1A1 PE=1 SV=1	ATP1A1	1	6.87478e-05	140.24	YAK(1)IVEIPFNSTNK	2	1.2531	1	1	1.81237e-06	151.98	YAK(1)IVEIPFNSTNK	2	0.018694	1
P05023	45	K	Sodium/potassium-transporting ATPase subunit alpha-1 OS=Homo sapiens OX=9606 GN=ATP1A1 PE=1 SV=1	ATP1A1	1	0.000993685	102.38	EVSMDDHK(1)LSLDELHR	4	0.049589	4	1	0.000974006	95.347	EVSMDDHK(1)LSLDELHR	4	0.65121	2
P05023	671	K	Sodium/potassium-transporting ATPase subunit alpha-1 OS=Homo sapiens OX=9606 GN=ATP1A1 PE=1 SV=1	ATP1A1	1	1.94981e-05	124.73	ACVVHGSDLK(1)DMTSEQLDDILK	3	-1.2008	1	1	1.1421e-07	169.39	ACVVHGSDLK(1)DMTSEQLDDILK	3	-0.14812	1
P05023	156	K	Sodium/potassium-transporting ATPase subunit alpha-1 OS=Homo sapiens OX=9606 GN=ATP1A1 PE=1 SV=1	ATP1A1	1	0.00990178	76.827	SSK(1)IMESFK	2	-0.44085	1
P05023	661	K	Sodium/potassium-transporting ATPase subunit alpha-1 OS=Homo sapiens OX=9606 GN=ATP1A1 PE=1 SV=1	ATP1A1	1	3.8593e-06	164.13	DAK(1)ACVVHGSDLK	2	0.20094	2	1	1.22127e-05	143.86	DAK(1)ACVVHGSDLK	2	0.25764	3
P05023	843	K	Sodium/potassium-transporting ATPase subunit alpha-1 OS=Homo sapiens OX=9606 GN=ATP1A1 PE=1 SV=1	ATP1A1								1	0.0024462	126.62	TDK(1)LVNER	2	-1.0463	1
P05023	468	K	Sodium/potassium-transporting ATPase subunit alpha-1 OS=Homo sapiens OX=9606 GN=ATP1A1 PE=1 SV=1	ATP1A1	1	3.23227e-06	166.97	CIELCCGSVK(1)EMR	2	-2.6066	1
P05023	629	K	Sodium/potassium-transporting ATPase subunit alpha-1 OS=Homo sapiens OX=9606 GN=ATP1A1 PE=1 SV=1	ATP1A1	1	3.97545e-08	174.65	AIAK(1)GVGIISEGNETVEDIAAR	3	1.881	1	1	6.92997e-11	195.2	AIAK(1)GVGIISEGNETVEDIAAR	2	2.0399	1
P05023	508	K	Sodium/potassium-transporting ATPase subunit alpha-1 OS=Homo sapiens OX=9606 GN=ATP1A1 PE=1 SV=1	ATP1A1	1	0.0104688	73.057	NPNTSEPQHLLVMK(1)GAPER	3	-0.28572	1	1	0.00742787	75.55	NPNTSEPQHLLVMK(1)GAPER	3	-0.99406	1
P05023	36	K	Sodium/potassium-transporting ATPase subunit alpha-1 OS=Homo sapiens OX=9606 GN=ATP1A1 PE=1 SV=1	ATP1A1	1	0.00198177	142.55	DRDMDELK(1)K	2	-1.6463	2	1	0.0232005	77.662	DRDMDELK(1)K	2	-0.71688	1
P05023	698	K	Sodium/potassium-transporting ATPase subunit alpha-1 OS=Homo sapiens OX=9606 GN=ATP1A1 PE=1 SV=1	ATP1A1	1	0.0497702	48.568	TSPQQK(1)LIIVEGCQR	2	-1.9624	1
P05023	444	K	Sodium/potassium-transporting ATPase subunit alpha-1 OS=Homo sapiens OX=9606 GN=ATP1A1 PE=1 SV=1	ATP1A1	1	1.67278e-12	246.08	AVFQANQENLPILK(1)R	3	0.085205	2	1	1.6186e-23	280.19	AVFQANQENLPILK(1)R	2	0.77908	1
P05023	37	K	Sodium/potassium-transporting ATPase subunit alpha-1 OS=Homo sapiens OX=9606 GN=ATP1A1 PE=1 SV=1	ATP1A1								1	0.00474269	104.2	K(1)EVSMDDHK	2	-0.47874	1
P05023	1019	K	Sodium/potassium-transporting ATPase subunit alpha-1 OS=Homo sapiens OX=9606 GN=ATP1A1 PE=1 SV=1	ATP1A1	1	0.0159162	80.688	RPGGWVEK(1)ETYY	2	3.867	1	1	0.0139999	83.647	RPGGWVEK(1)ETYY	2	2.5754	1
P05023	612	K	Sodium/potassium-transporting ATPase subunit alpha-1 OS=Homo sapiens OX=9606 GN=ATP1A1 PE=1 SV=1	ATP1A1	1	8.22789e-05	122.44	SAGIK(1)VIMVTGDHPITAK	3	0.64708	1	1	0.011009	68.129	SAGIK(1)VIMVTGDHPITAK	3	1.1709	1
P05023	773	K	Sodium/potassium-transporting ATPase subunit alpha-1 OS=Homo sapiens OX=9606 GN=ATP1A1 PE=1 SV=1	ATP1A1	1	0.013532	102.72	LIFDNLK(1)K	2	0.23969	3	1	0.00519014	116.54	LIFDNLK(1)K	2	0.24816	3
P05023	625	K	Sodium/potassium-transporting ATPase subunit alpha-1 OS=Homo sapiens OX=9606 GN=ATP1A1 PE=1 SV=1	ATP1A1	1	0.0114719	69.431	VIMVTGDHPITAK(1)AIAK	3	0.37851	1	1	0.0264385	46.926	VIMVTGDHPITAK(1)AIAK	3	0.13075	1
P05062	101	K	Fructose-bisphosphate aldolase B OS=Homo sapiens OX=9606 GN=ALDOB PE=1 SV=2	ALDOB	1	0.0453127	56.81	EK(1)GIVVGIK	2	-0.25164	1	1	0.0214491	67.169	EK(1)GIVVGIK	2	0.51127	1
P05090	75	K	Apolipoprotein D OS=Homo sapiens OX=9606 GN=APOD PE=1 SV=1	APOD	1	0.0110536	72.23	IK(1)VLNQELR	2	-0.082999	1
P05090	176	K	Apolipoprotein D OS=Homo sapiens OX=9606 GN=APOD PE=1 SV=1	APOD	1	3.83557e-05	160.36	K(1)MTVTDQVNCPK	2	-0.94201	1
P05090	175	K	Apolipoprotein D OS=Homo sapiens OX=9606 GN=APOD PE=1 SV=1	APOD	1	0.000193514	140.07	NILTSNNIDVK(1)K	2	-1.0246	1	1	0.00014882	135.86	NILTSNNIDVK(1)K	2	-0.3591	1
P05090	187	K	Apolipoprotein D OS=Homo sapiens OX=9606 GN=APOD PE=1 SV=1	APOD	1	0.0296758	65.627	MTVTDQVNCPK(1)LS	2	-2.4911	1
P05091	280	K	"Aldehyde dehydrogenase, mitochondrial OS=Homo sapiens OX=9606 GN=ALDH2 PE=1 SV=2"	ALDH2	1	7.10288e-06	162.36	VIQVAAGSSNLK(1)R	3	-1.0123	2	1	5.041e-06	152.54	VIQVAAGSSNLK(1)R	3	0.0074232	2
P05091	368	K	"Aldehyde dehydrogenase, mitochondrial OS=Homo sapiens OX=9606 GN=ALDH2 PE=1 SV=2"	ALDH2	1	1.21715e-07	186.46	TEQGPQVDETQFK(1)K	2	-1.3992	1
P05091	355	K	"Aldehyde dehydrogenase, mitochondrial OS=Homo sapiens OX=9606 GN=ALDH2 PE=1 SV=2"	ALDH2	1	0.000915646	85.737	VVGNPFDSK(1)TEQGPQVDETQFK	3	0.84708	1	1	4.84279e-05	122.64	VVGNPFDSK(1)TEQGPQVDETQFK	3	-0.58584	2
P05091	155	K	"Aldehyde dehydrogenase, mitochondrial OS=Homo sapiens OX=9606 GN=ALDH2 PE=1 SV=2"	ALDH2	1	0.0146248	68.515	YYAGWADK(1)YHGK	3	0.56533	1	1	0.0177978	70.056	YYAGWADK(1)YHGK	2	0.18896	1
P05091	78	K	"Aldehyde dehydrogenase, mitochondrial OS=Homo sapiens OX=9606 GN=ALDH2 PE=1 SV=2"	ALDH2	0.999919	2.9149e-07	134.04	TFPTVNPSTGEVICQVAEGDKEDVDK(1)AVK	3	-0.38958	1	0.997737	1.50619e-08	156.58	TFPTVNPSTGEVICQVAEGDK(0.002)EDVDK(0.998)AVK	3	-0.58361	1
P05091	378	K	"Aldehyde dehydrogenase, mitochondrial OS=Homo sapiens OX=9606 GN=ALDH2 PE=1 SV=2"	ALDH2	1	2.38211e-05	145.46	ILGYINTGK(1)QEGAK	2	-0.60037	1	1	6.1379e-08	177.57	ILGYINTGK(1)QEGAK	2	-0.68585	1
P05091	159	K	"Aldehyde dehydrogenase, mitochondrial OS=Homo sapiens OX=9606 GN=ALDH2 PE=1 SV=2"	ALDH2	1	0.00193647	86.455	YHGK(1)TIPIDGDFFSYTR	3	0.50312	1	1	8.83173e-05	114.28	YHGK(1)TIPIDGDFFSYTR	3	-0.29376	1
P05109	36	K	Protein S100-A8 OS=Homo sapiens OX=9606 GN=S100A8 PE=1 SV=1	S100A8								1	2.7783e-05	145.89	K(1)LLETECPQYIR	2	1.088	1
P05109	23	K	Protein S100-A8 OS=Homo sapiens OX=9606 GN=S100A8 PE=1 SV=1	S100A8	1	0.0259209	55.04	YSLIK(1)GNFHAVYR	3	0.4979	1	1	0.0189033	57.802	YSLIK(1)GNFHAVYR	3	0.40676	1
P05141	105	K	ADP/ATP translocase 2 OS=Homo sapiens OX=9606 GN=SLC25A5 PE=1 SV=7	SLC25A5	1	0.0205982	77.677	QIFLGGVDK(1)R	2	0.49283	1	1	0.00981946	80.239	QIFLGGVDK(1)R	2	1.2439	1
P05141	268	K	ADP/ATP translocase 2 OS=Homo sapiens OX=9606 GN=SLC25A5 PE=1 SV=7	SLC25A5	1	0.0025875	109.86	DEGGK(1)AFFK	2	0.61585	3
P05141	166	K	ADP/ATP translocase 2 OS=Homo sapiens OX=9606 GN=SLC25A5 PE=1 SV=7	SLC25A5	1	0.0134474	83.753	IYK(1)SDGIK	2	1.0696	1	1	0.0257273	67.981	IYK(1)SDGIK	2	0.77218	1
P05141	163	K	ADP/ATP translocase 2 OS=Homo sapiens OX=9606 GN=SLC25A5 PE=1 SV=7	SLC25A5	1	0.00702728	84.476	GLGDCLVK(1)IYK	2	1.2122	2
P05141	272	K	ADP/ATP translocase 2 OS=Homo sapiens OX=9606 GN=SLC25A5 PE=1 SV=7	SLC25A5	1	0.00352823	96.342	AFFK(1)GAWSNVLR	2	0.18119	1
P05141	63	K	ADP/ATP translocase 2 OS=Homo sapiens OX=9606 GN=SLC25A5 PE=1 SV=7	SLC25A5	1	3.89107e-10	183	IPK(1)EQGVLSFWR	2	0.063098	1
P05141	33	K	ADP/ATP translocase 2 OS=Homo sapiens OX=9606 GN=SLC25A5 PE=1 SV=7	SLC25A5	1	1.85443e-05	164.66	VK(1)LLLQVQHASK	2	-0.46395	2
P05141	96	K	ADP/ATP translocase 2 OS=Homo sapiens OX=9606 GN=SLC25A5 PE=1 SV=7	SLC25A5	1	0.000395443	121.5	YK(1)QIFLGGVDK	2	1.157	1
P05141	92	K	ADP/ATP translocase 2 OS=Homo sapiens OX=9606 GN=SLC25A5 PE=1 SV=7	SLC25A5	1	0.00156465	106.01	YFPTQALNFAFK(1)DK	2	-0.013609	1
P05141	43	K	ADP/ATP translocase 2 OS=Homo sapiens OX=9606 GN=SLC25A5 PE=1 SV=7	SLC25A5	1	3.62185e-18	261.67	LLLQVQHASK(1)QITADK	2	-0.0072276	2	1	7.20634e-20	253.69	LLLQVQHASK(1)QITADK	2	-0.31813	2
P05141	147	K	ADP/ATP translocase 2 OS=Homo sapiens OX=9606 GN=SLC25A5 PE=1 SV=7	SLC25A5	1	7.47996e-05	143.96	LAADVGK(1)AGAER	2	-0.74019	1
P05141	10	K	ADP/ATP translocase 2 OS=Homo sapiens OX=9606 GN=SLC25A5 PE=1 SV=7	SLC25A5	1	0.0161394	66.845	TDAAVSFAK(1)DFLAGGVAAAISK	3	0.8317	1
P05164	474	K	Myeloperoxidase OS=Homo sapiens OX=9606 GN=MPO PE=1 SV=1	MPO								1	0.00596888	128.86	K(1)YLPTYR	2	-0.28625	1
P05164	431	K	Myeloperoxidase OS=Homo sapiens OX=9606 GN=MPO PE=1 SV=1	MPO								1	0.000128681	138.08	LATELK(1)SLNPR	2	-0.62085	1
P05165	342	K	"Propionyl-CoA carboxylase alpha chain, mitochondrial OS=Homo sapiens OX=9606 GN=PCCA PE=1 SV=4"	PCCA	1	0.00196355	107.85	YSSAGTVEFLVDSK(1)K	2	-1.2616	1
P05165	378	K	"Propionyl-CoA carboxylase alpha chain, mitochondrial OS=Homo sapiens OX=9606 GN=PCCA PE=1 SV=4"	PCCA	1	0.0141402	81.297	VAK(1)GYPLR	2	0.78239	1
P05165	150	K	"Propionyl-CoA carboxylase alpha chain, mitochondrial OS=Homo sapiens OX=9606 GN=PCCA PE=1 SV=4"	PCCA	1	0.0161376	63.894	AQAVHPGYGFLSENK(1)EFAR	3	-0.069781	1
P05165	496	K	"Propionyl-CoA carboxylase alpha chain, mitochondrial OS=Homo sapiens OX=9606 GN=PCCA PE=1 SV=4"	PCCA	1	0.041388	59.35	FVK(1)GDISTK	2	-0.55774	1
P05165	262	K	"Propionyl-CoA carboxylase alpha chain, mitochondrial OS=Homo sapiens OX=9606 GN=PCCA PE=1 SV=4"	PCCA	1	0.000222242	135.71	LLIEK(1)FIDNPR	2	-0.40477	1	1	0.0179229	70.1	LLIEK(1)FIDNPR	2	1.6692	1
P05166	248	K	"Propionyl-CoA carboxylase beta chain, mitochondrial OS=Homo sapiens OX=9606 GN=PCCB PE=1 SV=3"	PCCB	1	3.53345e-07	142.23	SVTNEDVTQEELGGAK(1)THTTMSGVAHR	4	-0.31598	1
P05198	87	K	Eukaryotic translation initiation factor 2 subunit 1 OS=Homo sapiens OX=9606 GN=EIF2S1 PE=1 SV=3	EIF2S1	1	0.0140392	101.64	GYIDLSK(1)R	2	0.09849	1
P05198	190	K	Eukaryotic translation initiation factor 2 subunit 1 OS=Homo sapiens OX=9606 GN=EIF2S1 PE=1 SV=3	EIF2S1	1	0.00592366	91.626	LTPQAVK(1)IR	2	0.32125	1
P05198	80	K	Eukaryotic translation initiation factor 2 subunit 1 OS=Homo sapiens OX=9606 GN=EIF2S1 PE=1 SV=3	EIF2S1	0.918393	0.0399773	48.467	VDK(0.082)EK(0.918)GYIDLSK	3	1.7365	1	0.794215	0.0253429	54.524	VDK(0.206)EK(0.794)GYIDLSK	3	1.0453	1
P05387	25	K	60S acidic ribosomal protein P2 OS=Homo sapiens OX=9606 GN=RPLP2 PE=1 SV=1	RPLP2								1	0.0410866	56.087	K(1)ILDSVGIEADDDR	2	-0.09701	1
P05387	41	K	60S acidic ribosomal protein P2 OS=Homo sapiens OX=9606 GN=RPLP2 PE=1 SV=1	RPLP2	1	0.00641165	111.65	LNK(1)VISELNGK	2	0.76059	2	1	0.000286812	144.77	LNK(1)VISELNGK	2	0.62904	2
P05388	10	K	60S acidic ribosomal protein P0 OS=Homo sapiens OX=9606 GN=RPLP0 PE=1 SV=1	RPLP0	1	0.00689038	81.594	ATWK(1)SNYFLK	2	-0.33484	1
P05388	50	K	60S acidic ribosomal protein P0 OS=Homo sapiens OX=9606 GN=RPLP0 PE=1 SV=1	RPLP0	1	0.00223016	111.82	GK(1)AVVLMGK	2	-0.1235	1
P05388	92	K	60S acidic ribosomal protein P0 OS=Homo sapiens OX=9606 GN=RPLP0 PE=1 SV=1	RPLP0	1	1.21108e-06	155.86	GNVGFVFTK(1)EDLTEIR	2	-0.80573	1
P05388	77	K	60S acidic ribosomal protein P0 OS=Homo sapiens OX=9606 GN=RPLP0 PE=1 SV=1	RPLP0	1	0.0325575	42.338	GHLENNPALEK(1)LLPHIR	4	-0.87103	1
P05413	91	K	"Fatty acid-binding protein, heart OS=Homo sapiens OX=9606 GN=FABP3 PE=1 SV=4"	FABP3	1	0.0575352	47.288	SIVTLDGGK(1)LVHLQK	2	-0.5954	1
P05451	106	K	Lithostathine-1-alpha OS=Homo sapiens OX=9606 GN=REG1A PE=1 SV=3	REG1A	1	1.13821e-24	304.42	ESGTDDFNVWIGLHDPK(1)K	3	1.3364	3	1	0.000980769	99.044	ESGTDDFNVWIGLHDPK(1)K	3	0.12132	1
P05451	157	K	Lithostathine-1-alpha OS=Homo sapiens OX=9606 GN=REG1A PE=1 SV=3	REG1A	1	0.00256476	100.88	DVPCEDK(1)FSFVCK	2	-0.23769	2	1	8.69245e-05	129.7	DVPCEDK(1)FSFVCK	2	-1.1342	1
P05451	150	K	Lithostathine-1-alpha OS=Homo sapiens OX=9606 GN=REG1A PE=1 SV=3	REG1A	1	3.97028e-05	141.13	WK(1)DVPCEDK	2	-0.77137	3	1	0.0133006	74.267	WK(1)DVPCEDK	2	0.27305	1
P05451	163	K	Lithostathine-1-alpha OS=Homo sapiens OX=9606 GN=REG1A PE=1 SV=3	REG1A	1	0.00123771	112.51	FSFVCK(1)FK	2	0.032354	3	1	0.00475347	107.32	FSFVCK(1)FK	2	0.20148	1
P05452	48	K	Tetranectin OS=Homo sapiens OX=9606 GN=CLEC3B PE=1 SV=3	CLEC3B	1	0.0466077	62.107	MFEELK(1)SR	2	0.24995	1	1	0.0410145	63.419	MFEELK(1)SR	2	-0.56422	1
P05455	317	K	Lupus La protein OS=Homo sapiens OX=9606 GN=SSB PE=1 SV=2	SSB	1	0.000429857	126.67	K(1)IIEDQQESLNK	2	1.292	2	1	0.00704267	84.507	K(1)IIEDQQESLNK	2	2.0282	1
P05455	174	K	Lupus La protein OS=Homo sapiens OX=9606 GN=SSB PE=1 SV=2	SSB								1	0.00242371	102	FVETPGQK(1)YK	2	-0.45764	1
P05455	229	K	Lupus La protein OS=Homo sapiens OX=9606 GN=SSB PE=1 SV=2	SSB								1	0.000356636	118.67	SLEEK(1)IGCLLK	2	-0.39903	1
P05455	176	K	Lupus La protein OS=Homo sapiens OX=9606 GN=SSB PE=1 SV=2	SSB	1	7.1485e-05	150.1	YK(1)ETDLLILFK	2	1.2603	1	1	3.00685e-05	155.06	YK(1)ETDLLILFK	2	0.10155	1
P05455	224	K	Lupus La protein OS=Homo sapiens OX=9606 GN=SSB PE=1 SV=2	SSB								1	0.00012389	122.7	LEEDAEMK(1)SLEEK	2	-3.7189	1
P05455	280	K	Lupus La protein OS=Homo sapiens OX=9606 GN=SSB PE=1 SV=2	SSB	1	0.0269125	94.006	AK(1)EALGK	2	-4.0043	1
P05455	276	K	Lupus La protein OS=Homo sapiens OX=9606 GN=SSB PE=1 SV=2	SSB								1	0.0304267	59.35	EGIILFK(1)EK	2	1.632	1
P05455	269	K	Lupus La protein OS=Homo sapiens OX=9606 GN=SSB PE=1 SV=2	SSB	1	0.00491112	92.439	GAK(1)EGIILFK	2	0.15871	1	1	0.00393704	92.439	GAK(1)EGIILFK	2	0.46954	1
P05455	299	K	Lupus La protein OS=Homo sapiens OX=9606 GN=SSB PE=1 SV=2	SSB	1	5.32225e-05	141.34	NK(1)EVTWEVLEGEVEK	2	0.071241	1	1	0.00980789	83.047	NK(1)EVTWEVLEGEVEK	2	-0.16423	1
P05455	76	K	Lupus La protein OS=Homo sapiens OX=9606 GN=SSB PE=1 SV=2	SSB	1	0.00185405	105.94	SK(1)AELMEISEDK	2	-0.83715	1	1	0.00369603	88.155	SK(1)AELMEISEDK	2	-0.74113	1
P05455	105	K	Lupus La protein OS=Homo sapiens OX=9606 GN=SSB PE=1 SV=2	SSB	1	0.0025023	81.723	SPSKPLPEVTDEYK(1)NDVK	3	-0.098862	1	1	0.00127987	96.487	SPSKPLPEVTDEYK(1)NDVK	3	0.38522	1
P05455	37	K	Lupus La protein OS=Homo sapiens OX=9606 GN=SSB PE=1 SV=2	SSB	1	0.0133364	105.2	FLK(1)EQIK	2	0.19618	1	1	0.00715821	111.04	FLK(1)EQIK	2	-0.39294	1
P05455	216	K	Lupus La protein OS=Homo sapiens OX=9606 GN=SSB PE=1 SV=2	SSB	1	0.00102364	113.74	QK(1)LEEDAEMK	2	0.31663	1
P05455	166	K	Lupus La protein OS=Homo sapiens OX=9606 GN=SSB PE=1 SV=2	SSB								1	0.0307921	69.825	K(1)FVETPGQK	2	1.9836	1
P05556	692	K	Integrin beta-1 OS=Homo sapiens OX=9606 GN=ITGB1 PE=1 SV=2	ITGB1								1	0.00648206	75.239	DKLPQPVQPDPVSHCK(1)EK	3	0.21865	1
P05556	238	K	Integrin beta-1 OS=Homo sapiens OX=9606 GN=ITGB1 PE=1 SV=2	ITGB1								1	0.00183775	101.38	GEVFNELVGK(1)QR	2	-1.5165	1
P05783	372	K	"Keratin, type I cytoskeletal 18 OS=Homo sapiens OX=9606 GN=KRT18 PE=1 SV=2"	KRT18	1	0.000394212	121.6	VK(1)LEAEIATYR	3	-0.051138	2	1	0.000270909	125.97	VK(1)LEAEIATYR	2	0.026115	1
P05783	370	K	"Keratin, type I cytoskeletal 18 OS=Homo sapiens OX=9606 GN=KRT18 PE=1 SV=2"	KRT18	1	8.18634e-15	252.51	QAQEYEALLNIK(1)VK	3	0.15971	2
P05783	417	K	"Keratin, type I cytoskeletal 18 OS=Homo sapiens OX=9606 GN=KRT18 PE=1 SV=2"	KRT18	1	1.32924e-08	209.19	IVDGK(1)VVSETNDTK	2	0.33326	7	1	4.34727e-07	172.11	IVDGK(1)VVSETNDTK	2	-3.0228	4
P05783	131	K	"Keratin, type I cytoskeletal 18 OS=Homo sapiens OX=9606 GN=KRT18 PE=1 SV=2"	KRT18	1	7.1897e-08	186.16	DWSHYFK(1)IIEDLR	2	-1.4736	3	1	0.00178688	89.747	DWSHYFK(1)IIEDLR	3	-0.66434	1
P05783	426	K	"Keratin, type I cytoskeletal 18 OS=Homo sapiens OX=9606 GN=KRT18 PE=1 SV=2"	KRT18	1	1.92856e-05	163.94	VVSETNDTK(1)VLR	2	-0.67199	7	1	2.15552e-07	183.67	VVSETNDTK(1)VLR	2	-1.4769	4
P05783	222	K	"Keratin, type I cytoskeletal 18 OS=Homo sapiens OX=9606 GN=KRT18 PE=1 SV=2"	KRT18	1	9.97733e-07	140.21	NHEEEVK(1)GLQAQIASSGLTVEVDAPK	3	0.36863	3	1	7.25675e-08	153.31	NHEEEVK(1)GLQAQIASSGLTVEVDAPK	3	0.98107	1
P05783	241	K	"Keratin, type I cytoskeletal 18 OS=Homo sapiens OX=9606 GN=KRT18 PE=1 SV=2"	KRT18	1	3.09646e-51	372.72	GLQAQIASSGLTVEVDAPK(1)SQDLAK	3	0.93887	3	1	4.54919e-17	239.18	GLQAQIASSGLTVEVDAPK(1)SQDLAK	2	-0.76394	1
P05783	187	K	"Keratin, type I cytoskeletal 18 OS=Homo sapiens OX=9606 GN=KRT18 PE=1 SV=2"	KRT18								1	0.00968275	80.755	K(1)VIDDTNITR	2	0.10716	1
P05783	111	K	"Keratin, type I cytoskeletal 18 OS=Homo sapiens OX=9606 GN=KRT18 PE=1 SV=2"	KRT18								1	0.0415372	97.798	RLESK(1)IR	2	0.019976	1
P05783	167	K	"Keratin, type I cytoskeletal 18 OS=Homo sapiens OX=9606 GN=KRT18 PE=1 SV=2"	KRT18	1	0.000308887	145.92	VK(1)YETELAMR	3	0.39694	7	1	0.000537789	124.23	VK(1)YETELAMR	2	-0.063543	2
P05783	317	K	"Keratin, type I cytoskeletal 18 OS=Homo sapiens OX=9606 GN=KRT18 PE=1 SV=2"	KRT18	1	0.000386236	122.26	NLK(1)ASLENSLR	2	-0.64938	2	1	0.00192279	102.07	NLK(1)ASLENSLR	2	1.8519	2
P05783	247	K	"Keratin, type I cytoskeletal 18 OS=Homo sapiens OX=9606 GN=KRT18 PE=1 SV=2"	KRT18	1	1.5441e-06	186.87	SQDLAK(1)IMADIR	3	-0.13574	9	1	4.49067e-05	141.71	SQDLAK(1)IMADIR	3	-1.0883	4
P05783	215	K	"Keratin, type I cytoskeletal 18 OS=Homo sapiens OX=9606 GN=KRT18 PE=1 SV=2"	KRT18	1	0.00208137	186.91	K(1)NHEEEVK	2	0.48029	1	1	8.07028e-05	200.88	K(1)NHEEEVK	3	0.35539	2
P05783	81	K	"Keratin, type I cytoskeletal 18 OS=Homo sapiens OX=9606 GN=KRT18 PE=1 SV=2"	KRT18	1	2.55705e-12	164.72	GGMGSGGLATGIAGGLAGMGGIQNEK(1)ETMQSLNDR	4	0.243	2
P05783	214	K	"Keratin, type I cytoskeletal 18 OS=Homo sapiens OX=9606 GN=KRT18 PE=1 SV=2"	KRT18	1	2.93405e-07	170.19	EELLFMK(1)K	2	0.23025	3	1	3.22299e-08	176.42	EELLFMK(1)K	2	0.028344	3
P06310	75	K	Immunoglobulin kappa variable 2-30 OS=Homo sapiens OX=9606 GN=IGKV2-30 PE=3 SV=2	IGKV2-30								1	0.0266717	67.169	LIYK(1)VSNR	2	0.44229	1
P06310	99	K	Immunoglobulin kappa variable 2-30 OS=Homo sapiens OX=9606 GN=IGKV2-30 PE=3 SV=2	IGKV2-30								1	3.62857e-05	137.84	FSGSGSGTDFTLK(1)ISR	2	1.6436	2
P06576	485	K	"ATP synthase subunit beta, mitochondrial OS=Homo sapiens OX=9606 GN=ATP5F1B PE=1 SV=3"	ATP5F1B	1	0.00722776	84.498	LVPLK(1)ETIK	2	0.18035	1
P06576	201	K	"ATP synthase subunit beta, mitochondrial OS=Homo sapiens OX=9606 GN=ATP5F1B PE=1 SV=3"	ATP5F1B	1	0.00315785	95.573	GGK(1)IGLFGGAGVGK	2	0.099093	1	1	0.00232349	94.297	GGK(1)IGLFGGAGVGK	2	-0.095051	1
P06576	264	K	"ATP synthase subunit beta, mitochondrial OS=Homo sapiens OX=9606 GN=ATP5F1B PE=1 SV=3"	ATP5F1B	1	4.48457e-22	269.4	DATSK(1)VALVYGQMNEPPGAR	2	-0.70775	4	1	6.59656e-05	120.11	DATSK(1)VALVYGQMNEPPGAR	3	-0.43309	2
P06576	480	K	"ATP synthase subunit beta, mitochondrial OS=Homo sapiens OX=9606 GN=ATP5F1B PE=1 SV=3"	ATP5F1B	1	9.23403e-06	120.23	FLSQPFQVAEVFTGHMGK(1)LVPLK	3	0.46674	1
P06576	259	K	"ATP synthase subunit beta, mitochondrial OS=Homo sapiens OX=9606 GN=ATP5F1B PE=1 SV=3"	ATP5F1B	1	3.83683e-08	163.18	EGNDLYHEMIESGVINLK(1)DATSK	3	0.67285	1
P06576	124	K	"ATP synthase subunit beta, mitochondrial OS=Homo sapiens OX=9606 GN=ATP5F1B PE=1 SV=3"	ATP5F1B	1	0.000138177	137.95	GQK(1)VLDSGAPIK	2	0.29544	2	1	0.00119223	105.98	GQK(1)VLDSGAPIK	2	0.92853	2
P06576	522	K	"ATP synthase subunit beta, mitochondrial OS=Homo sapiens OX=9606 GN=ATP5F1B PE=1 SV=3"	ATP5F1B	1	0.00368902	99.136	ADK(1)LAEEHSS	2	-0.20066	1	1	0.000849723	111.95	ADK(1)LAEEHSS	2	0.1112	1
P06576	198	K	"ATP synthase subunit beta, mitochondrial OS=Homo sapiens OX=9606 GN=ATP5F1B PE=1 SV=3"	ATP5F1B	1	0.00263184	100.48	VVDLLAPYAK(1)GGK	2	-0.17125	2	1	0.000496278	110.14	VVDLLAPYAK(1)GGK	3	-0.46255	2
P06576	426	K	"ATP synthase subunit beta, mitochondrial OS=Homo sapiens OX=9606 GN=ATP5F1B PE=1 SV=3"	ATP5F1B	1	0.000545336	133.57	GVQK(1)ILQDYK	2	0.60121	2	1	0.000224439	141.48	GVQK(1)ILQDYK	2	0.7867	3
P06702	38	K	Protein S100-A9 OS=Homo sapiens OX=9606 GN=S100A9 PE=1 SV=1	S100A9	1	0.000108668	118.2	LGHPDTLNQGEFK(1)ELVR	2	-0.47714	2	1	1.32657e-14	213.67	LGHPDTLNQGEFK(1)ELVR	3	0.21563	4
P06702	4	K	Protein S100-A9 OS=Homo sapiens OX=9606 GN=S100A9 PE=1 SV=1	S100A9								1	0.0114454	65.404	TCK(1)MSQLER	2	-0.15361	1
P06702	50	K	Protein S100-A9 OS=Homo sapiens OX=9606 GN=S100A9 PE=1 SV=1	S100A9	1	0.0108251	108.46	DLQNFLK(1)K	2	0.18971	1	1	0.0124658	87.323	DLQNFLK(1)K	2	0.76523	2
P06702	106	K	Protein S100-A9 OS=Homo sapiens OX=9606 GN=S100A9 PE=1 SV=1	S100A9								1	0.00107426	92.474	MHEGDEGPGHHHK(1)PGLGEGTP	3	-1.3423	2
P06702	93	K	Protein S100-A9 OS=Homo sapiens OX=9606 GN=S100A9 PE=1 SV=1	S100A9	1	3.45623e-11	178.53	LTWASHEK(1)MHEGDEGPGHHHKPGLGEGTP	3	-0.095208	1	0.999832	1.68249e-06	130.57	LTWASHEK(1)MHEGDEGPGHHHKPGLGEGTP	3	-0.61751	2
P06702	57	K	Protein S100-A9 OS=Homo sapiens OX=9606 GN=S100A9 PE=1 SV=1	S100A9								1	0.000506309	106.03	NEK(1)VIEHIMEDLDTNADK	3	0.0094698	1
P06703	26	K	Protein S100-A6 OS=Homo sapiens OX=9606 GN=S100A6 PE=1 SV=1	S100A6	1	0.000825807	143.03	EGDK(1)HTLSK	3	0.21623	4	1	0.000512162	143.03	EGDK(1)HTLSK	2	-0.042292	4
P06703	47	K	Protein S100-A6 OS=Homo sapiens OX=9606 GN=S100A6 PE=1 SV=1	S100A6								1	0.0327252	57.802	ELTIGSK(1)LQDAEIAR	2	1.3899	1
P06703	40	K	Protein S100-A6 OS=Homo sapiens OX=9606 GN=S100A6 PE=1 SV=1	S100A6	1	0.00024927	127.42	ELIQK(1)ELTIGSK	2	0.42042	1	1	6.18498e-06	166.55	ELIQK(1)ELTIGSK	2	0.54131	1
P06727	187	K	Apolipoprotein A-IV OS=Homo sapiens OX=9606 GN=APOA4 PE=1 SV=4	APOA4	1	0.0253682	69.716	PHADELK(1)AK	2	-0.33113	1
P06727	209	K	Apolipoprotein A-IV OS=Homo sapiens OX=9606 GN=APOA4 PE=1 SV=4	APOA4	1	0.03875	58.699	LTPYADEFK(1)VK	2	3.4625	1
P06727	253	K	Apolipoprotein A-IV OS=Homo sapiens OX=9606 GN=APOA4 PE=1 SV=4	APOA4	1	0.00413373	121.99	NAEELK(1)AR	2	0.53575	1
P06727	198	K	Apolipoprotein A-IV OS=Homo sapiens OX=9606 GN=APOA4 PE=1 SV=4	APOA4	1	0.000368062	123.75	IDQNVEELK(1)GR	2	-1.6618	1	1	0.00255313	98.257	IDQNVEELK(1)GR	2	-0.72988	1
P06733	92	K	Alpha-enolase OS=Homo sapiens OX=9606 GN=ENO1 PE=1 SV=2	ENO1	1	1.91203e-06	168.59	IDK(1)LMIEMDGTENK	2	-1.3727	4	1	6.76409e-09	191.33	IDK(1)LMIEMDGTENK	3	-0.4653	6
P06733	202	K	Alpha-enolase OS=Homo sapiens OX=9606 GN=ENO1 PE=1 SV=2	ENO1	1	2.03082e-22	264.52	YGK(1)DATNVGDEGGFAPNILENK	2	-0.1165	1	1	2.45016e-11	205.52	YGK(1)DATNVGDEGGFAPNILENK	2	-0.37085	2
P06733	420	K	Alpha-enolase OS=Homo sapiens OX=9606 GN=ENO1 PE=1 SV=2	ENO1	1	0.00074107	123.35	IEEELGSK(1)AK	2	-0.65565	1	1	0.000346412	134.77	IEEELGSK(1)AK	2	0.65364	2
P06733	281	K	Alpha-enolase OS=Homo sapiens OX=9606 GN=ENO1 PE=1 SV=2	ENO1	1	3.64394e-10	199.96	YISPDQLADLYK(1)SFIK	2	0.43493	3	1	0.00102531	97.073	YISPDQLADLYK(1)SFIK	3	-0.50922	1
P06733	335	K	Alpha-enolase OS=Homo sapiens OX=9606 GN=ENO1 PE=1 SV=2	ENO1	1	5.03727e-06	158.79	AVNEK(1)SCNCLLLK	2	-0.54811	3	1	2.07642e-08	179.57	AVNEK(1)SCNCLLLK	2	1.1815	4
P06733	358	K	Alpha-enolase OS=Homo sapiens OX=9606 GN=ENO1 PE=1 SV=2	ENO1	1	1.06719e-10	177.14	VNQIGSVTESLQACK(1)LAQANGWGVMVSHR	3	-0.064883	1	1	1.77206e-08	159.56	VNQIGSVTESLQACK(1)LAQANGWGVMVSHR	3	0.0042828	1
P06733	256	K	Alpha-enolase OS=Homo sapiens OX=9606 GN=ENO1 PE=1 SV=2	ENO1	1	0.00517083	95.741	SGK(1)YDLDFK	2	-0.43364	3	1	0.00432882	95.502	SGK(1)YDLDFK	2	0.58223	4
P06733	89	K	Alpha-enolase OS=Homo sapiens OX=9606 GN=ENO1 PE=1 SV=2	ENO1	1	1.62559e-08	235.49	LNVTEQEK(1)IDK	2	-0.2809	7	1	8.96476e-14	259.18	LNVTEQEK(1)IDK	2	1.9153	6
P06733	64	K	Alpha-enolase OS=Homo sapiens OX=9606 GN=ENO1 PE=1 SV=2	ENO1	1	3.56144e-08	222.28	GVSK(1)AVEHINK	3	0.63563	2	1	1.37792e-06	138.08	GVSK(1)AVEHINK	2	4.2638	4
P06733	239	K	Alpha-enolase OS=Homo sapiens OX=9606 GN=ENO1 PE=1 SV=2	ENO1	1	2.58895e-20	216.15	AGYTDK(1)VVIGMDVAASEFFR	2	0.29513	1	1	2.54613e-07	160.13	AGYTDK(1)VVIGMDVAASEFFR	3	-0.59024	1
P06733	262	K	Alpha-enolase OS=Homo sapiens OX=9606 GN=ENO1 PE=1 SV=2	ENO1	1	7.35586e-06	148.28	YDLDFK(1)SPDDPSR	2	-0.5482	4	1	0.0015634	101.95	YDLDFK(1)SPDDPSR	2	-0.027028	1
P06733	406	K	Alpha-enolase OS=Homo sapiens OX=9606 GN=ENO1 PE=1 SV=2	ENO1	1	0.00127359	129.4	LAK(1)YNQLLR	2	-0.14291	1	1	0.000523673	142.64	LAK(1)YNQLLR	2	-0.52999	2
P06733	80	K	Alpha-enolase OS=Homo sapiens OX=9606 GN=ENO1 PE=1 SV=2	ENO1	1	0.0111631	82.749	TIAPALVSK(1)K	2	-0.25881	2	1	0.00952843	81.338	TIAPALVSK(1)K	2	-0.23312	3
P06733	60	K	Alpha-enolase OS=Homo sapiens OX=9606 GN=ENO1 PE=1 SV=2	ENO1	1	0.0149174	84.568	YMGK(1)GVSK	2	-0.25585	2	1	0.0198089	78.77	YMGK(1)GVSK	2	-0.86883	3
P06733	5	K	Alpha-enolase OS=Homo sapiens OX=9606 GN=ENO1 PE=1 SV=2	ENO1	1	0.0294732	68.422	SILK(1)IHAR	2	0.13371	1	1	0.0171835	173.68	SILK(1)IHAR	2	0.013752	2
P06733	326	K	Alpha-enolase OS=Homo sapiens OX=9606 GN=ENO1 PE=1 SV=2	ENO1	1	2.6613e-36	336.79	FTASAGIQVVGDDLTVTNPK(1)R	2	0.22677	3	1	7.98808e-23	248.68	FTASAGIQVVGDDLTVTNPK(1)R	2	0.47108	5
P06733	103	K	Alpha-enolase OS=Homo sapiens OX=9606 GN=ENO1 PE=1 SV=2	ENO1	1	7.9756e-08	196.7	LMIEMDGTENK(1)SK	2	-0.38457	7	1	1.15999e-08	193.52	LMIEMDGTENK(1)SK	2	-2.7872	10
P06733	126	K	Alpha-enolase OS=Homo sapiens OX=9606 GN=ENO1 PE=1 SV=2	ENO1	1	0.00323313	98.033	AGAVEK(1)GVPLYR	3	0.28071	3	1	0.000221948	118.18	AGAVEK(1)GVPLYR	2	0.92517	4
P06733	228	K	Alpha-enolase OS=Homo sapiens OX=9606 GN=ENO1 PE=1 SV=2	ENO1	1	0.000308288	121.83	EGLELLK(1)TAIGK	2	0.00061713	1	1	1.65938e-05	145.9	EGLELLK(1)TAIGK	2	0.33777	1
P06733	71	K	Alpha-enolase OS=Homo sapiens OX=9606 GN=ENO1 PE=1 SV=2	ENO1	1	1.3551e-13	234.22	AVEHINK(1)TIAPALVSK	2	-0.64068	2	1	4.87784e-07	154.65	AVEHINK(1)TIAPALVSK	2	-0.4496	2
P06733	330	K	Alpha-enolase OS=Homo sapiens OX=9606 GN=ENO1 PE=1 SV=2	ENO1	1	0.00427088	120.46	IAK(1)AVNEK	2	1.2619	2	1	0.0106093	85.212	IAK(1)AVNEK	2	-0.60993	1
P06733	54	K	Alpha-enolase OS=Homo sapiens OX=9606 GN=ENO1 PE=1 SV=2	ENO1	1	6.13329e-06	128.98	AAVPSGASTGIYEALELRDNDK(1)TR	3	0.59471	2	1	3.86565e-07	152.48	AAVPSGASTGIYEALELRDNDK(1)TR	3	0.58231	3
P06733	233	K	Alpha-enolase OS=Homo sapiens OX=9606 GN=ENO1 PE=1 SV=2	ENO1	1	0.000366661	123.86	TAIGK(1)AGYTDK	2	0.35744	2	1	0.000298433	123.63	TAIGK(1)AGYTDK	2	-0.011626	3
P06733	28	K	Alpha-enolase OS=Homo sapiens OX=9606 GN=ENO1 PE=1 SV=2	ENO1	1	7.16939e-05	135.13	GNPTVEVDLFTSK(1)GLFR	2	-0.43367	2	1	2.16276e-07	161.94	GNPTVEVDLFTSK(1)GLFR	2	-0.028677	2
P06733	81	K	Alpha-enolase OS=Homo sapiens OX=9606 GN=ENO1 PE=1 SV=2	ENO1	1	0.00263568	120.15	K(1)LNVTEQEK	2	-0.29195	1	1	0.00094604	141.2	K(1)LNVTEQEK	2	-0.30966	2
P06733	193	K	Alpha-enolase OS=Homo sapiens OX=9606 GN=ENO1 PE=1 SV=2	ENO1	1	0.00201114	103.08	IGAEVYHNLK(1)NVIK	2	-0.30029	2	1	5.63364e-05	134.3	IGAEVYHNLK(1)NVIK	2	-0.36588	2
P06737	170	K	"Glycogen phosphorylase, liver form OS=Homo sapiens OX=9606 GN=PYGL PE=1 SV=4"	PYGL	1	4.00095e-05	164.57	YEYGIFNQK(1)IR	2	-0.3409	1	1	1.23236e-05	169.12	YEYGIFNQK(1)IR	2	-0.33177	1
P06737	514	K	"Glycogen phosphorylase, liver form OS=Homo sapiens OX=9606 GN=PYGL PE=1 SV=4"	PYGL	1	0.0188604	71.806	IGEDYVK(1)DLSQLTK	2	-2.8454	1
P06737	421	K	"Glycogen phosphorylase, liver form OS=Homo sapiens OX=9606 GN=PYGL PE=1 SV=4"	PYGL	1	0.00309043	99.815	IVALFPK(1)DVDR	2	1.0716	1	1	0.00800104	77.662	IVALFPK(1)DVDR	2	1.9023	1
P06737	29	K	"Glycogen phosphorylase, liver form OS=Homo sapiens OX=9606 GN=PYGL PE=1 SV=4"	PYGL	1	5.22623e-05	120.09	GIVGVENVAELK(1)K	2	1.4176	1
P06737	724	K	"Glycogen phosphorylase, liver form OS=Homo sapiens OX=9606 GN=PYGL PE=1 SV=4"	PYGL								1	0.00952843	81.338	IDDVAALDK(1)K	2	-0.71422	1
P06737	316	K	"Glycogen phosphorylase, liver form OS=Homo sapiens OX=9606 GN=PYGL PE=1 SV=4"	PYGL	1	0.0121663	88.294	ASK(1)FGSTR	2	1.5838	1	1	0.0425906	53.493	ASK(1)FGSTR	2	0.82101	1
P06737	470	K	"Glycogen phosphorylase, liver form OS=Homo sapiens OX=9606 GN=PYGL PE=1 SV=4"	PYGL								1	0.00163796	90.754	VFK(1)DFSELEPDKFQNK	3	0.76374	1
P06737	773	K	"Glycogen phosphorylase, liver form OS=Homo sapiens OX=9606 GN=PYGL PE=1 SV=4"	PYGL	1	0.00184731	105.98	FK(1)VFADYEAYVK	2	-0.073023	1	1	0.000220249	118.4	FK(1)VFADYEAYVK	2	-0.18243	1
P06737	465	K	"Glycogen phosphorylase, liver form OS=Homo sapiens OX=9606 GN=PYGL PE=1 SV=4"	PYGL	1	0.0212757	61.691	IHSDIVK(1)TK	3	-0.37825	1	1	0.000997921	126.24	IHSDIVK(1)TK	2	0.89448	2
P06744	252	K	Glucose-6-phosphate isomerase OS=Homo sapiens OX=9606 GN=GPI PE=1 SV=4	GPI								1	0.000161502	115.57	HFVALSTNTTK(1)VK	3	0.61285	2
P06744	366	K	Glucose-6-phosphate isomerase OS=Homo sapiens OX=9606 GN=GPI PE=1 SV=4	GPI	1	0.00934386	98.299	YITK(1)SGTR	2	-0.14148	1	1	0.0173094	75.213	YITK(1)SGTR	2	-0.07453	2
P06744	234	K	Glucose-6-phosphate isomerase OS=Homo sapiens OX=9606 GN=GPI PE=1 SV=4	GPI	1	9.84874e-07	168.98	EWFLQAAK(1)DPSAVAK	2	3.1072	1	1	2.39825e-05	140.24	EWFLQAAK(1)DPSAVAK	3	0.72046	2
P06744	226	K	Glucose-6-phosphate isomerase OS=Homo sapiens OX=9606 GN=GPI PE=1 SV=4	GPI								1	0.000449395	102.48	TFTTQETITNAETAK(1)EWFLQAAK	3	0.29653	1
P06744	12	K	Glucose-6-phosphate isomerase OS=Homo sapiens OX=9606 GN=GPI PE=1 SV=4	GPI	1	1.48278e-06	187.97	DPQFQK(1)LQQWYR	2	-0.40775	1	1	2.94306e-10	219.8	DPQFQK(1)LQQWYR	3	-0.49208	2
P06744	362	K	Glucose-6-phosphate isomerase OS=Homo sapiens OX=9606 GN=GPI PE=1 SV=4	GPI								1	1.49811e-22	267.67	FAAYFQQGDMESNGK(1)YITK	2	-0.28753	1
P06744	211	K	Glucose-6-phosphate isomerase OS=Homo sapiens OX=9606 GN=GPI PE=1 SV=4	GPI								1	3.62684e-07	124.98	TLAQLNPESSLFIIASK(1)TFTTQETITNAETAK	3	0.56818	1
P06744	454	K	Glucose-6-phosphate isomerase OS=Homo sapiens OX=9606 GN=GPI PE=1 SV=4	GPI	1	7.85585e-09	211.26	ELQAAGK(1)SPEDLER	2	-0.53103	3	1	2.98167e-17	255.3	ELQAAGK(1)SPEDLER	2	0.58679	8
P06744	466	K	Glucose-6-phosphate isomerase OS=Homo sapiens OX=9606 GN=GPI PE=1 SV=4	GPI								1	0.00605562	76.176	LLPHK(1)VFEGNRPTNSIVFTK	4	-0.3939	2
P06744	142	K	Glucose-6-phosphate isomerase OS=Homo sapiens OX=9606 GN=GPI PE=1 SV=4	GPI	1	0.0166932	74.92	SGDWK(1)GYTGK	2	-0.33847	1	1	0.0120027	74.92	SGDWK(1)GYTGK	2	-1.3724	2
P06744	241	K	Glucose-6-phosphate isomerase OS=Homo sapiens OX=9606 GN=GPI PE=1 SV=4	GPI	1	2.29694e-24	281.4	DPSAVAK(1)HFVALSTNTTK	2	0.12157	2	1	2.99104e-15	216.54	DPSAVAK(1)HFVALSTNTTK	3	-0.50705	2
P06744	524	K	Glucose-6-phosphate isomerase OS=Homo sapiens OX=9606 GN=GPI PE=1 SV=4	GPI								1	4.06977e-06	126.46	K(1)IEPELDGSAQVTSHDASTNGLINFIK	3	0.074829	2
P06744	73	K	Glucose-6-phosphate isomerase OS=Homo sapiens OX=9606 GN=GPI PE=1 SV=4	GPI	1	0.000790082	144.12	MLVDLAK(1)SR	2	-1.0221	4	1	0.000425498	146.81	MLVDLAK(1)SR	3	0.74587	4
P06744	423	K	Glucose-6-phosphate isomerase OS=Homo sapiens OX=9606 GN=GPI PE=1 SV=4	GPI	1	0.000440751	105.38	GLHHK(1)ILLANFLAQTEALMR	4	-0.76175	1	1	4.61701e-05	124.91	GLHHK(1)ILLANFLAQTEALMR	3	0.56605	3
P06744	130	K	Glucose-6-phosphate isomerase OS=Homo sapiens OX=9606 GN=GPI PE=1 SV=4	GPI	1	0.00334165	151.17	MK(1)SFCQR	2	-0.34324	2	1	0.0016112	158.38	MK(1)SFCQR	2	-0.80255	2
P06744	440	K	Glucose-6-phosphate isomerase OS=Homo sapiens OX=9606 GN=GPI PE=1 SV=4	GPI	1	0.00608195	109.86	GK(1)STEEAR	2	0.19724	1	1	0.00251881	125.5	GK(1)STEEAR	2	0.090453	1
P06744	124	K	Glucose-6-phosphate isomerase OS=Homo sapiens OX=9606 GN=GPI PE=1 SV=4	GPI								1	0.00630218	78.653	DVMPEVNK(1)VLDK	2	-2.3199	2
P06744	550	K	Glucose-6-phosphate isomerase OS=Homo sapiens OX=9606 GN=GPI PE=1 SV=4	GPI								0.999949	0.0384423	52.971	KIEPELDGSAQVTSHDASTNGLINFIK(1)QQR	4	-0.099954	1
P06744	34	K	Glucose-6-phosphate isomerase OS=Homo sapiens OX=9606 GN=GPI PE=1 SV=4	GPI	1	0.00670196	107.66	LFDANK(1)DR	2	-0.44089	1	1	0.00820116	94.302	LFDANK(1)DR	2	-0.71111	2
P06744	89	K	Glucose-6-phosphate isomerase OS=Homo sapiens OX=9606 GN=GPI PE=1 SV=4	GPI	1	2.67041e-06	170.52	MFNGEK(1)INYTEGR	2	-1.1708	5	1	1.81584e-11	184.24	MFNGEK(1)INYTEGR	2	0.58176	10
P06744	447	K	Glucose-6-phosphate isomerase OS=Homo sapiens OX=9606 GN=GPI PE=1 SV=4	GPI	1	0.0186969	89.296	K(1)ELQAAGK	2	1.4372	1
P06744	116	K	Glucose-6-phosphate isomerase OS=Homo sapiens OX=9606 GN=GPI PE=1 SV=4	GPI	1	4.10709e-10	185.95	SNTPILVDGK(1)DVMPEVNK	3	-0.55493	3	1	5.56564e-35	313.24	SNTPILVDGK(1)DVMPEVNK	2	-0.25865	7
P06746	148	K	DNA polymerase beta OS=Homo sapiens OX=9606 GN=POLB PE=1 SV=3	POLB	1	0.0578142	64.265	YFGDFEK(1)R	2	-0.2161	1
P06748	27	K	Nucleophosmin OS=Homo sapiens OX=9606 GN=NPM1 PE=1 SV=2	NPM1	1	0.0123509	87.639	ADK(1)DYHFK	3	0.62833	2	1	0.000991229	113.94	ADK(1)DYHFK	3	0.27093	3
P06748	32	K	Nucleophosmin OS=Homo sapiens OX=9606 GN=NPM1 PE=1 SV=2	NPM1	1	3.89149e-16	229.97	DYHFK(1)VDNDENEHQLSLR	3	-0.095238	10	1	2.42926e-05	137.45	DYHFK(1)VDNDENEHQLSLR	3	0.19593	9
P06748	250	K	Nucleophosmin OS=Homo sapiens OX=9606 GN=NPM1 PE=1 SV=2	NPM1	1	0.00438863	100.02	AK(1)MQASIEK	2	-3.9233	1	1	0.00379936	98.582	AK(1)MQASIEK	2	-2.4058	1
P06748	257	K	Nucleophosmin OS=Homo sapiens OX=9606 GN=NPM1 PE=1 SV=2	NPM1	1	3.52796e-06	165.63	MQASIEK(1)GGSLPK	2	-0.22729	1	1	3.01252e-06	152.54	MQASIEK(1)GGSLPK	2	-1.2	2
P06748	229	K	Nucleophosmin OS=Homo sapiens OX=9606 GN=NPM1 PE=1 SV=2	NPM1								1	0.0489539	73.039	GQESFK(1)K	2	-1.211	1
P06748	141	K	Nucleophosmin OS=Homo sapiens OX=9606 GN=NPM1 PE=1 SV=2	NPM1	1	0.00835701	113.7	LLSISGK(1)R	2	-0.21706	1	1	0.00271252	139.31	LLSISGK(1)R	2	-0.0524	1
P06748	212	K	Nucleophosmin OS=Homo sapiens OX=9606 GN=NPM1 PE=1 SV=2	NPM1								0.996988	0.016252	70.529	SNQNGK(0.997)DSK(0.003)PSSTPR	3	-0.33817	1
P06748	248	K	Nucleophosmin OS=Homo sapiens OX=9606 GN=NPM1 PE=1 SV=2	NPM1	1	3.61816e-05	166.33	GPSSVEDIK(1)AK	2	-1.1649	2	1	2.30931e-05	160.59	GPSSVEDIK(1)AK	2	-0.67907	1
P06748	239	K	Nucleophosmin OS=Homo sapiens OX=9606 GN=NPM1 PE=1 SV=2	NPM1	1	0.0326663	64.266	TPK(1)GPSSVEDIK	2	1.4921	1
P06748	273	K	Nucleophosmin OS=Homo sapiens OX=9606 GN=NPM1 PE=1 SV=2	NPM1	1	0.000107628	174.27	FINYVK(1)NCFR	2	-0.37822	1	1	4.1953e-06	196.25	FINYVK(1)NCFR	2	0.046077	1
P06748	267	K	Nucleophosmin OS=Homo sapiens OX=9606 GN=NPM1 PE=1 SV=2	NPM1	1	0.000845751	117.89	VEAK(1)FINYVK	2	-0.35127	1	1	0.00351616	95.099	VEAK(1)FINYVK	2	-0.51314	1
P06748	150	K	Nucleophosmin OS=Homo sapiens OX=9606 GN=NPM1 PE=1 SV=2	NPM1	1	0.00356295	96.143	SAPGGGSK(1)VPQK	2	0.34729	1	1	0.011792	74.533	SAPGGGSK(1)VPQK	2	-0.44219	1
P06753	227	K	Tropomyosin alpha-3 chain OS=Homo sapiens OX=9606 GN=TPM3 PE=1 SV=2	TPM3	1	1.07776e-19	291.57	EDKYEEEIK(1)ILTDK	2	0.48315	5
P06753	214	K	Tropomyosin alpha-3 chain OS=Homo sapiens OX=9606 GN=TPM3 PE=1 SV=2	TPM3	1	8.67593e-05	142.83	SLEAQAEK(1)YSQK	2	0.28992	2	1	2.6423e-10	222.28	SLEAQAEK(1)YSQK	2	0.29805	1
P06753	137	K	Tropomyosin alpha-3 chain OS=Homo sapiens OX=9606 GN=TPM3 PE=1 SV=2	TPM3	1	0.0203367	89.55	ALK(1)DEEK	2	-0.69788	1	1	0.00613848	115.46	ALK(1)DEEK	2	-0.43583	1
P06753	218	K	Tropomyosin alpha-3 chain OS=Homo sapiens OX=9606 GN=TPM3 PE=1 SV=2	TPM3	0.999999	1.66514e-14	266.78	YSQK(1)EDKYEEEIK	2	0.1027	4	1	3.34155e-12	237.53	YSQK(1)EDKYEEEIK	2	-0.33203	3
P06753	169	K	Tropomyosin alpha-3 chain OS=Homo sapiens OX=9606 GN=TPM3 PE=1 SV=2	TPM3	1	0.00807678	90.108	K(1)LVIIEGDLER	2	0.16368	1	1	0.000503406	96.89	K(1)LVIIEGDLER	2	-0.25946	1
P06753	141	K	Tropomyosin alpha-3 chain OS=Homo sapiens OX=9606 GN=TPM3 PE=1 SV=2	TPM3	0.986085	4.97839e-05	138.05	ALK(0.014)DEEK(0.986)MELQEIQLK	3	0.33307	1
P06753	232	K	Tropomyosin alpha-3 chain OS=Homo sapiens OX=9606 GN=TPM3 PE=1 SV=2	TPM3								1	0.00603468	116.3	ILTDK(1)LK	2	-0.057769	1
P06753	153	K	Tropomyosin alpha-3 chain OS=Homo sapiens OX=9606 GN=TPM3 PE=1 SV=2	TPM3								1	6.76282e-05	143.28	EAK(1)HIAEEADRK	3	-0.85397	4
P06865	409	K	Beta-hexosaminidase subunit alpha OS=Homo sapiens OX=9606 GN=HEXA PE=1 SV=2	HEXA	1	0.000106919	145.17	ELELVTK(1)AGFR	2	0.65133	1
P07099	91	K	Epoxide hydrolase 1 OS=Homo sapiens OX=9606 GN=EPHX1 PE=1 SV=1	EPHX1	1	0.0328057	53.342	FTPPLEDSCFHYGFNSNYLK(1)K	3	-0.48702	1
P07099	286	K	Epoxide hydrolase 1 OS=Homo sapiens OX=9606 GN=EPHX1 PE=1 SV=1	EPHX1	1	0.00229945	104.22	DVELLYPVK(1)EK	2	-0.18524	1	1	0.00267195	97.456	DVELLYPVK(1)EK	2	-0.40706	1
P07099	196	K	Epoxide hydrolase 1 OS=Homo sapiens OX=9606 GN=EPHX1 PE=1 SV=1	EPHX1	1	8.71456e-05	98.84	NHGLSDEHVFEVICPSIPGYGFSEASSK(1)K	4	0.038975	1
P07099	117	K	Epoxide hydrolase 1 OS=Homo sapiens OX=9606 GN=EPHX1 PE=1 SV=1	EPHX1	1	0.0578546	60.709	YPHFK(1)TK	2	3.0761	1
P07108	63	K	Acyl-CoA-binding protein OS=Homo sapiens OX=9606 GN=DBI PE=1 SV=2	DBI	1	0.0182418	70.942	WDAWNELK(1)GTSK	2	1.3406	1
P07108	55	K	Acyl-CoA-binding protein OS=Homo sapiens OX=9606 GN=DBI PE=1 SV=2	DBI	1	0.00611155	85.862	AK(1)WDAWNELK	2	1.2243	2	1	0.0032327	96.89	AK(1)WDAWNELK	2	0.42173	2
P07108	77	K	Acyl-CoA-binding protein OS=Homo sapiens OX=9606 GN=DBI PE=1 SV=2	DBI	1	0.00435222	95.502	AYINK(1)VEELK	2	1.2414	1
P07108	67	K	Acyl-CoA-binding protein OS=Homo sapiens OX=9606 GN=DBI PE=1 SV=2	DBI	1	0.0054341	94.302	GTSK(1)EDAMK	2	0.58187	1	1	0.00877459	69.628	GTSK(1)EDAMK	2	-0.056829	1
P07195	319	K	L-lactate dehydrogenase B chain OS=Homo sapiens OX=9606 GN=LDHB PE=1 SV=2	LDHB	1	0.000931504	113.93	K(1)SADTLWDIQK	2	-0.30014	2
P07195	310	K	L-lactate dehydrogenase B chain OS=Homo sapiens OX=9606 GN=LDHB PE=1 SV=2	LDHB	1	0.00613818	85.716	LK(1)DDEVAQLK	2	0.86255	2	1	0.000654398	117.81	LK(1)DDEVAQLK	2	0.16833	1
P07195	58	K	L-lactate dehydrogenase B chain OS=Homo sapiens OX=9606 GN=LDHB PE=1 SV=2	LDHB	1	1.29602e-05	144.33	SLADELALVDVLEDK(1)LK	3	-1.2946	1
P07195	60	K	L-lactate dehydrogenase B chain OS=Homo sapiens OX=9606 GN=LDHB PE=1 SV=2	LDHB	1	1.17973e-44	361.23	LK(1)GEMMDLQHGSLFLQTPK	3	0.7208	2	1	9.10043e-11	185.26	LK(1)GEMMDLQHGSLFLQTPK	2	-0.038528	3
P07195	308	K	L-lactate dehydrogenase B chain OS=Homo sapiens OX=9606 GN=LDHB PE=1 SV=2	LDHB	1	1.83225e-07	174.23	GLTSVINQK(1)LK	2	0.24036	2	1	2.85213e-11	198.85	GLTSVINQK(1)LK	2	0.2246	2
P07195	7	K	L-lactate dehydrogenase B chain OS=Homo sapiens OX=9606 GN=LDHB PE=1 SV=2	LDHB	1	9.97052e-07	157.86	EK(1)LIAPVAEEEATVPNNK	2	1.0663	1	1	7.30367e-07	150.11	EK(1)LIAPVAEEEATVPNNK	2	0.97409	1
P07195	318	K	L-lactate dehydrogenase B chain OS=Homo sapiens OX=9606 GN=LDHB PE=1 SV=2	LDHB	1	5.33068e-06	197.21	LKDDEVAQLK(1)K	2	0.15358	2	1	0.00128592	115.18	LKDDEVAQLK(1)K	2	-0.1799	2
P07195	156	K	L-lactate dehydrogenase B chain OS=Homo sapiens OX=9606 GN=LDHB PE=1 SV=2	LDHB	1	0.0282503	72.138	LSGLPK(1)HR	2	-0.14445	1	1	0.00732709	97.602	LSGLPK(1)HR	2	0.058913	1
P07195	82	K	L-lactate dehydrogenase B chain OS=Homo sapiens OX=9606 GN=LDHB PE=1 SV=2	LDHB	1	7.77759e-08	184.58	IVADK(1)DYSVTANSK	2	-0.61107	2	1	6.12343e-07	169.52	IVADK(1)DYSVTANSK	2	1.4656	3
P07237	247	K	Protein disulfide-isomerase OS=Homo sapiens OX=9606 GN=P4HB PE=1 SV=3	P4HB	1	0.0189431	61.801	HNQLPLVIEFTEQTAPK(1)IFGGEIK	3	1.0369	1	1	0.000889554	86.551	HNQLPLVIEFTEQTAPK(1)IFGGEIK	3	0.32906	1
P07237	254	K	Protein disulfide-isomerase OS=Homo sapiens OX=9606 GN=P4HB PE=1 SV=3	P4HB	1	9.07471e-07	147.64	IFGGEIK(1)THILLFLPK	3	-1.1935	1
P07237	200	K	Protein disulfide-isomerase OS=Homo sapiens OX=9606 GN=P4HB PE=1 SV=3	P4HB	1	0.00189407	102.52	YQLDK(1)DGVVLFK	2	-0.22076	5	1	2.01926e-07	159.83	YQLDK(1)DGVVLFK	2	-0.35896	3
P07237	271	K	Protein disulfide-isomerase OS=Homo sapiens OX=9606 GN=P4HB PE=1 SV=3	P4HB	1	1.44432e-07	182.46	SVSDYDGK(1)LSNFK	2	-1.5024	7	1	2.0865e-08	179.42	SVSDYDGK(1)LSNFK	2	0.48984	4
P07237	385	K	Protein disulfide-isomerase OS=Homo sapiens OX=9606 GN=P4HB PE=1 SV=3	P4HB	1	0.00194929	110.53	NFEDVAFDEK(1)K	3	0.055188	2	1	0.000534687	121.83	NFEDVAFDEK(1)K	2	3.2258	4
P07237	415	K	Protein disulfide-isomerase OS=Homo sapiens OX=9606 GN=P4HB PE=1 SV=3	P4HB								1	8.3312e-08	174.9	LGETYK(1)DHENIVIAK	3	-0.031132	2
P07237	352	K	Protein disulfide-isomerase OS=Homo sapiens OX=9606 GN=P4HB PE=1 SV=3	P4HB	1	1.95962e-07	176.89	IK(1)PHLMSQELPEDWDK	2	-0.011466	4	1	0.000863639	99.747	IK(1)PHLMSQELPEDWDK	3	-0.071476	2
P07237	328	K	Protein disulfide-isomerase OS=Homo sapiens OX=9606 GN=P4HB PE=1 SV=3	P4HB	1	0.00107741	110.39	YK(1)PESEELTAER	2	0.096459	1
P07237	436	K	Protein disulfide-isomerase OS=Homo sapiens OX=9606 GN=P4HB PE=1 SV=3	P4HB	1	1.99354e-22	275.75	MDSTANEVEAVK(1)VHSFPTLK	2	0.33083	2	1	6.91092e-23	246.18	MDSTANEVEAVK(1)VHSFPTLK	2	0.80793	3
P07237	103	K	Protein disulfide-isomerase OS=Homo sapiens OX=9606 GN=P4HB PE=1 SV=3	P4HB	1	0.00637809	89.142	GYPTIK(1)FFR	2	0.29224	1	1	0.00539505	89.298	GYPTIK(1)FFR	2	-0.41838	1
P07237	81	K	Protein disulfide-isomerase OS=Homo sapiens OX=9606 GN=P4HB PE=1 SV=3	P4HB	1	2.20928e-22	276.71	LAK(1)VDATEESDLAQQYGVR	2	0.54834	4	1	6.73536e-30	292.03	LAK(1)VDATEESDLAQQYGVR	2	0.49925	3
P07237	276	K	Protein disulfide-isomerase OS=Homo sapiens OX=9606 GN=P4HB PE=1 SV=3	P4HB	1	1.64662e-05	166.69	LSNFK(1)TAAESFK	3	0.10986	2	1	0.00116664	106.16	LSNFK(1)TAAESFK	3	-1.7808	2
P07237	366	K	Protein disulfide-isomerase OS=Homo sapiens OX=9606 GN=P4HB PE=1 SV=3	P4HB	1	0.000680138	101.5	IKPHLMSQELPEDWDK(1)QPVK	4	2.0844	2	0.999926	0.034156	49.188	IKPHLMSQELPEDWDK(1)QPVK	4	3.9651	1
P07237	65	K	Protein disulfide-isomerase OS=Homo sapiens OX=9606 GN=P4HB PE=1 SV=3	P4HB	1	0.00381618	94.692	ALAPEYAK(1)AAGK	2	0.013987	1	1	0.0027776	94.692	ALAPEYAK(1)AAGK	2	0.072498	1
P07237	130	K	Protein disulfide-isomerase OS=Homo sapiens OX=9606 GN=P4HB PE=1 SV=3	P4HB	1	6.73546e-06	183.65	EADDIVNWLK(1)K	2	0.022144	1	1	2.9421e-05	164.96	EADDIVNWLK(1)K	2	-0.27754	1
P07237	114	K	Protein disulfide-isomerase OS=Homo sapiens OX=9606 GN=P4HB PE=1 SV=3	P4HB	1	8.54145e-08	186.81	NGDTASPK(1)EYTAGR	2	-0.28804	5	1	6.31382e-08	178.81	NGDTASPK(1)EYTAGR	2	-0.017567	5
P07237	375	K	Protein disulfide-isomerase OS=Homo sapiens OX=9606 GN=P4HB PE=1 SV=3	P4HB	1	2.10558e-07	178.65	VLVGK(1)NFEDVAFDEK	3	-0.26211	3	1	3.25827e-07	164.81	VLVGK(1)NFEDVAFDEK	3	-0.2977	3
P07237	31	K	Protein disulfide-isomerase OS=Homo sapiens OX=9606 GN=P4HB PE=1 SV=3	P4HB	1	0.00232804	99.283	K(1)SNFAEALAAHK	2	1.275	2	1	0.000282791	125.22	K(1)SNFAEALAAHK	2	0.33688	1
P07237	424	K	Protein disulfide-isomerase OS=Homo sapiens OX=9606 GN=P4HB PE=1 SV=3	P4HB	1	6.3689e-45	357.71	DHENIVIAK(1)MDSTANEVEAVK	2	0.078677	4	1	3.75113e-23	254.72	DHENIVIAK(1)MDSTANEVEAVK	3	1.0831	2
P07237	283	K	Protein disulfide-isomerase OS=Homo sapiens OX=9606 GN=P4HB PE=1 SV=3	P4HB	1	0.00167951	117.04	TAAESFK(1)GK	2	0.83097	2	1	0.00294317	103.56	TAAESFK(1)GK	2	0.36603	2
P07237	409	K	Protein disulfide-isomerase OS=Homo sapiens OX=9606 GN=P4HB PE=1 SV=3	P4HB	1	0.00375619	78.202	QLAPIWDK(1)LGETYK	2	1.4657	2
P07237	222	K	Protein disulfide-isomerase OS=Homo sapiens OX=9606 GN=P4HB PE=1 SV=3	P4HB	1	3.27128e-10	184.99	NNFEGEVTK(1)ENLLDFIK	2	-1.3198	2	1	3.94185e-05	137.68	NNFEGEVTK(1)ENLLDFIK	3	-0.61266	2
P07237	370	K	Protein disulfide-isomerase OS=Homo sapiens OX=9606 GN=P4HB PE=1 SV=3	P4HB	1	0.00464538	104.75	QPVK(1)VLVGK	1	0.050566	1
P07237	309	K	Protein disulfide-isomerase OS=Homo sapiens OX=9606 GN=P4HB PE=1 SV=3	P4HB	1	0.00524378	133.12	K(1)EECPAVR	2	0.10119	1	1	0.00277002	138.78	K(1)EECPAVR	2	-0.39857	1
P07237	230	K	Protein disulfide-isomerase OS=Homo sapiens OX=9606 GN=P4HB PE=1 SV=3	P4HB	1	1.08172e-06	142.32	ENLLDFIK(1)HNQLPLVIEFTEQTAPK	3	-0.76926	1	1	6.94372e-06	137.58	ENLLDFIK(1)HNQLPLVIEFTEQTAPK	3	-0.88281	2
P07237	71	K	Protein disulfide-isomerase OS=Homo sapiens OX=9606 GN=P4HB PE=1 SV=3	P4HB	1	0.000908967	140.5	LK(1)AEGSEIR	2	0.44962	2	1	0.00178354	110.31	LK(1)AEGSEIR	2	0.97805	1
P07237	207	K	Protein disulfide-isomerase OS=Homo sapiens OX=9606 GN=P4HB PE=1 SV=3	P4HB	0.999998	0.00574434	79.492	YQLDKDGVVLFK(1)K	3	0.074417	1	0.99989	0.0212816	58.626	YQLDKDGVVLFK(1)K	3	0.59415	1
P07237	308	K	Protein disulfide-isomerase OS=Homo sapiens OX=9606 GN=P4HB PE=1 SV=3	P4HB	1	0.00432429	109.86	ILEFFGLK(1)K	2	-0.3467	1	1	0.00374545	107.66	ILEFFGLK(1)K	2	-0.90313	1
P07237	326	K	Protein disulfide-isomerase OS=Homo sapiens OX=9606 GN=P4HB PE=1 SV=3	P4HB	0.991899	2.62482e-05	122.59	LITLEEEMTK(0.992)YK(0.008)PESEELTAER	3	-0.69712	1	0.987061	6.39489e-11	188.8	LITLEEEMTK(0.987)YK(0.013)PESEELTAER	3	-0.5625	1
P07237	444	K	Protein disulfide-isomerase OS=Homo sapiens OX=9606 GN=P4HB PE=1 SV=3	P4HB	1	2.37216e-05	142.1	VHSFPTLK(1)FFPASADR	3	0.68213	2	1	2.18198e-07	167.73	VHSFPTLK(1)FFPASADR	2	0.6391	2
P07237	467	K	Protein disulfide-isomerase OS=Homo sapiens OX=9606 GN=P4HB PE=1 SV=3	P4HB	1	0.0130152	122.79	TLDGFK(1)K	2	0.53021	2	1	0.0357982	79.116	TLDGFK(1)K	2	0.34181	2
P07305	40	K	Histone H1.0 OS=Homo sapiens OX=9606 GN=H1-0 PE=1 SV=3	H1-0	1	1.16607e-06	155.43	YSDMIVAAIQAEK(1)NR	3	-0.33044	1	1	0.000400117	107.35	YSDMIVAAIQAEK(1)NR	3	-0.18874	1
P07305	59	K	Histone H1.0 OS=Homo sapiens OX=9606 GN=H1-0 PE=1 SV=3	H1-0	1	9.38478e-15	248.36	SHYK(1)VGENADSQIK	2	0.20943	2	1	1.81283e-09	205.86	SHYK(1)VGENADSQIK	2	0.3003	1
P07305	97	K	Histone H1.0 OS=Homo sapiens OX=9606 GN=H1-0 PE=1 SV=3	H1-0	1	0.00437672	119.27	LAK(1)SDEPK	2	-0.53529	1	1	0.0289035	65.252	LAK(1)SDEPK	2	-1.4855	1
P07305	155	K	Histone H1.0 OS=Homo sapiens OX=9606 GN=H1-0 PE=1 SV=3	H1-0	1	0.0359932	86.866	LAATPK(1)K	2	-0.20137	1
P07305	27	K	Histone H1.0 OS=Homo sapiens OX=9606 GN=H1-0 PE=1 SV=3	H1-0	1	0.0066059	75.334	STDHPK(1)YSDMIVAAIQAEK	3	1.8125	2	1	0.00170821	85.231	STDHPK(1)YSDMIVAAIQAEK	3	-0.40976	1
P07305	69	K	Histone H1.0 OS=Homo sapiens OX=9606 GN=H1-0 PE=1 SV=3	H1-0								1	0.00119043	103.88	VGENADSQIK(1)LSIK	2	-0.36418	1
P07305	139	K	Histone H1.0 OS=Homo sapiens OX=9606 GN=H1-0 PE=1 SV=3	H1-0	0.92464	0.047293	77.318	K(0.075)PK(0.925)ATPVK	2	0.32297	1
P07305	55	K	Histone H1.0 OS=Homo sapiens OX=9606 GN=H1-0 PE=1 SV=3	H1-0	1	0.0234133	82.671	YIK(1)SHYK	2	2.524	1	1	0.0141925	94.662	YIK(1)SHYK	2	0.94101	1
P07339	357	K	Cathepsin D OS=Homo sapiens OX=9606 GN=CTSD PE=1 SV=1	CTSD	1	0.0623167	43.991	LSPEDYTLK(1)VSQAGK	2	3.141	1	1	0.0240926	48.177	LSPEDYTLK(1)VSQAGK	3	0.11373	1
P07339	331	K	Cathepsin D OS=Homo sapiens OX=9606 GN=CTSD PE=1 SV=1	CTSD	1	0.000233782	83.879	AIGAVPLIQGEYMIPCEK(1)VSTLPAITLK	3	-1.1167	1
P07339	127	K	Cathepsin D OS=Homo sapiens OX=9606 GN=CTSD PE=1 SV=1	CTSD	1	0.000412654	120.09	YNSDK(1)SSTYVK	2	0.76643	1	1	0.000364105	118.03	YNSDK(1)SSTYVK	2	2.4436	1
P07339	345	K	Cathepsin D OS=Homo sapiens OX=9606 GN=CTSD PE=1 SV=1	CTSD								1	0.0270828	74.717	LGGK(1)GYK	2	-0.63712	1
P07339	253	K	Cathepsin D OS=Homo sapiens OX=9606 GN=CTSD PE=1 SV=1	CTSD	1	1.00347e-10	195.6	DPDAQPGGELMLGGTDSK(1)YYK	2	0.48445	4	1	2.51157e-07	167.69	DPDAQPGGELMLGGTDSK(1)YYK	3	-0.62593	5
P07339	348	K	Cathepsin D OS=Homo sapiens OX=9606 GN=CTSD PE=1 SV=1	CTSD	1	6.12151e-05	145.25	GYK(1)LSPEDYTLK	2	-0.37762	2	1	0.00435024	83.499	GYK(1)LSPEDYTLK	2	-0.45128	1
P07339	122	K	Cathepsin D OS=Homo sapiens OX=9606 GN=CTSD PE=1 SV=1	CTSD	1	4.68734e-05	136.48	LLDIACWIHHK(1)YNSDK	4	-3.1517	3	1	0.00280916	78.069	LLDIACWIHHK(1)YNSDK	4	-0.9829	1
P07339	267	K	Cathepsin D OS=Homo sapiens OX=9606 GN=CTSD PE=1 SV=1	CTSD	1	3.40322e-07	156.74	K(1)AYWQVHLDQVEVASGLTLCK	3	0.1281	1
P07339	341	K	Cathepsin D OS=Homo sapiens OX=9606 GN=CTSD PE=1 SV=1	CTSD	1	0.0039042	90.685	VSTLPAITLK(1)LGGK	2	0.90961	1	1	0.00389794	80.979	VSTLPAITLK(1)LGGK	2	0.8274	1
P07355	104	K	Annexin A2 OS=Homo sapiens OX=9606 GN=ANXA2 PE=1 SV=2	ANXA2	1	6.66993e-09	160.92	SALSGHLETVILGLLK(1)TPAQYDASELK	3	-0.25231	1	1	1.3616e-08	164.31	SALSGHLETVILGLLK(1)TPAQYDASELK	3	1.6761	1
P07355	176	K	Annexin A2 OS=Homo sapiens OX=9606 GN=ANXA2 PE=1 SV=2	ANXA2	1	0.00143957	124.34	LMVALAK(1)GR	2	-0.81738	5	1	0.0359468	65.038	LMVALAK(1)GR	2	-0.25025	2
P07355	148	K	Annexin A2 OS=Homo sapiens OX=9606 GN=ANXA2 PE=1 SV=2	ANXA2	1	0.0110274	110.36	VYK(1)EMYK	2	0.27707	2	1	0.0131592	97.068	VYK(1)EMYK	2	1.177	2
P07355	47	K	Annexin A2 OS=Homo sapiens OX=9606 GN=ANXA2 PE=1 SV=2	ANXA2	1	0.000115792	140.07	DALNIETAIK(1)TK	2	3.3838	2	1	5.72126e-05	140.07	DALNIETAIK(1)TK	2	3.508	2
P07355	313	K	Annexin A2 OS=Homo sapiens OX=9606 GN=ANXA2 PE=1 SV=2	ANXA2	1	0.000273048	116.54	YGK(1)SLYYYIQQDTK	2	0.11238	1	1	1.46314e-05	142.89	YGK(1)SLYYYIQQDTK	2	1.0967	1
P07355	233	K	Annexin A2 OS=Homo sapiens OX=9606 GN=ANXA2 PE=1 SV=2	ANXA2	1	4.28328e-12	245.58	YK(1)SYSPYDMLESIR	3	-0.86824	5	1	8.42211e-09	186.46	YK(1)SYSPYDMLESIR	3	-0.37398	6
P07355	204	K	Annexin A2 OS=Homo sapiens OX=9606 GN=ANXA2 PE=1 SV=2	ANXA2	1	0.0113772	86.794	DLYDAGVK(1)R	3	0.22616	4	1	0.00105742	138.9	DLYDAGVK(1)R	2	0.67455	3
P07355	115	K	Annexin A2 OS=Homo sapiens OX=9606 GN=ANXA2 PE=1 SV=2	ANXA2	1	1.0504e-15	270.45	TPAQYDASELK(1)ASMK	2	-0.24773	9	1	1.63609e-13	228.62	TPAQYDASELK(1)ASMK	3	0.9257	8
P07355	302	K	Annexin A2 OS=Homo sapiens OX=9606 GN=ANXA2 PE=1 SV=2	ANXA2	1	0.00470289	98.299	SEVDMLK(1)IR	3	-1.0242	5	1	0.00432385	95.531	SEVDMLK(1)IR	2	-0.49274	5
P07355	49	K	Annexin A2 OS=Homo sapiens OX=9606 GN=ANXA2 PE=1 SV=2	ANXA2	1	1.11417e-06	157.86	TK(1)GVDEVTIVNILTNR	2	0.34018	2	1	2.23232e-05	137.17	TK(1)GVDEVTIVNILTNR	2	-0.60912	2
P07355	28	K	Annexin A2 OS=Homo sapiens OX=9606 GN=ANXA2 PE=1 SV=2	ANXA2	1	2.96019e-09	172.06	LSLEGDHSTPPSAYGSVK(1)AYTNFDAER	3	0.15471	2	1	2.80251e-06	127.3	LSLEGDHSTPPSAYGSVK(1)AYTNFDAER	3	-0.095086	2
P07355	212	K	Annexin A2 OS=Homo sapiens OX=9606 GN=ANXA2 PE=1 SV=2	ANXA2	1	4.81314e-05	138.31	GTDVPK(1)WISIMTER	3	-0.98767	4	1	4.51227e-05	130.27	GTDVPK(1)WISIMTER	2	0.39784	2
P07355	169	K	Annexin A2 OS=Homo sapiens OX=9606 GN=ANXA2 PE=1 SV=2	ANXA2	1	0.00835701	113.7	K(1)LMVALAK(1)GR	2	2.2227	2	1	0.00408829	114.78	K(1)LMVALAK	2	0.15967	2
P07355	279	K	Annexin A2 OS=Homo sapiens OX=9606 GN=ANXA2 PE=1 SV=2	ANXA2	1	0.00477877	114.78	LYDSMK(1)GK	2	-0.53436	6	1	0.00657236	100.45	LYDSMK(1)GK	2	0.064169	4
P07355	324	K	Annexin A2 OS=Homo sapiens OX=9606 GN=ANXA2 PE=1 SV=2	ANXA2	1	7.53911e-24	285.13	SLYYYIQQDTK(1)GDYQK	2	-0.26556	3	1	3.74299e-20	264.84	SLYYYIQQDTK(1)GDYQK	2	0.013527	2
P07355	152	K	Annexin A2 OS=Homo sapiens OX=9606 GN=ANXA2 PE=1 SV=2	ANXA2	1	2.36438e-07	169.39	EMYK(1)TDLEK	2	0.1082	4	1	0.000720551	135.83	EMYK(1)TDLEK	2	0.31032	5
P07355	157	K	Annexin A2 OS=Homo sapiens OX=9606 GN=ANXA2 PE=1 SV=2	ANXA2	1	3.88387e-18	260.28	TDLEK(1)DIISDTSGDFRK	3	1.0334	19	1	1.67907e-26	278.41	TDLEK(1)DIISDTSGDFR	2	-0.30483	15
P07355	227	K	Annexin A2 OS=Homo sapiens OX=9606 GN=ANXA2 PE=1 SV=2	ANXA2	1	0.00435682	85.355	SVPHLQK(1)VFDR	2	-0.88094	4	1	0.0022917	88.681	SVPHLQK(1)VFDR	3	-0.1748	4
P07357	479	K	Complement component C8 alpha chain OS=Homo sapiens OX=9606 GN=C8A PE=1 SV=2	C8A								1	0.0150166	64.374	HTSLGPLEAK(1)R	3	0.21527	1
P07384	631	K	Calpain-1 catalytic subunit OS=Homo sapiens OX=9606 GN=CAPN1 PE=1 SV=1	CAPN1	1	2.15829e-08	188.29	FDLDK(1)SGSMSAYEMR	2	-1.3762	1	1	7.38785e-10	195.25	FDLDK(1)SGSMSAYEMR	2	-1.4856	1
P07384	84	K	Calpain-1 catalytic subunit OS=Homo sapiens OX=9606 GN=CAPN1 PE=1 SV=1	CAPN1	1	0.0373088	73.039	TYGIK(1)WK	2	0.24725	1	1	0.0328387	70.268	TYGIK(1)WK	2	0.23742	1
P07384	328	K	Calpain-1 catalytic subunit OS=Homo sapiens OX=9606 GN=CAPN1 PE=1 SV=1	CAPN1								1	0.0046978	84.687	VK(1)MEDGEFWMSFR	2	-1.5639	1
P07384	564	K	Calpain-1 catalytic subunit OS=Homo sapiens OX=9606 GN=CAPN1 PE=1 SV=1	CAPN1								1	0.0178539	71.933	QLAGEDMEISVK(1)ELR	2	-0.71473	1
P07384	280	K	Calpain-1 catalytic subunit OS=Homo sapiens OX=9606 GN=CAPN1 PE=1 SV=1	CAPN1								1	0.0365813	55.401	GHAYSVTGAK(1)QVNYR	2	2.1497	1
P07384	79	K	Calpain-1 catalytic subunit OS=Homo sapiens OX=9606 GN=CAPN1 PE=1 SV=1	CAPN1	1	0.000135533	133.81	DLGPNSSK(1)TYGIK	2	-0.18931	1
P07384	583	K	Calpain-1 catalytic subunit OS=Homo sapiens OX=9606 GN=CAPN1 PE=1 SV=1	CAPN1	1	0.00445815	98.943	TK(1)GFSLESCR	2	0.20155	1	1	0.000458253	94.692	TK(1)GFSLESCR	2	-0.12559	1
P07384	36	K	Calpain-1 catalytic subunit OS=Homo sapiens OX=9606 GN=CAPN1 PE=1 SV=1	CAPN1								1	8.02463e-05	115.31	HENAIK(1)YLGQDYEQLR	3	0.48637	1
P07384	654	K	Calpain-1 catalytic subunit OS=Homo sapiens OX=9606 GN=CAPN1 PE=1 SV=1	CAPN1	1	0.00625535	103.55	K(1)LYELIITR	2	0.13398	1	1	0.00215105	116.3	K(1)LYELIITR	2	-0.041191	1
P07384	359	K	Calpain-1 catalytic subunit OS=Homo sapiens OX=9606 GN=CAPN1 PE=1 SV=1	CAPN1								1	0.0208587	53.995	LEICNLTPDALK(1)SR	3	-0.21024	1
P07437	297	K	Tubulin beta chain OS=Homo sapiens OX=9606 GN=TUBB PE=1 SV=2	TUBB	1	0.0219505	58.627	ALTVPELTQQVFDAK(1)NMMAACDPR	4	-0.30582	2	1	0.00110091	80.061	ALTVPELTQQVFDAK(1)NMMAACDPR	3	-0.24054	1
P07437	324	K	Tubulin beta chain OS=Homo sapiens OX=9606 GN=TUBB PE=1 SV=2	TUBB	1	9.93748e-11	210.35	MSMK(1)EVDEQMLNVQNK	2	0.29025	2	1	1.43196e-14	225.79	MSMK(1)EVDEQMLNVQNK	3	0.23649	4
P07437	58	K	Tubulin beta chain OS=Homo sapiens OX=9606 GN=TUBB PE=1 SV=2	TUBB	1	2.99109e-13	218.15	ISVYYNEATGGK(1)YVPR	2	0.69097	2	1	3.30942e-07	162.26	ISVYYNEATGGK(1)YVPR	2	0.96849	2
P07478	240	K	Trypsin-2 OS=Homo sapiens OX=9606 GN=PRSS2 PE=1 SV=1	PRSS2	1	1.3438e-06	153.11	VYNYVDWIK(1)DTIAANS	2	2.0513	1
P07478	231	K	Trypsin-2 OS=Homo sapiens OX=9606 GN=PRSS2 PE=1 SV=1	PRSS2	1	0.00105966	103.01	NRPGVYTK(1)VYNYVDWIK	3	-0.085822	1
P07478	112	K	Trypsin-2 OS=Homo sapiens OX=9606 GN=PRSS2 PE=1 SV=1	PRSS2	1	0.00121326	89.011	TLDNDILLIK(1)LSSPAVINSR	3	0.0051883	1
P07478	98	K	Trypsin-2 OS=Homo sapiens OX=9606 GN=PRSS2 PE=1 SV=1	PRSS2	1	0.00349185	147.69	HPK(1)YNSR	2	0.10186	2	1	0.00592822	117.16	HPK(1)YNSR	2	-0.26083	1
P07585	102	K	Decorin OS=Homo sapiens OX=9606 GN=DCN PE=1 SV=1	DCN	1	0.0187754	78.149	DGDFK(1)NLK	2	-0.12214	2
P07585	97	K	Decorin OS=Homo sapiens OX=9606 GN=DCN PE=1 SV=1	DCN	1	0.000640561	128.6	ITEIK(1)DGDFK	2	1.3009	4	1	0.00131971	108.98	ITEIK(1)DGDFK	2	-0.24712	2
P07585	138	K	Decorin OS=Homo sapiens OX=9606 GN=DCN PE=1 SV=1	DCN	1	0.0443063	60.59	LYLSK(1)NQLK	2	1.5306	1	1	0.0273848	61.999	LYLSK(1)NQLK	2	1.2144	1
P07585	142	K	Decorin OS=Homo sapiens OX=9606 GN=DCN PE=1 SV=1	DCN	1	0.0414089	60.91	NQLK(1)ELPEK	2	-3.9214	1
P07585	130	K	Decorin OS=Homo sapiens OX=9606 GN=DCN PE=1 SV=1	DCN	1	0.0208952	70.412	VSPGAFTPLVK(1)LER	2	-0.26436	1
P07585	280	K	Decorin OS=Homo sapiens OX=9606 GN=DCN PE=1 SV=1	DCN	1	4.16161e-06	182.64	ELHLDNNK(1)LTR	2	2.278	3	1	0.0037558	90.15	ELHLDNNK(1)LTR	2	2.704	2
P07585	74	K	Decorin OS=Homo sapiens OX=9606 GN=DCN PE=1 SV=1	DCN	1	0.0483325	52.344	VVQCSDLGLDK(1)VPK	2	0.90986	1	1	0.00326741	86.313	VVQCSDLGLDK(1)VPK	2	0.22592	1
P07602	344	K	Prosaposin OS=Homo sapiens OX=9606 GN=PSAP PE=1 SV=2	PSAP	1	0.00431123	91.855	EILDAFDK(1)MCSK	2	-2.1967	1
P07602	413	K	Prosaposin OS=Homo sapiens OX=9606 GN=PSAP PE=1 SV=2	PSAP	1	0.00832594	92.051	DGGFCEVCK(1)K	2	-1.9092	1
P07602	414	K	Prosaposin OS=Homo sapiens OX=9606 GN=PSAP PE=1 SV=2	PSAP	1	0.00341489	145.34	K(1)LVGYLDR	2	0.92038	1	1	0.0186429	83.206	K(1)LVGYLDR	2	1.2087	1
P07686	414	K	Beta-hexosaminidase subunit beta OS=Homo sapiens OX=9606 GN=HEXB PE=1 SV=3	HEXB	1	0.00283131	99.283	AK(1)LAPGTIVEVWK	2	-1.1743	1
P07686	374	K	Beta-hexosaminidase subunit beta OS=Homo sapiens OX=9606 GN=HEXB PE=1 SV=3	HEXB	1	0.00580829	93.162	QK(1)GFGTDFK	2	-3.9349	1	1	0.00334032	101.25	QK(1)GFGTDFK	2	0.7818	1
P07686	217	K	Beta-hexosaminidase subunit beta OS=Homo sapiens OX=9606 GN=HEXB PE=1 SV=3	HEXB	1	0.00209029	107.9	HYLPVK(1)IILK	2	2.3661	1	1	0.0423166	52.403	HYLPVK(1)IILK	2	-0.18056	1
P07686	381	K	Beta-hexosaminidase subunit beta OS=Homo sapiens OX=9606 GN=HEXB PE=1 SV=3	HEXB	1	0.0190375	91.041	GFGTDFK(1)K	2	-1.5015	1
P07686	161	K	Beta-hexosaminidase subunit beta OS=Homo sapiens OX=9606 GN=HEXB PE=1 SV=3	HEXB	1	0.0615878	44.349	EPVAVLK(1)ANR	2	-0.19778	1	1	0.0204358	73.248	EPVAVLK(1)ANR	2	-0.5794	1
P07686	412	K	Beta-hexosaminidase subunit beta OS=Homo sapiens OX=9606 GN=HEXB PE=1 SV=3	HEXB	1	9.52595e-05	137.17	GSIVWQEVFDDK(1)AK	2	3.53	1	1	1.76479e-06	152.67	GSIVWQEVFDDK(1)AK	2	2.1356	1
P07737	54	K	Profilin-1 OS=Homo sapiens OX=9606 GN=PFN1 PE=1 SV=2	PFN1	1	0.00214776	95.651	TFVNITPAEVGVLVGK(1)DR	2	-0.86886	1	1	8.27271e-05	117.84	TFVNITPAEVGVLVGK(1)DR	3	-0.35619	1
P07737	38	K	Profilin-1 OS=Homo sapiens OX=9606 GN=PFN1 PE=1 SV=2	PFN1	1	0.000103345	100.93	DSPSVWAAVPGK(1)TFVNITPAEVGVLVGK	3	-0.61045	1	1	0.000347622	89.055	DSPSVWAAVPGK(1)TFVNITPAEVGVLVGK	3	1.2436	1
P07737	91	K	Profilin-1 OS=Homo sapiens OX=9606 GN=PFN1 PE=1 SV=2	PFN1	1	1.48333e-06	150.21	TK(1)STGGAPTFNVTVTK	3	0.7664	2	1	8.87237e-05	126.63	TK(1)STGGAPTFNVTVTK	3	0.35732	2
P07737	105	K	Profilin-1 OS=Homo sapiens OX=9606 GN=PFN1 PE=1 SV=2	PFN1	1	0.00081802	109.15	STGGAPTFNVTVTK(1)TDK	2	0.31995	1	1	5.68421e-05	134.18	STGGAPTFNVTVTK(1)TDK	2	0.21406	1
P07737	126	K	Profilin-1 OS=Homo sapiens OX=9606 GN=PFN1 PE=1 SV=2	PFN1	1	1.50487e-06	207.68	EGVHGGLINK(1)K	2	-1.0673	1	1	1.6772e-05	170.95	EGVHGGLINK(1)K	3	0.074813	2
P07737	108	K	Profilin-1 OS=Homo sapiens OX=9606 GN=PFN1 PE=1 SV=2	PFN1	1	1.22653e-06	205.18	TDK(1)TLVLLMGK	2	0.013693	3	1	8.44241e-07	178.22	TDK(1)TLVLLMGK	2	-0.77976	4
P07737	70	K	Profilin-1 OS=Homo sapiens OX=9606 GN=PFN1 PE=1 SV=2	PFN1	1	4.97392e-22	271.56	SSFYVNGLTLGGQK(1)CSVIR	2	-0.24961	1	1	0.000378417	97.203	SSFYVNGLTLGGQK(1)CSVIR	2	0.50732	1
P07737	116	K	Profilin-1 OS=Homo sapiens OX=9606 GN=PFN1 PE=1 SV=2	PFN1	1	1.16386e-24	297.54	TLVLLMGK(1)EGVHGGLINK	2	-0.046613	4	1	1.12271e-20	249.04	TLVLLMGK(1)EGVHGGLINK	2	-0.2303	4
P07737	127	K	Profilin-1 OS=Homo sapiens OX=9606 GN=PFN1 PE=1 SV=2	PFN1	1	0.000415626	131.5	K(1)CYEMASHLR	2	-0.95341	2	1	8.86822e-05	168.26	K(1)CYEMASHLR	2	-0.80724	1
P07741	114	K	Adenine phosphoribosyltransferase OS=Homo sapiens OX=9606 GN=APRT PE=1 SV=2	APRT								1	4.37841e-07	160.15	AELEIQK(1)DALEPGQR	2	-0.61895	1
P07741	51	K	Adenine phosphoribosyltransferase OS=Homo sapiens OX=9606 GN=APRT PE=1 SV=2	APRT	1	0.00722776	84.498	HLK(1)ATHGGR	3	-0.3713	2	1	0.00347882	85.38	HLK(1)ATHGGR	2	0.0798	1
P07741	34	K	Adenine phosphoribosyltransferase OS=Homo sapiens OX=9606 GN=APRT PE=1 SV=2	APRT	1	0.00298651	98.353	DISPVLK(1)DPASFR	2	0.45827	1	1	0.000207811	97.734	DISPVLK(1)DPASFR	2	2.2179	1
P07814	581	K	Bifunctional glutamate/proline--tRNA ligase OS=Homo sapiens OX=9606 GN=EPRS1 PE=1 SV=5	EPRS1	1	0.0605768	51.63	IHK(1)NADGK	2	0.92989	1
P07814	512	K	Bifunctional glutamate/proline--tRNA ligase OS=Homo sapiens OX=9606 GN=EPRS1 PE=1 SV=5	EPRS1								1	0.0387588	77.748	YVALLK(1)K	2	0.34159	1
P07814	535	K	Bifunctional glutamate/proline--tRNA ligase OS=Homo sapiens OX=9606 GN=EPRS1 PE=1 SV=5	EPRS1	1	0.0148913	76.17	HPK(1)NPEVGLK	2	3.873	1	1	0.00276976	99.815	HPK(1)NPEVGLK	2	2.2471	1
P07814	599	K	Bifunctional glutamate/proline--tRNA ligase OS=Homo sapiens OX=9606 GN=EPRS1 PE=1 SV=5	EPRS1	1	0.0551055	51.066	LNLENK(1)DYK	2	0.57108	1
P07814	907	K	Bifunctional glutamate/proline--tRNA ligase OS=Homo sapiens OX=9606 GN=EPRS1 PE=1 SV=5	EPRS1	1	0.000245428	119.74	VLFDK(1)VASQGEVVR	2	1.1327	1	1	1.73507e-06	153.11	VLFDK(1)VASQGEVVR	2	1.0146	1
P07814	642	K	Bifunctional glutamate/proline--tRNA ligase OS=Homo sapiens OX=9606 GN=EPRS1 PE=1 SV=5	EPRS1	1	0.00676548	82.279	DEDFK(1)QYVNK	2	-2.3055	1
P07814	1354	K	Bifunctional glutamate/proline--tRNA ligase OS=Homo sapiens OX=9606 GN=EPRS1 PE=1 SV=5	EPRS1								1	0.0153984	60.631	DNYSPGWK(1)FNHWELK	3	-0.92738	1
P07814	720	K	Bifunctional glutamate/proline--tRNA ligase OS=Homo sapiens OX=9606 GN=EPRS1 PE=1 SV=5	EPRS1	1	0.0302714	77.318	TK(1)VEATK	2	1.0272	1
P07814	1132	K	Bifunctional glutamate/proline--tRNA ligase OS=Homo sapiens OX=9606 GN=EPRS1 PE=1 SV=5	EPRS1	1	0.00298886	79.676	PTSETVMYPAYAK(1)WVQSHR	3	-1.3148	1
P07814	774	K	Bifunctional glutamate/proline--tRNA ligase OS=Homo sapiens OX=9606 GN=EPRS1 PE=1 SV=5	EPRS1	0.999003	9.41788e-05	147.26	K(0.001)APK(0.999)EDVDAAVK	2	0.47753	2	0.958355	0.0102223	91.961	K(0.042)APK(0.958)EDVDAAVK	2	-0.49262	1
P07814	435	K	Bifunctional glutamate/proline--tRNA ligase OS=Homo sapiens OX=9606 GN=EPRS1 PE=1 SV=5	EPRS1	1	1.43521e-05	179	LNLNNTVLSK(1)R	2	0.55912	1	1	0.000536596	121.73	LNLNNTVLSK(1)R	2	1.5493	1
P07858	220	K	Cathepsin B OS=Homo sapiens OX=9606 GN=CTSB PE=1 SV=3	CTSB	1	7.66804e-05	139.32	ICEPGYSPTYK(1)QDK	2	0.052943	1	1	9.39153e-06	143.97	ICEPGYSPTYK(1)QDK	2	-0.28591	1
P07858	97	K	Cathepsin B OS=Homo sapiens OX=9606 GN=CTSB PE=1 SV=3	CTSB	1	1.59359e-06	174.4	EQWPQCPTIK(1)EIR	2	0.68525	1	1	1.88406e-06	162.26	EQWPQCPTIK(1)EIR	2	0.031893	1
P07900	58	K	Heat shock protein HSP 90-alpha OS=Homo sapiens OX=9606 GN=HSP90AA1 PE=1 SV=5	HSP90AA1	1	4.58446e-08	196.76	ELISNSSDALDK(1)IR	2	-0.29312	2	1	2.12315e-12	218.18	ELISNSSDALDK(1)IR	3	-0.29559	3
P07900	209	K	Heat shock protein HSP 90-alpha OS=Homo sapiens OX=9606 GN=HSP90AA1 PE=1 SV=5	HSP90AA1								1	0.00127744	93.768	K(1)HSQFIGYPITLFVEK	3	1.6227	1
P07900	446	K	Heat shock protein HSP 90-alpha OS=Homo sapiens OX=9606 GN=HSP90AA1 PE=1 SV=5	HSP90AA1								1	1.41946e-08	189.57	NIK(1)LGIHEDSQNR	2	-0.12902	1
P07900	74	K	Heat shock protein HSP 90-alpha OS=Homo sapiens OX=9606 GN=HSP90AA1 PE=1 SV=5	HSP90AA1	1	8.22821e-05	129.77	LDSGK(1)ELHINLIPNK	2	0.24079	4	1	2.68934e-07	167.18	LDSGK(1)ELHINLIPNK	2	-0.84647	4
P07900	559	K	Heat shock protein HSP 90-alpha OS=Homo sapiens OX=9606 GN=HSP90AA1 PE=1 SV=5	HSP90AA1	0.900371	0.000482898	124.42	EGLELPEDEEEK(0.1)K(0.9)K	2	0.22	2	0.875824	0.00682468	74.769	EGLELPEDEEEK(0.124)K(0.876)K	3	0.3261	1
P07900	576	K	Heat shock protein HSP 90-alpha OS=Homo sapiens OX=9606 GN=HSP90AA1 PE=1 SV=5	HSP90AA1	1	0.00612376	109.71	IMK(1)DILEK	2	-0.55255	1	1	0.00427861	109.11	IMK(1)DILEK	2	-1.4429	1
P07900	567	K	Heat shock protein HSP 90-alpha OS=Homo sapiens OX=9606 GN=HSP90AA1 PE=1 SV=5	HSP90AA1	1	0.0141701	81.191	TK(1)FENLCK	2	-0.014391	2	1	0.00551647	104.44	TK(1)FENLCK	2	-0.16288	1
P07900	585	K	Heat shock protein HSP 90-alpha OS=Homo sapiens OX=9606 GN=HSP90AA1 PE=1 SV=5	HSP90AA1	1	0.000542452	154.84	VEK(1)VVVSNR	2	-0.25744	2	1	7.0559e-05	175.41	VEK(1)VVVSNR	2	-0.71066	2
P07900	419	K	Heat shock protein HSP 90-alpha OS=Homo sapiens OX=9606 GN=HSP90AA1 PE=1 SV=5	HSP90AA1	1	4.46275e-10	181.86	K(1)CLELFTELAEDKENYK	3	0.62257	1
P07900	565	K	Heat shock protein HSP 90-alpha OS=Homo sapiens OX=9606 GN=HSP90AA1 PE=1 SV=5	HSP90AA1	0.983895	0.00347816	96.618	K(0.984)TK(0.016)FENLCK	3	0.48494	1
P07900	582	K	Heat shock protein HSP 90-alpha OS=Homo sapiens OX=9606 GN=HSP90AA1 PE=1 SV=5	HSP90AA1	0.994123	0.000626949	114.89	K(0.994)VEK(0.006)VVVSNR	3	0.16045	1
P07900	546	K	Heat shock protein HSP 90-alpha OS=Homo sapiens OX=9606 GN=HSP90AA1 PE=1 SV=5	HSP90AA1	1	3.55006e-17	246.86	TLVSVTK(1)EGLELPEDEEEK	2	-0.4927	2	1	7.2265e-12	209.11	TLVSVTK(1)EGLELPEDEEEK	2	-0.031655	2
P07900	632	K	Heat shock protein HSP 90-alpha OS=Homo sapiens OX=9606 GN=HSP90AA1 PE=1 SV=5	HSP90AA1								1	3.80328e-05	131.82	K(1)HLEINPDHSIIETLR	3	-0.13405	1
P07900	657	K	Heat shock protein HSP 90-alpha OS=Homo sapiens OX=9606 GN=HSP90AA1 PE=1 SV=5	HSP90AA1	0.999976	5.47026e-05	172.27	AEADKNDK(1)SVK	2	-0.57903	2	0.999981	0.000410823	138.22	AEADKNDK(1)SVK	2	-0.29888	3
P07900	478	K	Heat shock protein HSP 90-alpha OS=Homo sapiens OX=9606 GN=HSP90AA1 PE=1 SV=5	HSP90AA1	1	3.04442e-16	241.76	YYTSASGDEMVSLK(1)DYCTR	3	-0.08063	2	1	3.77444e-23	263.59	YYTSASGDEMVSLK(1)DYCTR	3	0.32651	3
P07900	654	K	Heat shock protein HSP 90-alpha OS=Homo sapiens OX=9606 GN=HSP90AA1 PE=1 SV=5	HSP90AA1	1	0.00573821	107.9	AEADK(1)NDK	2	0.50444	1	1	0.0339574	60.91	AEADK(1)NDK	2	-0.31863	1
P07900	499	K	Heat shock protein HSP 90-alpha OS=Homo sapiens OX=9606 GN=HSP90AA1 PE=1 SV=5	HSP90AA1	1	8.42929e-11	186.45	HIYYITGETK(1)DQVANSAFVER	3	-0.72919	1	1	6.83107e-08	173.21	HIYYITGETK(1)DQVANSAFVER	3	-0.72808	2
P07900	558	K	Heat shock protein HSP 90-alpha OS=Homo sapiens OX=9606 GN=HSP90AA1 PE=1 SV=5	HSP90AA1	1	1.30758e-06	178.08	EGLELPEDEEEK(1)K	2	-1.9173	1	1	6.58707e-05	138.71	EGLELPEDEEEK(1)K	2	-1.8408	3
P07910	39	K	Heterogeneous nuclear ribonucleoproteins C1/C2 OS=Homo sapiens OX=9606 GN=HNRNPC PE=1 SV=4	HNRNPC	1	0.0119	74.944	SDVEAIFSK(1)YGK	2	0.15988	1
P07942	1469	K	Laminin subunit beta-1 OS=Homo sapiens OX=9606 GN=LAMB1 PE=1 SV=2	LAMB1	1	0.0166961	79.469	MVSEAK(1)LR	2	-0.85054	1
P07942	1589	K	Laminin subunit beta-1 OS=Homo sapiens OX=9606 GN=LAMB1 PE=1 SV=2	LAMB1								1	0.0182811	75.416	SATDVK(1)VTADMVK	2	3.3439	1
P07942	1708	K	Laminin subunit beta-1 OS=Homo sapiens OX=9606 GN=LAMB1 PE=1 SV=2	LAMB1	1	0.00817744	104.2	K(1)TEESADAR	2	0.30384	1	1	0.000647119	149.94	K(1)TEESADAR	2	-0.020208	1
P07942	1370	K	Laminin subunit beta-1 OS=Homo sapiens OX=9606 GN=LAMB1 PE=1 SV=2	LAMB1	1	0.0215195	86.953	EK(1)QEEQAR	2	-0.19578	1
P07942	1746	K	Laminin subunit beta-1 OS=Homo sapiens OX=9606 GN=LAMB1 PE=1 SV=2	LAMB1	1	0.0136704	120.52	K(1)YEDNQR	2	0.61182	1
P07942	1604	K	Laminin subunit beta-1 OS=Homo sapiens OX=9606 GN=LAMB1 PE=1 SV=2	LAMB1	1	5.24484e-09	207.95	EALEEAEK(1)AQVAAEK	2	1.1447	1
P07942	1697	K	Laminin subunit beta-1 OS=Homo sapiens OX=9606 GN=LAMB1 PE=1 SV=2	LAMB1	1	5.99133e-05	155.42	TLDGELDEK(1)YK	2	-0.60201	2	1	0.000405646	114.5	TLDGELDEK(1)YK	2	-0.056789	2
P07942	1718	K	Laminin subunit beta-1 OS=Homo sapiens OX=9606 GN=LAMB1 PE=1 SV=2	LAMB1	1	0.000774457	137.85	K(1)AEMLQNEAK	2	0.30312	1
P07942	1659	K	Laminin subunit beta-1 OS=Homo sapiens OX=9606 GN=LAMB1 PE=1 SV=2	LAMB1	1	0.0228509	104.45	NVEELK(1)R	2	-1.5732	1	1	0.0179577	102.72	NVEELK(1)R	2	-2.432	1
P07942	239	K	Laminin subunit beta-1 OS=Homo sapiens OX=9606 GN=LAMB1 PE=1 SV=2	LAMB1	1	1.23343e-06	153.94	FVK(1)LHTLGDNLLDSR	3	0.60121	1
P07948	338	K	Tyrosine-protein kinase Lyn OS=Homo sapiens OX=9606 GN=LYN PE=1 SV=3	LYN								1	0.0452618	49.06	SDEGGK(1)VLLPK	2	-0.81283	1
P07951	70	K	Tropomyosin beta chain OS=Homo sapiens OX=9606 GN=TPM2 PE=1 SV=1	TPM2	1	2.71584e-05	170.47	EAQEK(1)LEQAEK	2	0.27819	1	1	0.00217033	98.044	EAQEK(1)LEQAEK	2	0.49929	1
P07954	66	K	"Fumarate hydratase, mitochondrial OS=Homo sapiens OX=9606 GN=FH PE=1 SV=3"	FH	1	0.000786371	111.52	VPNDK(1)YYGAQTVR	2	3.6594	1	1	0.00566992	82.85	VPNDK(1)YYGAQTVR	2	-0.18594	1
P07954	221	K	"Fumarate hydratase, mitochondrial OS=Homo sapiens OX=9606 GN=FH PE=1 SV=3"	FH	1	0.000180099	162.8	LHDALDAK(1)SK	3	0.85231	3	1	0.000708037	114.86	LHDALDAK(1)SK	3	0.52174	2
P07954	292	K	"Fumarate hydratase, mitochondrial OS=Homo sapiens OX=9606 GN=FH PE=1 SV=3"	FH	1	0.00477852	93.166	IGFAEK(1)VAAK	2	0.78667	1
P07954	223	K	"Fumarate hydratase, mitochondrial OS=Homo sapiens OX=9606 GN=FH PE=1 SV=3"	FH	1	0.059964	47.574	SK(1)EFAQIIK	2	-0.39423	1
P07954	473	K	"Fumarate hydratase, mitochondrial OS=Homo sapiens OX=9606 GN=FH PE=1 SV=3"	FH	1	0.0350326	74.423	IAK(1)TAHK	2	2.8778	1
P08123	510	K	Collagen alpha-2(I) chain OS=Homo sapiens OX=9606 GN=COL1A2 PE=1 SV=7	COL1A2	0.991694	0.0189366	60.134	GPTGDPGK(0.008)NGDK(0.992)GHAGLAGAR	4	0.49996	1	0.985764	0.0107048	69.361	GPTGDPGK(0.014)NGDK(0.986)GHAGLAGAR	4	0.033427	1
P08123	506	K	Collagen alpha-2(I) chain OS=Homo sapiens OX=9606 GN=COL1A2 PE=1 SV=7	COL1A2	1	0.000719478	140.78	GPTGDPGK(1)NGDK	2	0.26042	1
P08123	1064	K	Collagen alpha-2(I) chain OS=Homo sapiens OX=9606 GN=COL1A2 PE=1 SV=7	COL1A2	1	7.02428e-07	176.78	GPAGPSGPAGK(1)DGR	2	-0.16896	1	1	2.16522e-17	261.22	GPAGPSGPAGK(1)DGR	2	-0.49975	1
P08133	620	K	Annexin A6 OS=Homo sapiens OX=9606 GN=ANXA6 PE=1 SV=3	ANXA6	1	6.7114e-05	152.11	GAGTDEK(1)TLTR	2	-0.69932	2	1	3.57294e-05	130.66	GAGTDEK(1)TLTR	2	0.013316	2
P08133	224	K	Annexin A6 OS=Homo sapiens OX=9606 GN=ANXA6 PE=1 SV=3	ANXA6	1	0.0163403	74.841	TTGK(1)PIEASIR	2	0.72487	1	1	0.00166831	104.22	TTGK(1)PIEASIR	2	1.2731	1
P08133	370	K	Annexin A6 OS=Homo sapiens OX=9606 GN=ANXA6 PE=1 SV=3	ANXA6	1	2.49122e-09	211.26	PANDFNPDADAK(1)ALR	2	0.578	2	1	0.0219418	58.49	PANDFNPDADAK(1)ALR	2	0.57966	2
P08133	9	K	Annexin A6 OS=Homo sapiens OX=9606 GN=ANXA6 PE=1 SV=3	ANXA6	1	0.00173954	151.17	PAQGAK(1)YR	2	0.22784	1	1	0.00103583	151.17	PAQGAK(1)YR	2	-0.058069	1
P08133	478	K	Annexin A6 OS=Homo sapiens OX=9606 GN=ANXA6 PE=1 SV=3	ANXA6	1	3.09632e-05	152.54	AINEAYK(1)EDYHK	2	-1.2586	2	1	7.09442e-05	138.25	AINEAYK(1)EDYHK	2	-1.0311	4
P08133	81	K	Annexin A6 OS=Homo sapiens OX=9606 GN=ANXA6 PE=1 SV=3	ANXA6	1	0.000605879	152.47	YELTGK(1)FER	2	0.59814	1	1	9.4997e-06	202.28	YELTGK(1)FER	2	-0.019415	1
P08133	580	K	Annexin A6 OS=Homo sapiens OX=9606 GN=ANXA6 PE=1 SV=3	ANXA6	1	0.0155408	98.458	K(1)EMSGDVR	2	0.38661	2	1	0.00234657	101.54	K(1)EMSGDVR	2	2.4881	2
P08133	644	K	Annexin A6 OS=Homo sapiens OX=9606 GN=ANXA6 PE=1 SV=3	ANXA6	1	0.0234044	75.213	EFIEK(1)YDK	2	2.2795	1
P08133	63	K	Annexin A6 OS=Homo sapiens OX=9606 GN=ANXA6 PE=1 SV=3	ANXA6	1	1.12287e-10	218.11	QEVCQSYK(1)SLYGK	2	0.030636	1
P08133	579	K	Annexin A6 OS=Homo sapiens OX=9606 GN=ANXA6 PE=1 SV=3	ANXA6	1	9.93717e-12	248.42	MTNYDVEHTIK(1)K	2	-0.10587	3	1	0.00221853	93.623	MTNYDVEHTIK(1)K	3	-0.22093	2
P08133	220	K	Annexin A6 OS=Homo sapiens OX=9606 GN=ANXA6 PE=1 SV=3	ANXA6	1	9.20392e-05	120.92	LVFDEYLK(1)TTGK	2	2.1819	3	1	0.000152465	111.95	LVFDEYLK(1)TTGK	2	1.725	4
P08133	102	K	Annexin A6 OS=Homo sapiens OX=9606 GN=ANXA6 PE=1 SV=3	ANXA6	1	7.92e-08	184.03	EIK(1)DAISGIGTDEK	3	1.771	3	1	1.15868e-07	176.78	EIK(1)DAISGIGTDEK	3	2.7247	4
P08133	40	K	Annexin A6 OS=Homo sapiens OX=9606 GN=ANXA6 PE=1 SV=3	ANXA6	1	2.81265e-18	265.95	GFGSDK(1)EAILDIITSR	2	0.69176	2	1	1.63791e-10	184.21	GFGSDK(1)EAILDIITSR	2	0.095691	3
P08133	240	K	Annexin A6 OS=Homo sapiens OX=9606 GN=ANXA6 PE=1 SV=3	ANXA6	1	0.0001118	132.56	GELSGDFEK(1)LMLAVVK	3	-1.0102	2	1	4.80271e-07	155.02	GELSGDFEK(1)LMLAVVK	2	-0.60871	1
P08133	607	K	Annexin A6 OS=Homo sapiens OX=9606 GN=ANXA6 PE=1 SV=3	ANXA6	1	0.000231908	119.39	NKPLFFADK(1)LYK	3	-1.3048	2	1	0.000612354	107.85	NKPLFFADK(1)LYK	3	-0.70447	2
P08133	598	K	Annexin A6 OS=Homo sapiens OX=9606 GN=ANXA6 PE=1 SV=3	ANXA6								0.999094	6.4443e-05	124.2	DAFVAIVQSVK(0.999)NK(0.001)PLFFADK	3	0.83353	1
P08133	113	K	Annexin A6 OS=Homo sapiens OX=9606 GN=ANXA6 PE=1 SV=3	ANXA6	1	1.02133e-28	307.87	DAISGIGTDEK(1)CLIEILASR	2	-0.52596	2	1	2.0047e-16	229.17	DAISGIGTDEK(1)CLIEILASR	2	0.13938	2
P08133	75	K	Annexin A6 OS=Homo sapiens OX=9606 GN=ANXA6 PE=1 SV=3	ANXA6	1	1.09012e-07	190.26	DLIADLK(1)YELTGK	2	-1.3017	2	1	1.49263e-11	172.61	DLIADLK(1)YELTGK	2	-0.060298	1
P08133	600	K	Annexin A6 OS=Homo sapiens OX=9606 GN=ANXA6 PE=1 SV=3	ANXA6	1	3.20048e-07	165.3	NK(1)PLFFADK	2	-0.53994	2	1	0.0192027	80.219	NK(1)PLFFADK	2	0.11841	1
P08133	265	K	Annexin A6 OS=Homo sapiens OX=9606 GN=ANXA6 PE=1 SV=3	ANXA6	1	0.0141701	81.191	AMK(1)GLGTR	2	-1.8839	2
P08133	613	K	Annexin A6 OS=Homo sapiens OX=9606 GN=ANXA6 PE=1 SV=3	ANXA6	1	0.00254638	105.4	SMK(1)GAGTDEK	2	-0.2902	1	1	0.0148744	72.643	SMK(1)GAGTDEK	2	-0.41319	1
P08133	406	K	Annexin A6 OS=Homo sapiens OX=9606 GN=ANXA6 PE=1 SV=3	ANXA6	1	0.00015311	188.98	QTFK(1)SHFGR	2	0.24071	2	1	0.000848479	131.41	QTFK(1)SHFGR	2	0.15418	2
P08133	483	K	Annexin A6 OS=Homo sapiens OX=9606 GN=ANXA6 PE=1 SV=3	ANXA6	1	1.3757e-07	172.66	EDYHK(1)SLEDALSSDTSGHFR	4	-0.089602	4	1	4.966e-11	188.1	EDYHK(1)SLEDALSSDTSGHFR	3	-0.9683	5
P08133	418	K	Annexin A6 OS=Homo sapiens OX=9606 GN=ANXA6 PE=1 SV=3	ANXA6	1	0.00084516	104.45	DLMTDLK(1)SEISGDLAR	3	-0.75413	1	1	0.000474172	106.19	DLMTDLK(1)SEISGDLAR	3	-0.99719	1
P08133	456	K	Annexin A6 OS=Homo sapiens OX=9606 GN=ANXA6 PE=1 SV=3	ANXA6	1	2.8688e-07	167.99	AMEGAGTDEK(1)ALIEILATR	3	0.203	1
P08133	68	K	Annexin A6 OS=Homo sapiens OX=9606 GN=ANXA6 PE=1 SV=3	ANXA6	1	0.00205322	104.79	SLYGK(1)DLIADLK	2	0.19316	2	1	2.79178e-06	173.28	SLYGK(1)DLIADLK	2	1.2021	2
P08133	314	K	Annexin A6 OS=Homo sapiens OX=9606 GN=ANXA6 PE=1 SV=3	ANXA6	1	0.000300181	184.49	NDTSGEYK(1)K	2	0.027884	1	1	0.00082315	143.73	NDTSGEYK(1)K	2	1.2013	2
P08133	135	K	Annexin A6 OS=Homo sapiens OX=9606 GN=ANXA6 PE=1 SV=3	ANXA6	1	1.16273e-24	297.56	TNEQMHQLVAAYK(1)DAYER	2	-0.76657	2	1	8.55162e-16	236.17	TNEQMHQLVAAYK(1)DAYER	2	-0.3787	2
P08134	135	K	Rho-related GTP-binding protein RhoC OS=Homo sapiens OX=9606 GN=RHOC PE=1 SV=1	RHOC	1	0.0133364	105.2	MK(1)QEPVR	2	-0.73214	1
P08185	272	K	Corticosteroid-binding globulin OS=Homo sapiens OX=9606 GN=SERPINA6 PE=1 SV=1	SERPINA6								1	2.44804e-07	151.15	GK(1)MNTVIAALSR	2	1.1288	1
P08195	147	K	4F2 cell-surface antigen heavy chain OS=Homo sapiens OX=9606 GN=SLC3A2 PE=1 SV=3	SLC3A2	1	0.000261981	115.33	IK(1)VAEDEAEAAAAAK	2	0.48471	1
P08195	257	K	4F2 cell-surface antigen heavy chain OS=Homo sapiens OX=9606 GN=SLC3A2 PE=1 SV=3	SLC3A2	1	0.0237064	58.676	VK(1)GLVLGPIHK	3	0.49151	1
P08195	160	K	4F2 cell-surface antigen heavy chain OS=Homo sapiens OX=9606 GN=SLC3A2 PE=1 SV=3	SLC3A2	1	0.0015267	87.141	VAEDEAEAAAAAK(1)FTGLSK	3	-0.41707	1	1	0.00159644	87.125	VAEDEAEAAAAAK(1)FTGLSK	3	-0.22432	1
P08217	109	K	Chymotrypsin-like elastase family member 2A OS=Homo sapiens OX=9606 GN=CELA2A PE=1 SV=1	CELA2A	1	7.77386e-05	132.21	IVVHK(1)DWNSNQISK	3	0.88746	1
P08218	109	K	Chymotrypsin-like elastase family member 2B OS=Homo sapiens OX=9606 GN=CELA2B PE=1 SV=2	CELA2B	1	0.00467978	79.036	IVVHK(1)DWNSDQVSK	3	-0.58743	1
P08236	576	K	Beta-glucuronidase OS=Homo sapiens OX=9606 GN=GUSB PE=1 SV=2	GUSB	1	0.00535302	87.001	SLLEQYHLGLDQK(1)R	2	0.31721	2
P08237	557	K	"ATP-dependent 6-phosphofructokinase, muscle type OS=Homo sapiens OX=9606 GN=PFKM PE=1 SV=2"	PFKM	1	0.00212128	112.41	IK(1)QSAAGTK	2	0.33794	1
P08237	107	K	"ATP-dependent 6-phosphofructokinase, muscle type OS=Homo sapiens OX=9606 GN=PFKM PE=1 SV=2"	PFKM	1	0.00778716	116.11	AAYNLVK(1)R	2	-0.3961	1
P08237	10	K	"ATP-dependent 6-phosphofructokinase, muscle type OS=Homo sapiens OX=9606 GN=PFKM PE=1 SV=2"	PFKM	1	0.00099483	104.94	THEEHHAAK(1)TLGIGK	3	-0.28284	1
P08238	551	K	Heat shock protein HSP 90-beta OS=Homo sapiens OX=9606 GN=HSP90AB1 PE=1 SV=4	HSP90AB1	0.900371	0.000482898	124.42	EGLELPEDEEEK(0.1)K(0.9)K	2	0.22	2	0.875824	0.00682468	74.769	EGLELPEDEEEK(0.124)K(0.876)K	3	0.3261	1
P08238	107	K	Heat shock protein HSP 90-beta OS=Homo sapiens OX=9606 GN=HSP90AB1 PE=1 SV=4	HSP90AB1	1	0.000130049	130.07	ADLINNLGTIAK(1)SGTK	3	0.43173	2	1	2.18198e-07	167.73	ADLINNLGTIAK(1)SGTK	2	0.6099	1
P08238	577	K	Heat shock protein HSP 90-beta OS=Homo sapiens OX=9606 GN=HSP90AB1 PE=1 SV=4	HSP90AB1	1	0.000189787	178.55	VEK(1)VTISNR	2	0.53955	2	1	0.0013856	112.84	VEK(1)VTISNR	2	0.96789	1
P08238	568	K	Heat shock protein HSP 90-beta OS=Homo sapiens OX=9606 GN=HSP90AB1 PE=1 SV=4	HSP90AB1	1	0.00761246	104.44	LMK(1)EILDK	2	-0.13672	2	1	0.0167473	88.948	LMK(1)EILDK	2	-0.33756	2
P08238	624	K	Heat shock protein HSP 90-beta OS=Homo sapiens OX=9606 GN=HSP90AB1 PE=1 SV=4	HSP90AB1	1	6.30238e-07	162.26	K(1)HLEINPDHPIVETLR	4	0.5752	2	1	1.26284e-07	174.65	K(1)HLEINPDHPIVETLR	4	0.29184	3
P08238	538	K	Heat shock protein HSP 90-beta OS=Homo sapiens OX=9606 GN=HSP90AB1 PE=1 SV=4	HSP90AB1	1	2.58018e-28	302.73	SLVSVTK(1)EGLELPEDEEEK	2	-0.111	2	1	1.62239e-16	228.93	SLVSVTK(1)EGLELPEDEEEK	3	-0.30996	2
P08238	641	K	Heat shock protein HSP 90-beta OS=Homo sapiens OX=9606 GN=HSP90AB1 PE=1 SV=4	HSP90AB1	0.999998	0.00503206	111.06	QK(1)AEADKNDK	2	0.72946	2	1	0.00227696	95.483	QK(1)AEADKNDK	3	0.41104	1
P08238	64	K	Heat shock protein HSP 90-beta OS=Homo sapiens OX=9606 GN=HSP90AB1 PE=1 SV=4	HSP90AB1	1	3.07932e-05	144.65	YESLTDPSK(1)LDSGK	2	0.52944	2	1	1.86448e-05	142.07	YESLTDPSK(1)LDSGK	2	0.70969	1
P08238	319	K	Heat shock protein HSP 90-beta OS=Homo sapiens OX=9606 GN=HSP90AB1 PE=1 SV=4	HSP90AB1	1	4.938e-08	151.47	SLTNDWEDHLAVK(1)HFSVEGQLEFR	3	-0.52972	3	1	1.14836e-07	163.62	SLTNDWEDHLAVK(1)HFSVEGQLEFR	3	-0.89584	2
P08238	275	K	Heat shock protein HSP 90-beta OS=Homo sapiens OX=9606 GN=HSP90AB1 PE=1 SV=4	HSP90AB1	1	4.45196e-05	162.49	EK(1)YIDQEELNK	2	-0.44176	2	1	3.75736e-06	175.91	EK(1)YIDQEELNK	2	-1.6534	3
P08238	180	K	Heat shock protein HSP 90-beta OS=Homo sapiens OX=9606 GN=HSP90AB1 PE=1 SV=4	HSP90AB1	1	0.0248812	57.55	GTK(1)VILHLK	3	0.16091	1	1	0.0144566	73.26	GTK(1)VILHLK	2	-0.11552	1
P08238	491	K	Heat shock protein HSP 90-beta OS=Homo sapiens OX=9606 GN=HSP90AB1 PE=1 SV=4	HSP90AB1	1	7.44547e-45	353.82	SIYYITGESK(1)EQVANSAFVER	2	-0.13309	2	1	5.35311e-49	363.17	SIYYITGESK(1)EQVANSAFVER	2	0.78468	2
P08238	531	K	Heat shock protein HSP 90-beta OS=Homo sapiens OX=9606 GN=HSP90AB1 PE=1 SV=4	HSP90AB1	1	0.00319454	98.254	EFDGK(1)SLVSVTK	2	0.40143	1	1	0.00139626	104.52	EFDGK(1)SLVSVTK	2	-2.0925	2
P08238	411	K	Heat shock protein HSP 90-beta OS=Homo sapiens OX=9606 GN=HSP90AB1 PE=1 SV=4	HSP90AB1	1	3.90495e-10	185.91	K(1)CLELFSELAEDKENYK	3	0.54897	1	1	8.49153e-15	214.54	K(1)CLELFSELAEDKENYK	3	0.59474	1
P08238	69	K	Heat shock protein HSP 90-beta OS=Homo sapiens OX=9606 GN=HSP90AB1 PE=1 SV=4	HSP90AB1								1	0.00625654	101.64	LDSGK(1)ELK	2	-0.11261	1
P08238	204	K	Heat shock protein HSP 90-beta OS=Homo sapiens OX=9606 GN=HSP90AB1 PE=1 SV=4	HSP90AB1	1	0.0024792	88.319	K(1)HSQFIGYPITLYLEK	3	-0.12521	1	1	0.00162914	88.19	K(1)HSQFIGYPITLYLEK	3	0.98174	1
P08238	148	K	Heat shock protein HSP 90-beta OS=Homo sapiens OX=9606 GN=HSP90AB1 PE=1 SV=4	HSP90AB1	1	4.07252e-06	116.72	VVVITK(1)HNDDEQYAWESSAGGSFTVR	3	0.60142	1	1	0.000575059	85.376	VVVITK(1)HNDDEQYAWESSAGGSFTVR	3	0.3014	1
P08238	354	K	Heat shock protein HSP 90-beta OS=Homo sapiens OX=9606 GN=HSP90AB1 PE=1 SV=4	HSP90AB1								1	0.00290493	119.57	NNIK(1)LYVR	2	0.063991	1
P08238	481	K	Heat shock protein HSP 90-beta OS=Homo sapiens OX=9606 GN=HSP90AB1 PE=1 SV=4	HSP90AB1	1	0.000287888	114.82	ETQK(1)SIYYITGESK	2	2.736	1	1	0.00906726	75.78	ETQK(1)SIYYITGESK	2	1.8766	1
P08238	186	K	Heat shock protein HSP 90-beta OS=Homo sapiens OX=9606 GN=HSP90AB1 PE=1 SV=4	HSP90AB1	1	3.60744e-39	354.94	VILHLK(1)EDQTEYLEER	3	0.85326	3	1	4.11761e-34	314.59	VILHLK(1)EDQTEYLEER	3	0.68956	3
P08238	646	K	Heat shock protein HSP 90-beta OS=Homo sapiens OX=9606 GN=HSP90AB1 PE=1 SV=4	HSP90AB1	1	0.00573821	107.9	AEADK(1)NDK	2	0.50444	1	1	0.0339574	60.91	AEADK(1)NDK	2	-0.31863	1
P08238	347	K	Heat shock protein HSP 90-beta OS=Homo sapiens OX=9606 GN=HSP90AB1 PE=1 SV=4	HSP90AB1	1	0.000234243	169.12	APFDLFENK(1)K	2	0.17338	1	1	0.000199378	153.08	APFDLFENK(1)K	2	-0.15769	1
P08238	284	K	Heat shock protein HSP 90-beta OS=Homo sapiens OX=9606 GN=HSP90AB1 PE=1 SV=4	HSP90AB1	1	3.86868e-10	192.4	YIDQEELNK(1)TK	2	-1.1255	2	1	7.33974e-08	172.91	YIDQEELNK(1)TK	2	-1.5804	2
P08238	399	K	Heat shock protein HSP 90-beta OS=Homo sapiens OX=9606 GN=HSP90AB1 PE=1 SV=4	HSP90AB1	1	0.000412642	140.5	EMLQQSK(1)ILK	2	1.6127	1	1	0.011929	78.149	EMLQQSK(1)ILK	2	0.32061	1
P08238	559	K	Heat shock protein HSP 90-beta OS=Homo sapiens OX=9606 GN=HSP90AB1 PE=1 SV=4	HSP90AB1	1	0.00322921	132.09	AK(1)FENLCK	2	-0.64392	1	1	0.0233787	69.998	AK(1)FENLCK	2	-0.55156	1
P08238	438	K	Heat shock protein HSP 90-beta OS=Homo sapiens OX=9606 GN=HSP90AB1 PE=1 SV=4	HSP90AB1	1	0.000149275	132.32	NLK(1)LGIHEDSTNR	3	-1.6955	2	1	5.11736e-05	136.48	NLK(1)LGIHEDSTNR	3	-0.16941	2
P08238	53	K	Heat shock protein HSP 90-beta OS=Homo sapiens OX=9606 GN=HSP90AB1 PE=1 SV=4	HSP90AB1	1	2.98632e-12	210.87	ELISNASDALDK(1)IR	2	0.1942	3	1	4.24811e-17	246.14	ELISNASDALDK(1)IR	3	0.066643	4
P08238	607	K	Heat shock protein HSP 90-beta OS=Homo sapiens OX=9606 GN=HSP90AB1 PE=1 SV=4	HSP90AB1								1	0.0154076	76.847	IMK(1)AQALR	2	-1.685	1
P08238	72	K	Heat shock protein HSP 90-beta OS=Homo sapiens OX=9606 GN=HSP90AB1 PE=1 SV=4	HSP90AB1	1	0.00175423	99.752	ELK(1)IDIIPNPQER	2	-0.30462	1	1	4.36805e-05	137.89	ELK(1)IDIIPNPQER	2	0.90696	1
P08238	557	K	Heat shock protein HSP 90-beta OS=Homo sapiens OX=9606 GN=HSP90AB1 PE=1 SV=4	HSP90AB1								1	0.0199348	81.297	MEESK(1)AK	2	-0.060691	1
P08238	550	K	Heat shock protein HSP 90-beta OS=Homo sapiens OX=9606 GN=HSP90AB1 PE=1 SV=4	HSP90AB1	1	1.30758e-06	178.08	EGLELPEDEEEK(1)K	2	-1.9173	1	1	6.58707e-05	138.71	EGLELPEDEEEK(1)K	2	-1.8408	3
P08238	649	K	Heat shock protein HSP 90-beta OS=Homo sapiens OX=9606 GN=HSP90AB1 PE=1 SV=4	HSP90AB1	0.999995	9.67828e-06	183.03	AEADKNDK(1)AVK	2	0.072458	3	0.999996	4.04856e-13	250.92	AEADKNDK(1)AVK	2	-0.63373	2
P08240	331	K	Signal recognition particle receptor subunit alpha OS=Homo sapiens OX=9606 GN=SRPRA PE=1 SV=2	SRPRA	1	0.0112629	72.928	GLVGSK(1)SLSR	2	0.67806	1
P08240	129	K	Signal recognition particle receptor subunit alpha OS=Homo sapiens OX=9606 GN=SRPRA PE=1 SV=2	SRPRA	1	0.00514011	95.909	EAEESSK(1)IR	2	2.1564	1
P08240	344	K	Signal recognition particle receptor subunit alpha OS=Homo sapiens OX=9606 GN=SRPRA PE=1 SV=2	SRPRA	1	0.00568207	85.377	EDMESVLDK(1)MR	2	-1.0461	1
P08240	492	K	Signal recognition particle receptor subunit alpha OS=Homo sapiens OX=9606 GN=SRPRA PE=1 SV=2	SRPRA	1	0.000773417	112.13	TMVQLFEK(1)GYGK	2	-1.3928	1
P08243	511	K	Asparagine synthetase [glutamine-hydrolyzing] OS=Homo sapiens OX=9606 GN=ASNS PE=1 SV=4	ASNS								1	0.0070094	79.906	FPFNTPK(1)TK	2	0.7182	1
P08243	467	K	Asparagine synthetase [glutamine-hydrolyzing] OS=Homo sapiens OX=9606 GN=ASNS PE=1 SV=4	ASNS								1	1.44934e-05	143.42	PK(1)EAFSDGITSVK	2	-0.21235	1
P08253	489	K	72 kDa type IV collagenase OS=Homo sapiens OX=9606 GN=MMP2 PE=1 SV=2	MMP2								1	0.008375	70.816	GEIFFFK(1)DR	2	-0.85502	1
P08559	277	K	"Pyruvate dehydrogenase E1 component subunit alpha, somatic form, mitochondrial OS=Homo sapiens OX=9606 GN=PDHA1 PE=1 SV=3"	PDHA1	1	0.000252992	118.87	SGK(1)GPILMELQTYR	2	0.4195	1
P08559	83	K	"Pyruvate dehydrogenase E1 component subunit alpha, somatic form, mitochondrial OS=Homo sapiens OX=9606 GN=PDHA1 PE=1 SV=3"	PDHA1	1	0.0222068	75.972	ADQLYK(1)QK	2	-0.50871	1	1	0.0550198	44.117	ADQLYK(1)QK	2	-2.2694	1
P08559	63	K	"Pyruvate dehydrogenase E1 component subunit alpha, somatic form, mitochondrial OS=Homo sapiens OX=9606 GN=PDHA1 PE=1 SV=3"	PDHA1	1	0.011466	90.777	EDGLK(1)YYR	2	-0.47078	1
P08559	77	K	"Pyruvate dehydrogenase E1 component subunit alpha, somatic form, mitochondrial OS=Homo sapiens OX=9606 GN=PDHA1 PE=1 SV=3"	PDHA1	1	0.000270333	148.52	MELK(1)ADQLYK	2	-0.29941	1	1	0.00374561	93.649	MELK(1)ADQLYK	2	0.057375	1
P08559	244	K	"Pyruvate dehydrogenase E1 component subunit alpha, somatic form, mitochondrial OS=Homo sapiens OX=9606 GN=PDHA1 PE=1 SV=3"	PDHA1	1	0.000321298	160.88	AAASTDYYK(1)R	2	-0.68475	1	1	0.0303946	66.504	AAASTDYYK(1)R	2	-2.1576	1
[truncated: 8,369 more rows]
