# Supplementary material for: Global landscape of 2-hydroxyisobutyrylation in human pancreatic cancer
Source: Front Oncol. 2022 Sep 30;12:1001807. doi: 10.3389/fonc.2022.1001807 (PMC9563853; doi:10.3389/fonc.2022.1001807)
Supplement: Supplementary file 8 [file Table_3.xlsx]

## Sheet: Summary
	MS/MS spetrum database search analysis summary
	Total spectrums	Matched spectrums	Peptides	Modified peptides	Identified proteins	Identified sites
	49065	25950 (52.9%)	18065	15329	2325	10367

## Sheet: Motif x
	Motif Logo				Motif	Motif Score	Foreground		Background		Fold Increase
							Matches	Size	Matches	Size
					xxxxxxxxxE_K_xxxxxKLxxx	32.15	39	10280	431	604548	5.3
					xxxxxxxxAE_K_xxxxxxxxxx	24.90	130	10241	3279	604117	2.3
					xxxxxxLDxx_K_xxxxxxxxxx	28.94	129	10111	3007	600838	2.5
					xxxxxxVxxx_K_Exxxxxxxxx	22.12	107	9982	2957	597831	2.2
					xxxxxxxxHE_K_xxxxxxxxxx	24.00	50	9875	929	594874	3.2
					xxxxxxxxxD_K_xxxxKxxxxx	27.15	94	9825	1977	593945	2.9
					xxxxxxxLxE_K_xxxxxxxxxx	23.46	176	9731	5542	591968	1.9
					xxxxxxxxDA_K_xxxxxxxxxx	22.83	71	9555	1389	586426	3.1
					xxxxxxxxxx_K_Exxxxxxxxx	16.00	1028	9484	49051	585037	1.3
					xxxxxxxxxA_K_xxxxxxxxxx	16.00	743	8456	30397	535986	1.5
					xxxxxxVDxx_K_xxxxxxxxxx	25.12	90	7713	1623	505589	3.6
					xxxxxxDxxx_K_xxxxxxxxxx	16.00	589	7623	26146	503966	1.5
					xxxxxxAxxD_K_xxxxxxxxxx	22.40	57	7034	1346	477820	2.9
					xxxxxxxxxx_K_Dxxxxxxxxx	16.00	592	6977	28037	476474	1.4
					xxxxxxxxDx_K_xxxxxxxxxx	16.00	500	6385	20862	448437	1.7
					xxxxxxxxEx_K_xxxxxxxxxx	16.00	636	5885	32828	427575	1.4
					AxxxxxxDxx_K_xxxxxxxxxx	23.19	59	5249	1122	394747	4.0
					xxxxxxxxxx_K_xxDxxxxxxx	16.00	401	5190	19289	393625	1.6
					xxxxxxxxxD_K_xxxxxxxxxx	16.00	362	4789	14485	374336	2.0
					xxxxxxxxxE_K_xxxxxxxxxx	16.00	564	4427	31513	359851	1.5
					xxxxxxxxxG_K_xxxxxxxxxx	16.00	499	3863	29100	328338	1.5
					xxxxxxxxxx_K_xDxxxxxPKx	33.97	21	3364	89	299238	21.0
					xxxxxxxDAx_K_xxxxxxxxxx	22.30	40	3343	827	299149	4.3
					xxxxxxxxxx_K_xDxxxxxxxx	16.00	253	3303	13035	298322	1.8
					xxxxxxxxxV_K_xxxxxxxxxx	14.02	349	3050	21449	285287	1.5
					xxxxxxxDxx_K_xxxxxxxxxx	10.85	173	2701	9837	263838	1.7
					xxxxxxxxAx_K_xxxxxxxxxx	10.26	268	2528	17966	254001	1.5
					xxxxxxxxxx_K_xxxDxxxxxx	8.88	182	2260	11964	236035	1.6
					xxxxxxxxxI_K_xxxxxxxxxx	8.12	188	2078	13203	224071	1.5
					xxxxxxxxxL_K_xxxxxxxxxx	9.00	374	1890	30944	210868	1.3
					xxxxxxAxxx_K_xxxxxxxxxx	7.28	154	1516	11714	179924	1.6
					xxxxxxxKxx_K_Fxxxxxxxxx	14.89	25	1362	469	168210	6.6
					xxxxxxxxxx_K_xxxxxxxKxx	6.43	150	1337	12416	167741	1.5

## Sheet: Sheet1
Motif	frequency		Motif	Matches		Motif	Matches
.........._K_E.........	978		.........E_K_..........	647		.........._K_E.........	1459
.......D.._K_..........	672		.......D.._K_..........	637		.......D.._K_..........	1309
.........G_K_..........	636		.........A_K_..........	507		.........G_K_..........	1057
.........A_K_..........	594		.........._K_E.........	481		.........A_K_..........	1101
.........D_K_..........	504		.........G_K_..........	421		.........D_K_..........	807
.........._K_D.........	424		.........L_K_..........	396		.........._K_D.........	424
.......A.._K_..........	405		........D._K_..........	363		.......A.._K_..........	405
........D._K_..........	368		.........V_K_..........	349		........D._K_..........	731
........E._K_..........	338		.........D_K_..........	303		........E._K_..........	338
.........E_K_..........	311		.........._K_..D.......	218		.........E_K_..........	958
.........L_K_..........	307		.........._K_...D......	197		.........L_K_..........	703
......D..._K_..........	281		.........I_K_..........	196		......D..._K_..........	281
.........._K_.D........	269		.........._K_....E.....	191		.........._K_.D........	360
.........._K_..D.......	253		.........T_K_..........	164		.........V_K_..........	589
.........V_K_..........	240		.........._K_.D........	107		......A..._K_..........	185
......A..._K_..........	185		........AE_K_..........	83		.........I_K_..........	361
.........I_K_..........	165		.........D_K_.....K....	67		.......L.E_K_..........	163
.......L.E_K_..........	163		.........D_K_....K.....	58		........AE_K_..........	200
........AE_K_..........	117		......D..L_K_..........	58		......VD.._K_..........	90
......VD.._K_..........	90		........D._K_...V......	57		.........E_K_V.........	81
.........E_K_V.........	81		........DA_K_..........	53		........DA_K_..........	112
........DA_K_..........	59		......V..._K_.D........	50		.......A.D_K_..........	58
.......A.D_K_..........	58					........HE_K_..........	48
........HE_K_..........	48
