# Supplementary material for: Global landscape of 2-hydroxyisobutyrylation in human pancreatic cancer
Source: Front Oncol. 2022 Sep 30;12:1001807. doi: 10.3389/fonc.2022.1001807 (PMC9563853; doi:10.3389/fonc.2022.1001807)
Supplement: Supplementary file 9 [file Table_4.xlsx]

## Sheet: ident Classification
GO Terms Level 1	GO Terms Level 2	No. of Protein
Biological Process	regulation of biological process	1421
	organic substance metabolic process	1328
	cellular metabolic process	1282
	primary metabolic process	1260
	nitrogen compound metabolic process	1199
	cellular component organization or biogenesis	991
	establishment of localization	867
	cellular response to stimulus	841
	anatomical structure development	731
	response to chemical	724
	multicellular organism development	662
	regulation of biological quality	633
	cell communication	612
	biosynthetic process	584
	response to stress	555
	signal transduction	543
	cellular localization	524
	other	1921
Cellular Component	cytoplasm	1947
	organelle	1865
	cytosol	1163
	membrane-enclosed lumen	1019
	membrane	977
	endomembrane system	829
	cell periphery	601
	nucleoplasm	555
	extracellular region	446
	cell projection	339
	other	1661
Molecular Function	protein binding	1167
	organic cyclic compound binding	588
	heterocyclic compound binding	575
	ion binding	473
	hydrolase activity	393
	small molecule binding	302
	protein-containing complex binding	298
	transferase activity	269
	catalytic activity, acting on a protein	261
	carbohydrate derivative binding	243
	oxidoreductase activity	191
	enzyme regulator activity	185
	drug binding	138
	other	970

## Sheet: ident list
Category	Protein accession	Position	Amino acid	Protein description	Gene name	Exp.1.Localization probability	Exp.1.PEP	Exp.1.Score	Exp.1.Modified sequence	Exp.1.Charge	Exp.1.Mass error [ppm]	Exp.1.MS/MS Count	Exp.2.Localization probability	Exp.2.PEP	Exp.2.Score	Exp.2.Modified sequence	Exp.2.Charge	Exp.2.Mass error [ppm]	Exp.2.MS/MS Count
regulation of biological process	P35579	972	K	Myosin-9 OS=Homo sapiens OX=9606 GN=MYH9 PE=1 SV=4	MYH9								1	0.0149001	77.282	VTTEAK(1)LK	2	-0.92193	1
	Q96T51	569	K	RUN and FYVE domain-containing protein 1 OS=Homo sapiens OX=9606 GN=RUFY1 PE=1 SV=2	RUFY1	1	0.000253381	121.08	ELQHEK(1)DTSSLLR	2	0.073117	1
	P10412	106	K	Histone H1.4 OS=Homo sapiens OX=9606 GN=H1-4 PE=1 SV=2	H1-4	1	0.00358189	96.034	GTGASGSFK(1)LNK	2	0.05221	1	1	0.00342161	90.108	GTGASGSFK(1)LNK	2	0.63813	1
	P30041	144	K	Peroxiredoxin-6 OS=Homo sapiens OX=9606 GN=PRDX6 PE=1 SV=3	PRDX6	1	6.87566e-06	150.46	LK(1)LSILYPATTGR	3	0.55591	2
	P02671	167	K	Fibrinogen alpha chain OS=Homo sapiens OX=9606 GN=FGA PE=1 SV=2	FGA	1	0.0146013	100.45	AQLVDMK(1)R	2	-0.19247	4	1	0.022353	88.942	AQLVDMK(1)R	2	0.84193	4
	Q9P2J5	464	K	"Leucine--tRNA ligase, cytoplasmic OS=Homo sapiens OX=9606 GN=LARS1 PE=1 SV=2"	LARS1								1	0.0538137	62.659	LAEAK(1)EK	2	-2.7536	1
	P21980	380	K	Protein-glutamine gamma-glutamyltransferase 2 OS=Homo sapiens OX=9606 GN=TGM2 PE=1 SV=2	TGM2	1	0.00356736	99.802	AIK(1)EGDLSTK	2	0.23537	2	1	0.00314712	97.431	AIK(1)EGDLSTK	2	1.1943	5
	P45880	120	K	Voltage-dependent anion-selective channel protein 2 OS=Homo sapiens OX=9606 GN=VDAC2 PE=1 SV=2	VDAC2	1	1.16203e-10	215.87	LTFDTTFSPNTGK(1)K	2	-0.35098	1	1	0.0571643	56.094	LTFDTTFSPNTGK(1)K	2	0.071444	1
	P18206	236	K	Vinculin OS=Homo sapiens OX=9606 GN=VCL PE=1 SV=4	VCL	1	2.41099e-10	197.47	NFTVEK(1)MSAEINEIIR	3	1.5959	1
	Q14204	671	K	Cytoplasmic dynein 1 heavy chain 1 OS=Homo sapiens OX=9606 GN=DYNC1H1 PE=1 SV=5	DYNC1H1	1	0.00463416	78.078	VEDVLGK(1)GWENHVEGQK	3	0.30922	1
	P08603	224	K	Complement factor H OS=Homo sapiens OX=9606 GN=CFH PE=1 SV=4	CFH								1	3.95811e-06	148.68	SPDVINGSPISQK(1)IIYK	2	1.1414	1
	P42224	637	K	Signal transducer and activator of transcription 1-alpha/beta OS=Homo sapiens OX=9606 GN=STAT1 PE=1 SV=2	STAT1								1	0.0280829	62.088	K(1)ELSAVTFPDIIR	2	-0.34598	1
	P26373	200	K	60S ribosomal protein L13 OS=Homo sapiens OX=9606 GN=RPL13 PE=1 SV=4	RPL13	1	0.000372071	123.42	AK(1)EAAEQDVEK	2	-0.092743	1	1	0.00239242	99.34	AK(1)EAAEQDVEK	2	-0.38303	1
	Q1MSJ5	937	K	Centrosome and spindle pole-associated protein 1 OS=Homo sapiens OX=9606 GN=CSPP1 PE=1 SV=4	CSPP1	1	0.0412824	46.158	K(1)NVIMELSEMR	2	4.1848	1
	P49588	451	K	"Alanine--tRNA ligase, cytoplasmic OS=Homo sapiens OX=9606 GN=AARS1 PE=1 SV=2"	AARS1	1	0.0338388	66.351	LAQLK(1)SQGK	2	0.36651	1	1	0.0477733	51.193	LAQLK(1)SQGK	2	-0.29723	1
	Q14204	736	K	Cytoplasmic dynein 1 heavy chain 1 OS=Homo sapiens OX=9606 GN=DYNC1H1 PE=1 SV=5	DYNC1H1	1	0.000209188	123.95	LK(1)VNFLPEIITLSK	2	-1.1975	1	1	0.00318308	87.026	LK(1)VNFLPEIITLSK	2	-0.89381	1
	Q08211	199	K	ATP-dependent RNA helicase A OS=Homo sapiens OX=9606 GN=DHX9 PE=1 SV=4	DHX9	1	9.61955e-05	124.5	IQGEYK(1)YTQVGPDHNR	3	-0.92576	1	1	6.60626e-05	120.66	IQGEYK(1)YTQVGPDHNR	3	-1.0568	1
	Q13813	920	K	"Spectrin alpha chain, non-erythrocytic 1 OS=Homo sapiens OX=9606 GN=SPTAN1 PE=1 SV=3"	SPTAN1	1	1.36003e-05	114.84	EKEPIVGSTDYGK(1)DEDSAEALLK	3	0.40881	1
	P54709	220	K	Sodium/potassium-transporting ATPase subunit beta-3 OS=Homo sapiens OX=9606 GN=ATP1B3 PE=1 SV=1	ATP1B3	1	0.0521405	70.268	YFPYYGK(1)K	2	-0.11503	1
	Q13813	1750	K	"Spectrin alpha chain, non-erythrocytic 1 OS=Homo sapiens OX=9606 GN=SPTAN1 PE=1 SV=3"	SPTAN1	1	0.00438577	119.17	IK(1)SMAASR	2	-0.24747	1	1	0.0165625	75.854	IK(1)SMAASR	2	-0.66397	1
	Q9Y2B0	90	K	Protein canopy homolog 2 OS=Homo sapiens OX=9606 GN=CNPY2 PE=1 SV=1	CNPY2	1	5.72196e-05	141.58	MK(1)EYGEQIDPSTHR	2	0.8762	3
	Q07021	91	K	"Complement component 1 Q subcomponent-binding protein, mitochondrial OS=Homo sapiens OX=9606 GN=C1QBP PE=1 SV=1"	C1QBP	1	6.58383e-08	189.13	AFVDFLSDEIK(1)EER	2	-0.37247	2	1	9.50174e-05	126.34	AFVDFLSDEIK(1)EER	2	1.0671	2
	P48735	282	K	"Isocitrate dehydrogenase [NADP], mitochondrial OS=Homo sapiens OX=9606 GN=IDH2 PE=1 SV=2"	IDH2	1	0.00457861	117.02	NK(1)IWYEHR	3	0.15045	2	1	0.00103271	151.27	NK(1)IWYEHR	3	0.33545	2
	Q92841	341	K	Probable ATP-dependent RNA helicase DDX17 OS=Homo sapiens OX=9606 GN=DDX17 PE=1 SV=2	DDX17	1	0.0147928	72.006	K(1)IVDQIRPDR	3	0.25833	2
	P29401	523	K	Transketolase OS=Homo sapiens OX=9606 GN=TKT PE=1 SV=3	TKT	0.999999	0.0182805	61.89	SKDDQVTVIGAGVTLHEALAAAELLK(1)K	4	-0.3568	1
	Q8IWJ2	530	K	GRIP and coiled-coil domain-containing protein 2 OS=Homo sapiens OX=9606 GN=GCC2 PE=1 SV=4	GCC2	1	0.0153524	73.466	TAFTEK(1)DALLETVNR	2	-2.6766	1
	P01859	293	K	Immunoglobulin heavy constant gamma 2 OS=Homo sapiens OX=9606 GN=IGHG2 PE=1 SV=2	IGHG2	1	0.00509629	138.37	LTVDK(1)SR	2	0.31199	1
	P62140	259	K	Serine/threonine-protein phosphatase PP1-beta catalytic subunit OS=Homo sapiens OX=9606 GN=PPP1CB PE=1 SV=3	PPP1CB	1	0.00136289	102.28	AHQVVEDGYEFFAK(1)R	3	2.0153	1
	P50990	459	K	T-complex protein 1 subunit theta OS=Homo sapiens OX=9606 GN=CCT8 PE=1 SV=4	CCT8	1	0.00010746	133.16	ALAENSGVK(1)ANEVISK	2	0.0033199	1	1	0.0358977	54.276	ALAENSGVK(1)ANEVISK	2	-0.5349	1
	P21333	2217	K	Filamin-A OS=Homo sapiens OX=9606 GN=FLNA PE=1 SV=4	FLNA	1	0.000478231	84.942	YK(1)GQHVPGSPFQFTVGPLGEGGAHK	4	-0.34058	1
	P18206	170	K	Vinculin OS=Homo sapiens OX=9606 GN=VCL PE=1 SV=4	VCL	1	0.0504743	51.092	NLGPGMTK(1)MAK	2	1.0161	1
	P25686	59	K	DnaJ homolog subfamily B member 2 OS=Homo sapiens OX=9606 GN=DNAJB2 PE=1 SV=3	DNAJB2	1	0.0326716	45.614	EVAEAYEVLSDK(1)HK	3	2.9151	1
	P02748	483	K	Complement component C9 OS=Homo sapiens OX=9606 GN=C9 PE=1 SV=2	C9								1	0.013241	73.067	LSPIYNLVPVK(1)MK	2	-0.12949	1
	P21810	219	K	Biglycan OS=Homo sapiens OX=9606 GN=BGN PE=1 SV=2	BGN	1	0.00229945	104.22	ISEAK(1)LTGIPK	2	-0.48855	1	1	0.000221816	98.249	ISEAK(1)LTGIPK	2	0.2128	1
	O95202	679	K	Mitochondrial proton/calcium exchanger protein OS=Homo sapiens OX=9606 GN=LETM1 PE=1 SV=1	LETM1	1	0.000102899	135.15	LTSLAAALDENK(1)DGK	2	-0.51614	1
	P18206	581	K	Vinculin OS=Homo sapiens OX=9606 GN=VCL PE=1 SV=4	VCL	1	2.64303e-08	204.17	ALASQLQDSLK(1)DLK	2	-0.83613	1	1	1.14116e-07	176.8	ALASQLQDSLK(1)DLK	2	-0.15474	1
	P50395	137	K	Rab GDP dissociation inhibitor beta OS=Homo sapiens OX=9606 GN=GDI2 PE=1 SV=2	GDI2	1	6.09096e-11	202.79	VPSTEAEALASSLMGLFEK(1)R	3	1.7032	1	1	0.00889992	71.592	VPSTEAEALASSLMGLFEK(1)R	3	-1.3256	1
	Q13362	256	K	Serine/threonine-protein phosphatase 2A 56 kDa regulatory subunit gamma isoform OS=Homo sapiens OX=9606 GN=PPP2R5C PE=1 SV=3	PPP2R5C	1	0.0339948	47.198	VLLPLHK(1)VK	3	-0.78616	1
	Q15046	479	K	Lysine--tRNA ligase OS=Homo sapiens OX=9606 GN=KARS1 PE=1 SV=3	KARS1	1	0.0166875	79.474	SK(1)EGLTER	2	0.27674	1
	O75116	890	K	Rho-associated protein kinase 2 OS=Homo sapiens OX=9606 GN=ROCK2 PE=1 SV=4	ROCK2	1	4.86715e-08	232.88	ELKEECEEK(1)TK	2	-0.19097	1
	P62750	123	K	60S ribosomal protein L23a OS=Homo sapiens OX=9606 GN=RPL23A PE=1 SV=1	RPL23A	1	2.15114e-05	141.6	LYDIDVAK(1)VNTLIRPDGEK	3	0.83	1	1	5.40857e-07	146.58	LYDIDVAK(1)VNTLIRPDGEK	3	1.7887	1
	P61158	240	K	Actin-related protein 3 OS=Homo sapiens OX=9606 GN=ACTR3 PE=1 SV=3	ACTR3	1	4.26277e-06	152.69	YSYVCPDLVK(1)EFNK	2	-2.5707	2	1	1.95037e-06	149.96	YSYVCPDLVK(1)EFNK	2	-1.6559	2
	O94826	501	K	Mitochondrial import receptor subunit TOM70 OS=Homo sapiens OX=9606 GN=TOMM70 PE=1 SV=1	TOMM70	1	0.000720315	92.034	ADEMYDK(1)CIDLEPDNATTYVHK	3	-0.075973	1
	P13639	571	K	Elongation factor 2 OS=Homo sapiens OX=9606 GN=EEF2 PE=1 SV=4	EEF2	1	0.0364873	51.013	DLEEDHACIPIK(1)K	3	-0.27961	1
	P52566	50	K	Rho GDP-dissociation inhibitor 2 OS=Homo sapiens OX=9606 GN=ARHGDIB PE=1 SV=3	ARHGDIB								1	0.004609	90.653	K(1)TLLGDGPVVTDPK	2	0.22382	1
	Q9UJU6	185	K	Drebrin-like protein OS=Homo sapiens OX=9606 GN=DBNL PE=1 SV=1	DBNL								1	0.0030896	116.73	AEK(1)EEENR	2	0.035038	1
	P26038	60	K	Moesin OS=Homo sapiens OX=9606 GN=MSN PE=1 SV=3	MSN	1	0.00501806	91.853	GFSTWLK(1)LNK	2	0.58609	1	1	0.00341445	95.741	GFSTWLK(1)LNK	2	0.40035	1
	Q9UMS4	244	K	Pre-mRNA-processing factor 19 OS=Homo sapiens OX=9606 GN=PRPF19 PE=1 SV=1	PRPF19	1	0.000144192	130.01	ILTGGADK(1)NVVVFDK	2	-0.61155	1
	Q16181	221	K	Septin-7 OS=Homo sapiens OX=9606 GN=SEPTIN7 PE=1 SV=2	SEPTIN7	1	6.21615e-08	179.67	IK(1)IYEFPETDDEEENK	3	0.45249	2	1	1.49371e-10	186.58	IK(1)IYEFPETDDEEENK	2	-0.10456	1
	P38919	289	K	Eukaryotic initiation factor 4A-III OS=Homo sapiens OX=9606 GN=EIF4A3 PE=1 SV=4	EIF4A3	1	0.00313912	147.19	K(1)VDWLTEK	2	0.40882	1
	P20700	271	K	Lamin-B1 OS=Homo sapiens OX=9606 GN=LMNB1 PE=1 SV=2	LMNB1	1	1.90405e-20	283.83	EELEQTYHAK(1)LENAR	2	0.85694	3	1	8.78008e-24	282.92	EELEQTYHAK(1)LENAR	2	0.26928	2
	P02545	171	K	Prelamin-A/C OS=Homo sapiens OX=9606 GN=LMNA PE=1 SV=1	LMNA	1	6.74792e-05	140.39	GQVAK(1)LEAALGEAK	2	0.23765	2	1	1.07984e-06	162.68	GQVAK(1)LEAALGEAK	3	-0.085468	2
	Q14195	423	K	Dihydropyrimidinase-related protein 3 OS=Homo sapiens OX=9606 GN=DPYSL3 PE=1 SV=1	DPYSL3	1	1.49357e-07	157.3	IVSAK(1)NHQSAAEYNIFEGMELR	3	-0.035065	1	1	3.73109e-05	127.92	IVSAK(1)NHQSAAEYNIFEGMELR	3	-0.73018	1
	O75116	709	K	Rho-associated protein kinase 2 OS=Homo sapiens OX=9606 GN=ROCK2 PE=1 SV=4	ROCK2	1	0.000105581	119.04	VIQQSLEQEEAEHK(1)ATK	3	0.59931	1	1	0.00862121	70.942	VIQQSLEQEEAEHK(1)ATK	3	0.89193	1
	P01009	392	K	Alpha-1-antitrypsin OS=Homo sapiens OX=9606 GN=SERPINA1 PE=1 SV=3	SERPINA1	1	1.06738e-05	145.61	FNK(1)PFVFLMIEQNTK	3	-0.35625	1	1	4.21022e-05	128.95	FNK(1)PFVFLMIEQNTK	3	-0.37115	1
	P49748	276	K	"Very long-chain specific acyl-CoA dehydrogenase, mitochondrial OS=Homo sapiens OX=9606 GN=ACADVL PE=1 SV=1"	ACADVL	1	1.99748e-06	168.02	TPVTDPATGAVK(1)EK	2	0.13961	1
	P68371	58	K	Tubulin beta-4B chain OS=Homo sapiens OX=9606 GN=TUBB4B PE=1 SV=1	TUBB4B	1	4.84724e-10	195.25	INVYYNEATGGK(1)YVPR	3	0.75409	2	1	4.98507e-15	237.68	INVYYNEATGGK(1)YVPR	3	0.14865	2
	P62249	26	K	40S ribosomal protein S16 OS=Homo sapiens OX=9606 GN=RPS16 PE=1 SV=2	RPS16	1	9.8377e-05	184.38	TATAVAHCK(1)R	2	-0.35174	1	1	0.00751295	88.948	TATAVAHCK(1)R	2	-0.92925	1
	P59998	44	K	Actin-related protein 2/3 complex subunit 4 OS=Homo sapiens OX=9606 GN=ARPC4 PE=1 SV=3	ARPC4	1	3.77552e-06	155.99	SSK(1)ELLLQPVTISR	2	-0.22401	1	1	1.07984e-06	162.68	SSK(1)ELLLQPVTISR	2	0.39877	1
	P61158	265	K	Actin-related protein 3 OS=Homo sapiens OX=9606 GN=ACTR3 PE=1 SV=3	ACTR3	1	0.0302986	68.893	K(1)EFSIDVGYER	2	-0.22065	1	1	0.000534687	121.83	K(1)EFSIDVGYER	2	-0.074095	1
	P50991	42	K	T-complex protein 1 subunit delta OS=Homo sapiens OX=9606 GN=CCT4 PE=1 SV=4	CCT4	1	6.65654e-05	133.25	FSNISAAK(1)AVADAIR	2	0.33027	2	1	9.18277e-05	125.03	FSNISAAK(1)AVADAIR	2	1.2254	3
	Q13642	4	K	Four and a half LIM domains protein 1 OS=Homo sapiens OX=9606 GN=FHL1 PE=1 SV=4	FHL1								1	0.00489896	160.59	AEK(1)FDCHYCR	2	-1.0231	1
	P02794	69	K	Ferritin heavy chain OS=Homo sapiens OX=9606 GN=FTH1 PE=1 SV=2	FTH1	1	0.0194014	62.464	EHAEK(1)LMK	3	0.13397	1
	O75083	126	K	WD repeat-containing protein 1 OS=Homo sapiens OX=9606 GN=WDR1 PE=1 SV=4	WDR1	1	1.07249e-11	201.32	EK(1)FGAVFLWDSGSSVGEITGHNK	3	0.26085	1
	Q14974	835	K	Importin subunit beta-1 OS=Homo sapiens OX=9606 GN=KPNB1 PE=1 SV=2	KPNB1	1	0.00248774	110.41	DVLK(1)LVEAR	2	0.63401	2	1	0.0105315	76.679	DVLK(1)LVEAR	2	1.2073	1
	P07900	58	K	Heat shock protein HSP 90-alpha OS=Homo sapiens OX=9606 GN=HSP90AA1 PE=1 SV=5	HSP90AA1	1	4.58446e-08	196.76	ELISNSSDALDK(1)IR	2	-0.29312	2	1	2.12315e-12	218.18	ELISNSSDALDK(1)IR	3	-0.29559	3
	P01009	411	K	Alpha-1-antitrypsin OS=Homo sapiens OX=9606 GN=SERPINA1 PE=1 SV=3	SERPINA1	1	4.02758e-09	212.9	SPLFMGK(1)VVNPTQK	2	-0.61685	3	1	1.9665e-12	228.12	SPLFMGK(1)VVNPTQK	3	-0.36447	3
	P16435	72	K	NADPH--cytochrome P450 reductase OS=Homo sapiens OX=9606 GN=POR PE=1 SV=2	POR								1	0.00932241	77.732	ESSFVEK(1)MK	2	-0.68147	1
	Q13242	36	K	Serine/arginine-rich splicing factor 9 OS=Homo sapiens OX=9606 GN=SRSF9 PE=1 SV=1	SRSF9	1	0.00271063	92.856	EKDLEDLFYK(1)YGR	3	-0.19646	1
	Q00169	162	K	Phosphatidylinositol transfer protein alpha isoform OS=Homo sapiens OX=9606 GN=PITPNA PE=1 SV=2	PITPNA	1	0.0258198	69.423	AEEDPAK(1)FK	2	-0.55801	1
	Q9Y4L1	106	K	Hypoxia up-regulated protein 1 OS=Homo sapiens OX=9606 GN=HYOU1 PE=1 SV=1	HYOU1	1	3.27723e-07	152.04	YFQHLLGK(1)QADNPHVALYQAR	3	1.2492	1
	Q01082	118	K	"Spectrin beta chain, non-erythrocytic 1 OS=Homo sapiens OX=9606 GN=SPTBN1 PE=1 SV=2"	SPTBN1	1	0.000150386	114.7	IHCLENVDK(1)ALQFLK	3	-2.1153	1	1	0.000530603	105.19	IHCLENVDK(1)ALQFLK	3	-4.2962	1
	P51153	107	K	Ras-related protein Rab-13 OS=Homo sapiens OX=9606 GN=RAB13 PE=1 SV=1	RAB13	1	0.000345758	118.28	SIK(1)ENASAGVER	2	-0.094195	1	1	0.00350034	89.548	SIK(1)ENASAGVER	2	0.14737	1
	P48304	156	K	Lithostathine-1-beta OS=Homo sapiens OX=9606 GN=REG1B PE=1 SV=1	REG1B	1	0.00304656	128.36	WKDESCEK(1)K	2	-0.62707	2
	Q14767	392	K	Latent-transforming growth factor beta-binding protein 2 OS=Homo sapiens OX=9606 GN=LTBP2 PE=1 SV=3	LTBP2								1	7.83604e-05	112.56	GDTTTLYSQGGHGHDPK(1)SGFR	3	0.49566	1
	Q02818	81	K	Nucleobindin-1 OS=Homo sapiens OX=9606 GN=NUCB1 PE=1 SV=4	NUCB1	1	0.00298651	98.353	LQAANAEDIK(1)SGK	2	0.21573	1	1	0.00174605	100.55	LQAANAEDIK(1)SGK	2	0.40398	1
	Q96CW1	420	K	AP-2 complex subunit mu OS=Homo sapiens OX=9606 GN=AP2M1 PE=1 SV=2	AP2M1	1	0.0251738	55.899	LNYSDHDVIK(1)WVR	3	-0.00163	1
	Q00341	1039	K	Vigilin OS=Homo sapiens OX=9606 GN=HDLBP PE=1 SV=2	HDLBP	1	3.09312e-05	168.74	VK(1)ELQAEQEDR	2	0.20079	1	1	0.00162359	104.52	VK(1)ELQAEQEDR	2	0.22413	1
	P33176	726	K	Kinesin-1 heavy chain OS=Homo sapiens OX=9606 GN=KIF5B PE=1 SV=1	KIF5B	1	0.0172518	79.116	DEVEAK(1)AK	2	0.31464	1
	Q13464	934	K	Rho-associated protein kinase 1 OS=Homo sapiens OX=9606 GN=ROCK1 PE=1 SV=1	ROCK1	1	0.0379232	43.03	QEITDK(1)DHTVSR	3	-0.55978	1
	Q14204	2104	K	Cytoplasmic dynein 1 heavy chain 1 OS=Homo sapiens OX=9606 GN=DYNC1H1 PE=1 SV=5	DYNC1H1	1	0.000104005	154.35	SVLVSAGNVK(1)R	2	1.293	1
	Q15746	1501	K	"Myosin light chain kinase, smooth muscle OS=Homo sapiens OX=9606 GN=MYLK PE=1 SV=4"	MYLK	1	0.0183433	94.006	AYSAK(1)EK	2	0.40256	1	1	0.0153766	91.906	AYSAK(1)EK	2	0.74087	1
	P07237	247	K	Protein disulfide-isomerase OS=Homo sapiens OX=9606 GN=P4HB PE=1 SV=3	P4HB	1	0.0189431	61.801	HNQLPLVIEFTEQTAPK(1)IFGGEIK	3	1.0369	1	1	0.000889554	86.551	HNQLPLVIEFTEQTAPK(1)IFGGEIK	3	0.32906	1
	P15311	60	K	Ezrin OS=Homo sapiens OX=9606 GN=EZR PE=1 SV=4	EZR	1	0.048097	53.751	GFPTWLK(1)LDK	2	-0.11723	1
	P55072	312	K	Transitional endoplasmic reticulum ATPase OS=Homo sapiens OX=9606 GN=VCP PE=1 SV=4	VCP	1	1.803e-18	259.7	NAPAIIFIDELDAIAPK(1)R	2	0.99268	3	1	1.00624e-20	261.98	NAPAIIFIDELDAIAPK(1)R	2	1.7633	2
	Q9Y371	48	K	Endophilin-B1 OS=Homo sapiens OX=9606 GN=SH3GLB1 PE=1 SV=1	SH3GLB1	1	0.000925407	100.48	TELDAHLENLLSK(1)AECTK	3	-0.86017	1	1	0.00932139	70.335	TELDAHLENLLSK(1)AECTK	3	-1.2897	1
	P52272	242	K	Heterogeneous nuclear ribonucleoprotein M OS=Homo sapiens OX=9606 GN=HNRNPM PE=1 SV=3	HNRNPM	0.993849	0.000629211	125.72	ADILEDK(0.006)DGK(0.994)SR	3	0.40418	4	0.966407	0.0181124	55.314	ADILEDK(0.034)DGK(0.966)SR	3	1.2817	1
	P02452	907	K	Collagen alpha-1(I) chain OS=Homo sapiens OX=9606 GN=COL1A1 PE=1 SV=5	COL1A1	1	0.0267582	79.454	EGGK(1)GPR	2	0.5649	1	1	0.0370207	67.035	EGGK(1)GPR	2	0.36468	1
	Q15121	88	K	Astrocytic phosphoprotein PEA-15 OS=Homo sapiens OX=9606 GN=PEA15 PE=1 SV=2	PEA15	1	0.000110837	136.48	VLK(1)ISEEDELDTK	2	0.3135	1
	Q06210	529	K	Glutamine--fructose-6-phosphate aminotransferase [isomerizing] 1 OS=Homo sapiens OX=9606 GN=GFPT1 PE=1 SV=3	GFPT1								1	0.000857263	167.25	EIMLGLK(1)R	2	-0.77868	1
	Q9H4M9	293	K	EH domain-containing protein 1 OS=Homo sapiens OX=9606 GN=EHD1 PE=1 SV=2	EHD1								1	0.0121426	110.81	K(1)LNDLIK	2	0.37086	1
	Q9UMX5	94	K	Neudesin OS=Homo sapiens OX=9606 GN=NENF PE=1 SV=1	NENF	1	0.000283493	115.33	GAPYNALTGK(1)DSTR	2	0.20637	1
	P55072	696	K	Transitional endoplasmic reticulum ATPase OS=Homo sapiens OX=9606 GN=VCP PE=1 SV=4	VCP	1	0.0167377	97.596	ACK(1)LAIR	2	0.71771	1	1	0.0129321	97.596	ACK(1)LAIR	2	0.31595	1
	P16401	35	K	Histone H1.5 OS=Homo sapiens OX=9606 GN=H1-5 PE=1 SV=3	H1-5								1	0.000709233	146.94	AAGAGAAK(1)R	2	-0.14975	1
	P61278	45	K	Somatostatin OS=Homo sapiens OX=9606 GN=SST PE=1 SV=1	SST	1	0.000129999	126.71	SLAAAAGK(1)QELAK	2	-0.20537	1	1	0.000657012	108.9	SLAAAAGK(1)QELAK	2	-0.45092	1
	P31146	132	K	Coronin-1A OS=Homo sapiens OX=9606 GN=CORO1A PE=1 SV=4	CORO1A	1	0.0379198	50.563	EPVVTLEGHTK(1)R	3	0.48098	1	1	0.00240741	104.22	EPVVTLEGHTK(1)R	2	-0.34207	2
	Q93084	684	K	Sarcoplasmic/endoplasmic reticulum calcium ATPase 3 OS=Homo sapiens OX=9606 GN=ATP2A3 PE=1 SV=3	ATP2A3	1	0.0602228	51.854	VEPAHK(1)SR	2	-0.049434	1
	P78371	203	K	T-complex protein 1 subunit beta OS=Homo sapiens OX=9606 GN=CCT2 PE=1 SV=4	CCT2	1	0.000383314	123.67	GSGNLEAIHIIK(1)K	2	-0.30545	2	1	0.000118411	132.76	GSGNLEAIHIIK(1)K	2	0.021732	2
	P00367	480	K	"Glutamate dehydrogenase 1, mitochondrial OS=Homo sapiens OX=9606 GN=GLUD1 PE=1 SV=2"	GLUD1	1	0.000837872	100.21	FGK(1)HGGTIPIVPTAEFQDR	3	0.49023	1	1	0.00186435	82.586	FGK(1)HGGTIPIVPTAEFQDR	3	2.254	1
	P50454	319	K	Serpin H1 OS=Homo sapiens OX=9606 GN=SERPINH1 PE=1 SV=2	SERPINH1	1	1.73005e-16	218.93	GVVEVTHDLQK(1)HLAGLGLTEAIDK	4	-0.012293	2	1	4.33113e-24	265.86	GVVEVTHDLQK(1)HLAGLGLTEAIDK	4	0.2886	4
	P17980	276	K	26S proteasome regulatory subunit 6A OS=Homo sapiens OX=9606 GN=PSMC3 PE=1 SV=3	PSMC3	1	0.00261461	109.71	DAFALAK(1)EK	2	0.89207	1
	P07355	104	K	Annexin A2 OS=Homo sapiens OX=9606 GN=ANXA2 PE=1 SV=2	ANXA2	1	6.66993e-09	160.92	SALSGHLETVILGLLK(1)TPAQYDASELK	3	-0.25231	1	1	1.3616e-08	164.31	SALSGHLETVILGLLK(1)TPAQYDASELK	3	1.6761	1
	P50454	291	K	Serpin H1 OS=Homo sapiens OX=9606 GN=SERPINH1 PE=1 SV=2	SERPINH1								1	0.00619915	96.711	EQLK(1)IWMGK	2	-0.36006	2
	P13716	213	K	Delta-aminolevulinic acid dehydratase OS=Homo sapiens OX=9606 GN=ALAD PE=1 SV=1	ALAD	1	0.0530363	48.981	DAAK(1)SSPAFGDR	2	-0.95419	1
	P07814	581	K	Bifunctional glutamate/proline--tRNA ligase OS=Homo sapiens OX=9606 GN=EPRS1 PE=1 SV=5	EPRS1	1	0.0605768	51.63	IHK(1)NADGK	2	0.92989	1
	P54652	598	K	Heat shock-related 70 kDa protein 2 OS=Homo sapiens OX=9606 GN=HSPA2 PE=1 SV=1	HSPA2	1	0.000194084	115.78	NQMAEKDEYEHK(1)QK	3	0.091063	2	0.998472	0.0243803	53.869	NQMAEK(0.002)DEYEHK(0.998)QK	3	1.3212	1
	P47914	73	K	60S ribosomal protein L29 OS=Homo sapiens OX=9606 GN=RPL29 PE=1 SV=2	RPL29	1	0.00438211	81.865	AEAIK(1)ALVK	2	4.3014	2	1	0.0113392	61.999	AEAIK(1)ALVK	2	1.011	1
	P18206	639	K	Vinculin OS=Homo sapiens OX=9606 GN=VCL PE=1 SV=4	VCL	1	1.50345e-24	304.86	AANFENHSGK(1)LGATAEK	3	-2.9454	2	1	4.68182e-20	249.58	AANFENHSGK(1)LGATAEK	3	-1.6421	2
	P11233	128	K	Ras-related protein Ral-A OS=Homo sapiens OX=9606 GN=RALA PE=1 SV=1	RALA	0.971474	0.00813172	74.859	VKEDENVPFLLVGNK(0.971)SDLEDK(0.029)R	4	0.41114	1
	P07237	254	K	Protein disulfide-isomerase OS=Homo sapiens OX=9606 GN=P4HB PE=1 SV=3	P4HB	1	9.07471e-07	147.64	IFGGEIK(1)THILLFLPK	3	-1.1935	1
	P43403	484	K	Tyrosine-protein kinase ZAP-70 OS=Homo sapiens OX=9606 GN=ZAP70 PE=1 SV=1	ZAP70	1	0.000235147	112.96	ISDFGLSK(1)ALGADDSYYTAR	2	-1.1146	1
	P38646	498	K	"Stress-70 protein, mitochondrial OS=Homo sapiens OX=9606 GN=HSPA9 PE=1 SV=2"	HSPA9	1	0.00354062	78.413	EMAGDNK(1)LLGQFTLIGIPPAPR	3	-0.11094	1
	Q16181	373	K	Septin-7 OS=Homo sapiens OX=9606 GN=SEPTIN7 PE=1 SV=2	SEPTIN7	1	0.00014039	169.09	LK(1)DSEAELQR	2	0.26905	2	1	0.0005732	122.28	LK(1)DSEAELQR	2	1.0594	2
	Q09666	807	K	Neuroblast differentiation-associated protein AHNAK OS=Homo sapiens OX=9606 GN=AHNAK PE=1 SV=2	AHNAK	1	0.00126528	129.65	FK(1)MPEMNIK	2	-1.0303	1	1	0.004311	95.605	FK(1)MPEMNIK	2	-0.97773	2
	P23528	164	K	Cofilin-1 OS=Homo sapiens OX=9606 GN=CFL1 PE=1 SV=3	CFL1	1	0.00483114	84.615	LGGSAVISLEGK(1)PL	2	0.63596	2	1	0.0525179	43.308	LGGSAVISLEGK(1)PL	2	0.87844	1
	P02751	1928	K	Fibronectin OS=Homo sapiens OX=9606 GN=FN1 PE=1 SV=5	FN1	1	1.98552e-05	116.65	TK(1)TETITGFQVDAVPANGQTPIQR	3	1.3243	1
	P39023	385	K	60S ribosomal protein L3 OS=Homo sapiens OX=9606 GN=RPL3 PE=1 SV=2	RPL3	1	0.00419885	119.41	FQTMEEK(1)K	2	0.22474	2	1	0.00369633	130.27	FQTMEEK(1)K	2	-0.27623	2
	P01024	155	K	Complement C3 OS=Homo sapiens OX=9606 GN=C3 PE=1 SV=2	C3	1	9.41935e-08	193.52	IFTVNHK(1)LLPVGR	2	-1.3692	2	1	1.26751e-12	236.06	IFTVNHK(1)LLPVGR	2	-0.38428	2
	P07942	1469	K	Laminin subunit beta-1 OS=Homo sapiens OX=9606 GN=LAMB1 PE=1 SV=2	LAMB1	1	0.0166961	79.469	MVSEAK(1)LR	2	-0.85054	1
	Q99623	216	K	Prohibitin-2 OS=Homo sapiens OX=9606 GN=PHB2 PE=1 SV=2	PHB2	1	0.00577493	92.439	AQFLVEK(1)AK	2	0.34759	1	1	0.00485519	92.439	AQFLVEK(1)AK	2	1.737	1
	P68871	83	K	Hemoglobin subunit beta OS=Homo sapiens OX=9606 GN=HBB PE=1 SV=2	HBB	1	1.02619e-07	141.75	VLGAFSDGLAHLDNLK(1)GTFATLSELHCDK	4	0.46766	12	1	2.42134e-07	143.12	VLGAFSDGLAHLDNLK(1)GTFATLSELHCDK	4	-1.127	9
	P04196	166	K	Histidine-rich glycoprotein OS=Homo sapiens OX=9606 GN=HRG PE=1 SV=1	HRG	1	3.03692e-05	153.12	YK(1)EENDDFASFR	2	-0.23274	1	1	5.72126e-05	140.07	YK(1)EENDDFASFR	2	-0.34831	1
	Q6NUK1	332	K	Calcium-binding mitochondrial carrier protein SCaMC-1 OS=Homo sapiens OX=9606 GN=SLC25A24 PE=1 SV=2	SLC25A24	1	0.00195311	109.24	TGQYSGIYDCAK(1)K	2	-0.23562	2	1	0.00251883	102.4	TGQYSGIYDCAK(1)K	2	-0.83092	2
	P38646	175	K	"Stress-70 protein, mitochondrial OS=Homo sapiens OX=9606 GN=HSPA9 PE=1 SV=2"	HSPA9	1	0.000116294	128.76	MK(1)ETAENYLGHTAK	3	-0.41776	2	1	2.10335e-06	147.72	MK(1)ETAENYLGHTAK	2	0.029887	3
	P35579	910	K	Myosin-9 OS=Homo sapiens OX=9606 GN=MYH9 PE=1 SV=4	MYH9	1	0.0409943	62.732	K(1)QELEEICHDLEAR	2	-2.1455	1
	P84095	116	K	Rho-related GTP-binding protein RhoG OS=Homo sapiens OX=9606 GN=RHOG PE=1 SV=1	RHOG								1	0.00147301	84.493	WHPEVCHHCPDVPILLVGTK(1)K	4	-1.0345	1
	O15144	117	K	Actin-related protein 2/3 complex subunit 2 OS=Homo sapiens OX=9606 GN=ARPC2 PE=1 SV=1	ARPC2	1	5.10043e-05	152.97	DSIVHQAGMLK(1)R	2	-0.073085	5	1	0.000210207	130.98	DSIVHQAGMLK(1)R	3	-0.31375	4
	Q9H7Z7	269	K	Prostaglandin E synthase 2 OS=Homo sapiens OX=9606 GN=PTGES2 PE=1 SV=1	PTGES2	1	0.0111328	77.64	EGK(1)FGAVEGAVAK	2	-0.71351	1
	P00915	169	K	Carbonic anhydrase 1 OS=Homo sapiens OX=9606 GN=CA1 PE=1 SV=2	CA1	1	0.000167966	140.16	VLDALQAIK(1)TK	2	0.22291	1	1	8.31773e-05	141.95	VLDALQAIK(1)TK	2	0.67259	1
	P01024	622	K	Complement C3 OS=Homo sapiens OX=9606 GN=C3 PE=1 SV=2	C3	1	7.03587e-14	222.29	IWDVVEK(1)ADIGCTPGSGK	2	-0.14702	1	1	3.77515e-12	210.14	IWDVVEK(1)ADIGCTPGSGK	2	1.637	1
	Q15063	715	K	Periostin OS=Homo sapiens OX=9606 GN=POSTN PE=1 SV=2	POSTN								1	8.89367e-05	114.34	LIK(1)EGETITEVIHGEPIIK	3	0.89624	1
	P62829	113	K	60S ribosomal protein L23 OS=Homo sapiens OX=9606 GN=RPL23 PE=1 SV=1	RPL23	1	0.00188499	103.91	GEMK(1)GSAITGPVAK	2	-1.3596	1
	P21810	82	K	Biglycan OS=Homo sapiens OX=9606 GN=BGN PE=1 SV=2	BGN								1	0.000811173	107.09	VVQCSDLGLK(1)SVPK	2	0.79344	1
	Q09666	1870	K	Neuroblast differentiation-associated protein AHNAK OS=Homo sapiens OX=9606 GN=AHNAK PE=1 SV=2	AHNAK	1	0.00280937	101.38	VK(1)GDADVSVPK	2	0.30715	1	1	0.00868671	77.14	VK(1)GDADVSVPK	2	0.21033	1
	P10412	168	K	Histone H1.4 OS=Homo sapiens OX=9606 GN=H1-4 PE=1 SV=2	H1-4	1	0.0042413	109.48	KPAAAAGAK(1)K	2	0.41569	1
	Q14203	371	K	Dynactin subunit 1 OS=Homo sapiens OX=9606 GN=DCTN1 PE=1 SV=3	DCTN1	1	0.00918208	114.72	LK(1)DALVR	2	-0.94234	1
	P21333	2184	K	Filamin-A OS=Homo sapiens OX=9606 GN=FLNA PE=1 SV=4	FLNA	1	3.67057e-12	150.55	IPEISIQDMTAQVTSPSGK(1)THEAEIVEGENHTYCIR	4	-1.8044	1
	Q13123	541	K	Protein Red OS=Homo sapiens OX=9606 GN=IK PE=1 SV=3	IK								1	0.0402425	69.423	ISAIIEK(1)R	2	0.18415	1
	Q13620	619	K	Cullin-4B OS=Homo sapiens OX=9606 GN=CUL4B PE=1 SV=4	CUL4B	1	0.00215327	103.34	LLVGK(1)SASVDAEK	2	1.7059	2
	O95202	667	K	Mitochondrial proton/calcium exchanger protein OS=Homo sapiens OX=9606 GN=LETM1 PE=1 SV=1	LETM1	1	0.0155965	76.494	HIPESK(1)LTSLAAALDENK	3	1.1007	1
	P51610	288	K	Host cell factor 1 OS=Homo sapiens OX=9606 GN=HCFC1 PE=1 SV=2	HCFC1	1	0.000667392	148.14	VATHEK(1)EWK	2	0.24533	2
	Q9H2G2	681	K	STE20-like serine/threonine-protein kinase OS=Homo sapiens OX=9606 GN=SLK PE=1 SV=1	SLK	1	0.0573919	49.423	VTTQIDK(1)EK	2	-1.4602	1
	Q15070	187	K	Mitochondrial inner membrane protein OXA1L OS=Homo sapiens OX=9606 GN=OXA1L PE=1 SV=3	OXA1L	1	0.0289586	51.546	EAK(1)LAGDHIEYYK	3	0.19289	1
	P48426	258	K	Phosphatidylinositol 5-phosphate 4-kinase type-2 alpha OS=Homo sapiens OX=9606 GN=PIP4K2A PE=1 SV=2	PIP4K2A	1	0.0609422	57.559	VFLEK(1)LK	2	-0.59143	1
	Q14204	3284	K	Cytoplasmic dynein 1 heavy chain 1 OS=Homo sapiens OX=9606 GN=DYNC1H1 PE=1 SV=5	DYNC1H1	1	0.00170545	87.24	EDLDK(1)VEPAVIEAQNAVK	3	-0.82958	2	1	0.0190514	57.616	EDLDK(1)VEPAVIEAQNAVK	3	-2.5249	2
	P13611	76	K	Versican core protein OS=Homo sapiens OX=9606 GN=VCAN PE=1 SV=3	VCAN	0.999513	2.97478e-05	178.84	IEVDKNGK(1)DLK	2	1.2494	2
	P08708	72	K	40S ribosomal protein S17 OS=Homo sapiens OX=9606 GN=RPS17 PE=1 SV=2	RPS17	1	0.00268719	102.06	GISIK(1)LQEEER	2	-0.69525	1	1	0.000405646	114.5	GISIK(1)LQEEER	2	-0.44928	1
	O15144	65	K	Actin-related protein 2/3 complex subunit 2 OS=Homo sapiens OX=9606 GN=ARPC2 PE=1 SV=1	ARPC2	1	8.741e-09	203.74	FYK(1)ELQAHGADELLK	2	1.2913	2	1	0.0190953	55.335	FYK(1)ELQAHGADELLK	3	0.13251	1
	Q09666	1408	K	Neuroblast differentiation-associated protein AHNAK OS=Homo sapiens OX=9606 GN=AHNAK PE=1 SV=2	AHNAK	1	0.0583091	45.653	LPK(1)ADVDVSGPK	2	1.3722	1	1	0.0182995	69.65	LPK(1)ADVDVSGPK	2	0.32016	2
	P16615	541	K	Sarcoplasmic/endoplasmic reticulum calcium ATPase 2 OS=Homo sapiens OX=9606 GN=ATP2A2 PE=1 SV=1	ATP2A2	1	0.0572037	47.603	VPMTSGVK(1)QK	2	-1.9115	1	1	0.0355402	56.258	VPMTSGVK(1)QK	2	-1.5859	1
	Q13263	779	K	Transcription intermediary factor 1-beta OS=Homo sapiens OX=9606 GN=TRIM28 PE=1 SV=5	TRIM28	1	5.34251e-05	134.88	LTEDK(1)ADVQSIIGLQR	3	0.37907	1	1	5.48483e-20	259.23	LTEDK(1)ADVQSIIGLQR	3	1.3308	2
	O60504	403	K	Vinexin OS=Homo sapiens OX=9606 GN=SORBS3 PE=1 SV=2	SORBS3	1	0.020001	60.401	ELTLQK(1)GDIVYIHK	3	0.33888	1
	Q9NV70	402	K	Exocyst complex component 1 OS=Homo sapiens OX=9606 GN=EXOC1 PE=1 SV=4	EXOC1	1	0.00436451	91.549	STDYGK(1)YEGLTK	2	-0.54639	1	1	0.0266187	63.408	STDYGK(1)YEGLTK	2	-1.1682	1
	Q03135	5	K	Caveolin-1 OS=Homo sapiens OX=9606 GN=CAV1 PE=1 SV=4	CAV1	1	0.000120652	149.3	SGGK(1)YVDSEGHLYTVPIR	2	-0.52234	1
	Q9NZU5	141	K	LIM and cysteine-rich domains protein 1 OS=Homo sapiens OX=9606 GN=LMCD1 PE=1 SV=1	LMCD1								1	1.15075e-11	167.6	EK(1)QPVTGTEGAFYR	2	-1.0097	1
	Q15063	649	K	Periostin OS=Homo sapiens OX=9606 GN=POSTN PE=1 SV=2	POSTN								1	0.00950795	89.369	LIK(1)YIQIK	2	0.16942	1
	P62913	78	K	60S ribosomal protein L11 OS=Homo sapiens OX=9606 GN=RPL11 PE=1 SV=2	RPL11	1	0.0202998	72.643	GAK(1)AEEILEK	2	2.4733	1	1	0.00548709	82.645	GAK(1)AEEILEK	2	2.7509	1
	P17980	294	K	26S proteasome regulatory subunit 6A OS=Homo sapiens OX=9606 GN=PSMC3 PE=1 SV=3	PSMC3	1	7.77435e-07	156.57	APSIIFIDELDAIGTK(1)R	3	0.055792	1	1	6.29194e-05	124.2	APSIIFIDELDAIGTK(1)R	3	-0.25576	1
	P12270	299	K	Nucleoprotein TPR OS=Homo sapiens OX=9606 GN=TPR PE=1 SV=3	TPR	1	9.65419e-07	169.23	SAADDSEAK(1)SNELTR	2	0.066323	1	1	4.17164e-05	136.27	SAADDSEAK(1)SNELTR	2	-0.40768	1
	O60313	948	K	"Dynamin-like 120 kDa protein, mitochondrial OS=Homo sapiens OX=9606 GN=OPA1 PE=1 SV=3"	OPA1	1	0.00175397	89.261	EIQEK(1)LDAFIEALHQEK	3	1.0143	1
	Q96AE4	243	K	Far upstream element-binding protein 1 OS=Homo sapiens OX=9606 GN=FUBP1 PE=1 SV=3	FUBP1	1	9.34796e-09	231.23	ITGDPYK(1)VQQAK	2	0.46648	1	1	0.000239973	115.78	ITGDPYK(1)VQQAK	2	0.7174	1
	P62834	117	K	Ras-related protein Rap-1A OS=Homo sapiens OX=9606 GN=RAP1A PE=1 SV=1	RAP1A	0.999999	0.000678708	97.5	VKDTEDVPMILVGNK(1)CDLEDER	3	-1.0588	1	1	0.000732587	100.19	VKDTEDVPMILVGNK(1)CDLEDER	3	0.4696	1
	Q14134	275	K	Tripartite motif-containing protein 29 OS=Homo sapiens OX=9606 GN=TRIM29 PE=1 SV=2	TRIM29								1	1.73535e-06	153.1	ETELSLQK(1)EQLQLK	2	-0.51368	1
	O75083	256	K	WD repeat-containing protein 1 OS=Homo sapiens OX=9606 GN=WDR1 PE=1 SV=4	WDR1	1	4.94101e-14	203.47	AHDGGIYAISWSPDSTHLLSASGDK(1)TSK	3	0.36418	2
	Q8N6T3	74	K	ADP-ribosylation factor GTPase-activating protein 1 OS=Homo sapiens OX=9606 GN=ARFGAP1 PE=1 SV=2	ARFGAP1								0.996701	0.0143172	83.869	DIELEK(0.997)MK(0.003)AGGNAK	2	-3.8872	1
	P35580	658	K	Myosin-10 OS=Homo sapiens OX=9606 GN=MYH10 PE=1 SV=3	MYH10	1	0.0213018	69.01	TVGQLYK(1)ESLTK	2	-1.3934	1	1	0.0026664	95.483	TVGQLYK(1)ESLTK	2	0.014025	1
	P15311	35	K	Ezrin OS=Homo sapiens OX=9606 GN=EZR PE=1 SV=4	EZR								1	1.40847e-05	143.5	QLFDQVVK(1)TIGLR	2	-0.55629	1
	P60900	54	K	Proteasome subunit alpha type-6 OS=Homo sapiens OX=9606 GN=PSMA6 PE=1 SV=1	PSMA6	1	0.00328583	108.56	GKDCAVIVTQK(1)K	2	-0.42284	1	1	0.000498843	127.17	GKDCAVIVTQK(1)K	2	0.048274	1
	O60313	663	K	"Dynamin-like 120 kDa protein, mitochondrial OS=Homo sapiens OX=9606 GN=OPA1 PE=1 SV=3"	OPA1	1	0.0245812	69.628	QWTDK(1)QLPNK	2	-2.4209	1
	P07942	1589	K	Laminin subunit beta-1 OS=Homo sapiens OX=9606 GN=LAMB1 PE=1 SV=2	LAMB1								1	0.0182811	75.416	SATDVK(1)VTADMVK	2	3.3439	1
	P00488	514	K	Coagulation factor XIII A chain OS=Homo sapiens OX=9606 GN=F13A1 PE=1 SV=4	F13A1	0.999946	0.0380548	50.222	KPLNTEGVMK(1)SR	3	-0.80889	1
	O94905	220	K	Erlin-2 OS=Homo sapiens OX=9606 GN=ERLIN2 PE=1 SV=1	ERLIN2	1	0.00170021	83.849	ALIEAEK(1)VAQVAEITYGQK	3	-0.9433	1	1	0.00140067	90.442	ALIEAEK(1)VAQVAEITYGQK	3	-0.033096	1
	Q92499	288	K	ATP-dependent RNA helicase DDX1 OS=Homo sapiens OX=9606 GN=DDX1 PE=1 SV=2	DDX1	1	0.0498288	51.875	FLPNAPK(1)ALIVEPSR	2	1.7222	1
	P78527	1892	K	DNA-dependent protein kinase catalytic subunit OS=Homo sapiens OX=9606 GN=PRKDC PE=1 SV=3	PRKDC	1	6.38618e-05	204.07	DDVHAK(1)ESK	2	-1.1925	2	1	0.000629572	138.98	DDVHAK(1)ESK	2	1.6961	2
	P01275	125	K	Pro-glucagon OS=Homo sapiens OX=9606 GN=GCG PE=1 SV=3	GCG	1	8.87604e-06	210.26	EFIAWLVK(1)GR	2	0.13005	1
	Q09666	3372	K	Neuroblast differentiation-associated protein AHNAK OS=Homo sapiens OX=9606 GN=AHNAK PE=1 SV=2	AHNAK	1	0.00340835	98.044	VQTPEVDVK(1)GK	2	3.0724	1	1	0.000384409	116.3	VQTPEVDVK(1)GK	2	0.56168	1
	Q09666	4971	K	Neuroblast differentiation-associated protein AHNAK OS=Homo sapiens OX=9606 GN=AHNAK PE=1 SV=2	AHNAK								1	0.0197896	57.922	VEAPSLDVHMDSPDINIEGPDVK(1)IPK	3	-0.188	1
	O75083	155	K	WD repeat-containing protein 1 OS=Homo sapiens OX=9606 GN=WDR1 PE=1 SV=4	WDR1	1	0.00739643	83	VINSVDIK(1)QSR	2	0.8892	1	1	0.0268158	61.65	VINSVDIK(1)QSR	2	0.84333	1
	P01859	213	K	Immunoglobulin heavy constant gamma 2 OS=Homo sapiens OX=9606 GN=IGHG2 PE=1 SV=2	IGHG2	1	0.00449054	90.827	GLPAPIEK(1)TISK	2	-0.30295	1	1	0.00300186	93.096	GLPAPIEK(1)TISK	2	-0.055221	2
	Q99832	55	K	T-complex protein 1 subunit eta OS=Homo sapiens OX=9606 GN=CCT7 PE=1 SV=2	CCT7	1	0.000158595	129.82	GK(1)ATISNDGATILK	2	-0.87541	2	1	0.00055727	109.24	GK(1)ATISNDGATILK	2	-0.48076	1
	Q9UNF0	101	K	Protein kinase C and casein kinase substrate in neurons protein 2 OS=Homo sapiens OX=9606 GN=PACSIN2 PE=1 SV=2	PACSIN2								1	0.00374841	77.554	VSELHLEVK(1)ASLMNDDFEK	3	0.1614	1
	P53396	166	K	ATP-citrate synthase OS=Homo sapiens OX=9606 GN=ACLY PE=1 SV=3	ACLY								1	0.0130116	95.909	LNPEDIK(1)K	2	0.53969	1
	O14787	34	K	Transportin-2 OS=Homo sapiens OX=9606 GN=TNPO2 PE=1 SV=3	TNPO2	1	0.0229915	83.614	IVQDK(1)LK	2	0.3004	1
	P01019	100	K	Angiotensinogen OS=Homo sapiens OX=9606 GN=AGT PE=1 SV=1	AGT	1	0.00632175	109.01	LDTEDK(1)LR	2	-0.032159	1
	P05141	105	K	ADP/ATP translocase 2 OS=Homo sapiens OX=9606 GN=SLC25A5 PE=1 SV=7	SLC25A5	1	0.0205982	77.677	QIFLGGVDK(1)R	2	0.49283	1	1	0.00981946	80.239	QIFLGGVDK(1)R	2	1.2439	1
	O75874	224	K	Isocitrate dehydrogenase [NADP] cytoplasmic OS=Homo sapiens OX=9606 GN=IDH1 PE=1 SV=2	IDH1	1	0.000356848	124.67	FK(1)DIFQEIYDK	2	-0.12896	1	1	3.58732e-05	150.46	FK(1)DIFQEIYDK	2	0.49372	1
	Q14980	751	K	Nuclear mitotic apparatus protein 1 OS=Homo sapiens OX=9606 GN=NUMA1 PE=1 SV=2	NUMA1	1	0.00437928	138.9	SLVEQHK(1)R	2	-0.10383	1	1	0.00999532	102.71	SLVEQHK(1)R	2	0.20368	1
	Q07666	200	K	"KH domain-containing, RNA-binding, signal transduction-associated protein 1 OS=Homo sapiens OX=9606 GN=KHDRBS1 PE=1 SV=1"	KHDRBS1	1	0.00315397	102.07	ISVLGK(1)GSMR	2	-0.016218	1	1	0.000707377	114.89	ISVLGK(1)GSMR	2	0.30591	1
	Q15019	174	K	Septin-2 OS=Homo sapiens OX=9606 GN=SEPTIN2 PE=1 SV=1	SEPTIN2	1	0.0069788	76.24	AIHNK(1)VNIVPVIAK	2	-0.72346	2	1	0.00225191	80.312	AIHNK(1)VNIVPVIAK	2	-1.0323	2
	O75367	235	K	Core histone macro-H2A.1 OS=Homo sapiens OX=9606 GN=MACROH2A1 PE=1 SV=4	MACROH2A1	1	0.0101303	86.136	DDLGNTLEK(1)K	2	-0.68626	1
	P25705	252	K	"ATP synthase subunit alpha, mitochondrial OS=Homo sapiens OX=9606 GN=ATP5F1A PE=1 SV=1"	ATP5F1A	1	1.26528e-05	175.38	LYCIYVAIGQK(1)R	2	0.079672	2	1	0.00613456	88.37	LYCIYVAIGQK(1)R	2	-1.821	1
	O75083	106	K	WD repeat-containing protein 1 OS=Homo sapiens OX=9606 GN=WDR1 PE=1 SV=4	WDR1	1	0.000343706	125.75	IK(1)DIAWTEDSK	2	1.4191	1	1	0.00464301	84.17	IK(1)DIAWTEDSK	2	1.3685	1
	Q5BJF6	304	K	Outer dense fiber protein 2 OS=Homo sapiens OX=9606 GN=ODF2 PE=1 SV=1	ODF2	1	0.000763434	122.19	LAEADSEK(1)AR	2	-2.0545	1
	P48059	312	K	LIM and senescent cell antigen-like-containing domain protein 1 OS=Homo sapiens OX=9606 GN=LIMS1 PE=1 SV=4	LIMS1	1	0.0386015	83.377	FPLELK(1)K	2	1.61	1	1	0.0347572	79.597	FPLELK(1)K	2	2.0062	1
	P42224	286	K	Signal transducer and activator of transcription 1-alpha/beta OS=Homo sapiens OX=9606 GN=STAT1 PE=1 SV=2	STAT1								1	1.49044e-07	169.58	KLEELEQK(1)YTYEHDPITK	3	0.073011	1
	Q14108	39	K	Lysosome membrane protein 2 OS=Homo sapiens OX=9606 GN=SCARB2 PE=1 SV=2	SCARB2								1	0.00487459	103.74	AVDQSIEK(1)K	2	0.22669	1
	Q12906	202	K	Interleukin enhancer-binding factor 3 OS=Homo sapiens OX=9606 GN=ILF3 PE=1 SV=3	ILF3								1	0.00138055	106.16	QK(1)CLAALASLR	2	0.92956	1
	Q5VZK9	810	K	F-actin-uncapping protein LRRC16A OS=Homo sapiens OX=9606 GN=CARMIL1 PE=1 SV=1	CARMIL1	1	0.00947876	72.417	QDLIHASTEK(1)ISIPR	3	-1.7524	1
	Q15758	247	K	Neutral amino acid transporter B(0) OS=Homo sapiens OX=9606 GN=SLC1A5 PE=1 SV=2	SLC1A5	1	0.00449089	102.06	K(1)LGPEGELLIR	2	-0.37508	1
	P02679	146	K	Fibrinogen gamma chain OS=Homo sapiens OX=9606 GN=FGG PE=1 SV=3	FGG	1	1.79127e-13	219.43	YLQEIYNSNNQK(1)IVNLK	2	0.44084	4	1	1.05361e-14	219.92	YLQEIYNSNNQK(1)IVNLK	2	1.3583	3
	Q15435	101	K	Protein phosphatase 1 regulatory subunit 7 OS=Homo sapiens OX=9606 GN=PPP1R7 PE=1 SV=1	PPP1R7								1	0.0016112	158.38	VK(1)TLCLR	2	-0.19821	1
	P61586	162	K	Transforming protein RhoA OS=Homo sapiens OX=9606 GN=RHOA PE=1 SV=1	RHOA	1	0.00270569	100.55	IGAFGYMECSAK(1)TK	2	-1.6973	1	1	7.0588e-05	131.37	IGAFGYMECSAK(1)TK	2	-0.89733	2
	P02671	157	K	Fibrinogen alpha chain OS=Homo sapiens OX=9606 GN=FGA PE=1 SV=2	FGA	1	1.88708e-05	164.34	VQHIQLLQK(1)NVR	2	-0.44552	2	1	5.79331e-05	139.98	VQHIQLLQK(1)NVR	3	0.15037	3
	P42224	410	K	Signal transducer and activator of transcription 1-alpha/beta OS=Homo sapiens OX=9606 GN=STAT1 PE=1 SV=2	STAT1	1	0.00154788	158.07	HLQLK(1)EQK	2	3.4977	1	1	0.00304584	117.4	HLQLK(1)EQK	2	0.93672	1
	P48735	112	K	"Isocitrate dehydrogenase [NADP], mitochondrial OS=Homo sapiens OX=9606 GN=IDH2 PE=1 SV=2"	IDH2	1	1.97066e-07	176.87	YSVAVK(1)CATITPDEAR	2	-0.17034	1	1	1.33215e-10	189.24	YSVAVK(1)CATITPDEAR	2	0.57288	1
	Q13185	143	K	Chromobox protein homolog 3 OS=Homo sapiens OX=9606 GN=CBX3 PE=1 SV=4	CBX3	1	0.00412309	91.549	WK(1)DSDEADLVLAK	2	0.49864	3
	P50395	435	K	Rab GDP dissociation inhibitor beta OS=Homo sapiens OX=9606 GN=GDI2 PE=1 SV=2	GDI2	1	3.30945e-11	242.35	MTGSEFDFEEMK(1)R	2	-0.68135	1
	Q09666	4556	K	Neuroblast differentiation-associated protein AHNAK OS=Homo sapiens OX=9606 GN=AHNAK PE=1 SV=2	AHNAK								1	0.00878358	86.086	VDVK(1)GPK	2	0.7797	1
	P12814	741	K	Alpha-actinin-1 OS=Homo sapiens OX=9606 GN=ACTN1 PE=1 SV=2	ACTN1	1	6.2175e-08	190.53	DAK(1)GISQEQMNEFR	2	0.080946	3	1	2.38646e-09	204.17	DAK(1)GISQEQMNEFR	2	-0.26674	3
	P27816	780	K	Microtubule-associated protein 4 OS=Homo sapiens OX=9606 GN=MAP4 PE=1 SV=3	MAP4	1	0.0120355	78.098	PIADAK(1)APEK	2	0.3011	1	1	0.0177718	76.815	PIADAK(1)APEK	2	0.039712	1
	P04114	4518	K	Apolipoprotein B-100 OS=Homo sapiens OX=9606 GN=APOB PE=1 SV=2	APOB	1	0.0222882	105.2	FIAESK(1)R	2	0.37675	1	1	0.0220208	97.068	FIAESK(1)R	2	1.2518	1
	P35241	435	K	Radixin OS=Homo sapiens OX=9606 GN=RDX PE=1 SV=1	RDX	1	0.00965119	92.439	IALLEEAK(1)K	2	0.36879	1
	P30041	63	K	Peroxiredoxin-6 OS=Homo sapiens OX=9606 GN=PRDX6 PE=1 SV=3	PRDX6								1	0.0349541	72.138	LAPEFAK(1)R	2	0.38399	1
	P09874	337	K	Poly [ADP-ribose] polymerase 1 OS=Homo sapiens OX=9606 GN=PARP1 PE=1 SV=4	PARP1	1	0.00270605	109.21	EWVTPK(1)EFR	2	3.1857	1	1	0.0051616	90.657	EWVTPK(1)EFR	2	-0.51174	1
	O43765	205	K	Small glutamine-rich tetratricopeptide repeat-containing protein alpha OS=Homo sapiens OX=9606 GN=SGTA PE=1 SV=1	SGTA	1	0.0138238	104.11	IAELK(1)LR	2	0.39252	1	1	0.0309667	71.715	IAELK(1)LR	2	0.80258	1
	P01861	93	K	Immunoglobulin heavy constant gamma 4 OS=Homo sapiens OX=9606 GN=IGHG4 PE=1 SV=1	IGHG4	1	0.0104694	94.309	PSNTK(1)VDK	2	0.79979	2
	Q16836	241	K	"Hydroxyacyl-coenzyme A dehydrogenase, mitochondrial OS=Homo sapiens OX=9606 GN=HADH PE=1 SV=3"	HADH	1	5.52453e-06	156.58	GDASK(1)EDIDTAMK	2	-0.68824	6	1	0.000163605	115.18	GDASK(1)EDIDTAMK	2	-0.53824	4
	P60709	113	K	"Actin, cytoplasmic 1 OS=Homo sapiens OX=9606 GN=ACTB PE=1 SV=1"	ACTB								1	1.18637e-15	231.17	VAPEEHPVLLTEAPLNPK(1)ANR	3	0.85651	9
	P02545	457	K	Prelamin-A/C OS=Homo sapiens OX=9606 GN=LMNA PE=1 SV=1	LMNA	1	1.66986e-08	194.17	NK(1)SNEDQSMGNWQIK	2	-1.1918	1	1	1.3784e-13	231.05	NK(1)SNEDQSMGNWQIK	2	-0.83434	1
	P53041	111	K	Serine/threonine-protein phosphatase 5 OS=Homo sapiens OX=9606 GN=PPP5C PE=1 SV=1	PPP5C								1	3.86343e-05	148.27	AASNMALGK(1)FR	2	-0.43685	1
	P61224	128	K	Ras-related protein Rap-1b OS=Homo sapiens OX=9606 GN=RAP1B PE=1 SV=1	RAP1B	1	1.73353e-06	183.47	VVGK(1)EQGQNLAR	2	-1.1842	1	1	5.05187e-06	168.8	VVGK(1)EQGQNLAR	2	-0.29682	1
	P35580	1267	K	Myosin-10 OS=Homo sapiens OX=9606 GN=MYH10 PE=1 SV=3	MYH10	1	7.33897e-05	127.83	LDAQVQELHAK(1)VSEGDR	3	0.19566	1	1	2.38561e-05	137.14	LDAQVQELHAK(1)VSEGDR	3	0.43498	2
	P0DOX5	220	K	Immunoglobulin gamma-1 heavy chain OS=Homo sapiens OX=9606 PE=1 SV=2		1	0.0021127	111.46	VEPK(1)SCDK	2	1.158	2	1	0.00274368	131.41	VEPK(1)SCDK	2	1.2985	2
	P0DP25	76	K	Calmodulin-3 OS=Homo sapiens OX=9606 GN=CALM3 PE=1 SV=1	CALM3	0.999926	0.0105071	76.943	K(1)MKDTDSEEEIR	2	-0.062564	3	0.999972	0.00617092	100.88	K(1)MKDTDSEEEIR	2	-0.2733	3
	P02787	564	K	Serotransferrin OS=Homo sapiens OX=9606 GN=TF PE=1 SV=3	TF								1	5.47948e-08	176.19	HQTVPQNTGGK(1)NPDPWAK	3	4.3509	2
	O43707	625	K	Alpha-actinin-4 OS=Homo sapiens OX=9606 GN=ACTN4 PE=1 SV=2	ACTN4	1	0.000532191	134.26	WEK(1)VQQLVPK	2	0.056282	1	1	0.000525222	124.92	WEK(1)VQQLVPK	2	-0.21317	1
	P17028	361	K	Zinc finger protein 24 OS=Homo sapiens OX=9606 GN=ZNF24 PE=1 SV=4	ZNF24	1	0.0610838	45.158	HNAEK(1)LLNVVK	3	0.14475	1
	O94760	281	K	"N(G),N(G)-dimethylarginine dimethylaminohydrolase 1 OS=Homo sapiens OX=9606 GN=DDAH1 PE=1 SV=3"	DDAH1	1	0.0230851	71.085	VDGLLTCCSVLINK(1)K	2	1.5848	1
	Q5VTR2	242	K	E3 ubiquitin-protein ligase BRE1A OS=Homo sapiens OX=9606 GN=RNF20 PE=1 SV=2	RNF20	1	0.00338533	80.96	LQELTDLLQEK(1)HR	3	2.3966	1
	P35579	737	K	Myosin-9 OS=Homo sapiens OX=9606 GN=MYH9 PE=1 SV=4	MYH9	1	3.79375e-06	158.79	GFMDGK(1)QACVLMIK	3	-2.0452	5	1	1.20103e-06	160.91	GFMDGK(1)QACVLMIK	2	-1.3308	5
	P35580	973	K	Myosin-10 OS=Homo sapiens OX=9606 GN=MYH10 PE=1 SV=3	MYH10	1	0.00120666	110.31	LQLEK(1)VTAEAK	2	-2.2673	1
	P62266	54	K	40S ribosomal protein S23 OS=Homo sapiens OX=9606 GN=RPS23 PE=1 SV=3	RPS23	1	0.000152088	136.63	GIVLEK(1)VGVEAK	2	0.38402	1	1	8.30932e-05	136.63	GIVLEK(1)VGVEAK	2	0.57988	1
	P15153	128	K	Ras-related C3 botulinum toxin substrate 2 OS=Homo sapiens OX=9606 GN=RAC2 PE=1 SV=1	RAC2								1	3.91786e-06	164.97	DDKDTIEK(1)LK	2	-0.20542	2
	P02787	61	K	Serotransferrin OS=Homo sapiens OX=9606 GN=TF PE=1 SV=3	TF	1	0.00250607	122.52	K(1)ASYLDCIR	2	0.91966	1	1	0.00547731	101.64	K(1)ASYLDCIR	2	-0.94604	1
	Q9P2E9	858	K	Ribosome-binding protein 1 OS=Homo sapiens OX=9606 GN=RRBP1 PE=1 SV=5	RRBP1	1	0.000346959	125.48	ALEAK(1)AAAFEK	2	0.0081582	1	1	0.000243891	128.27	ALEAK(1)AAAFEK	2	0.22768	1
	P78344	187	K	Eukaryotic translation initiation factor 4 gamma 2 OS=Homo sapiens OX=9606 GN=EIF4G2 PE=1 SV=1	EIF4G2	1	0.0227313	83.206	NVDVYDK(1)R	2	0.45165	1
	Q14203	962	K	Dynactin subunit 1 OS=Homo sapiens OX=9606 GN=DCTN1 PE=1 SV=3	DCTN1	1	1.60605e-05	167.09	IK(1)GEELSEANVR	2	-0.25196	1	1	7.09442e-05	138.25	IK(1)GEELSEANVR	2	0.30547	1
	O75323	82	K	Protein NipSnap homolog 2 OS=Homo sapiens OX=9606 GN=NIPSNAP2 PE=1 SV=1	NIPSNAP2	1	0.00155803	94.487	LQFHNVK(1)PECLEAYNK	3	-0.17034	1
	P53999	53	K	Activated RNA polymerase II transcriptional coactivator p15 OS=Homo sapiens OX=9606 GN=SUB1 PE=1 SV=3	SUB1	1	0.00152344	107.83	ALSSSK(1)QSSSSR	2	0.039031	1
	Q09666	5524	K	Neuroblast differentiation-associated protein AHNAK OS=Homo sapiens OX=9606 GN=AHNAK PE=1 SV=2	AHNAK								1	1.23303e-07	172.33	LPTGQISGPEIK(1)GGLK	2	-0.6448	1
	P17612	267	K	cAMP-dependent protein kinase catalytic subunit alpha OS=Homo sapiens OX=9606 GN=PRKACA PE=1 SV=2	PRKACA	1	3.15252e-05	141.73	FPSHFSSDLK(1)DLLR	3	0.27122	1
	P0DMV8	524	K	Heat shock 70 kDa protein 1A OS=Homo sapiens OX=9606 GN=HSPA1A PE=1 SV=1	HSPA1A	1	0.000728979	149.65	MVQEAEK(1)YK	2	0.075303	2	1	0.00085042	141.2	MVQEAEK(1)YK	2	0.24254	1
	P00558	56	K	Phosphoglycerate kinase 1 OS=Homo sapiens OX=9606 GN=PGK1 PE=1 SV=3	PGK1	1	6.30614e-07	155.03	FCLDNGAK(1)SVVLMSHLGRPDGVPMPDK	4	-0.60507	6	1	0.000442905	90.712	FCLDNGAK(1)SVVLMSHLGRPDGVPMPDK	4	0.97505	4
	P62701	134	K	"40S ribosomal protein S4, X isoform OS=Homo sapiens OX=9606 GN=RPS4X PE=1 SV=2"	RPS4X	1	0.0307101	44.005	IFVGTK(1)GIPHLVTHDAR	4	-0.20602	1
	P11021	326	K	Endoplasmic reticulum chaperone BiP OS=Homo sapiens OX=9606 GN=HSPA5 PE=1 SV=2	HSPA5	1	1.05301e-08	229.17	AK(1)FEELNMDLFR	3	-0.49895	3	1	1.86967e-10	228.64	AK(1)FEELNMDLFR	2	-0.37374	2
	Q09666	855	K	Neuroblast differentiation-associated protein AHNAK OS=Homo sapiens OX=9606 GN=AHNAK PE=1 SV=2	AHNAK	1	0.0556077	50.353	VPDVELK(1)SAK	2	0.26113	1	1	0.000647746	118.18	VPDVELK(1)SAK	2	0.095601	1
	Q13813	1856	K	"Spectrin alpha chain, non-erythrocytic 1 OS=Homo sapiens OX=9606 GN=SPTAN1 PE=1 SV=3"	SPTAN1	1	0.0108406	79.116	ELK(1)QLAAAR	2	0.41469	1	1	0.0560773	44.447	ELK(1)QLAAAR	2	0.72879	1
	P52943	17	K	Cysteine-rich protein 2 OS=Homo sapiens OX=9606 GN=CRIP2 PE=1 SV=1	CRIP2	1	0.0042099	91.03	TVYFAEK(1)VSSLGK	2	2.5644	1	1	0.00112396	105.32	TVYFAEK(1)VSSLGK	2	1.561	1
	Q09666	5272	K	Neuroblast differentiation-associated protein AHNAK OS=Homo sapiens OX=9606 GN=AHNAK PE=1 SV=2	AHNAK								1	0.00174198	99.215	GPDVK(1)LEGPDVSLK	2	1.6213	1
	P43490	84	K	Nicotinamide phosphoribosyltransferase OS=Homo sapiens OX=9606 GN=NAMPT PE=1 SV=1	NAMPT								1	0.0032906	101.54	IQEAK(1)DVYK	2	-1.0169	1
	P04083	312	K	Annexin A1 OS=Homo sapiens OX=9606 GN=ANXA1 PE=1 SV=2	ANXA1	1	4.97008e-06	147.91	SEIDMNDIK(1)AFYQK	2	-1.7156	1	1	9.84667e-09	182.28	SEIDMNDIK(1)AFYQK	2	-1.2512	1
	Q15691	174	K	Microtubule-associated protein RP/EB family member 1 OS=Homo sapiens OX=9606 GN=MAPRE1 PE=1 SV=3	MAPRE1	1	0.0452904	53.751	TAAAPK(1)AGPGVVR	2	1.733	1
	P30101	271	K	Protein disulfide-isomerase A3 OS=Homo sapiens OX=9606 GN=PDIA3 PE=1 SV=4	PDIA3	1	1.95652e-10	206.58	DLLIAYYDVDYEK(1)NAK	3	0.49772	4	1	1.65361e-15	241.92	DLLIAYYDVDYEK(1)NAK	3	0.01097	2
	Q14204	3232	K	Cytoplasmic dynein 1 heavy chain 1 OS=Homo sapiens OX=9606 GN=DYNC1H1 PE=1 SV=5	DYNC1H1	1	6.48361e-11	218.01	SQELEVK(1)NAAANDK	2	-0.30581	1	1	0.000254959	111.79	SQELEVK(1)NAAANDK	2	-0.1559	1
	Q08211	857	K	ATP-dependent RNA helicase A OS=Homo sapiens OX=9606 GN=DHX9 PE=1 SV=4	DHX9	1	0.00332956	101.11	ILAK(1)LPIEPR	2	0.24415	1
	P02549	1994	K	"Spectrin alpha chain, erythrocytic 1 OS=Homo sapiens OX=9606 GN=SPTA1 PE=1 SV=5"	SPTA1	1	0.015972	74.849	DK(1)LISAQHNQSK	2	-0.12805	1
	Q0ZGT2	311	K	Nexilin OS=Homo sapiens OX=9606 GN=NEXN PE=1 SV=1	NEXN	1	0.0616128	44.318	LK(1)LSFEEMER	2	0.32986	1	1	0.00402765	91.867	LK(1)LSFEEMER	2	0.060683	1
	P02679	188	K	Fibrinogen gamma chain OS=Homo sapiens OX=9606 GN=FGG PE=1 SV=3	FGG	0.999987	0.0251851	59.871	GAK(1)QSGLYFIKPLK	3	-0.2746	1	0.999882	0.0266127	51.211	GAK(1)QSGLYFIKPLK	3	0.31123	1
	P13639	439	K	Elongation factor 2 OS=Homo sapiens OX=9606 GN=EEF2 PE=1 SV=4	EEF2	1	9.48115e-06	183.67	K(1)EDLYLKPIQR	2	0.050774	3	1	3.59119e-09	214.05	K(1)EDLYLKPIQR	2	-0.011481	2
	P35579	1676	K	Myosin-9 OS=Homo sapiens OX=9606 GN=MYH9 PE=1 SV=4	MYH9	1	3.99795e-08	178.54	LK(1)SMEAEMIQLQEELAAAER	3	0.24934	1	1	1.65762e-07	166.47	LK(1)SMEAEMIQLQEELAAAER	3	0.33086	1
	Q15363	71	K	Transmembrane emp24 domain-containing protein 2 OS=Homo sapiens OX=9606 GN=TMED2 PE=1 SV=1	TMED2								1	0.0167394	88.734	GIYK(1)GDR	2	-0.40181	1
	Q9NQC3	1058	K	Reticulon-4 OS=Homo sapiens OX=9606 GN=RTN4 PE=1 SV=2	RTN4	1	0.000258244	132.76	IYK(1)GVIQAIQK	2	-0.88226	1	1	0.000252168	127.56	IYK(1)GVIQAIQK	2	-1.0339	1
	P23284	195	K	Peptidyl-prolyl cis-trans isomerase B OS=Homo sapiens OX=9606 GN=PPIB PE=1 SV=2	PPIB	0.99657	0.00305348	87.447	DK(0.003)PLK(0.997)DVIIADCGK	2	-1.3709	2	0.957463	0.00036017	122.97	DK(0.043)PLK(0.957)DVIIADCGK	2	-0.77391	1
	P61981	69	K	14-3-3 protein gamma OS=Homo sapiens OX=9606 GN=YWHAG PE=1 SV=2	YWHAG	1	9.57842e-07	161.1	VISSIEQK(1)TSADGNEK	2	0.090792	2	1	2.57191e-14	211.26	VISSIEQK(1)TSADGNEK	2	-0.15169	2
	Q02952	1509	K	A-kinase anchor protein 12 OS=Homo sapiens OX=9606 GN=AKAP12 PE=1 SV=4	AKAP12	1	0.0229915	83.614	TTSLK(1)WK	2	0.34203	1
	O75116	720	K	Rho-associated protein kinase 2 OS=Homo sapiens OX=9606 GN=ROCK2 PE=1 SV=4	ROCK2	1	0.000441814	117.7	NK(1)IYESIEEAK	2	0.30797	1
	P62913	67	K	60S ribosomal protein L11 OS=Homo sapiens OX=9606 GN=RPL11 PE=1 SV=2	RPL11	1	0.0204212	62.338	NEK(1)IAVHCTVR	2	-2.5583	2	1	0.0224307	66.664	NEK(1)IAVHCTVR	3	-1.605	2
	P15170	490	K	Eukaryotic peptide chain release factor GTP-binding subunit ERF3A OS=Homo sapiens OX=9606 GN=GSPT1 PE=1 SV=1	GSPT1	1	0.0465427	56.014	TIAIGK(1)VLK	2	0.09816	1
	Q13813	1485	K	"Spectrin alpha chain, non-erythrocytic 1 OS=Homo sapiens OX=9606 GN=SPTAN1 PE=1 SV=3"	SPTAN1	1	5.78978e-06	142.31	EAFLNTEDKGDSLDSVEALIK(1)K	3	1.366	1	1	5.22787e-05	124.31	EAFLNTEDKGDSLDSVEALIK(1)K	3	0.53197	1
	P58107	1868	K	Epiplakin OS=Homo sapiens OX=9606 GN=EPPK1 PE=1 SV=3	EPPK1	1	0.0376301	59.426	VIDQK(1)TLHTLR	2	1.2252	1
	P00751	446	K	Complement factor B OS=Homo sapiens OX=9606 GN=CFB PE=1 SV=2	CFB	1	0.00137026	143.21	K(1)DNEQHVFK	3	0.61042	2	1	0.00098233	140.45	K(1)DNEQHVFK	3	0.18782	2
	P11021	370	K	Endoplasmic reticulum chaperone BiP OS=Homo sapiens OX=9606 GN=HSPA5 PE=1 SV=2	HSPA5	1	0.00223016	111.82	IPK(1)IQQLVK	2	0.073266	1	1	0.000650218	138.26	IPK(1)IQQLVK	2	-0.23697	1
	Q9HCJ0	614	K	Trinucleotide repeat-containing gene 6C protein OS=Homo sapiens OX=9606 GN=TNRC6C PE=1 SV=3	TNRC6C	1	0.00348092	135.71	K(1)NGSGWDADSNR	2	1.8866	1	1	0.000913929	96.331	K(1)NGSGWDADSNR	2	3.959	1
	P02787	467	K	Serotransferrin OS=Homo sapiens OX=9606 GN=TF PE=1 SV=3	TF								1	0.00135752	90.15	K(1)SCHTAVGR	3	-0.74683	1
	Q8IUD2	660	K	ELKS/Rab6-interacting/CAST family member 1 OS=Homo sapiens OX=9606 GN=ERC1 PE=1 SV=1	ERC1	1	0.00172614	101.39	EK(1)VSLLQGDLSEK	2	1.295	1	1	0.0102269	81.625	EK(1)VSLLQGDLSEK	2	2.4163	1
	P08670	223	K	Vimentin OS=Homo sapiens OX=9606 GN=VIM PE=1 SV=4	VIM	1	2.07897e-07	186.87	K(1)VESLQEEIAFLK	3	-0.29384	2	1	2.56431e-08	187.85	K(1)VESLQEEIAFLK	3	-0.36267	2
	P23381	51	K	"Tryptophan--tRNA ligase, cytoplasmic OS=Homo sapiens OX=9606 GN=WARS1 PE=1 SV=2"	WARS1	1	0.00490688	88.441	MSYK(1)AAAGEDYK	2	-0.20117	1	1	0.00473462	80.763	MSYK(1)AAAGEDYK	2	0.39698	1
	Q96P09	190	K	Baculoviral IAP repeat-containing protein 8 OS=Homo sapiens OX=9606 GN=BIRC8 PE=1 SV=2	BIRC8	1	0.0533275	42.109	LCK(1)ICMDR	3	0.036375	1
	P35579	1620	K	Myosin-9 OS=Homo sapiens OX=9606 GN=MYH9 PE=1 SV=4	MYH9	1	0.000928336	101.96	LEMDLK(1)DLEAHIDSANK	3	-1.1899	3	0.998555	0.000125469	112.43	K(0.001)LEMDLK(0.999)DLEAHIDSANK	3	0.070065	2
	P32456	485	K	Guanylate-binding protein 2 OS=Homo sapiens OX=9606 GN=GBP2 PE=1 SV=3	GBP2								1	0.0330628	61.679	EK(1)AIEVER	2	4.0351	1
	P51884	292	K	Lumican OS=Homo sapiens OX=9606 GN=LUM PE=1 SV=2	LUM	1	0.0130358	85.212	FDIK(1)SFCK	2	0.21353	1	1	0.00714235	98.299	FDIK(1)SFCK	2	0.10715	1
	P17858	556	K	"ATP-dependent 6-phosphofructokinase, liver type OS=Homo sapiens OX=9606 GN=PFKL PE=1 SV=6"	PFKL	1	0.00265777	109.48	IK(1)QSASGTK	2	-0.51487	1
	P10809	196	K	"60 kDa heat shock protein, mitochondrial OS=Homo sapiens OX=9606 GN=HSPD1 PE=1 SV=2"	HSPD1	1	0.0180969	110.81	K(1)GVITVK	2	0.32001	1
	P00338	318	K	L-lactate dehydrogenase A chain OS=Homo sapiens OX=9606 GN=LDHA PE=1 SV=2	LDHA	1	0.00688311	94.087	K(1)SADTLWGIQK	2	0.39151	1	1	0.0004612	125.57	K(1)SADTLWGIQK	2	0.47519	1
	P43034	351	K	Platelet-activating factor acetylhydrolase IB subunit beta OS=Homo sapiens OX=9606 GN=PAFAH1B1 PE=1 SV=2	PAFAH1B1	1	0.00106775	98.062	GVLFHSGGK(1)FILSCADDK	3	0.72505	1
	P30405	86	K	"Peptidyl-prolyl cis-trans isomerase F, mitochondrial OS=Homo sapiens OX=9606 GN=PPIF PE=1 SV=1"	PPIF	1	0.000177144	134.26	ALCTGEK(1)GFGYK	2	0.87428	1	1	0.000217929	118.71	ALCTGEK(1)GFGYK	2	-0.57725	1
	P07585	102	K	Decorin OS=Homo sapiens OX=9606 GN=DCN PE=1 SV=1	DCN	1	0.0187754	78.149	DGDFK(1)NLK	2	-0.12214	2
	Q9P2R3	217	K	Rabankyrin-5 OS=Homo sapiens OX=9606 GN=ANKFY1 PE=1 SV=2	ANKFY1	1	0.0275017	65.156	SK(1)TEYPLHK	2	0.70592	2	1	0.0165478	60.398	SK(1)TEYPLHK	2	0.934	2
	P02787	646	K	Serotransferrin OS=Homo sapiens OX=9606 GN=TF PE=1 SV=3	TF	1	0.00284393	108.46	SETK(1)DLLFR	2	0.040279	1	1	0.00219853	107.9	SETK(1)DLLFR	2	-0.40579	3
	Q12884	616	K	Prolyl endopeptidase FAP OS=Homo sapiens OX=9606 GN=FAP PE=1 SV=5	FAP	1	0.00424847	99.653	FIEMGFIDEK(1)R	2	-1.2072	1
	Q06828	269	K	Fibromodulin OS=Homo sapiens OX=9606 GN=FMOD PE=1 SV=2	FMOD	1	0.00544151	94.262	GAPK(1)LLYVR	2	0.018491	1
	Q14116	44	K	Interleukin-18 OS=Homo sapiens OX=9606 GN=IL18 PE=1 SV=1	IL18								1	0.000959673	127.56	LESK(1)LSVIR	2	1.4394	1
	P68104	386	K	Elongation factor 1-alpha 1 OS=Homo sapiens OX=9606 GN=EEF1A1 PE=1 SV=1	EEF1A1								1	0.00997751	116.88	K(1)LEDGPK	2	-2.2768	2
	P67809	92	K	Y-box-binding protein 1 OS=Homo sapiens OX=9606 GN=YBX1 PE=1 SV=3	YBX1	1	2.32788e-06	189.58	EDVFVHQTAIK(1)K	2	-0.2237	1	1	1.87759e-07	196.88	EDVFVHQTAIK(1)K	2	-0.067031	1
	Q9Y2Q0	589	K	Phospholipid-transporting ATPase IA OS=Homo sapiens OX=9606 GN=ATP8A1 PE=1 SV=1	ATP8A1	1	0.01378	104.21	YK(1)EITLK	2	-0.29059	1
	P38646	121	K	"Stress-70 protein, mitochondrial OS=Homo sapiens OX=9606 GN=HSPA9 PE=1 SV=2"	HSPA9	1	7.67368e-09	206.58	QAVTNPNNTFYATK(1)R	2	0.47497	2	1	8.17503e-07	158.04	QAVTNPNNTFYATK(1)R	2	-0.70692	1
	P04083	257	K	Annexin A1 OS=Homo sapiens OX=9606 GN=ANXA1 PE=1 SV=2	ANXA1	1	3.09643e-05	152.54	VLDLELK(1)GDIEK	2	-0.19242	2	1	1.19498e-05	155.11	VLDLELK(1)GDIEK	2	0.022781	2
	P02787	323	K	Serotransferrin OS=Homo sapiens OX=9606 GN=TF PE=1 SV=3	TF	1	0.00702996	77.062	DSAHGFLK(1)VPPR	3	-0.20613	2	1	3.23972e-05	121.73	DSAHGFLK(1)VPPR	2	-0.31603	2
	P00367	191	K	"Glutamate dehydrogenase 1, mitochondrial OS=Homo sapiens OX=9606 GN=GLUD1 PE=1 SV=2"	GLUD1	1	0.000686021	112.13	INPK(1)NYTDNELEK	2	0.10787	1	1	0.000898032	107.06	INPK(1)NYTDNELEK	2	-0.53015	1
	P01009	178	K	Alpha-1-antitrypsin OS=Homo sapiens OX=9606 GN=SERPINA1 PE=1 SV=3	SERPINA1	1	6.76094e-55	407.92	LYHSEAFTVNFGDTEEAK(1)K	3	-0.74756	5	1	1.0018e-29	294	LYHSEAFTVNFGDTEEAK(1)K	3	3.6906	5
	Q09666	181	K	Neuroblast differentiation-associated protein AHNAK OS=Homo sapiens OX=9606 GN=AHNAK PE=1 SV=2	AHNAK	1	0.00352392	96.89	DIDISSPEFK(1)IK	2	1.0878	1
	Q9Y2A7	394	K	Nck-associated protein 1 OS=Homo sapiens OX=9606 GN=NCKAP1 PE=1 SV=1	NCKAP1	1	0.0029591	150.05	HADNMPK(1)K	2	-0.79455	1	1	0.00438052	123.98	HADNMPK(1)K	2	-1.9625	1
	O14980	446	K	Exportin-1 OS=Homo sapiens OX=9606 GN=XPO1 PE=1 SV=1	XPO1	1	0.00015889	131.28	EFMK(1)DTDSINLYK	2	-0.30697	1
	P61020	140	K	Ras-related protein Rab-5B OS=Homo sapiens OX=9606 GN=RAB5B PE=1 SV=1	RAB5B	1	0.0156933	132.72	ADLANK(1)R	2	-0.067967	2	1	0.0286049	76.847	ADLANK(1)R	2	-1.367	1
	P13010	648	K	X-ray repair cross-complementing protein 5 OS=Homo sapiens OX=9606 GN=XRCC5 PE=1 SV=3	XRCC5	1	6.6755e-05	152.28	EEAIK(1)FSEEQR	2	0.40737	1
	P15311	184	K	Ezrin OS=Homo sapiens OX=9606 GN=EZR PE=1 SV=4	EZR	1	0.00222427	104.43	GMLK(1)DNAMLEYLK	2	0.43223	2
	P07858	220	K	Cathepsin B OS=Homo sapiens OX=9606 GN=CTSB PE=1 SV=3	CTSB	1	7.66804e-05	139.32	ICEPGYSPTYK(1)QDK	2	0.052943	1	1	9.39153e-06	143.97	ICEPGYSPTYK(1)QDK	2	-0.28591	1
	P32119	10	K	Peroxiredoxin-2 OS=Homo sapiens OX=9606 GN=PRDX2 PE=1 SV=5	PRDX2	1	0.0584907	48.283	IGK(1)PAPDFK	2	0.93158	1	1	0.0404642	50.607	IGK(1)PAPDFK	2	1.6148	1
	Q15582	219	K	Transforming growth factor-beta-induced protein ig-h3 OS=Homo sapiens OX=9606 GN=TGFBI PE=1 SV=1	TGFBI	1	0.00362561	78.78	LLK(1)ADHHATNGVVHLIDK	4	1.2126	1	1	0.00863885	69.422	LLK(1)ADHHATNGVVHLIDK	4	0.47344	1
	P04083	128	K	Annexin A1 OS=Homo sapiens OX=9606 GN=ANXA1 PE=1 SV=2	ANXA1	1	0.00103637	92.932	AAMK(1)GLGTDEDTLIEILASR	3	-0.49118	1	1	6.56716e-05	131.24	AAMK(1)GLGTDEDTLIEILASR	2	0.46572	2
	Q9Y2H8	233	K	Zinc finger protein 510 OS=Homo sapiens OX=9606 GN=ZNF510 PE=2 SV=1	ZNF510								1	0.045503	43.308	NMK(1)ALNYNENLPK	2	2.8627	1
	O15144	136	K	Actin-related protein 2/3 complex subunit 2 OS=Homo sapiens OX=9606 GN=ARPC2 PE=1 SV=1	ARPC2	1	3.44821e-07	179.19	YFQFQEEGK(1)EGENR	2	-0.67325	1	1	1.88412e-12	221.09	YFQFQEEGK(1)EGENR	2	0.0036104	1
	Q9Y6M1	61	K	Insulin-like growth factor 2 mRNA-binding protein 2 OS=Homo sapiens OX=9606 GN=IGF2BP2 PE=1 SV=2	IGF2BP2								1	0.00142119	101.93	AIETLSGK(1)VELHGK	2	0.95007	1
	P06733	92	K	Alpha-enolase OS=Homo sapiens OX=9606 GN=ENO1 PE=1 SV=2	ENO1	1	1.91203e-06	168.59	IDK(1)LMIEMDGTENK	2	-1.3727	4	1	6.76409e-09	191.33	IDK(1)LMIEMDGTENK	3	-0.4653	6
	P51572	95	K	B-cell receptor-associated protein 31 OS=Homo sapiens OX=9606 GN=BCAP31 PE=1 SV=3	BCAP31	1	0.00400988	78.078	VNLQNNPGAMEHFHMK(1)LFR	3	-0.74742	2	1	0.00690084	72.184	VNLQNNPGAMEHFHMK(1)LFR	4	-0.43534	1
	Q99832	144	K	T-complex protein 1 subunit eta OS=Homo sapiens OX=9606 GN=CCT7 PE=1 SV=2	CCT7	1	0.0224736	83.753	EIAVTVK(1)K	2	0.40787	1	1	0.0310799	74.127	EIAVTVK(1)K	2	0.3352	1
	P49588	235	K	"Alanine--tRNA ligase, cytoplasmic OS=Homo sapiens OX=9606 GN=AARS1 PE=1 SV=2"	AARS1	0.998832	0.0441437	45.077	EADGILK(0.001)PLPK(0.999)K	3	0.017697	1
	P02751	116	K	Fibronectin OS=Homo sapiens OX=9606 GN=FN1 PE=1 SV=5	FN1	1	4.82149e-08	162.83	VGDTYERPK(1)DSMIWDCTCIGAGR	3	-0.84981	2	1	0.00139638	99.366	VGDTYERPK(1)DSMIWDCTCIGAGR	3	0.76824	1
	Q9UQ80	287	K	Proliferation-associated protein 2G4 OS=Homo sapiens OX=9606 GN=PA2G4 PE=1 SV=3	PA2G4	1	0.0254247	93.262	AFEDEK(1)K	2	-0.62895	1	1	0.0312405	84.244	AFEDEK(1)K	2	-1.2805	1
	Q09666	1191	K	Neuroblast differentiation-associated protein AHNAK OS=Homo sapiens OX=9606 GN=AHNAK PE=1 SV=2	AHNAK								1	0.016959	60.691	MPEMHFK(1)TPK	3	-1.2774	1
	Q09666	4367	K	Neuroblast differentiation-associated protein AHNAK OS=Homo sapiens OX=9606 GN=AHNAK PE=1 SV=2	AHNAK								1	0.000128204	121.24	VDIDAPDVSIEGPDAK(1)LK	2	-1.2067	2
	Q13126	157	K	S-methyl-5'-thioadenosine phosphorylase OS=Homo sapiens OX=9606 GN=MTAP PE=1 SV=2	MTAP	1	0.00563736	105.57	EVLIETAK(1)K	2	-0.9231	1	1	0.00434859	105.57	EVLIETAK(1)K	2	0.66272	1
	Q09666	2132	K	Neuroblast differentiation-associated protein AHNAK OS=Homo sapiens OX=9606 GN=AHNAK PE=1 SV=2	AHNAK								1	0.000299748	123.51	VK(1)GDVDVSLPK	2	-0.50594	2
	P18206	281	K	Vinculin OS=Homo sapiens OX=9606 GN=VCL PE=1 SV=4	VCL	1	0.000579055	154.35	LNQAK(1)GWLR	2	0.86938	1	1	0.000631893	138.9	LNQAK(1)GWLR	2	0.34568	1
	P43034	33	K	Platelet-activating factor acetylhydrolase IB subunit beta OS=Homo sapiens OX=9606 GN=PAFAH1B1 PE=1 SV=2	PAFAH1B1	1	1.63205e-05	145.49	K(1)EAELDVNEELDKK	3	0.10844	1	1	0.00167148	92.495	K(1)EAELDVNEELDKK	3	-0.49018	1
	P16435	311	K	NADPH--cytochrome P450 reductase OS=Homo sapiens OX=9606 GN=POR PE=1 SV=2	POR	1	0.000505544	109.84	HLMHLELDISDSK(1)IR	3	0.18879	1	1	0.000249615	109.83	HLMHLELDISDSK(1)IR	3	0.27641	1
	Q08379	320	K	Golgin subfamily A member 2 OS=Homo sapiens OX=9606 GN=GOLGA2 PE=1 SV=3	GOLGA2	1	0.00840056	101.64	SELEEK(1)LR	2	2.1906	1
	P06748	27	K	Nucleophosmin OS=Homo sapiens OX=9606 GN=NPM1 PE=1 SV=2	NPM1	1	0.0123509	87.639	ADK(1)DYHFK	3	0.62833	2	1	0.000991229	113.94	ADK(1)DYHFK	3	0.27093	3
	P29401	352	K	Transketolase OS=Homo sapiens OX=9606 GN=TKT PE=1 SV=3	TKT	1	0.0107168	84.213	NSTFSEIFK(1)K	2	0.82024	1	1	0.014913	75.378	NSTFSEIFK(1)K	2	0.55735	1
	P10599	96	K	Thioredoxin OS=Homo sapiens OX=9606 GN=TXN PE=1 SV=3	TXN								1	2.43572e-05	159.58	EK(1)LEATINELV	2	-0.066894	1
	P50990	476	K	T-complex protein 1 subunit theta OS=Homo sapiens OX=9606 GN=CCT8 PE=1 SV=4	CCT8	1	0.0101398	71.091	LYAVHQEGNK(1)NVGLDIEAEVPAVK	3	0.17959	1
	P00751	668	K	Complement factor B OS=Homo sapiens OX=9606 GN=CFB PE=1 SV=2	CFB	1	0.00211621	104.43	DAQYAPGYDK(1)VK	2	-0.16008	1
	Q14204	2033	K	Cytoplasmic dynein 1 heavy chain 1 OS=Homo sapiens OX=9606 GN=DYNC1H1 PE=1 SV=5	DYNC1H1	1	0.0216915	77.732	SNLPDNLK(1)K	2	0.7173	1	1	0.030817	69.812	SNLPDNLK(1)K	2	0.46764	1
	P29373	107	K	Cellular retinoic acid-binding protein 2 OS=Homo sapiens OX=9606 GN=CRABP2 PE=1 SV=2	CRABP2	1	0.00112662	113.18	GEGPK(1)TSWTR	2	0.38259	1
	Q32MZ4	631	K	Leucine-rich repeat flightless-interacting protein 1 OS=Homo sapiens OX=9606 GN=LRRFIP1 PE=1 SV=2	LRRFIP1								1	9.3831e-05	125.54	SAVEAQNEVTENPK(1)QK	2	0.21077	1
	Q09666	4806	K	Neuroblast differentiation-associated protein AHNAK OS=Homo sapiens OX=9606 GN=AHNAK PE=1 SV=2	AHNAK								1	2.23433e-16	230.16	GEGPDVDVSLPK(1)ADIDVSGPK	3	0.084385	2
	O00159	1049	K	Unconventional myosin-Ic OS=Homo sapiens OX=9606 GN=MYO1C PE=1 SV=4	MYO1C								1	0.0204946	66.262	AK(1)NGHLAVVAPR	3	0.88303	1
	P63104	139	K	14-3-3 protein zeta/delta OS=Homo sapiens OX=9606 GN=YWHAZ PE=1 SV=1	YWHAZ	1	6.9188e-36	334.79	K(1)GIVDQSQQAYQEAFEISK	2	-0.13038	3	1	1.11188e-29	292.27	K(1)GIVDQSQQAYQEAFEISK	2	-0.65847	3
	P12235	43	K	ADP/ATP translocase 1 OS=Homo sapiens OX=9606 GN=SLC25A4 PE=1 SV=4	SLC25A4	1	0.000132005	115.8	LLLQVQHASK(1)QISAEK	3	0.89506	1
	P35579	1352	K	Myosin-9 OS=Homo sapiens OX=9606 GN=MYH9 PE=1 SV=4	MYH9	1	1.56189e-57	416.09	EQLEEEEEAK(1)HNLEK	3	0.86429	3	1	2.45391e-18	262.11	EQLEEEEEAK(1)HNLEK	2	-0.095227	4
	P18669	5	K	Phosphoglycerate mutase 1 OS=Homo sapiens OX=9606 GN=PGAM1 PE=1 SV=2	PGAM1								1	0.0558631	126.67	AAYK(1)LVLIR	2	-0.69238	1
	Q16643	248	K	Drebrin OS=Homo sapiens OX=9606 GN=DBN1 PE=1 SV=4	DBN1	1	0.00206872	110.14	QQTLEAEEAK(1)R	2	0.090382	1
	O14979	142	K	Heterogeneous nuclear ribonucleoprotein D-like OS=Homo sapiens OX=9606 GN=HNRNPDL PE=1 SV=3	HNRNPDL	1	0.00026707	125.74	INASK(1)NQQDDGK	2	0.49133	1
	Q8TE60	250	K	A disintegrin and metalloproteinase with thrombospondin motifs 18 OS=Homo sapiens OX=9606 GN=ADAMTS18 PE=1 SV=3	ADAMTS18	1	0.0263348	62.303	LQK(1)QHFCGRRK	3	3.3648	1	1	0.0190988	67.113	LQK(1)QHFCGRRK	3	3.2009	1
	P35542	74	K	Serum amyloid A-4 protein OS=Homo sapiens OX=9606 GN=SAA4 PE=1 SV=2	SAA4	1	0.0120248	77.062	GPGGVWAAK(1)LISR	2	0.029663	1	1	0.000172594	113.47	GPGGVWAAK(1)LISR	2	0.54535	1
	Q05707	1091	K	Collagen alpha-1(XIV) chain OS=Homo sapiens OX=9606 GN=COL14A1 PE=1 SV=3	COL14A1								1	0.00592617	117.18	LNAYK(1)TK	2	0.50574	1
	Q93084	573	K	Sarcoplasmic/endoplasmic reticulum calcium ATPase 3 OS=Homo sapiens OX=9606 GN=ATP2A3 PE=1 SV=3	ATP2A3	1	9.3008e-05	157.38	K(1)EDMELDDCSK	2	0.065868	1
	P22392	12	K	Nucleoside diphosphate kinase B OS=Homo sapiens OX=9606 GN=NME2 PE=1 SV=1	NME2								1	0.0159211	73.067	TFIAIK(1)PDGVQR	2	0.083345	2
	Q14651	51	K	Plastin-1 OS=Homo sapiens OX=9606 GN=PLS1 PE=1 SV=2	PLS1	1	0.0576564	48.423	EASLPLPGYK(1)VR	2	-0.7766	1	1	0.00314861	92.051	EASLPLPGYK(1)VR	2	-0.59184	1
	P15170	213	K	Eukaryotic peptide chain release factor GTP-binding subunit ERF3A OS=Homo sapiens OX=9606 GN=GSPT1 PE=1 SV=1	GSPT1	1	0.00660157	77.26	TAGVK(1)HLIVLINK	3	-0.0075554	1	1	0.0024558	80.69	TAGVK(1)HLIVLINK	3	0.048266	1
	Q7L576	1192	K	Cytoplasmic FMR1-interacting protein 1 OS=Homo sapiens OX=9606 GN=CYFIP1 PE=1 SV=1	CYFIP1	1	0.00162448	118.71	HDGK(1)DEIIK	2	1.4648	1
	P23142	59	K	Fibulin-1 OS=Homo sapiens OX=9606 GN=FBLN1 PE=1 SV=4	FBLN1	1	3.77845e-06	155.97	DCSLPYATESK(1)ECR	2	-1.3832	1	1	0.000150721	114.86	DCSLPYATESK(1)ECR	2	-2.6592	1
	P0DMV8	56	K	Heat shock 70 kDa protein 1A OS=Homo sapiens OX=9606 GN=HSPA1A PE=1 SV=1	HSPA1A	1	3.67907e-22	251.28	LIGDAAK(1)NQVALNPQNTVFDAK	2	0.38101	2	1	4.65512e-12	210.1	LIGDAAK(1)NQVALNPQNTVFDAK	3	-0.30295	2
	Q05707	261	K	Collagen alpha-1(XIV) chain OS=Homo sapiens OX=9606 GN=COL14A1 PE=1 SV=3	COL14A1	1	0.000262242	117.79	TGVSK(1)IGILITDGK	2	0.60189	1	1	0.00259959	91.961	TGVSK(1)IGILITDGK	2	-0.093807	1
	Q14847	96	K	LIM and SH3 domain protein 1 OS=Homo sapiens OX=9606 GN=LASP1 PE=1 SV=2	LASP1	1	2.41736e-06	151.1	GK(1)GFSVVADTPELQR	2	0.67851	1	1	7.47653e-07	147.26	GK(1)GFSVVADTPELQR	2	-0.022002	1
	P78527	1869	K	DNA-dependent protein kinase catalytic subunit OS=Homo sapiens OX=9606 GN=PRKDC PE=1 SV=3	PRKDC	1	0.0127691	75.695	LNESTFDTQITK(1)K	2	0.21554	1	1	0.0135625	79.82	LNESTFDTQITK(1)K	2	1.2758	1
	P07585	97	K	Decorin OS=Homo sapiens OX=9606 GN=DCN PE=1 SV=1	DCN	1	0.000640561	128.6	ITEIK(1)DGDFK	2	1.3009	4	1	0.00131971	108.98	ITEIK(1)DGDFK	2	-0.24712	2
	Q9UN37	356	K	Vacuolar protein sorting-associated protein 4A OS=Homo sapiens OX=9606 GN=VPS4A PE=1 SV=1	VPS4A	1	0.00733438	100.02	VQSATHFK(1)K	2	-0.064443	2
	P08758	76	K	Annexin A5 OS=Homo sapiens OX=9606 GN=ANXA5 PE=1 SV=2	ANXA5	1	0.00671374	87.308	SELTGK(1)FEK	2	0.29851	1	1	0.0103619	76.827	SELTGK(1)FEK	2	0.5739	1
	P13639	512	K	Elongation factor 2 OS=Homo sapiens OX=9606 GN=EEF2 PE=1 SV=4	EEF2								1	0.00174605	100.55	VAVEAK(1)NPADLPK	2	-0.19243	1
	P11142	108	K	Heat shock cognate 71 kDa protein OS=Homo sapiens OX=9606 GN=HSPA8 PE=1 SV=1	HSPA8	1	0.000262765	149.72	VQVEYK(1)GETK	2	-0.29413	1	1	0.004611	88.181	VQVEYK(1)GETK	2	-0.197	2
	P08670	445	K	Vimentin OS=Homo sapiens OX=9606 GN=VIM PE=1 SV=4	VIM	1	0.000246208	152.34	TLLIK(1)TVETR	2	0.44048	2	1	5.0649e-05	168.8	TLLIK(1)TVETR	2	0.32422	2
	P51114	273	K	Fragile X mental retardation syndrome-related protein 1 OS=Homo sapiens OX=9606 GN=FXR1 PE=1 SV=3	FXR1								1	0.0029212	103.7	IYGESADAVK(1)K	2	-0.47267	1
	P12270	1081	K	Nucleoprotein TPR OS=Homo sapiens OX=9606 GN=TPR PE=1 SV=3	TPR	1	5.99133e-05	155.42	IAVEAQNK(1)YER	2	1.1041	1	1	0.000276653	125.48	IAVEAQNK(1)YER	2	0.42013	1
	O15144	54	K	Actin-related protein 2/3 complex subunit 2 OS=Homo sapiens OX=9606 GN=ARPC2 PE=1 SV=1	ARPC2	1	0.053365	50.194	TK(1)VMVSISLK	2	-1.6505	1
	Q09666	775	K	Neuroblast differentiation-associated protein AHNAK OS=Homo sapiens OX=9606 GN=AHNAK PE=1 SV=2	AHNAK	1	9.93755e-16	216.39	AEGPEVDVNLPK(1)ADVDISGPK	2	-0.023534	2	1	2.57706e-16	228.03	AEGPEVDVNLPK(1)ADVDISGPK	3	-0.26617	3
	P05783	372	K	"Keratin, type I cytoskeletal 18 OS=Homo sapiens OX=9606 GN=KRT18 PE=1 SV=2"	KRT18	1	0.000394212	121.6	VK(1)LEAEIATYR	3	-0.051138	2	1	0.000270909	125.97	VK(1)LEAEIATYR	2	0.026115	1
	Q96QK1	417	K	Vacuolar protein sorting-associated protein 35 OS=Homo sapiens OX=9606 GN=VPS35 PE=1 SV=2	VPS35	1	0.00528321	80.312	IPVDTYNNILTVLK(1)LK	2	0.78837	1
	Q14204	3480	K	Cytoplasmic dynein 1 heavy chain 1 OS=Homo sapiens OX=9606 GN=DYNC1H1 PE=1 SV=5	DYNC1H1	1	0.000113414	140.3	STALLK(1)SLSAER	2	0.52415	1
	P63096	35	K	Guanine nucleotide-binding protein G(i) subunit alpha-1 OS=Homo sapiens OX=9606 GN=GNAI1 PE=1 SV=2	GNAI1								1	0.00144596	101.72	EVK(1)LLLLGAGESGK	2	-1.1101	1
	P62191	423	K	26S proteasome regulatory subunit 4 OS=Homo sapiens OX=9606 GN=PSMC1 PE=1 SV=1	PSMC1	1	0.00771969	104.06	SK(1)ENVLYK	2	1.7845	1
	P40121	143	K	Macrophage-capping protein OS=Homo sapiens OX=9606 GN=CAPG PE=1 SV=2	CAPG	1	0.0471838	67.035	LYQVK(1)GK	2	0.05393	1	1	0.026315	75.311	LYQVK(1)GK	2	0.55251	1
	Q15382	102	K	GTP-binding protein Rheb OS=Homo sapiens OX=9606 GN=RHEB PE=1 SV=1	RHEB	1	0.00301925	85.845	VIHGK(1)LLDMVGK	2	-0.20975	3	1	0.0258853	49.081	VIHGK(1)LLDMVGK	3	-0.78184	1
	P30101	214	K	Protein disulfide-isomerase A3 OS=Homo sapiens OX=9606 GN=PDIA3 PE=1 SV=4	PDIA3	1	0.00045967	116.23	PSHLTNK(1)FEDK	2	-0.8647	3	1	0.000212441	117.09	PSHLTNK(1)FEDK	3	0.66367	3
	P39023	143	K	60S ribosomal protein L3 OS=Homo sapiens OX=9606 GN=RPL3 PE=1 SV=2	RPL3	1	0.0401624	75.213	WQDEDGK(1)K	2	-0.80664	1
	P09211	116	K	Glutathione S-transferase P OS=Homo sapiens OX=9606 GN=GSTP1 PE=1 SV=2	GSTP1	1	1.30677e-18	255.23	YISLIYTNYEAGK(1)DDYVK	2	-0.28047	1	1	1.53053e-15	229.97	YISLIYTNYEAGK(1)DDYVK	2	0.13294	1
	P14625	479	K	Endoplasmin OS=Homo sapiens OX=9606 GN=HSP90B1 PE=1 SV=1	HSP90B1	1	0.00388292	94.309	IADDK(1)YNDTFWK	2	-2.6012	1	1	0.03958	53.683	IADDK(1)YNDTFWK	2	-3.2224	1
	Q13813	1699	K	"Spectrin alpha chain, non-erythrocytic 1 OS=Homo sapiens OX=9606 GN=SPTAN1 PE=1 SV=3"	SPTAN1	1	1.1863e-08	205.72	K(1)HQLLEADISAHEDR	2	0.23152	3	1	4.04613e-07	168.31	K(1)HQLLEADISAHEDR	2	-0.035152	2
	Q14204	2261	K	Cytoplasmic dynein 1 heavy chain 1 OS=Homo sapiens OX=9606 GN=DYNC1H1 PE=1 SV=5	DYNC1H1	1	0.00538414	77.324	AISK(1)DHLYGTLDPNTR	3	0.16474	1
	Q15233	243	K	Non-POU domain-containing octamer-binding protein OS=Homo sapiens OX=9606 GN=NONO PE=1 SV=4	NONO	1	0.000712729	124.83	LVIK(1)NQQFHK	2	-0.09564	2	1	0.000493519	126.67	LVIK(1)NQQFHK	3	0.25818	2
	P62913	52	K	60S ribosomal protein L11 OS=Homo sapiens OX=9606 GN=RPL11 PE=1 SV=2	RPL11	1	1.72436e-13	230.59	VLEQLTGQTPVFSK(1)AR	2	-0.8	2	1	7.96623e-20	251.24	VLEQLTGQTPVFSK(1)AR	3	0.090433	2
	P54727	63	K	UV excision repair protein RAD23 homolog B OS=Homo sapiens OX=9606 GN=RAD23B PE=1 SV=1	RAD23B	1	0.0235771	82.305	EYK(1)IDEK	2	-1.3817	1	1	0.0153766	91.906	EYK(1)IDEK	2	1.7177	1
	P30086	150	K	Phosphatidylethanolamine-binding protein 1 OS=Homo sapiens OX=9606 GN=PEBP1 PE=1 SV=3	PEBP1	1	0.00341822	149.4	FK(1)VASFR	2	-0.42434	1	1	0.00218117	149.4	FK(1)VASFR	2	-0.11461	1
	P04075	140	K	Fructose-bisphosphate aldolase A OS=Homo sapiens OX=9606 GN=ALDOA PE=1 SV=2	ALDOA	1	0.0148058	100.02	K(1)DGADFAK	2	0.15137	2	1	0.0183872	83.783	K(1)DGADFAK	2	-0.33998	2
	Q14247	304	K	Src substrate cortactin OS=Homo sapiens OX=9606 GN=CTTN PE=1 SV=2	CTTN	1	9.79364e-07	174.9	HESQQDYSK(1)GFGGK	2	-0.28729	1	1	7.06091e-09	190.46	HESQQDYSK(1)GFGGK	2	-0.46366	1
	P04114	333	K	Apolipoprotein B-100 OS=Homo sapiens OX=9606 GN=APOB PE=1 SV=2	APOB	1	0.0443249	79.597	TLQELK(1)K	2	-0.31518	1
	P05109	36	K	Protein S100-A8 OS=Homo sapiens OX=9606 GN=S100A8 PE=1 SV=1	S100A8								1	2.7783e-05	145.89	K(1)LLETECPQYIR	2	1.088	1
	P02787	509	K	Serotransferrin OS=Homo sapiens OX=9606 GN=TF PE=1 SV=3	TF								1	0.0146681	107.29	K(1)DSSLCK	2	1.0531	1
	Q86VP6	355	K	Cullin-associated NEDD8-dissociated protein 1 OS=Homo sapiens OX=9606 GN=CAND1 PE=1 SV=2	CAND1	1	0.0374379	60.598	AAAK(1)CLDAVVSTR	2	-3.4258	1	1	0.0463116	48.004	AAAK(1)CLDAVVSTR	2	2.5259	1
	Q06210	139	K	Glutamine--fructose-6-phosphate aminotransferase [isomerizing] 1 OS=Homo sapiens OX=9606 GN=GFPT1 PE=1 SV=3	GFPT1	1	1.66419e-10	192.39	FLESK(1)GYDFESETDTETIAK	2	1.6416	1
	P50395	54	K	Rab GDP dissociation inhibitor beta OS=Homo sapiens OX=9606 GN=GDI2 PE=1 SV=2	GDI2	1	2.05179e-44	352.62	NPYYGGESASITPLEDLYK(1)R	2	0.2316	3	1	1.11184e-06	151.44	NPYYGGESASITPLEDLYK(1)R	2	-0.61574	1
	Q13561	229	K	Dynactin subunit 2 OS=Homo sapiens OX=9606 GN=DCTN2 PE=1 SV=4	DCTN2	1	0.0139462	119.57	VAELEK(1)R	2	-0.28706	1
	P07814	512	K	Bifunctional glutamate/proline--tRNA ligase OS=Homo sapiens OX=9606 GN=EPRS1 PE=1 SV=5	EPRS1								1	0.0387588	77.748	YVALLK(1)K	2	0.34159	1
	Q13642	52	K	Four and a half LIM domains protein 1 OS=Homo sapiens OX=9606 GN=FHL1 PE=1 SV=4	FHL1	0.999995	0.0105444	75.012	KPIGADSK(1)EVHYK	3	0.25562	1
	Q15063	497	K	Periostin OS=Homo sapiens OX=9606 GN=POSTN PE=1 SV=2	POSTN								0.999976	0.000278771	129.84	EIIKPAEK(1)SLHEK	3	0.38462	2
	Q8WUM4	209	K	Programmed cell death 6-interacting protein OS=Homo sapiens OX=9606 GN=PDCD6IP PE=1 SV=1	PDCD6IP	1	0.045891	64.265	MK(1)DAIIAK	2	-0.098623	1
	O14979	161	K	Heterogeneous nuclear ribonucleoprotein D-like OS=Homo sapiens OX=9606 GN=HNRNPDL PE=1 SV=3	HNRNPDL	1	0.000101647	141.88	MFIGGLSWDTSK(1)K	2	-0.58204	1
	P02787	610	K	Serotransferrin OS=Homo sapiens OX=9606 GN=TF PE=1 SV=3	TF	0.999986	0.00199634	142.36	K(1)DKEACVHK	2	-0.39335	2	0.993865	0.00188459	104.05	K(0.994)DK(0.006)EACVHK	3	0.65847	3
	P11021	113	K	Endoplasmic reticulum chaperone BiP OS=Homo sapiens OX=9606 GN=HSPA5 PE=1 SV=2	HSPA5	1	0.00604456	79.633	TWNDPSVQQDIK(1)FLPFK	2	-0.9231	1
	P15311	233	K	Ezrin OS=Homo sapiens OX=9606 GN=EZR PE=1 SV=4	EZR	1	0.0149062	101.69	DDK(1)LTPK	2	0.16454	1	1	0.024328	76.847	DDK(1)LTPK	2	0.07301	1
	O00487	152	K	26S proteasome non-ATPase regulatory subunit 14 OS=Homo sapiens OX=9606 GN=PSMD14 PE=1 SV=1	PSMD14	1	4.88596e-05	141.89	AVAVVVDPIQSVK(1)GK	2	-1.9823	1	1	0.000128699	116.77	AVAVVVDPIQSVK(1)GK	2	-1.5991	1
	P29992	72	K	Guanine nucleotide-binding protein subunit alpha-11 OS=Homo sapiens OX=9606 GN=GNA11 PE=1 SV=2	GNA11	1	0.0420625	46.159	IIHGAGYSEEDK(1)R	3	-0.15436	1	1	0.0268309	48.659	IIHGAGYSEEDK(1)R	3	0.033643	1
	O60313	658	K	"Dynamin-like 120 kDa protein, mitochondrial OS=Homo sapiens OX=9606 GN=OPA1 PE=1 SV=3"	OPA1	1	0.0180499	94.662	LK(1)QWTDK	2	0.24373	1
	Q00059	197	K	"Transcription factor A, mitochondrial OS=Homo sapiens OX=9606 GN=TFAM PE=1 SV=1"	TFAM								1	0.0446865	50.354	NLSDSEK(1)ELYIQHAK	2	0.017126	1
	Q8N1F7	106	K	Nuclear pore complex protein Nup93 OS=Homo sapiens OX=9606 GN=NUP93 PE=1 SV=2	NUP93	1	0.01203	75.89	NEK(1)DNALLSAIEESR	2	-0.80013	1
	Q96DZ1	163	K	Endoplasmic reticulum lectin 1 OS=Homo sapiens OX=9606 GN=ERLEC1 PE=1 SV=1	ERLEC1	1	0.044232	61.999	NLLFEK(1)ER	2	1.0623	1
	Q14204	794	K	Cytoplasmic dynein 1 heavy chain 1 OS=Homo sapiens OX=9606 GN=DYNC1H1 PE=1 SV=5	DYNC1H1	1	0.0033216	131.06	TCEK(1)VEER	2	-0.85903	1	1	0.0479683	56.729	TCEK(1)VEER	2	-0.5849	1
	P08670	129	K	Vimentin OS=Homo sapiens OX=9606 GN=VIM PE=1 SV=4	VIM	1	1.11933e-13	229.97	FLEQQNK(1)ILLAELEQLK	2	0.097422	2	1	4.33744e-05	130.21	FLEQQNK(1)ILLAELEQLK	3	-0.78644	1
	P46777	48	K	60S ribosomal protein L5 OS=Homo sapiens OX=9606 GN=RPL5 PE=1 SV=3	RPL5								1	0.00804016	108.98	YNTPK(1)YR	2	-0.72155	1
	Q92530	72	K	Proteasome inhibitor PI31 subunit OS=Homo sapiens OX=9606 GN=PSMF1 PE=1 SV=2	PSMF1	1	0.0480754	60.91	YEYK(1)DGSR	2	2.9876	1
	P61978	163	K	Heterogeneous nuclear ribonucleoprotein K OS=Homo sapiens OX=9606 GN=HNRNPK PE=1 SV=1	HNRNPK	1	9.04418e-14	215.09	LLIHQSLAGGIIGVK(1)GAK	2	-1.9224	2	1	2.03729e-07	143.56	LLIHQSLAGGIIGVK(1)GAK	2	-1.8946	1
	Q9BXJ9	543	K	"N-alpha-acetyltransferase 15, NatA auxiliary subunit OS=Homo sapiens OX=9606 GN=NAA15 PE=1 SV=1"	NAA15	1	0.0040315	87.363	SYVDLLK(1)LEDVLR	2	-1.3844	1
	Q6NZI2	161	K	Caveolae-associated protein 1 OS=Homo sapiens OX=9606 GN=CAVIN1 PE=1 SV=1	CAVIN1	1	0.000257024	120.68	VMIYQDEVK(1)LPAK	2	0.03195	1	1	0.000376089	111.06	VMIYQDEVK(1)LPAK	2	0.11256	3
	P62826	37	K	GTP-binding nuclear protein Ran OS=Homo sapiens OX=9606 GN=RAN PE=1 SV=3	RAN	1	0.000997876	153.08	HLTGEFEK(1)K	3	-0.32436	2	1	0.00114285	137.13	HLTGEFEK(1)K	2	-0.03975	1
	P07737	54	K	Profilin-1 OS=Homo sapiens OX=9606 GN=PFN1 PE=1 SV=2	PFN1	1	0.00214776	95.651	TFVNITPAEVGVLVGK(1)DR	2	-0.86886	1	1	8.27271e-05	117.84	TFVNITPAEVGVLVGK(1)DR	3	-0.35619	1
	Q13813	1963	K	"Spectrin alpha chain, non-erythrocytic 1 OS=Homo sapiens OX=9606 GN=SPTAN1 PE=1 SV=3"	SPTAN1	1	0.0013896	109.29	VSDLEK(1)AAAQR	2	-1.0203	2	1	0.000595156	111.46	VSDLEK(1)AAAQR	2	-1.2479	1
	P49368	138	K	T-complex protein 1 subunit gamma OS=Homo sapiens OX=9606 GN=CCT3 PE=1 SV=4	CCT3	1	0.00206872	110.14	ALDDMISTLK(1)K	2	-0.11744	1	1	0.000678815	114.5	ALDDMISTLK(1)K	2	-0.41524	1
	Q5JRA6	1477	K	Transport and Golgi organization protein 1 homolog OS=Homo sapiens OX=9606 GN=MIA3 PE=1 SV=1	MIA3	1	0.0143297	102.98	LLQLK(1)LR	2	-0.084283	1	1	0.0115464	100.82	LLQLK(1)LR	2	-0.25097	1
	P06733	202	K	Alpha-enolase OS=Homo sapiens OX=9606 GN=ENO1 PE=1 SV=2	ENO1	1	2.03082e-22	264.52	YGK(1)DATNVGDEGGFAPNILENK	2	-0.1165	1	1	2.45016e-11	205.52	YGK(1)DATNVGDEGGFAPNILENK	2	-0.37085	2
	Q13813	1911	K	"Spectrin alpha chain, non-erythrocytic 1 OS=Homo sapiens OX=9606 GN=SPTAN1 PE=1 SV=3"	SPTAN1	1	1.0118e-07	200.93	K(1)HEAFETDFTVHK	3	-0.020897	5	1	6.97194e-07	174.9	K(1)HEAFETDFTVHK	3	-0.24927	3
	Q14764	692	K	Major vault protein OS=Homo sapiens OX=9606 GN=MVP PE=1 SV=4	MVP	1	4.71876e-05	161.27	QK(1)ILDQSEAEK	2	-0.45222	1	1	0.017165	74.162	QK(1)ILDQSEAEK	2	-0.33395	1
	Q9UDT6	680	K	CAP-Gly domain-containing linker protein 2 OS=Homo sapiens OX=9606 GN=CLIP2 PE=1 SV=1	CLIP2	1	0.000110233	132.5	HDLETAMHVK(1)EK	3	1.3337	1	1	0.00205415	87.667	HDLETAMHVK(1)EK	3	-0.52966	1
	P26447	35	K	Protein S100-A4 OS=Homo sapiens OX=9606 GN=S100A4 PE=1 SV=1	S100A4	1	0.00409109	101.64	SELK(1)ELLTR	2	0.10361	1	1	0.00132622	114.89	SELK(1)ELLTR	2	0.0096235	1
	P50991	375	K	T-complex protein 1 subunit delta OS=Homo sapiens OX=9606 GN=CCT4 PE=1 SV=4	CCT4	1	0.000289346	123.63	LLK(1)ITGCASPGK	2	2.1637	1	1	0.00381645	87.298	LLK(1)ITGCASPGK	2	0.90962	1
	Q15746	1701	K	"Myosin light chain kinase, smooth muscle OS=Homo sapiens OX=9606 GN=MYLK PE=1 SV=4"	MYLK	1	0.0590012	58.426	DFISNLLK(1)K	2	-1.3653	1
	P40763	87	K	Signal transducer and activator of transcription 3 OS=Homo sapiens OX=9606 GN=STAT3 PE=1 SV=2	STAT3								1	0.0394141	65.252	IK(1)QFLQSR	2	1.0952	1
	Q12948	186	K	Forkhead box protein C1 OS=Homo sapiens OX=9606 GN=FOXC1 PE=1 SV=3	FOXC1								0.95965	0.0141969	70.1	K(1)DAVK(0.02)DK(0.02)EEK(0.96)DR	2	-3.4501	1
	P02545	201	K	Prelamin-A/C OS=Homo sapiens OX=9606 GN=LMNA PE=1 SV=1	LMNA	1	1.59559e-08	219.7	LQTMK(1)EELDFQK	2	-0.14836	9	1	1.59143e-07	193.83	LQTMK(1)EELDFQK	3	-0.29251	12
	P0C0L5	1030	K	Complement C4-B OS=Homo sapiens OX=9606 GN=C4B PE=1 SV=2	C4B								1	0.00276897	88.101	YLDK(1)TEQWSTLPPETK	2	0.78333	1
	O15173	132	K	Membrane-associated progesterone receptor component 2 OS=Homo sapiens OX=9606 GN=PGRMC2 PE=1 SV=1	PGRMC2	1	0.00261461	109.71	VFDVTK(1)GSK	2	-0.61796	1	1	0.00573725	87.308	VFDVTK(1)GSK	2	-1.4333	1
	O94874	383	K	E3 UFM1-protein ligase 1 OS=Homo sapiens OX=9606 GN=UFL1 PE=1 SV=2	UFL1	1	2.76178e-06	223.08	ELMHQK(1)AEK	2	0.07619	3	1	9.428e-08	222.42	ELMHQK(1)AEK	2	1.3024	2
	P35579	1338	K	Myosin-9 OS=Homo sapiens OX=9606 GN=MYH9 PE=1 SV=4	MYH9	1	8.81037e-05	177.36	QVEDEK(1)NSFR	2	0.35117	4	1	0.000151224	145.72	QVEDEK(1)NSFR	2	0.64217	6
	P07237	200	K	Protein disulfide-isomerase OS=Homo sapiens OX=9606 GN=P4HB PE=1 SV=3	P4HB	1	0.00189407	102.52	YQLDK(1)DGVVLFK	2	-0.22076	5	1	2.01926e-07	159.83	YQLDK(1)DGVVLFK	2	-0.35896	3
	P62937	31	K	Peptidyl-prolyl cis-trans isomerase A OS=Homo sapiens OX=9606 GN=PPIA PE=1 SV=2	PPIA	1	0.00722776	84.498	VPK(1)TAENFR	2	2.1351	3	1	0.00198979	109.11	VPK(1)TAENFR	2	1.9426	3
	P29401	465	K	Transketolase OS=Homo sapiens OX=9606 GN=TKT PE=1 SV=3	TKT	1	0.000126815	132.17	AVELAANTK(1)GICFIR	2	-4.4384	1
	P13639	42	K	Elongation factor 2 OS=Homo sapiens OX=9606 GN=EEF2 PE=1 SV=4	EEF2	1	3.54416e-14	234.82	STLTDSLVCK(1)AGIIASAR	3	0.29414	3	1	7.84813e-08	175.28	STLTDSLVCK(1)AGIIASAR	3	-0.41551	3
	Q9NZU5	331	K	LIM and cysteine-rich domains protein 1 OS=Homo sapiens OX=9606 GN=LMCD1 PE=1 SV=1	LMCD1	1	6.2565e-05	136.81	K(1)HFVCEGCEQLLSGR	3	-0.18493	1	1	4.09833e-05	130.06	K(1)HFVCEGCEQLLSGR	3	-0.60617	1
	Q0VAF6	102	K	Syncollin OS=Homo sapiens OX=9606 GN=SYCN PE=2 SV=1	SYCN	1	0.000145649	142	THK(1)FSAGTYPR	2	-1.6907	1
	P23284	186	K	Peptidyl-prolyl cis-trans isomerase B OS=Homo sapiens OX=9606 GN=PPIB PE=1 SV=2	PPIB	1	0.000701811	146.81	VESTK(1)TDSR	2	0.54025	2	1	2.16083e-05	187.33	VESTK(1)TDSR	2	0.34409	2
	Q15833	314	K	Syntaxin-binding protein 2 OS=Homo sapiens OX=9606 GN=STXBP2 PE=1 SV=2	STXBP2	1	0.0241025	102.77	TFCESK(1)R	2	1.0761	1	1	0.0509032	72.138	TFCESK(1)R	2	0.73784	1
	P78417	160	K	Glutathione S-transferase omega-1 OS=Homo sapiens OX=9606 GN=GSTO1 PE=1 SV=2	GSTO1	1	0.00237069	124.98	LEEVLTNK(1)K	2	1.1769	1
	P82979	31	K	SAP domain-containing ribonucleoprotein OS=Homo sapiens OX=9606 GN=SARNP PE=1 SV=3	SARNP	1	0.00135356	110.87	GIK(1)QDLIHR	3	-0.66624	1	1	0.00186042	109.86	GIK(1)QDLIHR	2	0.71547	2
	P01042	79	K	Kininogen-1 OS=Homo sapiens OX=9606 GN=KNG1 PE=1 SV=2	KNG1								1	3.35825e-05	138.99	YEIK(1)EGDCPVQSGK	2	-0.97215	1
	P02751	2354	K	Fibronectin OS=Homo sapiens OX=9606 GN=FN1 PE=1 SV=5	FN1	1	0.0414437	70.525	IGEK(1)WDR	2	0.56672	1	1	0.0128191	77.674	IGEK(1)WDR	2	-0.25996	1
	P19367	24	K	Hexokinase-1 OS=Homo sapiens OX=9606 GN=HK1 PE=1 SV=3	HK1	1	0.00147602	127.02	IDK(1)YLYAMR	2	-0.31046	1
	Q14152	679	K	Eukaryotic translation initiation factor 3 subunit A OS=Homo sapiens OX=9606 GN=EIF3A PE=1 SV=1	EIF3A	1	0.00964053	79.893	QVEQLEK(1)EK	2	-1.2559	1
	P09493	168	K	Tropomyosin alpha-1 chain OS=Homo sapiens OX=9606 GN=TPM1 PE=1 SV=2	TPM1								1	7.44591e-05	145.25	K(1)LVIIESDLER	2	-0.70058	2
	Q9ULV4	446	K	Coronin-1C OS=Homo sapiens OX=9606 GN=CORO1C PE=1 SV=1	CORO1C	1	0.00533394	94.85	LDEILK(1)EIK	2	-1.0074	1
	Q9BZF9	711	K	Uveal autoantigen with coiled-coil domains and ankyrin repeats OS=Homo sapiens OX=9606 GN=UACA PE=1 SV=2	UACA	1	0.024353	66.664	ITELTLK(1)NQTLQK	2	-1.0991	1
	Q5JRA6	1219	K	Transport and Golgi organization protein 1 homolog OS=Homo sapiens OX=9606 GN=MIA3 PE=1 SV=1	MIA3	1	3.77845e-06	155.97	VYQVTEQQISEK(1)LK	2	1.4125	1
	Q9Y4L1	889	K	Hypoxia up-regulated protein 1 OS=Homo sapiens OX=9606 GN=HYOU1 PE=1 SV=1	HYOU1	0.999953	0.00279588	81.346	LPATEKPVLLSK(1)DIEAK	3	0.70121	2
	O43707	421	K	Alpha-actinin-4 OS=Homo sapiens OX=9606 GN=ACTN4 PE=1 SV=2	ACTN4	1	3.81925e-11	237.53	QK(1)ASIHEAWTDGK	2	-0.39394	2	1	2.45704e-09	207.44	QK(1)ASIHEAWTDGK	2	-0.20872	2
	O15511	13	K	Actin-related protein 2/3 complex subunit 5 OS=Homo sapiens OX=9606 GN=ARPC5 PE=1 SV=3	ARPC5	1	0.00011542	151.22	K(1)VDVDEYDENK	2	-0.73148	1	1	0.00407221	94.297	K(1)VDVDEYDENK	2	-2.4102	1
	P01023	115	K	Alpha-2-macroglobulin OS=Homo sapiens OX=9606 GN=A2M PE=1 SV=3	A2M								1	0.017195	86.472	GPTQEFK(1)K	2	0.89535	1
	Q09666	3308	K	Neuroblast differentiation-associated protein AHNAK OS=Homo sapiens OX=9606 GN=AHNAK PE=1 SV=2	AHNAK	1	0.0304813	64.064	LK(1)GDVDVSGPK	2	-0.11647	1
	Q9BS26	291	K	Endoplasmic reticulum resident protein 44 OS=Homo sapiens OX=9606 GN=ERP44 PE=1 SV=1	ERP44	1	0.00010046	116.82	QLISEK(1)GTINFLHADCDK	3	-0.88249	1	1	5.16755e-05	128.26	QLISEK(1)GTINFLHADCDK	3	-0.21254	1
	P68032	217	K	"Actin, alpha cardiac muscle 1 OS=Homo sapiens OX=9606 GN=ACTC1 PE=1 SV=1"	ACTC1	1	3.02547e-32	298.84	EK(1)LCYVALDFENEMATAASSSSLEK	4	0.1371	7	1	5.25815e-53	343.27	EK(1)LCYVALDFENEMATAASSSSLEK	4	-0.084976	7
	P04075	42	K	Fructose-bisphosphate aldolase A OS=Homo sapiens OX=9606 GN=ALDOA PE=1 SV=2	ALDOA	1	1.56628e-06	169.58	GILAADESTGSIAK(1)R	2	-0.95029	4	1	1.7179e-07	174.1	GILAADESTGSIAK(1)R	2	-0.62378	4
	P51608	331	K	Methyl-CpG-binding protein 2 OS=Homo sapiens OX=9606 GN=MECP2 PE=1 SV=1	MECP2	0.999893	0.0344967	48.538	EVVKPLLVSTLGEK(1)SGK	3	-0.40382	1
	Q06323	35	K	Proteasome activator complex subunit 1 OS=Homo sapiens OX=9606 GN=PSME1 PE=1 SV=1	PSME1	1	0.00351073	104.52	TENLLGSYFPK(1)K	2	0.033927	1
	P01024	1215	K	Complement C3 OS=Homo sapiens OX=9606 GN=C3 PE=1 SV=2	C3	1	0.013585	83.265	FLTTAK(1)DK	2	0.5611	1	1	0.0358957	59.245	FLTTAK(1)DK	2	0.11814	1
	P61163	319	K	Alpha-centractin OS=Homo sapiens OX=9606 GN=ACTR1A PE=1 SV=1	ACTR1A	1	0.0456468	79.116	LLSEVK(1)K	2	0.92322	1	1	0.0239335	94.407	LLSEVK(1)K	2	1.3259	1
	P52789	763	K	Hexokinase-2 OS=Homo sapiens OX=9606 GN=HK2 PE=1 SV=2	HK2	1	0.00297332	114.28	NILIDFTK(1)R	2	3.2296	2	1	0.00211564	117.04	NILIDFTK(1)R	2	-0.072587	1
	P08243	511	K	Asparagine synthetase [glutamine-hydrolyzing] OS=Homo sapiens OX=9606 GN=ASNS PE=1 SV=4	ASNS								1	0.0070094	79.906	FPFNTPK(1)TK	2	0.7182	1
	P04114	2371	K	Apolipoprotein B-100 OS=Homo sapiens OX=9606 GN=APOB PE=1 SV=2	APOB	1	0.00341815	149.4	LK(1)ETIQK	2	-0.51298	1
	Q15233	371	K	Non-POU domain-containing octamer-binding protein OS=Homo sapiens OX=9606 GN=NONO PE=1 SV=4	NONO								1	0.00163653	101.39	QQEGFK(1)GTFPDAR	2	0.10601	1
	Q86VP6	1037	K	Cullin-associated NEDD8-dissociated protein 1 OS=Homo sapiens OX=9606 GN=CAND1 PE=1 SV=2	CAND1	1	0.0268218	72.819	VALVTFNSAAHNK(1)PSLIR	3	-3.2144	1
	P30050	54	K	60S ribosomal protein L12 OS=Homo sapiens OX=9606 GN=RPL12 PE=1 SV=1	RPL12	1	0.0066426	87.696	ATGDWK(1)GLR	2	0.7067	1	1	0.000975396	127.02	ATGDWK(1)GLR	2	-0.63279	1
	P13010	469	K	X-ray repair cross-complementing protein 5 OS=Homo sapiens OX=9606 GN=XRCC5 PE=1 SV=3	XRCC5	0.999981	1.6076e-30	331.42	KDEK(1)TDTLEDLFPTTK	2	0.87483	1	0.993438	6.42556e-27	306.05	K(0.007)DEK(0.993)TDTLEDLFPTTK	2	1.3025	1
	Q12906	119	K	Interleukin enhancer-binding factor 3 OS=Homo sapiens OX=9606 GN=ILF3 PE=1 SV=3	ILF3	1	0.0068254	81.95	EK(1)PTTALLDK	2	0.27606	1	1	0.0170623	70.908	EK(1)PTTALLDK	2	0.52836	1
	P27797	43	K	Calreticulin OS=Homo sapiens OX=9606 GN=CALR PE=1 SV=1	CALR	1	0.0126266	98.458	HK(1)SDFGK	2	-1.3984	1
	Q9UM54	1076	K	Unconventional myosin-VI OS=Homo sapiens OX=9606 GN=MYO6 PE=1 SV=4	MYO6	1	0.0590109	45.879	GPAVLATK(1)AAAGTK	2	-0.3718	1
	P52272	126	K	Heterogeneous nuclear ribonucleoprotein M OS=Homo sapiens OX=9606 GN=HNRNPM PE=1 SV=3	HNRNPM	1	0.0401564	81.297	MEESMK(1)K	2	-0.21158	1
	P12814	195	K	Alpha-actinin-1 OS=Homo sapiens OX=9606 GN=ACTN1 PE=1 SV=2	ACTN1	1	0.000150983	130.44	HRPELIDYGK(1)LR	2	-0.12841	6	1	6.2912e-05	134.99	HRPELIDYGK(1)LR	2	-0.48779	6
	P18206	731	K	Vinculin OS=Homo sapiens OX=9606 GN=VCL PE=1 SV=4	VCL	1	0.000319793	132.91	SLLDASEEAIK(1)K	2	0.16615	1	1	0.00399807	97.456	SLLDASEEAIK(1)K	3	0.18901	3
	Q9UEW8	515	K	STE20/SPS1-related proline-alanine-rich protein kinase OS=Homo sapiens OX=9606 GN=STK39 PE=1 SV=3	STK39	1	0.0292547	71.501	ALK(1)TLTFK	2	0.74423	1
	P10809	301	K	"60 kDa heat shock protein, mitochondrial OS=Homo sapiens OX=9606 GN=HSPD1 PE=1 SV=2"	HSPD1	1	1.09215e-06	157.03	VGLQVVAVK(1)APGFGDNR	2	-0.014702	2	1	1.17974e-10	186.76	VGLQVVAVK(1)APGFGDNR	3	0.9976	2
	P26447	22	K	Protein S100-A4 OS=Homo sapiens OX=9606 GN=S100A4 PE=1 SV=1	S100A4	1	0.00334317	100.25	YSGK(1)EGDK	2	0.8493	2	1	0.00500806	106.36	YSGK(1)EGDK	2	0.33019	1
	P12814	834	K	Alpha-actinin-1 OS=Homo sapiens OX=9606 GN=ACTN1 PE=1 SV=2	ACTN1	1	0.000454923	100.59	ETADTDTADQVMASFK(1)ILAGDK	3	-0.49639	1
	Q92878	1089	K	DNA repair protein RAD50 OS=Homo sapiens OX=9606 GN=RAD50 PE=1 SV=1	RAD50	1	0.0308764	57.348	GYEEEIIHFK(1)K	3	1.3327	1	1	0.0137139	66.056	GYEEEIIHFK(1)K	3	0.4665	1
	P61978	60	K	Heterogeneous nuclear ribonucleoprotein K OS=Homo sapiens OX=9606 GN=HNRNPK PE=1 SV=1	HNRNPK	1	0.0064783	86.67	NAGAVIGK(1)GGK	2	0.75629	1
	P08567	138	K	Pleckstrin OS=Homo sapiens OX=9606 GN=PLEK PE=1 SV=3	PLEK								1	0.017542	86.866	DTEK(1)GIK	2	1.459	1
	P78527	3646	K	DNA-dependent protein kinase catalytic subunit OS=Homo sapiens OX=9606 GN=PRKDC PE=1 SV=3	PRKDC	1	0.0440615	62.107	HFGK(1)GGSK	2	0.49562	1
	Q13325	375	K	Interferon-induced protein with tetratricopeptide repeats 5 OS=Homo sapiens OX=9606 GN=IFIT5 PE=1 SV=1	IFIT5								1	0.0333762	48.883	LENITDDHK(1)HQIHYHYGR	5	-0.076457	1
	P12429	66	K	Annexin A3 OS=Homo sapiens OX=9606 GN=ANXA3 PE=1 SV=3	ANXA3	1	0.000441814	117.7	EYQAAYGK(1)ELK	2	-4.3793	2	1	0.000275604	125.57	EYQAAYGK(1)ELK	2	-2.3763	2
	P07737	38	K	Profilin-1 OS=Homo sapiens OX=9606 GN=PFN1 PE=1 SV=2	PFN1	1	0.000103345	100.93	DSPSVWAAVPGK(1)TFVNITPAEVGVLVGK	3	-0.61045	1	1	0.000347622	89.055	DSPSVWAAVPGK(1)TFVNITPAEVGVLVGK	3	1.2436	1
	Q14571	608	K	"Inositol 1,4,5-trisphosphate receptor type 2 OS=Homo sapiens OX=9606 GN=ITPR2 PE=1 SV=2"	ITPR2	1	0.00442796	99.802	LLEK(1)HITAK	2	-0.007611	2
	P16949	137	K	Stathmin OS=Homo sapiens OX=9606 GN=STMN1 PE=1 SV=3	STMN1	1	4.87458e-08	206.36	NK(1)ESKDPADETEAD	2	-0.64061	1
	P61160	368	K	Actin-related protein 2 OS=Homo sapiens OX=9606 GN=ACTR2 PE=1 SV=1	ACTR2	1	0.00159049	119.75	DK(1)DNFWMTR	2	-1.8147	1	1	0.000128413	136.57	DK(1)DNFWMTR	2	-2.4193	1
	Q92616	2604	K	eIF-2-alpha kinase activator GCN1 OS=Homo sapiens OX=9606 GN=GCN1 PE=1 SV=6	GCN1								1	0.0243452	76.833	DK(1)NTVVR	2	0.43808	1
	Q14247	70	K	Src substrate cortactin OS=Homo sapiens OX=9606 GN=CTTN PE=1 SV=2	CTTN	1	2.86689e-08	207.95	ENVFQEHQTLK(1)EK	2	-1.0952	2	1	1.61398e-07	177.1	ENVFQEHQTLK(1)EK	2	0.025691	2
	P08133	620	K	Annexin A6 OS=Homo sapiens OX=9606 GN=ANXA6 PE=1 SV=3	ANXA6	1	6.7114e-05	152.11	GAGTDEK(1)TLTR	2	-0.69932	2	1	3.57294e-05	130.66	GAGTDEK(1)TLTR	2	0.013316	2
	Q9NPQ8	389	K	Synembryn-A OS=Homo sapiens OX=9606 GN=RIC8A PE=1 SV=3	RIC8A	1	0.00276003	107.83	LMTHLDTDVK(1)R	2	-0.30841	1
	P42765	270	K	"3-ketoacyl-CoA thiolase, mitochondrial OS=Homo sapiens OX=9606 GN=ACAA2 PE=1 SV=2"	ACAA2	1	0.0320628	56.432	K(1)HNFTPLAR	3	0.1267	1
	P35580	1234	K	Myosin-10 OS=Homo sapiens OX=9606 GN=MYH10 PE=1 SV=3	MYH10								1	8.13874e-05	127.37	QGLETDNK(1)ELACEVK	2	-0.48669	1
	P02545	420	K	Prelamin-A/C OS=Homo sapiens OX=9606 GN=LMNA PE=1 SV=1	LMNA								1	0.010564	101.43	K(1)LESTESR	2	-0.32101	1
	P35237	252	K	Serpin B6 OS=Homo sapiens OX=9606 GN=SERPINB6 PE=1 SV=3	SERPINB6	1	0.000170978	134.84	ELTYEK(1)FVEWTR	2	0.1668	1
	Q9Y490	685	K	Talin-1 OS=Homo sapiens OX=9606 GN=TLN1 PE=1 SV=3	TLN1	1	0.000141358	131.82	AVASAAAALVLK(1)AK	2	0.43313	1	1	7.34054e-05	130.79	AVASAAAALVLK(1)AK	2	0.79447	1
	Q09666	2561	K	Neuroblast differentiation-associated protein AHNAK OS=Homo sapiens OX=9606 GN=AHNAK PE=1 SV=2	AHNAK								1	3.18172e-07	166.03	VDIEGPDVNIEGPEGK(1)LK	2	0.045039	1
	Q6NUK1	268	K	Calcium-binding mitochondrial carrier protein SCaMC-1 OS=Homo sapiens OX=9606 GN=SLC25A24 PE=1 SV=2	SLC25A24	1	0.0263598	50.079	IAPETAVK(1)FWAYEQYK	3	-0.46505	1
	P62987	93	K	Ubiquitin-60S ribosomal protein L40 OS=Homo sapiens OX=9606 GN=UBA52 PE=1 SV=2	UBA52	1	0.0589779	48.283	YNCDK(1)MICR	2	-1.4854	1
	P55072	584	K	Transitional endoplasmic reticulum ATPase OS=Homo sapiens OX=9606 GN=VCP PE=1 SV=4	VCP	1	0.0006963	102.89	QAAPCVLFFDELDSIAK(1)AR	3	-0.77662	1
	P18206	381	K	Vinculin OS=Homo sapiens OX=9606 GN=VCL PE=1 SV=4	VCL	1	0.000262771	120.06	LEAMTNSK(1)QSIAK	2	-1.1149	2	1	1.39507e-08	198.52	KLEAMTNSK(1)QSIAK	2	-3.4789	1
	P05090	75	K	Apolipoprotein D OS=Homo sapiens OX=9606 GN=APOD PE=1 SV=1	APOD	1	0.0110536	72.23	IK(1)VLNQELR	2	-0.082999	1
	Q16543	78	K	Hsp90 co-chaperone Cdc37 OS=Homo sapiens OX=9606 GN=CDC37 PE=1 SV=1	CDC37	1	2.27458e-06	166.14	ELEVAEGGK(1)AELER	2	0.61988	2	1	0.0114808	80.245	ELEVAEGGK(1)AELER	2	0.56098	1
	P06744	252	K	Glucose-6-phosphate isomerase OS=Homo sapiens OX=9606 GN=GPI PE=1 SV=4	GPI								1	0.000161502	115.57	HFVALSTNTTK(1)VK	3	0.61285	2
	P13667	111	K	Protein disulfide-isomerase A4 OS=Homo sapiens OX=9606 GN=PDIA4 PE=1 SV=2	PDIA4	1	0.0261501	68.95	DK(1)DPPIPVAK	2	2.6465	1	1	0.00485005	86.67	DK(1)DPPIPVAK	2	2.1626	1
	Q9BRX8	114	K	Peroxiredoxin-like 2A OS=Homo sapiens OX=9606 GN=PRXL2A PE=1 SV=3	PRXL2A	1	0.00120366	93.269	SMLDQLGVPLYAVVK(1)EHIR	3	0.62465	1
	O00410	693	K	Importin-5 OS=Homo sapiens OX=9606 GN=IPO5 PE=1 SV=4	IPO5	1	0.0139477	66.674	ELK(1)EGFVEYTEQVVK	2	0.38057	2
	P48735	69	K	"Isocitrate dehydrogenase [NADP], mitochondrial OS=Homo sapiens OX=9606 GN=IDH2 PE=1 SV=2"	IDH2	1	0.000238355	122.7	EK(1)LILPHVDIQLK	2	-0.83704	2	1	0.0035327	84.479	EK(1)LILPHVDIQLK	2	0.62022	2
	O00159	709	K	Unconventional myosin-Ic OS=Homo sapiens OX=9606 GN=MYO1C PE=1 SV=4	MYO1C	0.999999	0.000304183	113.61	HLGYKPEEYK(1)MGR	3	-0.0597	1	0.999817	0.00275224	81.92	HLGYKPEEYK(1)MGR	3	0.54028	1
	P62333	369	K	26S proteasome regulatory subunit 10B OS=Homo sapiens OX=9606 GN=PSMC6 PE=1 SV=1	PSMC6	1	0.00148059	95.57	ADHDFVVQEDFMK(1)AVR	3	-1.0448	1
	Q00059	186	K	"Transcription factor A, mitochondrial OS=Homo sapiens OX=9606 GN=TFAM PE=1 SV=1"	TFAM	1	0.0144463	102.72	TVK(1)ENWK	2	-0.84439	1
	Q05707	194	K	Collagen alpha-1(XIV) chain OS=Homo sapiens OX=9606 GN=COL14A1 PE=1 SV=3	COL14A1								1	0.000211203	110.77	HFLENLVTAFDVGSEK(1)TR	3	-0.79462	1
	Q13087	99	K	Protein disulfide-isomerase A2 OS=Homo sapiens OX=9606 GN=PDIA2 PE=1 SV=2	PDIA2	1	0.000485843	95.227	AAAVLAAESMVVTLAK(1)VDGPAQR	3	-0.52016	1
	Q96BN8	189	K	Ubiquitin thioesterase otulin OS=Homo sapiens OX=9606 GN=OTULIN PE=1 SV=3	OTULIN								1	0.0051616	90.657	IK(1)ESLTLLR	2	-0.086628	1
	P55809	434	K	"Succinyl-CoA:3-ketoacid coenzyme A transferase 1, mitochondrial OS=Homo sapiens OX=9606 GN=OXCT1 PE=1 SV=1"	OXCT1	1	9.95938e-07	168.85	GMGGAMDLVSSAK(1)TK	2	0.17131	1
	P42704	649	K	"Leucine-rich PPR motif-containing protein, mitochondrial OS=Homo sapiens OX=9606 GN=LRPPRC PE=1 SV=3"	LRPPRC	1	0.00771926	74.678	DAHLLVESK(1)NLDFQK	3	2.0061	1	1	0.000612727	103.83	DAHLLVESK(1)NLDFQK	3	1.4336	1
	P15311	139	K	Ezrin OS=Homo sapiens OX=9606 GN=EZR PE=1 SV=4	EZR	1	0.000635671	128.86	FGDYNK(1)EVHK	2	0.65499	2	1	0.000361292	121.73	FGDYNK(1)EVHK	2	0.21687	2
	O43324	12	K	Eukaryotic translation elongation factor 1 epsilon-1 OS=Homo sapiens OX=9606 GN=EEF1E1 PE=1 SV=1	EEF1E1	1	0.00812588	133.71	AAAAELSLLEK(1)SLGLSK	2	-0.30443	1
	O75369	1979	K	Filamin-B OS=Homo sapiens OX=9606 GN=FLNB PE=1 SV=2	FLNB	1	6.14115e-05	166.07	EVGEHLVSIK(1)K	3	0.73225	2	1	5.95287e-07	195.36	EVGEHLVSIK(1)K	2	-0.31855	1
	P00966	310	K	Argininosuccinate synthase OS=Homo sapiens OX=9606 GN=ASS1 PE=1 SV=2	ASS1	1	0.01873	78.178	IK(1)QGLGLK	2	0.40211	1
	P08133	224	K	Annexin A6 OS=Homo sapiens OX=9606 GN=ANXA6 PE=1 SV=3	ANXA6	1	0.0163403	74.841	TTGK(1)PIEASIR	2	0.72487	1	1	0.00166831	104.22	TTGK(1)PIEASIR	2	1.2731	1
	Q8TAT6	302	K	Nuclear protein localization protein 4 homolog OS=Homo sapiens OX=9606 GN=NPLOC4 PE=1 SV=3	NPLOC4								1	0.0302463	58.676	AEVVDEIAAK(1)LGLR	2	4.264	1
	Q9P2E9	588	K	Ribosome-binding protein 1 OS=Homo sapiens OX=9606 GN=RRBP1 PE=1 SV=5	RRBP1	1	0.00965419	87.696	AEGSPNQGK(1)K	2	0.29134	1
	P05455	317	K	Lupus La protein OS=Homo sapiens OX=9606 GN=SSB PE=1 SV=2	SSB	1	0.000429857	126.67	K(1)IIEDQQESLNK	2	1.292	2	1	0.00704267	84.507	K(1)IIEDQQESLNK	2	2.0282	1
	O75533	146	K	Splicing factor 3B subunit 1 OS=Homo sapiens OX=9606 GN=SF3B1 PE=1 SV=3	SF3B1								1	0.00622021	84.498	TPDPK(1)MNAR	2	2.3224	1
	P27824	233	K	Calnexin OS=Homo sapiens OX=9606 GN=CANX PE=1 SV=2	CANX	1	0.0276804	91.041	TYFTDK(1)K	2	0.066268	1	1	0.0389196	77.674	TYFTDK(1)K	2	0.33632	1
	P18669	241	K	Phosphoglycerate mutase 1 OS=Homo sapiens OX=9606 GN=PGAM1 PE=1 SV=2	PGAM1	1	0.0539258	64.841	K(1)AMEAVAAQGK	2	-0.12872	1	1	0.00459795	91.087	K(1)AMEAVAAQGK	2	-0.25729	1
	P21333	2515	K	Filamin-A OS=Homo sapiens OX=9606 GN=FLNA PE=1 SV=4	FLNA	1	0.00804663	121.29	AK(1)VTGPR	2	0.27809	1	1	0.00629587	114.19	AK(1)VTGPR	2	-0.33184	1
	Q9BZQ8	424	K	Protein Niban 1 OS=Homo sapiens OX=9606 GN=NIBAN1 PE=1 SV=1	NIBAN1								1	0.0123304	98.997	LQDLK(1)SR	2	-1.0046	1
	P78417	200	K	Glutathione S-transferase omega-1 OS=Homo sapiens OX=9606 GN=GSTO1 PE=1 SV=2	GSTO1	1	0.00237802	111.01	LK(1)LWMAAMK	2	-0.4396	1	1	0.00372809	98.997	LK(1)LWMAAMK	2	-0.48154	1
	O95716	173	K	Ras-related protein Rab-3D OS=Homo sapiens OX=9606 GN=RAB3D PE=1 SV=1	RAB3D	1	0.0428438	56.043	ENINVK(1)QVFER	2	3.241	1	1	0.0149678	77.379	ENINVK(1)QVFER	2	0.86592	1
	Q09666	2945	K	Neuroblast differentiation-associated protein AHNAK OS=Homo sapiens OX=9606 GN=AHNAK PE=1 SV=2	AHNAK								1	0.000153079	116.51	VDVEGPDVNIEGPEGK(1)LK	2	-1.7513	1
	P49913	100	K	Cathelicidin antimicrobial peptide OS=Homo sapiens OX=9606 GN=CAMP PE=1 SV=1	CAMP								1	2.20984e-06	167.12	TTQQSPEDCDFK(1)K	2	-0.37147	1
	P05198	87	K	Eukaryotic translation initiation factor 2 subunit 1 OS=Homo sapiens OX=9606 GN=EIF2S1 PE=1 SV=3	EIF2S1	1	0.0140392	101.64	GYIDLSK(1)R	2	0.09849	1
	Q06210	640	K	Glutamine--fructose-6-phosphate aminotransferase [isomerizing] 1 OS=Homo sapiens OX=9606 GN=GFPT1 PE=1 SV=3	GFPT1	1	8.54067e-08	181.66	PVVICDK(1)EDTETIK	2	-0.26572	1	1	1.25098e-06	160.18	PVVICDK(1)EDTETIK	2	0.45972	1
	O00299	20	K	Chloride intracellular channel protein 1 OS=Homo sapiens OX=9606 GN=CLIC1 PE=1 SV=4	CLIC1	1	3.61828e-05	142.91	AGSDGAK(1)IGNCPFSQR	2	-0.47156	1	1	2.39353e-07	166.7	AGSDGAK(1)IGNCPFSQR	2	0.25177	1
	O75955	54	K	Flotillin-1 OS=Homo sapiens OX=9606 GN=FLOT1 PE=1 SV=3	FLOT1	1	0.0103776	111.82	SEK(1)VYTR	2	1.7125	1	1	0.0394232	44.395	SEK(1)VYTR	2	-0.28089	1
	Q8WUM4	60	K	Programmed cell death 6-interacting protein OS=Homo sapiens OX=9606 GN=PDCD6IP PE=1 SV=1	PDCD6IP	1	0.000157969	115.68	PLDK(1)HEGALETLLR	3	0.16969	1	1	0.000186358	97.203	PLDK(1)HEGALETLLR	3	-0.04362	1
	P49207	105	K	60S ribosomal protein L34 OS=Homo sapiens OX=9606 GN=RPL34 PE=1 SV=3	RPL34	1	0.0202814	89.673	IVVK(1)VLK	2	0.58907	1	1	0.0198985	81.381	IVVK(1)VLK	2	0.48579	1
	P05783	370	K	"Keratin, type I cytoskeletal 18 OS=Homo sapiens OX=9606 GN=KRT18 PE=1 SV=2"	KRT18	1	8.18634e-15	252.51	QAQEYEALLNIK(1)VK	3	0.15971	2
	Q13753	819	K	Laminin subunit gamma-2 OS=Homo sapiens OX=9606 GN=LAMC2 PE=1 SV=2	LAMC2	1	1.94498e-06	119.32	ALHEGVGSGSGSPDGAVVQGLVEK(1)LEK	3	-0.45867	1	1	0.0234828	53.705	ALHEGVGSGSGSPDGAVVQGLVEK(1)LEK	3	-0.88472	1
	Q9HC35	503	K	Echinoderm microtubule-associated protein-like 4 OS=Homo sapiens OX=9606 GN=EML4 PE=1 SV=3	EML4	1	0.0420131	57.859	GVYQISK(1)QIK	2	-0.5699	1
	P25788	230	K	Proteasome subunit alpha type-3 OS=Homo sapiens OX=9606 GN=PSMA3 PE=1 SV=2	PSMA3								1	0.000512848	143.01	HEIVPK(1)DIR	2	-1.6745	1
	Q9Y446	437	K	Plakophilin-3 OS=Homo sapiens OX=9606 GN=PKP3 PE=1 SV=1	PKP3	1	2.03395e-05	141.6	NVTGILWNLSSSDHLK(1)DR	3	0.19747	2	1	3.13683e-05	135.08	NVTGILWNLSSSDHLK(1)DR	3	0.6392	2
	P01009	257	K	Alpha-1-antitrypsin OS=Homo sapiens OX=9606 GN=SERPINA1 PE=1 SV=3	SERPINA1	1	7.84813e-05	161.37	LGMFNIQHCK(1)K	2	-0.81718	4	1	1.53614e-09	219.25	LGMFNIQHCK(1)K	2	-2.0699	8
	P07948	338	K	Tyrosine-protein kinase Lyn OS=Homo sapiens OX=9606 GN=LYN PE=1 SV=3	LYN								1	0.0452618	49.06	SDEGGK(1)VLLPK	2	-0.81283	1
	P61160	336	K	Actin-related protein 2 OS=Homo sapiens OX=9606 GN=ACTR2 PE=1 SV=1	ACTR2	1	0.0125785	86.833	GDVEK(1)LSK	2	-3.9647	2	1	0.0115548	81.642	GDVEK(1)LSK	2	0.35539	1
	Q01082	932	K	"Spectrin beta chain, non-erythrocytic 1 OS=Homo sapiens OX=9606 GN=SPTBN1 PE=1 SV=2"	SPTBN1	1	0.0036496	104.06	AQQDK(1)LNTR	2	0.69904	1	1	0.00355268	100.02	AQQDK(1)LNTR	2	0.35135	1
	Q13162	102	K	Peroxiredoxin-4 OS=Homo sapiens OX=9606 GN=PRDX4 PE=1 SV=1	PRDX4	1	0.013585	83.265	ELK(1)LTDYR	2	0.91126	2	1	0.00762121	96.492	ELK(1)LTDYR	2	-0.33434	1
	P52566	175	K	Rho GDP-dissociation inhibitor 2 OS=Homo sapiens OX=9606 GN=ARHGDIB PE=1 SV=3	ARHGDIB	0.999997	0.00417795	76.967	GTYHNK(1)SFFTDDDKQDHLSWEWNLSIK	4	1.3141	2	0.99994	0.000507227	87.489	GTYHNK(1)SFFTDDDKQDHLSWEWNLSIK	4	0.65758	2
	P09525	259	K	Annexin A4 OS=Homo sapiens OX=9606 GN=ANXA4 PE=1 SV=4	ANXA4	1	5.27803e-05	142.1	SMK(1)GLGTDDNTLIR	2	-1.2652	2	1	8.29999e-07	170.4	SMK(1)GLGTDDNTLIR	2	-1.5031	3
	P60953	135	K	Cell division control protein 42 homolog OS=Homo sapiens OX=9606 GN=CDC42 PE=1 SV=2	CDC42	1	0.0621228	42.348	QK(1)PITPETAEK	2	2.2446	1
	Q15942	528	K	Zyxin OS=Homo sapiens OX=9606 GN=ZYX PE=1 SV=1	ZYX	1	0.00192032	98.04	VVALDK(1)NFHMK	3	-0.90819	1	1	0.0102387	69.979	VVALDK(1)NFHMK	3	-1.2074	1
	P47756	237	K	F-actin-capping protein subunit beta OS=Homo sapiens OX=9606 GN=CAPZB PE=1 SV=4	CAPZB	1	0.037425	93.195	TK(1)DIVNGLR	2	0.27101	1	1	0.0186606	101.72	TK(1)DIVNGLR	2	0.24651	1
	Q7LBR1	104	K	Charged multivesicular body protein 1b OS=Homo sapiens OX=9606 GN=CHMP1B PE=1 SV=1	CHMP1B	1	0.00145632	107.51	SMDATLK(1)TMNLEK	2	0.8982	1	1	0.000132459	121.08	SMDATLK(1)TMNLEK	2	0.30649	2
	P01023	682	K	Alpha-2-macroglobulin OS=Homo sapiens OX=9606 GN=A2M PE=1 SV=3	A2M	1	0.00243341	140.98	AFTNSK(1)IR	2	0.7732	1
	Q9H3Z4	58	K	DnaJ homolog subfamily C member 5 OS=Homo sapiens OX=9606 GN=DNAJC5 PE=1 SV=1	DNAJC5	1	0.00200841	88.19	FK(1)EINNAHAILTDATK	3	-0.36941	1
	P43034	88	K	Platelet-activating factor acetylhydrolase IB subunit beta OS=Homo sapiens OX=9606 GN=PAFAH1B1 PE=1 SV=2	PAFAH1B1	1	9.31604e-05	142.43	EEFTSGGPLGQK(1)R	2	-0.54297	1	1	5.51963e-06	150.08	EEFTSGGPLGQK(1)R	2	-0.18133	1
	Q8WUM4	298	K	Programmed cell death 6-interacting protein OS=Homo sapiens OX=9606 GN=PDCD6IP PE=1 SV=1	PDCD6IP	1	7.52969e-05	140.31	YDEYVNVK(1)DFSDK	2	1.6662	1	1	0.0124953	73.632	YDEYVNVK(1)DFSDK	2	3.0854	1
	P27361	294	K	Mitogen-activated protein kinase 3 OS=Homo sapiens OX=9606 GN=MAPK3 PE=1 SV=4	MAPK3	1	0.00619322	91.626	VAWAK(1)LFPK	2	0.18833	1
	P61026	4	K	Ras-related protein Rab-10 OS=Homo sapiens OX=9606 GN=RAB10 PE=1 SV=1	RAB10								1	0.00961869	103.56	K(1)TYDLLFK	2	-0.61881	1
	O75083	362	K	WD repeat-containing protein 1 OS=Homo sapiens OX=9606 GN=WDR1 PE=1 SV=4	WDR1								1	3.16394e-11	162.38	SYIYSGSHDGHINYWDSETGENDSFAGK(1)GHTNQVSR	5	-0.13247	1
	P08237	557	K	"ATP-dependent 6-phosphofructokinase, muscle type OS=Homo sapiens OX=9606 GN=PFKM PE=1 SV=2"	PFKM	1	0.00212128	112.41	IK(1)QSAAGTK	2	0.33794	1
	P01591	92	K	Immunoglobulin J chain OS=Homo sapiens OX=9606 GN=JCHAIN PE=1 SV=4	JCHAIN								1	0.0318183	43.68	FVYHLSDLCK(1)K	3	0.39698	1
	O43707	108	K	Alpha-actinin-4 OS=Homo sapiens OX=9606 GN=ACTN4 PE=1 SV=2	ACTN4	1	6.90909e-05	203.19	VHK(1)INNVNK	3	-0.83426	5	1	0.00015192	186.09	VHK(1)INNVNK	2	-0.78565	6
	P30405	175	K	"Peptidyl-prolyl cis-trans isomerase F, mitochondrial OS=Homo sapiens OX=9606 GN=PPIF PE=1 SV=1"	PPIF	1	8.92819e-05	128.22	HVVFGHVK(1)EGMDVVK	3	-0.40457	1	1	0.0136325	63.16	HVVFGHVK(1)EGMDVVK	3	-0.49514	1
	P07814	535	K	Bifunctional glutamate/proline--tRNA ligase OS=Homo sapiens OX=9606 GN=EPRS1 PE=1 SV=5	EPRS1	1	0.0148913	76.17	HPK(1)NPEVGLK	2	3.873	1	1	0.00276976	99.815	HPK(1)NPEVGLK	2	2.2471	1
	P02675	374	K	Fibrinogen beta chain OS=Homo sapiens OX=9606 GN=FGB PE=1 SV=2	FGB	1	2.72723e-05	210.26	YQISVNK(1)YR	2	0.39699	1	1	1.28013e-07	214.69	YQISVNK(1)YR	2	-0.080235	1
	Q15084	160	K	Protein disulfide-isomerase A6 OS=Homo sapiens OX=9606 GN=PDIA6 PE=1 SV=1	PDIA6	1	9.76014e-06	155.15	K(1)DVIELTDDSFDK	2	-1.2582	1
	Q9UL25	59	K	Ras-related protein Rab-21 OS=Homo sapiens OX=9606 GN=RAB21 PE=1 SV=3	RAB21	1	0.00322998	88.552	HITTLQASFLTK(1)K	3	-1.3239	1	1	7.38902e-05	122.46	HITTLQASFLTK(1)K	2	-0.3396	2
	P35221	681	K	Catenin alpha-1 OS=Homo sapiens OX=9606 GN=CTNNA1 PE=1 SV=1	CTNNA1	1	0.000234539	123.11	AIMAQLPQEQK(1)AK	2	-0.96362	1	1	6.51274e-07	172.88	AIMAQLPQEQK(1)AK	2	-0.95973	1
	Q05707	106	K	Collagen alpha-1(XIV) chain OS=Homo sapiens OX=9606 GN=COL14A1 PE=1 SV=3	COL14A1	0.955707	0.0258761	61.344	DK(0.956)ESK(0.044)PAQGQFR	3	0.47557	1	0.932255	0.0253899	54.471	DK(0.932)ESK(0.068)PAQGQFR	3	-0.306	1
	P04233	159	K	HLA class II histocompatibility antigen gamma chain OS=Homo sapiens OX=9606 GN=CD74 PE=1 SV=3	CD74								1	0.00288491	89.548	VYPPLK(1)GSFPENLR	2	0.99249	1
	P07355	176	K	Annexin A2 OS=Homo sapiens OX=9606 GN=ANXA2 PE=1 SV=2	ANXA2	1	0.00143957	124.34	LMVALAK(1)GR	2	-0.81738	5	1	0.0359468	65.038	LMVALAK(1)GR	2	-0.25025	2
	Q93077	96	K	Histone H2A type 1-C OS=Homo sapiens OX=9606 GN=H2AC6 PE=1 SV=3	H2AC6	1	8.19733e-07	181.55	NDEELNK(1)LLGR	2	0.41083	2
	P04054	78	K	Phospholipase A2 OS=Homo sapiens OX=9606 GN=PLA2G1B PE=1 SV=3	PLA2G1B	1	3.12483e-08	197.19	CCQTHDNCYDQAK(1)K	3	-0.13395	2
	P18206	1115	K	Vinculin OS=Homo sapiens OX=9606 GN=VCL PE=1 SV=4	VCL	1	0.000533104	135.79	EAEAASIK(1)IR	2	1.8745	1	1	9.91172e-05	157.68	EAEAASIK(1)IR	2	1.3041	1
	P50990	260	K	T-complex protein 1 subunit theta OS=Homo sapiens OX=9606 GN=CCT8 PE=1 SV=4	CCT8	1	0.00939858	72.11	GTVLIK(1)TAEELMNFSK	3	-0.24891	1
	P35579	1669	K	Myosin-9 OS=Homo sapiens OX=9606 GN=MYH9 PE=1 SV=4	MYH9	1	1.19399e-08	226.71	EEILAQAK(1)ENEK	2	-0.18079	3	1	9.42197e-09	164.97	EEILAQAK(1)ENEK	2	-0.30504	2
	P60520	46	K	Gamma-aminobutyric acid receptor-associated protein-like 2 OS=Homo sapiens OX=9606 GN=GABARAPL2 PE=1 SV=1	GABARAPL2	1	0.0264409	74.944	VSGSQIVDIDK(1)R	2	0.43327	1
	P35221	488	K	Catenin alpha-1 OS=Homo sapiens OX=9606 GN=CTNNA1 PE=1 SV=1	CTNNA1	1	2.44967e-06	150.69	LAQENMDLFK(1)EQWEK	2	-1.6702	1	1	9.99821e-05	123.2	LAQENMDLFK(1)EQWEK	2	-0.86986	1
	O43707	437	K	Alpha-actinin-4 OS=Homo sapiens OX=9606 GN=ACTN4 PE=1 SV=2	ACTN4	1	0.00343287	149.06	EAMLK(1)HR	2	-0.072101	3	1	0.00220271	149.06	EAMLK(1)HR	2	-1.3606	2
	P35580	1525	K	Myosin-10 OS=Homo sapiens OX=9606 GN=MYH10 PE=1 SV=3	MYH10	1	0.000195028	132.56	DDVGK(1)NVHELEK	2	0.74355	4	1	0.000216769	118.87	DDVGK(1)NVHELEK	3	0.43402	4
	Q12906	81	K	Interleukin enhancer-binding factor 3 OS=Homo sapiens OX=9606 GN=ILF3 PE=1 SV=3	ILF3	1	2.0976e-06	172.11	EGAGEQK(1)TEHMTR	2	-0.037795	2
	Q13813	63	K	"Spectrin alpha chain, non-erythrocytic 1 OS=Homo sapiens OX=9606 GN=SPTAN1 PE=1 SV=3"	SPTAN1	1	2.25557e-11	192.19	WIQEK(1)LQIASDENYKDPTNLQGK	3	0.15439	1	1	5.28911e-11	189.11	WIQEK(1)LQIASDENYKDPTNLQGK	3	0.17406	1
	Q09666	1056	K	Neuroblast differentiation-associated protein AHNAK OS=Homo sapiens OX=9606 GN=AHNAK PE=1 SV=2	AHNAK								1	0.000534303	128.12	FK(1)MPEMHFR	3	-0.51559	1
	P31946	82	K	14-3-3 protein beta/alpha OS=Homo sapiens OX=9606 GN=YWHAB PE=1 SV=3	YWHAB	1	3.06687e-09	251.3	QQMGK(1)EYR	2	-0.1023	5	1	5.53319e-05	195.05	QQMGK(1)EYR	2	0.89756	4
	Q01469	72	K	Fatty acid-binding protein 5 OS=Homo sapiens OX=9606 GN=FABP5 PE=1 SV=3	FABP5	1	5.31345e-05	122.53	TTQFSCTLGEK(1)FEETTADGR	3	-0.70758	1
	Q09666	2578	K	Neuroblast differentiation-associated protein AHNAK OS=Homo sapiens OX=9606 GN=AHNAK PE=1 SV=2	AHNAK	1	0.00144276	99.481	APK(1)ISMPDFDLHLK	3	-0.82299	1	1	0.00234938	79.639	APK(1)ISMPDFDLHLK	3	-0.879	1
	P35555	666	K	Fibrillin-1 OS=Homo sapiens OX=9606 GN=FBN1 PE=1 SV=4	FBN1	1	0.0585021	63.48	STCYGGYK(1)R	2	-0.72359	1
	Q15172	208	K	Serine/threonine-protein phosphatase 2A 56 kDa regulatory subunit alpha isoform OS=Homo sapiens OX=9606 GN=PPP2R5A PE=1 SV=1	PPP2R5A	1	0.0181296	65.305	DFLK(1)TVLHR	3	-0.086659	1
	Q14134	355	K	Tripartite motif-containing protein 29 OS=Homo sapiens OX=9606 GN=TRIM29 PE=1 SV=2	TRIM29								1	0.0223806	70.856	AK(1)VLHEDK	2	0.0065266	1
	Q6DD88	283	K	Atlastin-3 OS=Homo sapiens OX=9606 GN=ATL3 PE=1 SV=1	ATL3	1	0.0187702	73.985	LK(1)DIAGEFK	2	-0.24514	1
	Q02543	151	K	60S ribosomal protein L18a OS=Homo sapiens OX=9606 GN=RPL18A PE=1 SV=2	RPL18A	1	0.00708554	86.833	IK(1)FPLPHR	3	-0.21476	1
	P15153	96	K	Ras-related C3 botulinum toxin substrate 2 OS=Homo sapiens OX=9606 GN=RAC2 PE=1 SV=1	RAC2	1	0.0166961	79.469	AK(1)WFPEVR	2	0.48149	1	1	0.0141551	77.923	AK(1)WFPEVR	2	-0.2461	1
	P07237	271	K	Protein disulfide-isomerase OS=Homo sapiens OX=9606 GN=P4HB PE=1 SV=3	P4HB	1	1.44432e-07	182.46	SVSDYDGK(1)LSNFK	2	-1.5024	7	1	2.0865e-08	179.42	SVSDYDGK(1)LSNFK	2	0.48984	4
	Q13813	39	K	"Spectrin alpha chain, non-erythrocytic 1 OS=Homo sapiens OX=9606 GN=SPTAN1 PE=1 SV=3"	SPTAN1	1	0.026501	73.248	QK(1)LEDSYR	2	-1.2236	1	1	0.0345912	47.574	QK(1)LEDSYR	2	-0.78838	1
	P19338	398	K	Nucleolin OS=Homo sapiens OX=9606 GN=NCL PE=1 SV=3	NCL	1	0.00259396	105.14	TLLAK(1)NLPYK	2	-0.68852	1	1	0.0513175	45.68	TLLAK(1)NLPYK	2	0.8167	1
	P02751	655	K	Fibronectin OS=Homo sapiens OX=9606 GN=FN1 PE=1 SV=5	FN1	1	0.00234095	83.54	WK(1)EATIPGHLNSYTIK	3	0.98776	1	1	0.0188469	56.339	WK(1)EATIPGHLNSYTIK	3	0.95985	1
	Q8TB73	458	K	Protein NDNF OS=Homo sapiens OX=9606 GN=NDNF PE=1 SV=2	NDNF	1	0.0593682	50.127	IK(1)AFDK(1)LR	2	2.9666	1
	P31150	112	K	Rab GDP dissociation inhibitor alpha OS=Homo sapiens OX=9606 GN=GDI1 PE=1 SV=2	GDI1	1	0.00224426	103.7	VVEGSFVYK(1)GGK	2	0.80317	1	1	0.000262791	112.75	VVEGSFVYK(1)GGK	2	1.7085	1
	P18669	106	K	Phosphoglycerate mutase 1 OS=Homo sapiens OX=9606 GN=PGAM1 PE=1 SV=2	PGAM1	1	8.48097e-20	290.13	AETAAK(1)HGEAQVK	3	0.41674	2	1	7.095e-17	250.48	AETAAK(1)HGEAQVK	2	0.1515	1
	P25705	261	K	"ATP synthase subunit alpha, mitochondrial OS=Homo sapiens OX=9606 GN=ATP5F1A PE=1 SV=1"	ATP5F1A	1	0.00158428	139.31	STVAQLVK(1)R	2	0.39326	1	1	0.00201217	119.17	STVAQLVK(1)R	2	0.89868	2
	Q0ZGT2	248	K	Nexilin OS=Homo sapiens OX=9606 GN=NEXN PE=1 SV=1	NEXN								1	0.000449349	129.1	LK(1)LTFEELER	2	0.49932	1
	Q13813	407	K	"Spectrin alpha chain, non-erythrocytic 1 OS=Homo sapiens OX=9606 GN=SPTAN1 PE=1 SV=3"	SPTAN1	1	1.65315e-07	174.87	HQEHK(1)GEIDAHEDSFK	3	-0.052502	2	1	2.15659e-05	137.45	HQEHK(1)GEIDAHEDSFK	3	1.0549	2
	P15311	258	K	Ezrin OS=Homo sapiens OX=9606 GN=EZR PE=1 SV=4	EZR								1	0.0107799	84.568	FVIK(1)PIDK	2	-0.35476	2
	P35579	560	K	Myosin-9 OS=Homo sapiens OX=9606 GN=MYH9 PE=1 SV=4	MYH9	0.988481	0.0071894	134.06	FQK(0.012)PK(0.988)QLK	2	-0.060423	2	0.989878	0.0091666	120.65	FQK(0.01)PK(0.99)QLK	2	-0.072934	2
	P27348	9	K	14-3-3 protein theta OS=Homo sapiens OX=9606 GN=YWHAQ PE=1 SV=1	YWHAQ	1	0.00984855	96.51	TELIQK(1)AK	2	-0.063493	1	1	0.00531421	105.2	TELIQK(1)AK	2	-1.1731	1
	P30876	644	K	DNA-directed RNA polymerase II subunit RPB2 OS=Homo sapiens OX=9606 GN=POLR2B PE=1 SV=1	POLR2B	1	0.00301576	134.48	HIDQLK(1)ER	2	0.21297	1
	Q13561	125	K	Dynactin subunit 2 OS=Homo sapiens OX=9606 GN=DCTN2 PE=1 SV=4	DCTN2	1	4.20289e-05	163.64	TTVK(1)ESATEEK	2	-0.16822	1	1	3.5682e-05	150.61	TTVK(1)ESATEEK	2	-0.40736	1
	P12429	169	K	Annexin A3 OS=Homo sapiens OX=9606 GN=ANXA3 PE=1 SV=3	ANXA3	1	0.000382102	114.83	RDESLK(1)VDEHLAK	3	-0.11343	2	1	0.00010873	133.23	RDESLK(1)VDEHLAK	3	-0.25052	3
	Q07955	165	K	Serine/arginine-rich splicing factor 1 OS=Homo sapiens OX=9606 GN=SRSF1 PE=1 SV=2	SRSF1								1	0.00105347	111.74	K(1)EDMTYAVR	2	-0.93842	2
	P21283	137	K	V-type proton ATPase subunit C 1 OS=Homo sapiens OX=9606 GN=ATP6V1C1 PE=1 SV=4	ATP6V1C1	1	0.000148673	136.96	GVTQIDNDLK(1)SR	2	0.12565	2
	O95166	6	K	Gamma-aminobutyric acid receptor-associated protein OS=Homo sapiens OX=9606 GN=GABARAP PE=1 SV=1	GABARAP	1	0.00260052	91.313	FVYK(1)EEHPFEK	3	0.11419	1	1	0.031316	42.862	FVYK(1)EEHPFEK	3	-0.33891	1
	Q14204	3774	K	Cytoplasmic dynein 1 heavy chain 1 OS=Homo sapiens OX=9606 GN=DYNC1H1 PE=1 SV=5	DYNC1H1	1	5.72708e-10	200.82	ILDDDTIITTLENLK(1)R	2	-0.39263	2	1	0.00795134	71.98	ILDDDTIITTLENLK(1)R	3	-2.4623	1
	P58546	19	K	Myotrophin OS=Homo sapiens OX=9606 GN=MTPN PE=1 SV=2	MTPN	1	0.00120272	128.88	NGDLDEVK(1)DYVAK	2	0.080394	1
	P50990	466	K	T-complex protein 1 subunit theta OS=Homo sapiens OX=9606 GN=CCT8 PE=1 SV=4	CCT8	1	0.00221835	82.121	ANEVISK(1)LYAVHQEGNK	3	-0.44809	1	1	0.00702552	73.093	ANEVISK(1)LYAVHQEGNK	3	-0.65855	1
	Q9Y2B0	160	K	Protein canopy homolog 2 OS=Homo sapiens OX=9606 GN=CNPY2 PE=1 SV=1	CNPY2	1	0.00625808	107.66	EADNVK(1)DK	2	-0.65178	2	1	0.00820116	94.302	EADNVK(1)DK	2	-0.8364	1
	P55072	502	K	Transitional endoplasmic reticulum ATPase OS=Homo sapiens OX=9606 GN=VCP PE=1 SV=4	VCP	1	4.63269e-07	161.91	ELQELVQYPVEHPDK(1)FLK	3	-0.25562	1	1	2.42926e-05	137.45	ELQELVQYPVEHPDK(1)FLK	3	-0.052403	1
	P61106	59	K	Ras-related protein Rab-14 OS=Homo sapiens OX=9606 GN=RAB14 PE=1 SV=4	RAB14								1	0.0100575	66.621	IIEVSGQK(1)IK	2	2.3317	1
	Q14204	4342	K	Cytoplasmic dynein 1 heavy chain 1 OS=Homo sapiens OX=9606 GN=DYNC1H1 PE=1 SV=5	DYNC1H1	1	0.00070916	106.36	VLLTTQGVDMISK(1)MLK	3	-0.37076	1
	P69905	12	K	Hemoglobin subunit alpha OS=Homo sapiens OX=9606 GN=HBA1 PE=1 SV=2	HBA1	1	0.00610106	90.657	TNVK(1)AAWGK	2	0.34688	2	1	0.0164759	71.501	TNVK(1)AAWGK	2	0.29055	1
	P29218	61	K	Inositol monophosphatase 1 OS=Homo sapiens OX=9606 GN=IMPA1 PE=1 SV=1	IMPA1	1	6.00155e-05	126.22	EK(1)YPSHSFIGEESVAAGEK	3	0.63219	1
	P01024	305	K	Complement C3 OS=Homo sapiens OX=9606 GN=C3 PE=1 SV=2	C3								1	0.000504717	123.35	K(1)VLLDGVQNPR	2	-1.6655	1
	Q07960	80	K	Rho GTPase-activating protein 1 OS=Homo sapiens OX=9606 GN=ARHGAP1 PE=1 SV=1	ARHGAP1	1	4.58911e-06	150.49	HQIVEVAGDDK(1)YGR	2	0.22353	1	1	1.99821e-06	149.26	HQIVEVAGDDK(1)YGR	2	0.095451	1
	P35442	81	K	Thrombospondin-2 OS=Homo sapiens OX=9606 GN=THBS2 PE=1 SV=2	THBS2	1	0.00460888	90.149	QK(1)EGFFLTAQLK	2	-1.2723	1	1	8.15458e-05	136.84	QK(1)EGFFLTAQLK	2	-1.4604	1
	Q96CV9	429	K	Optineurin OS=Homo sapiens OX=9606 GN=OPTN PE=1 SV=3	OPTN								1	0.0215611	67.726	ELSEK(1)LELAEK	2	0.54948	1
	Q9BX97	202	K	Plasmalemma vesicle-associated protein OS=Homo sapiens OX=9606 GN=PLVAP PE=1 SV=1	PLVAP	1	2.73946e-06	169.21	VAEEQLVECVK(1)TR	2	-1.3898	1
	P13693	93	K	Translationally-controlled tumor protein OS=Homo sapiens OX=9606 GN=TPT1 PE=1 SV=1	TPT1	1	0.0423093	69.998	YIK(1)DYMK	2	-1.3292	1	1	0.0183163	85.064	YIK(1)DYMK	2	-1.3474	1
	O14936	60	K	Peripheral plasma membrane protein CASK OS=Homo sapiens OX=9606 GN=CASK PE=1 SV=3	CASK	1	0.00572	93.839	FTSSPGLSTEDLK(1)R	2	2.6752	1	1	0.032026	67.879	FTSSPGLSTEDLK(1)R	2	2.6974	1
	Q9Y265	445	K	RuvB-like 1 OS=Homo sapiens OX=9606 GN=RUVBL1 PE=1 SV=1	RUVBL1	1	0.00013508	138.25	SSAK(1)ILADQQDK	2	0.66695	1
	P61981	10	K	14-3-3 protein gamma OS=Homo sapiens OX=9606 GN=YWHAG PE=1 SV=2	YWHAG	1	0.00384162	125.25	EQLVQK(1)AR	2	0.28166	1	1	0.00117349	146.94	EQLVQK(1)AR	2	-0.072456	1
	P07900	209	K	Heat shock protein HSP 90-alpha OS=Homo sapiens OX=9606 GN=HSP90AA1 PE=1 SV=5	HSP90AA1								1	0.00127744	93.768	K(1)HSQFIGYPITLFVEK	3	1.6227	1
	Q9BR76	331	K	Coronin-1B OS=Homo sapiens OX=9606 GN=CORO1B PE=1 SV=1	CORO1B	1	0.000186311	138.66	GLEVSK(1)CEIAR	2	-0.16075	1	1	0.000206662	131.44	GLEVSK(1)CEIAR	2	-0.47064	1
	P08758	108	K	Annexin A5 OS=Homo sapiens OX=9606 GN=ANXA5 PE=1 SV=2	ANXA5	1	1.48682e-06	150.14	GAGTNEK(1)VLTEIIASR	3	-0.59417	2	1	0.00379266	77.324	GAGTNEK(1)VLTEIIASR	2	-0.99001	2
	Q04637	863	K	Eukaryotic translation initiation factor 4 gamma 1 OS=Homo sapiens OX=9606 GN=EIF4G1 PE=1 SV=4	EIF4G1	1	0.00911545	86.911	DKDDDEVFEK(1)K	2	-2.0917	1
	P63241	121	K	Eukaryotic translation initiation factor 5A-1 OS=Homo sapiens OX=9606 GN=EIF5A PE=1 SV=2	EIF5A	1	3.89391e-06	142.47	LPEGDLGK(1)EIEQK	2	0.32871	2	1	2.97586e-06	152.85	LPEGDLGK(1)EIEQK	2	0.048817	3
	P62277	70	K	40S ribosomal protein S13 OS=Homo sapiens OX=9606 GN=RPS13 PE=1 SV=2	RPS13	1	0.00470289	98.299	FVTGNK(1)ILR	2	-0.22989	1
	P11021	344	K	Endoplasmic reticulum chaperone BiP OS=Homo sapiens OX=9606 GN=HSPA5 PE=1 SV=2	HSPA5	1	7.20881e-10	202.25	PVQK(1)VLEDSDLK	2	0.36079	4	1	1.79533e-07	188.28	PVQK(1)VLEDSDLK	2	1.7815	5
	O43809	122	K	Cleavage and polyadenylation specificity factor subunit 5 OS=Homo sapiens OX=9606 GN=NUDT21 PE=1 SV=1	NUDT21	1	7.60623e-10	182.89	LPGGELNPGEDEVEGLK(1)R	2	-1.0819	3
	P61981	142	K	14-3-3 protein gamma OS=Homo sapiens OX=9606 GN=YWHAG PE=1 SV=2	YWHAG	1	7.67557e-08	214.96	YLAEVATGEK(1)R	3	0.014923	2	1	6.15852e-05	149.72	YLAEVATGEK(1)R	2	1.0579	2
	O15511	67	K	Actin-related protein 2/3 complex subunit 5 OS=Homo sapiens OX=9606 GN=ARPC5 PE=1 SV=3	ARPC5	1	0.00010503	141.1	NPPINTK(1)SQAVK	2	-0.49701	1	1	1.31709e-05	152.69	NPPINTK(1)SQAVK	2	0.13852	1
	Q96JB5	76	K	CDK5 regulatory subunit-associated protein 3 OS=Homo sapiens OX=9606 GN=CDK5RAP3 PE=1 SV=2	CDK5RAP3	1	0.00563565	82.494	ILDLLK(1)GTEASTK	2	2.3535	3
	P21964	179	K	Catechol O-methyltransferase OS=Homo sapiens OX=9606 GN=COMT PE=1 SV=2	COMT	1	8.681e-06	146.16	K(1)YDVDTLDMVFLDHWK	3	-0.40354	1
	P02675	367	K	Fibrinogen beta chain OS=Homo sapiens OX=9606 GN=FGB PE=1 SV=2	FGB	1	3.3223e-05	125.03	AHYGGFTVQNEANK(1)YQISVNK	3	0.20866	1	1	1.78315e-07	164.99	AHYGGFTVQNEANK(1)YQISVNK	3	0.37621	1
	P49448	84	K	"Glutamate dehydrogenase 2, mitochondrial OS=Homo sapiens OX=9606 GN=GLUD2 PE=1 SV=2"	GLUD2	1	0.0538839	51.268	GASIVEDK(1)LVK	2	0.74572	1
	P00568	27	K	Adenylate kinase isoenzyme 1 OS=Homo sapiens OX=9606 GN=AK1 PE=1 SV=3	AK1	1	0.00420453	96.311	GTQCEK(1)IVQK	2	-1.3504	1	1	0.0270761	62.969	GTQCEK(1)IVQK	2	-2.2782	1
	Q9P2E9	1183	K	Ribosome-binding protein 1 OS=Homo sapiens OX=9606 GN=RRBP1 PE=1 SV=5	RRBP1	1	0.0048937	86.898	HLEEIVEK(1)LK	2	1.1266	2	1	0.00243448	98.048	HLEEIVEK(1)LK	2	-0.095031	2
	Q8N3Y7	113	K	Epidermal retinol dehydrogenase 2 OS=Homo sapiens OX=9606 GN=SDR16C5 PE=1 SV=2	SDR16C5								1	0.0265943	90.706	VADQVK(1)K	2	2.2513	1
	P46777	85	K	60S ribosomal protein L5 OS=Homo sapiens OX=9606 GN=RPL5 PE=1 SV=3	RPL5	1	6.89432e-06	143.15	IEGDMIVCAAYAHELPK(1)YGVK	3	-0.089555	1	1	7.19384e-05	114.88	IEGDMIVCAAYAHELPK(1)YGVK	3	0.96992	1
	Q9UKU0	527	K	Long-chain-fatty-acid--CoA ligase 6 OS=Homo sapiens OX=9606 GN=ACSL6 PE=1 SV=4	ACSL6	1	0.000453346	108.49	TK(1)EALDSDGWLHTGDIGK	3	1.1358	1
	P49756	155	K	RNA-binding protein 25 OS=Homo sapiens OX=9606 GN=RBM25 PE=1 SV=3	RBM25	1	0.0141718	76.85	LLHDLQIGEK(1)K	2	-0.47268	1
	P48509	7	K	CD151 antigen OS=Homo sapiens OX=9606 GN=CD151 PE=1 SV=3	CD151								1	0.0535569	70.912	GEFNEK(1)K	2	-0.3302	1
	O60610	480	K	Protein diaphanous homolog 1 OS=Homo sapiens OX=9606 GN=DIAPH1 PE=1 SV=2	DIAPH1	1	0.0352832	63.184	SEAK(1)AAELEK	2	-0.17104	1
	Q9Y3Z3	492	K	Deoxynucleoside triphosphate triphosphohydrolase SAMHD1 OS=Homo sapiens OX=9606 GN=SAMHD1 PE=1 SV=2	SAMHD1	1	0.0235675	75.109	VLLDVK(1)LK	2	0.54703	1	1	0.0174298	75.109	VLLDVK(1)LK	2	0.033861	1
	Q12884	505	K	Prolyl endopeptidase FAP OS=Homo sapiens OX=9606 GN=FAP PE=1 SV=5	FAP	1	0.0045698	94.309	NIQLPK(1)EEIK	2	0.53362	1	1	0.00217923	103.55	NIQLPK(1)EEIK	2	0.72624	1
	P06703	26	K	Protein S100-A6 OS=Homo sapiens OX=9606 GN=S100A6 PE=1 SV=1	S100A6	1	0.000825807	143.03	EGDK(1)HTLSK	3	0.21623	4	1	0.000512162	143.03	EGDK(1)HTLSK	2	-0.042292	4
	P63173	52	K	60S ribosomal protein L38 OS=Homo sapiens OX=9606 GN=RPL38 PE=1 SV=2	RPL38	0.880669	0.0198542	63.894	YLYTLVITDK(0.119)EK(0.881)AEK	3	0.32651	1
	P62244	19	K	40S ribosomal protein S15a OS=Homo sapiens OX=9606 GN=RPS15A PE=1 SV=2	RPS15A								1	0.015741	89.752	SINNAEK(1)R	2	3.2688	1
	P36952	280	K	Serpin B5 OS=Homo sapiens OX=9606 GN=SERPINB5 PE=1 SV=2	SERPINB5								1	0.033561	48.283	VEK(1)MIDPK	2	-1.0825	1
	P08240	331	K	Signal recognition particle receptor subunit alpha OS=Homo sapiens OX=9606 GN=SRPRA PE=1 SV=2	SRPRA	1	0.0112629	72.928	GLVGSK(1)SLSR	2	0.67806	1
	Q14980	645	K	Nuclear mitotic apparatus protein 1 OS=Homo sapiens OX=9606 GN=NUMA1 PE=1 SV=2	NUMA1	1	0.0475713	66.799	EK(1)AELSR	2	-0.005088	1
	Q14624	98	K	Inter-alpha-trypsin inhibitor heavy chain H4 OS=Homo sapiens OX=9606 GN=ITIH4 PE=1 SV=4	ITIH4	1	0.031587	62.732	EK(1)AEAQAQYSAAVAK	2	-0.3757	1
	P28482	340	K	Mitogen-activated protein kinase 1 OS=Homo sapiens OX=9606 GN=MAPK1 PE=1 SV=3	MAPK1	1	0.0345468	63.073	FDMELDDLPK(1)EK	2	1.6595	1
	Q96TA1	322	K	Protein Niban 2 OS=Homo sapiens OX=9606 GN=NIBAN2 PE=1 SV=3	NIBAN2	1	0.0125895	86.794	EHLASK(1)IR	2	0.15567	1	1	0.0107799	84.568	EHLASK(1)IR	2	0.29241	1
	P62820	24	K	Ras-related protein Rab-1A OS=Homo sapiens OX=9606 GN=RAB1A PE=1 SV=3	RAB1A	1	7.81175e-07	150.57	LLLIGDSGVGK(1)SCLLLR	3	-0.22752	1
	Q16666	64	K	Gamma-interferon-inducible protein 16 OS=Homo sapiens OX=9606 GN=IFI16 PE=1 SV=3	IFI16	1	0.0176736	74.301	GDAGLGK(1)LIK	2	0.34277	1	1	0.00515504	84.743	GDAGLGK(1)LIK	2	0.36428	1
	Q9BWS9	37	K	Chitinase domain-containing protein 1 OS=Homo sapiens OX=9606 GN=CHID1 PE=1 SV=1	CHID1	1	5.49411e-06	146.78	TLLEK(1)SQFSDKPVQDR	3	-1.0097	1	0.999999	0.000791849	102.78	TLLEK(1)SQFSDKPVQDR	3	0.42834	1
	P17858	689	K	"ATP-dependent 6-phosphofructokinase, liver type OS=Homo sapiens OX=9606 GN=PFKL PE=1 SV=6"	PFKL	1	0.000734069	123.72	AMLWLSEK(1)LR	2	-0.82695	1	1	0.00155902	107.47	AMLWLSEK(1)LR	2	-0.23036	1
	P78527	1744	K	DNA-dependent protein kinase catalytic subunit OS=Homo sapiens OX=9606 GN=PRKDC PE=1 SV=3	PRKDC	1	0.000415344	151.97	FNNYVDCMK(1)K	2	-0.6556	1	1	0.00124614	112.84	FNNYVDCMK(1)K	2	-1.4592	1
	P26373	209	K	60S ribosomal protein L13 OS=Homo sapiens OX=9606 GN=RPL13 PE=1 SV=4	RPL13	1	0.000234243	169.12	EAAEQDVEK(1)K	2	0.16465	1	1	0.000629288	133.13	EAAEQDVEK(1)K	2	-0.14532	2
	P10155	52	K	60 kDa SS-A/Ro ribonucleoprotein OS=Homo sapiens OX=9606 GN=RO60 PE=1 SV=2	RO60								1	0.0451691	49.448	EQK(1)LGLENAEALIR	2	0.69663	1
	P07237	385	K	Protein disulfide-isomerase OS=Homo sapiens OX=9606 GN=P4HB PE=1 SV=3	P4HB	1	0.00194929	110.53	NFEDVAFDEK(1)K	3	0.055188	2	1	0.000534687	121.83	NFEDVAFDEK(1)K	2	3.2258	4
	P07737	91	K	Profilin-1 OS=Homo sapiens OX=9606 GN=PFN1 PE=1 SV=2	PFN1	1	1.48333e-06	150.21	TK(1)STGGAPTFNVTVTK	3	0.7664	2	1	8.87237e-05	126.63	TK(1)STGGAPTFNVTVTK	3	0.35732	2
	P50990	367	K	T-complex protein 1 subunit theta OS=Homo sapiens OX=9606 GN=CCT8 PE=1 SV=4	CCT8	1	3.85857e-11	229.97	HEK(1)EDGAISTIVLR	3	0.3339	3	1	0.00763086	72.321	HEK(1)EDGAISTIVLR	3	0.16488	2
	Q14314	211	K	Fibroleukin OS=Homo sapiens OX=9606 GN=FGL2 PE=1 SV=1	FGL2	1	0.000250896	111.92	PVQHLIYK(1)DCSDYYAIGK	3	-0.678	1
	P35579	435	K	Myosin-9 OS=Homo sapiens OX=9606 GN=MYH9 PE=1 SV=4	MYH9	1	0.015488	100.39	INK(1)ALDK	2	0.92518	1	1	0.013536	96.19	INK(1)ALDK	2	1.7357	1
	P04075	108	K	Fructose-bisphosphate aldolase A OS=Homo sapiens OX=9606 GN=ALDOA PE=1 SV=2	ALDOA	1	0.0486871	54.722	GGVVGIK(1)VDK	2	-0.22876	2	1	0.00978411	76.679	GGVVGIK(1)VDK	2	0.35577	1
	P10155	312	K	60 kDa SS-A/Ro ribonucleoprotein OS=Homo sapiens OX=9606 GN=RO60 PE=1 SV=2	RO60	1	0.00364385	127.46	LCNEK(1)LLK	2	0.97542	1	1	0.0390365	56.547	LCNEK(1)LLK	2	2.0134	1
	Q53GQ0	72	K	Very-long-chain 3-oxoacyl-CoA reductase OS=Homo sapiens OX=9606 GN=HSD17B12 PE=1 SV=2	HSD17B12	1	6.89607e-07	202.2	SYAEELAK(1)HGMK	2	0.20395	2	1	0.048633	46.406	SYAEELAK(1)HGMK	2	-0.15439	1
	P07686	414	K	Beta-hexosaminidase subunit beta OS=Homo sapiens OX=9606 GN=HEXB PE=1 SV=3	HEXB	1	0.00283131	99.283	AK(1)LAPGTIVEVWK	2	-1.1743	1
	P09382	29	K	Galectin-1 OS=Homo sapiens OX=9606 GN=LGALS1 PE=1 SV=2	LGALS1	1	8.96214e-05	135.6	GEVAPDAK(1)SFVLNLGK	3	-0.43656	3	1	3.84989e-07	159.64	GEVAPDAK(1)SFVLNLGK	3	-0.02224	3
	P18206	488	K	Vinculin OS=Homo sapiens OX=9606 GN=VCL PE=1 SV=4	VCL								1	0.0139986	64.918	PAK(1)AAVHLEGK	3	-0.33162	1
	Q8TBX8	152	K	Phosphatidylinositol 5-phosphate 4-kinase type-2 gamma OS=Homo sapiens OX=9606 GN=PIP4K2C PE=1 SV=3	PIP4K2C	1	2.61268e-07	134.31	TLVIK(1)EVSSEDIADMHSNLSNYHQYIVK	4	-0.27819	1
	Q6UX06	285	K	Olfactomedin-4 OS=Homo sapiens OX=9606 GN=OLFM4 PE=1 SV=1	OLFM4	1	0.000881683	86.832	DYSPQHPNK(1)GLYWVAPLNTDGR	3	-0.1703	1
	P42224	361	K	Signal transducer and activator of transcription 1-alpha/beta OS=Homo sapiens OX=9606 GN=STAT1 PE=1 SV=2	STAT1								1	0.0111934	101.64	VK(1)VLFDK	2	-0.45761	1
	P68032	70	K	"Actin, alpha cardiac muscle 1 OS=Homo sapiens OX=9606 GN=ACTC1 PE=1 SV=1"	ACTC1	1	2.37584e-22	261.74	GILTLK(1)YPIEHGIITNWDDMEK	2	0.12112	6	1	3.36758e-07	168.41	GILTLK(1)YPIEHGIITNWDDMEK	2	4.4796	5
	P09493	70	K	Tropomyosin alpha-1 chain OS=Homo sapiens OX=9606 GN=TPM1 PE=1 SV=2	TPM1	1	1.00118e-16	229.76	DAQEK(1)LELAEK	2	0.01896	5	1	2.0685e-26	288.12	DAQEK(1)LELAEK	2	0.6199	7
	O75369	1044	K	Filamin-B OS=Homo sapiens OX=9606 GN=FLNB PE=1 SV=2	FLNB								1	0.0132368	63.727	VK(1)AHGPGLEGGLVGK	3	-3.4388	1
	P08133	370	K	Annexin A6 OS=Homo sapiens OX=9606 GN=ANXA6 PE=1 SV=3	ANXA6	1	2.49122e-09	211.26	PANDFNPDADAK(1)ALR	2	0.578	2	1	0.0219418	58.49	PANDFNPDADAK(1)ALR	2	0.57966	2
	P62841	58	K	40S ribosomal protein S15 OS=Homo sapiens OX=9606 GN=RPS15 PE=1 SV=2	RPS15	1	0.0561067	75.311	QHSLLK(1)R	2	0.04995	1
	Q00688	42	K	Peptidyl-prolyl cis-trans isomerase FKBP3 OS=Homo sapiens OX=9606 GN=FKBP3 PE=1 SV=1	FKBP3	1	0.0179172	61.222	FLQEHGSDSFLAEHK(1)LLGNIK	4	0.39475	1
	Q9UI08	280	K	Ena/VASP-like protein OS=Homo sapiens OX=9606 GN=EVL PE=1 SV=2	EVL	1	0.0549596	94.692	K(1)AASQSDK(0.997)PAEK(0.003)K	2	0.14896	1	1	0.0125247	86.882	K(1)AASQSDK(0.967)PAEK(0.033)K	2	0.14634	2
	Q14203	329	K	Dynactin subunit 1 OS=Homo sapiens OX=9606 GN=DCTN1 PE=1 SV=3	DCTN1	1	0.00270896	84.759	AESLQQEVEALK(1)ER	2	-1.4351	2	1	0.00168579	88.768	AESLQQEVEALK(1)ER	3	0.51096	1
	P12814	162	K	Alpha-actinin-1 OS=Homo sapiens OX=9606 GN=ACTN1 PE=1 SV=2	ACTN1	1	0.00161119	91.457	TAPYK(1)NVNIQNFHISWK	3	0.45119	1
	P27816	464	K	Microtubule-associated protein 4 OS=Homo sapiens OX=9606 GN=MAP4 PE=1 SV=3	MAP4	1	0.0149867	74.46	DK(1)ALPLEAEVAPVK	2	-0.82154	1	1	0.0031967	86.911	DK(1)ALPLEAEVAPVK	2	-0.38571	1
	Q92598	351	K	Heat shock protein 105 kDa OS=Homo sapiens OX=9606 GN=HSPH1 PE=1 SV=1	HSPH1								1	0.0370243	67.032	IPAVK(1)ER	2	0.29086	1
	P50416	180	K	"Carnitine O-palmitoyltransferase 1, liver isoform OS=Homo sapiens OX=9606 GN=CPT1A PE=1 SV=2"	CPT1A	1	0.00473975	87.913	LPVPAVK(1)DTVNR	2	0.14532	1	1	0.0220205	63.283	LPVPAVK(1)DTVNR	2	-0.58946	1
	P11678	441	K	Eosinophil peroxidase OS=Homo sapiens OX=9606 GN=EPX PE=1 SV=2	EPX								1	0.00322904	93.701	DFLPLVLGK(1)AR	2	-2.2233	1
	Q9UP65	509	K	Cytosolic phospholipase A2 gamma OS=Homo sapiens OX=9606 GN=PLA2G4C PE=1 SV=2	PLA2G4C								1	0.0486006	55.441	K(1)NVRENK	2	0.63936	1
	O75165	718	K	DnaJ homolog subfamily C member 13 OS=Homo sapiens OX=9606 GN=DNAJC13 PE=1 SV=5	DNAJC13	1	0.00158126	101.39	EK(1)VDLVLMHWR	3	-0.46343	1
	P46459	401	K	Vesicle-fusing ATPase OS=Homo sapiens OX=9606 GN=NSF PE=1 SV=3	NSF	1	0.000369565	123.63	MEIGLPDEK(1)GR	2	0.7656	1
	O00571	335	K	ATP-dependent RNA helicase DDX3X OS=Homo sapiens OX=9606 GN=DDX3X PE=1 SV=3	DDX3X	1	0.0192653	73.665	GK(1)IGLDFCK	2	-1.1196	1
	P02751	174	K	Fibronectin OS=Homo sapiens OX=9606 GN=FN1 PE=1 SV=5	FN1	0.999101	4.57673e-07	119.18	RPHETGGYMLECVCLGNGK(0.999)GEWTCK(0.001)PIAEK	5	-0.4805	3	0.997604	0.00288308	105.69	RPHETGGYMLECVCLGNGK(0.998)GEWTCK(0.002)PIAEK	4	-0.62964	2
	Q9Y490	357	K	Talin-1 OS=Homo sapiens OX=9606 GN=TLN1 PE=1 SV=3	TLN1	1	1.36435e-14	264.61	EVIQEWNLTNIK(1)R	2	1.8208	1	1	5.16397e-09	206.48	EVIQEWNLTNIK(1)R	2	1.9775	1
	P11021	352	K	Endoplasmic reticulum chaperone BiP OS=Homo sapiens OX=9606 GN=HSPA5 PE=1 SV=2	HSPA5	1	0.0048314	105.57	VLEDSDLK(1)K	2	0.14766	5	1	0.00717496	95.741	VLEDSDLK(1)K	2	0.42205	6
	O75874	72	K	Isocitrate dehydrogenase [NADP] cytoplasmic OS=Homo sapiens OX=9606 GN=IDH1 PE=1 SV=2	IDH1	1	2.20483e-11	215.51	HNVGVK(1)CATITPDEK	3	-0.29393	2	1	6.54031e-14	237.87	HNVGVK(1)CATITPDEK	3	-1.488	2
	O75367	116	K	Core histone macro-H2A.1 OS=Homo sapiens OX=9606 GN=MACROH2A1 PE=1 SV=4	MACROH2A1	1	5.79064e-05	115.76	GVTIASGGVLPNIHPELLAK(1)K	3	0.11349	1	1	0.000955019	95.666	GVTIASGGVLPNIHPELLAK(1)K	3	0.46526	1
	Q9Y5X3	365	K	Sorting nexin-5 OS=Homo sapiens OX=9606 GN=SNX5 PE=1 SV=1	SNX5								1	0.00390188	128.38	EELINFK(1)R	2	0.22844	1
	P42704	726	K	"Leucine-rich PPR motif-containing protein, mitochondrial OS=Homo sapiens OX=9606 GN=LRPPRC PE=1 SV=3"	LRPPRC	1	9.86773e-06	174.4	HDK(1)VEDALNLK	2	-0.44874	4	1	2.73393e-07	199.03	HDK(1)VEDALNLK	2	-0.54869	1
	P04114	2425	K	Apolipoprotein B-100 OS=Homo sapiens OX=9606 GN=APOB PE=1 SV=2	APOB	1	0.0186296	91.906	FLDMLIK(1)K	2	-0.62448	1
	Q96A65	568	K	Exocyst complex component 4 OS=Homo sapiens OX=9606 GN=EXOC4 PE=1 SV=1	EXOC4	1	0.00220368	98.353	ILANADTMK(1)VLGVQR	2	-0.054317	1
	P09525	218	K	Annexin A4 OS=Homo sapiens OX=9606 GN=ANXA4 PE=1 SV=4	ANXA4	1	3.97982e-05	164.66	ISQK(1)DIEQSIK	2	0.32648	1	1	4.16073e-05	145.91	ISQK(1)DIEQSIK	2	-0.44052	1
	P15924	1323	K	Desmoplakin OS=Homo sapiens OX=9606 GN=DSP PE=1 SV=3	DSP	1	0.00815847	120.65	TIQDK(1)NK	2	0.37531	1	1	0.0099885	104.45	TIQDK(1)NK	2	0.14964	1
	Q86VP1	274	K	Tax1-binding protein 1 OS=Homo sapiens OX=9606 GN=TAX1BP1 PE=1 SV=2	TAX1BP1	1	0.0181469	66.056	EQLECQLK(1)TEK(1)DEK	2	-0.93555	1
	P27824	87	K	Calnexin OS=Homo sapiens OX=9606 GN=CANX PE=1 SV=2	CANX	1	0.0204566	72.006	GTLSGWILSK(1)AK	2	-0.029499	1	1	0.000253928	113.93	GTLSGWILSK(1)AK	2	0.40738	1
	O95202	465	K	Mitochondrial proton/calcium exchanger protein OS=Homo sapiens OX=9606 GN=LETM1 PE=1 SV=1	LETM1	1	0.00149606	90.793	AK(1)LEATLQEEAAIQQEHR	3	0.1782	1
	Q13976	342	K	cGMP-dependent protein kinase 1 OS=Homo sapiens OX=9606 GN=PRKG1 PE=1 SV=3	PRKG1	1	0.00189281	108.98	AYEDAEAK(1)AK	2	0.16484	1	1	0.00746692	78.516	AYEDAEAK(1)AK	2	0.12787	2
	P01024	1325	K	Complement C3 OS=Homo sapiens OX=9606 GN=C3 PE=1 SV=2	C3	1	1.71105e-13	220.69	SEETK(1)ENEGFTVTAEGK	3	-1.4865	3	1	3.73174e-07	162.32	SEETK(1)ENEGFTVTAEGK	2	-0.19062	2
	Q15435	90	K	Protein phosphatase 1 regulatory subunit 7 OS=Homo sapiens OX=9606 GN=PPP1R7 PE=1 SV=1	PPP1R7	1	0.0462716	51.092	IGK(1)IEGFEVLK	2	0.36731	1	1	0.034653	57.348	IGK(1)IEGFEVLK	2	0.68104	1
	P16615	514	K	Sarcoplasmic/endoplasmic reticulum calcium ATPase 2 OS=Homo sapiens OX=9606 GN=ATP2A2 PE=1 SV=1	ATP2A2	1	0.00957048	78.653	MFVK(1)GAPEGVIDR	2	-2.3754	1
	Q96CW1	219	K	AP-2 complex subunit mu OS=Homo sapiens OX=9606 GN=AP2M1 PE=1 SV=2	AP2M1	1	0.0163403	74.841	FGMNDK(1)IVIEK	2	0.2681	1
	P50454	300	K	Serpin H1 OS=Homo sapiens OX=9606 GN=SERPINH1 PE=1 SV=2	SERPINH1	1	0.0112202	87.308	K(1)AVAISLPK	2	-1.0331	1	1	0.00170972	97.431	K(1)AVAISLPK	2	-0.052257	1
	P19338	429	K	Nucleolin OS=Homo sapiens OX=9606 GN=NCL PE=1 SV=3	NCL	1	0.0396916	59.426	SK(1)GIAYIEFK	2	-0.14959	1
	P16949	43	K	Stathmin OS=Homo sapiens OX=9606 GN=STMN1 PE=1 SV=3	STMN1	1	6.26395e-06	194.17	K(1)DLSLEEIQK	2	0.23412	3	0.816163	0.000172361	134.3	K(0.184)K(0.816)DLSLEEIQK	2	-0.49549	2
	P01008	61	K	Antithrombin-III OS=Homo sapiens OX=9606 GN=SERPINC1 PE=1 SV=1	SERPINC1	1	0.000523018	128.27	K(1)ATEDEGSEQK	2	0.038298	1
	Q9BTC0	433	K	Death-inducer obliterator 1 OS=Homo sapiens OX=9606 GN=DIDO1 PE=1 SV=5	DIDO1	1	0.0509439	53.166	FLSSGK(1)EQK	2	0.71906	1
	Q8WX93	915	K	Palladin OS=Homo sapiens OX=9606 GN=PALLD PE=1 SV=3	PALLD								1	0.0178735	92.239	FK(1)EDLLNNGQPR	2	-2.7462	1
	Q9NZN4	220	K	EH domain-containing protein 2 OS=Homo sapiens OX=9606 GN=EHD2 PE=1 SV=2	EHD2	1	3.43765e-11	212.9	VVLNK(1)ADMVETQQLMR	2	0.30869	1	1	0.000149497	113.65	VVLNK(1)ADMVETQQLMR	2	-0.26647	1
	P61769	68	K	Beta-2-microglobulin OS=Homo sapiens OX=9606 GN=B2M PE=1 SV=1	B2M	1	0.00193847	95.631	IEK(1)VEHSDLSFSK	3	0.17306	1	1	5.46388e-13	240.59	IEK(1)VEHSDLSFSK	2	-0.074159	1
	P62906	118	K	60S ribosomal protein L10a OS=Homo sapiens OX=9606 GN=RPL10A PE=1 SV=2	RPL10A	1	0.00804599	75.682	KYDAFLASESLIK(1)QIPR	3	-0.043616	1
	P20700	49	K	Lamin-B1 OS=Homo sapiens OX=9606 GN=LMNB1 PE=1 SV=2	LMNB1	1	0.0255497	69.598	LAVYIDK(1)VR	2	0.12123	1	1	0.00660163	82.279	LAVYIDK(1)VR	2	-0.38483	1
	Q9P0L0	24	K	Vesicle-associated membrane protein-associated protein A OS=Homo sapiens OX=9606 GN=VAPA PE=1 SV=3	VAPA	1	0.01388	66.289	HEQILVLDPPTDLK(1)FK	2	-0.22468	2	1	0.0331698	40.014	HEQILVLDPPTDLK(1)FK	3	3.1537	1
	Q13087	225	K	Protein disulfide-isomerase A2 OS=Homo sapiens OX=9606 GN=PDIA2 PE=1 SV=2	PDIA2	1	0.0222421	84.244	DTVVLFK(1)K	2	-0.027972	1
	Q00688	99	K	Peptidyl-prolyl cis-trans isomerase FKBP3 OS=Homo sapiens OX=9606 GN=FKBP3 PE=1 SV=1	FKBP3	1	9.98441e-09	169.52	ETK(1)SEETLDEGPPK	2	-1.4467	1	1	0.0451691	49.448	ETK(1)SEETLDEGPPK	2	-4.281	1
	P35579	1648	K	Myosin-9 OS=Homo sapiens OX=9606 GN=MYH9 PE=1 SV=4	MYH9	1	0.000599466	130.75	LQAQMK(1)DCMR	2	-1.0611	4	1	0.000113016	154.49	LQAQMK(1)DCMR	2	-1.253	5
	P00558	75	K	Phosphoglycerate kinase 1 OS=Homo sapiens OX=9606 GN=PGK1 PE=1 SV=3	PGK1	1	2.42223e-07	130.87	SVVLMSHLGRPDGVPMPDK(1)YSLEPVAVELK	4	0.335	1	1	0.000248297	97.047	SVVLMSHLGRPDGVPMPDK(1)YSLEPVAVELK	4	0.84625	1
	Q12904	33	K	Aminoacyl tRNA synthase complex-interacting multifunctional protein 1 OS=Homo sapiens OX=9606 GN=AIMP1 PE=1 SV=2	AIMP1	1	0.0251998	69.825	QQVSLLK(1)EK	2	-0.34653	1	1	0.0321386	57.859	QQVSLLK(1)EK	2	-0.077568	1
	P06744	366	K	Glucose-6-phosphate isomerase OS=Homo sapiens OX=9606 GN=GPI PE=1 SV=4	GPI	1	0.00934386	98.299	YITK(1)SGTR	2	-0.14148	1	1	0.0173094	75.213	YITK(1)SGTR	2	-0.07453	2
	P00558	272	K	Phosphoglycerate kinase 1 OS=Homo sapiens OX=9606 GN=PGK1 PE=1 SV=3	PGK1	1	0.00011468	140.39	DLMSK(1)AEK	2	-1.0683	7	1	0.0106093	85.212	DLMSK(1)AEK	2	-0.44442	4
	P01116	128	K	GTPase KRas OS=Homo sapiens OX=9606 GN=KRAS PE=1 SV=1	KRAS	1	5.44768e-05	145.89	TVDTK(1)QAQDLAR	2	-0.13994	1	1	0.000196175	121.6	TVDTK(1)QAQDLAR	2	0.78518	1
	P15311	3	K	Ezrin OS=Homo sapiens OX=9606 GN=EZR PE=1 SV=4	EZR								1	0.0352568	68.398	PK(1)PINVR	2	0.25859	1
	P11047	1423	K	Laminin subunit gamma-1 OS=Homo sapiens OX=9606 GN=LAMC1 PE=1 SV=3	LAMC1	1	0.00110415	95.157	EAQQALGSAAADATEAK(1)NK	3	-0.55663	1	1	0.0017662	84.249	EAQQALGSAAADATEAK(1)NK	3	0.17404	1
	Q99536	372	K	Synaptic vesicle membrane protein VAT-1 homolog OS=Homo sapiens OX=9606 GN=VAT1 PE=1 SV=2	VAT1	1	6.27803e-06	180.07	VADAMK(1)QMQEK	2	0.11861	2	1	5.15154e-05	144.65	VADAMK(1)QMQEK	2	1.8754	1
	P50552	21	K	Vasodilator-stimulated phosphoprotein OS=Homo sapiens OX=9606 GN=VASP PE=1 SV=3	VASP								1	0.027664	70.977	ATVMLYDDGNK(1)R	2	-2.3254	1
	P12236	147	K	ADP/ATP translocase 3 OS=Homo sapiens OX=9606 GN=SLC25A6 PE=1 SV=4	SLC25A6	1	0.000234636	128.81	LAADVGK(1)SGTER	2	0.4073	3	1	6.36734e-06	166.19	LAADVGK(1)SGTER	2	0.41252	3
	P21333	2387	K	Filamin-A OS=Homo sapiens OX=9606 GN=FLNA PE=1 SV=4	FLNA	1	1.93066e-16	215.62	VHSPSGALEECYVTEIDQDK(1)YAVR	3	-0.28641	3	1	1.81425e-16	229.68	VHSPSGALEECYVTEIDQDK(1)YAVR	2	0.74586	4
	P02765	120	K	Alpha-2-HS-glycoprotein OS=Homo sapiens OX=9606 GN=AHSG PE=1 SV=2	AHSG	1	2.10235e-19	276.71	EHAVEGDCDFQLLK(1)LDGK	2	-0.82064	3	1	9.5251e-28	296.04	EHAVEGDCDFQLLK(1)LDGK	2	-1.3962	3
	Q92616	2366	K	eIF-2-alpha kinase activator GCN1 OS=Homo sapiens OX=9606 GN=GCN1 PE=1 SV=6	GCN1	1	0.00338181	105.52	LK(1)AADALGK	2	1.1356	1
	P46777	5	K	60S ribosomal protein L5 OS=Homo sapiens OX=9606 GN=RPL5 PE=1 SV=3	RPL5	1	0.0488207	59.641	GFVK(1)VVK	2	0.6234	1
	O43707	497	K	Alpha-actinin-4 OS=Homo sapiens OX=9606 GN=ACTN4 PE=1 SV=2	ACTN4	1	0.0132297	67.274	CQK(1)ICDQWDALGSLTHSR	3	-0.32382	1
	O95202	587	K	Mitochondrial proton/calcium exchanger protein OS=Homo sapiens OX=9606 GN=LETM1 PE=1 SV=1	LETM1	1	1.13389e-11	237.68	EDVQDYSEDLQEIK(1)K	2	0.95713	1
	P02671	476	K	Fibrinogen alpha chain OS=Homo sapiens OX=9606 GN=FGA PE=1 SV=2	FGA	1	0.000241814	122.33	TVIGPDGHK(1)EVTK	3	1.0692	2	1	0.000144651	118.77	TVIGPDGHK(1)EVTK	2	0.50289	3
	O95810	243	K	Caveolae-associated protein 2 OS=Homo sapiens OX=9606 GN=CAVIN2 PE=1 SV=3	CAVIN2	1	0.0355245	101.28	KVDSLK(1)K	2	-0.3609	1
	P43490	48	K	Nicotinamide phosphoribosyltransferase OS=Homo sapiens OX=9606 GN=NAMPT PE=1 SV=1	NAMPT								1	0.00629587	114.19	TENSK(1)LR	2	-0.89418	1
	P23528	30	K	Cofilin-1 OS=Homo sapiens OX=9606 GN=CFL1 PE=1 SV=3	CFL1	1	0.00492514	80.979	KSSTPEEVK(1)K	3	0.88266	1	1	0.00758889	94.302	SSTPEEVK(1)K	2	-0.030012	2
	P06702	38	K	Protein S100-A9 OS=Homo sapiens OX=9606 GN=S100A9 PE=1 SV=1	S100A9	1	0.000108668	118.2	LGHPDTLNQGEFK(1)ELVR	2	-0.47714	2	1	1.32657e-14	213.67	LGHPDTLNQGEFK(1)ELVR	3	0.21563	4
	P30050	99	K	60S ribosomal protein L12 OS=Homo sapiens OX=9606 GN=RPL12 PE=1 SV=1	RPL12	1	6.99702e-05	126.25	NIK(1)HSGNITFDEIVNIAR	3	0.55856	1	1	3.18047e-05	134.93	NIK(1)HSGNITFDEIVNIAR	3	-0.2391	1
	P07585	138	K	Decorin OS=Homo sapiens OX=9606 GN=DCN PE=1 SV=1	DCN	1	0.0443063	60.59	LYLSK(1)NQLK	2	1.5306	1	1	0.0273848	61.999	LYLSK(1)NQLK	2	1.2144	1
	P04004	194	K	Vitronectin OS=Homo sapiens OX=9606 GN=VTN PE=1 SV=1	VTN								1	0.0147389	84.743	AVRPGYPK(1)LIR	2	0.41768	1
	P21810	240	K	Biglycan OS=Homo sapiens OX=9606 GN=BGN PE=1 SV=2	BGN	1	6.36093e-05	109.68	DLPETLNELHLDHNK(1)IQAIELEDLLR	4	0.39854	2	1	0.000234986	100.08	DLPETLNELHLDHNK(1)IQAIELEDLLR	4	-0.2221	2
	P04075	111	K	Fructose-bisphosphate aldolase A OS=Homo sapiens OX=9606 GN=ALDOA PE=1 SV=2	ALDOA	1	3.12803e-05	112.39	VDK(1)GVVPLAGTNGETTTQGLDGLSER	3	-0.74897	1	1	9.80606e-05	108.57	VDK(1)GVVPLAGTNGETTTQGLDGLSER	3	-0.86734	1
	P07384	631	K	Calpain-1 catalytic subunit OS=Homo sapiens OX=9606 GN=CAPN1 PE=1 SV=1	CAPN1	1	2.15829e-08	188.29	FDLDK(1)SGSMSAYEMR	2	-1.3762	1	1	7.38785e-10	195.25	FDLDK(1)SGSMSAYEMR	2	-1.4856	1
	Q9UDT6	364	K	CAP-Gly domain-containing linker protein 2 OS=Homo sapiens OX=9606 GN=CLIP2 PE=1 SV=1	CLIP2								1	0.00465768	76.868	EK(1)QQHIEQLLAER	3	-0.91238	1
	Q9BWD1	200	K	"Acetyl-CoA acetyltransferase, cytosolic OS=Homo sapiens OX=9606 GN=ACAT2 PE=1 SV=2"	ACAT2	1	0.0126813	67.846	AGHFDK(1)EIVPVLVSTR	3	-0.23054	1
	P04179	68	K	"Superoxide dismutase [Mn], mitochondrial OS=Homo sapiens OX=9606 GN=SOD2 PE=1 SV=3"	SOD2	1	1.38253e-11	206.7	HHAAYVNNLNVTEEK(1)YQEALAK	4	0.063126	2	1	6.94261e-12	208.34	HHAAYVNNLNVTEEK(1)YQEALAK	3	0.90264	3
	P10809	250	K	"60 kDa heat shock protein, mitochondrial OS=Homo sapiens OX=9606 GN=HSPD1 PE=1 SV=2"	HSPD1	1	0.00201425	85.29	K(1)ISSIQSIVPALEIANAHR	3	-1.1009	1	1	5.79283e-05	126.07	K(1)ISSIQSIVPALEIANAHR	3	-0.42497	1
	P10809	180	K	"60 kDa heat shock protein, mitochondrial OS=Homo sapiens OX=9606 GN=HSPD1 PE=1 SV=2"	HSPD1	1	0.000220736	81.446	PVTTPEEIAQVATISANGDK(1)EIGNIISDAMK	4	-1.05	1
	Q9BZQ8	185	K	Protein Niban 1 OS=Homo sapiens OX=9606 GN=NIBAN1 PE=1 SV=1	NIBAN1								1	0.00874873	71.268	HGYFCFHEAADQK(1)R	3	0.097465	1
	Q9Y5K5	315	K	Ubiquitin carboxyl-terminal hydrolase isozyme L5 OS=Homo sapiens OX=9606 GN=UCHL5 PE=1 SV=3	UCHL5								1	0.0180147	57.499	TLAEHQQLIPLVEK(1)AK	3	-0.071126	1
	Q05707	1199	K	Collagen alpha-1(XIV) chain OS=Homo sapiens OX=9606 GN=COL14A1 PE=1 SV=3	COL14A1	1	2.91787e-06	173.71	HVFFVDDFDAFK(1)K	3	-0.32195	5	1	1.05132e-12	240.08	HVFFVDDFDAFK(1)K	2	-2.3769	5
	O75368	37	K	SH3 domain-binding glutamic acid-rich-like protein OS=Homo sapiens OX=9606 GN=SH3BGRL PE=1 SV=1	SH3BGRL	1	6.03545e-05	140.45	IGFEEK(1)DIAANEENRK	3	1.3329	2	1	0.00142679	93.754	IGFEEK(1)DIAANEENRK	3	1.5218	1
	P50990	307	K	T-complex protein 1 subunit theta OS=Homo sapiens OX=9606 GN=CCT8 PE=1 SV=4	CCT8	1	0.000401966	109.36	VADMALHYANK(1)YNIMLVR	3	-1.6061	1
	P62942	53	K	Peptidyl-prolyl cis-trans isomerase FKBP1A OS=Homo sapiens OX=9606 GN=FKBP1A PE=1 SV=2	FKBP1A	1	0.00398189	100.02	FMLGK(1)QEVIR	2	3.0282	1	1	0.000374223	135.83	FMLGK(1)QEVIR	2	-0.39172	2
	Q9UQ80	210	K	Proliferation-associated protein 2G4 OS=Homo sapiens OX=9606 GN=PA2G4 PE=1 SV=3	PA2G4	1	0.00112296	112.71	TIIQNPTDQQK(1)K	2	-2.4652	1	1	2.75974e-05	146.11	TIIQNPTDQQK(1)K	2	0.17245	1
	P61163	361	K	Alpha-centractin OS=Homo sapiens OX=9606 GN=ACTR1A PE=1 SV=1	ACTR1A	1	0.000559045	171.53	K(1)EYEEDGAR	2	-0.46295	1	1	0.00196466	120.15	K(1)EYEEDGAR	2	-0.12686	1
	P60900	45	K	Proteasome subunit alpha type-6 OS=Homo sapiens OX=9606 GN=PSMA6 PE=1 SV=1	PSMA6	1	0.000450051	117.02	GK(1)DCAVIVTQK	2	0.99949	1
	P13639	32	K	Elongation factor 2 OS=Homo sapiens OX=9606 GN=EEF2 PE=1 SV=4	EEF2	1	6.08561e-67	416.81	NMSVIAHVDHGK(1)STLTDSLVCK	4	-0.47346	6	1	6.33911e-60	378.5	NMSVIAHVDHGK(1)STLTDSLVCK	2	-0.15228	4
	Q99497	41	K	Parkinson disease protein 7 OS=Homo sapiens OX=9606 GN=PARK7 PE=1 SV=2	PARK7	1	2.6405e-07	175.48	VTVAGLAGK(1)DPVQCSR	2	-1.0108	2	1	4.08503e-20	263.74	VTVAGLAGK(1)DPVQCSR	2	-0.44126	2
	P05023	726	K	Sodium/potassium-transporting ATPase subunit alpha-1 OS=Homo sapiens OX=9606 GN=ATP1A1 PE=1 SV=1	ATP1A1								1	3.51665e-05	125.53	QGAIVAVTGDGVNDSPALK(1)K	2	0.13585	1
	P30046	87	K	D-dopachrome decarboxylase OS=Homo sapiens OX=9606 GN=DDT PE=1 SV=3	DDT	1	5.17765e-05	121.26	SHSAHFFEFLTK(1)ELALGQDR	4	-0.21654	1
	P46777	178	K	60S ribosomal protein L5 OS=Homo sapiens OX=9606 GN=RPL5 PE=1 SV=3	RPL5	1	0.0029172	103.75	GAVDGGLSIPHSTK(1)R	2	0.13369	2	1	0.000126484	128.67	GAVDGGLSIPHSTK(1)R	3	-0.57246	2
	P14317	41	K	Hematopoietic lineage cell-specific protein OS=Homo sapiens OX=9606 GN=HCLS1 PE=1 SV=3	HCLS1	1	0.0415485	59.013	WGAK(1)TIEGSGR	2	0.53327	1
	Q00577	229	K	Transcriptional activator protein Pur-alpha OS=Homo sapiens OX=9606 GN=PURA PE=1 SV=2	PURA	1	5.28528e-05	111.56	LIDDYGVEEEPAELPEGTSLTVDNK(1)R	3	-0.7185	1	1	0.0117412	67.655	LIDDYGVEEEPAELPEGTSLTVDNK(1)R	3	-1.282	1
	P62857	16	K	40S ribosomal protein S28 OS=Homo sapiens OX=9606 GN=RPS28 PE=1 SV=1	RPS28	1	0.0120517	124.89	VTK(1)VLGR	2	-0.90301	1
	P0DMV8	595	K	Heat shock 70 kDa protein 1A OS=Homo sapiens OX=9606 GN=HSPA1A PE=1 SV=1	HSPA1A	1	0.0382845	83.801	DEFEHK(1)R	2	-0.56589	1	1	0.0220184	97.071	DEFEHK(1)R	2	-1.3966	1
	P04114	2340	K	Apolipoprotein B-100 OS=Homo sapiens OX=9606 GN=APOB PE=1 SV=2	APOB	1	0.00262387	109.66	AK(1)VHELIER	2	-0.37947	1	1	0.00125629	117.31	AK(1)VHELIER	2	-0.10776	2
	Q8NC51	329	K	Plasminogen activator inhibitor 1 RNA-binding protein OS=Homo sapiens OX=9606 GN=SERBP1 PE=1 SV=2	SERBP1	1	7.34369e-05	125.18	SK(1)SEEAHAEDSVMDHHFR	3	0.0023281	2	1	0.0140444	61.226	SK(1)SEEAHAEDSVMDHHFR	4	0.35411	1
	P05023	476	K	Sodium/potassium-transporting ATPase subunit alpha-1 OS=Homo sapiens OX=9606 GN=ATP1A1 PE=1 SV=1	ATP1A1	1	6.87478e-05	140.24	YAK(1)IVEIPFNSTNK	2	1.2531	1	1	1.81237e-06	151.98	YAK(1)IVEIPFNSTNK	2	0.018694	1
	P05141	268	K	ADP/ATP translocase 2 OS=Homo sapiens OX=9606 GN=SLC25A5 PE=1 SV=7	SLC25A5	1	0.0025875	109.86	DEGGK(1)AFFK	2	0.61585	3
	P15924	2317	K	Desmoplakin OS=Homo sapiens OX=9606 GN=DSP PE=1 SV=3	DSP	1	0.00278692	117.4	LPVEEAYK(1)R	2	-0.83743	1	1	0.0180104	76.478	LPVEEAYK(1)R	2	0.50353	1
	P25705	194	K	"ATP synthase subunit alpha, mitochondrial OS=Homo sapiens OX=9606 GN=ATP5F1A PE=1 SV=1"	ATP5F1A	1	9.23122e-07	159.58	EPMQTGIK(1)AVDSLVPIGR	3	1.7104	3	1	0.00141168	91.475	EPMQTGIK(1)AVDSLVPIGR	3	1.0026	2
	Q01469	50	K	Fatty acid-binding protein 5 OS=Homo sapiens OX=9606 GN=FABP5 PE=1 SV=3	FABP5								1	0.000734319	107.09	PDCIITCDGK(1)NLTIK	2	-2.3889	1
	P62258	73	K	14-3-3 protein epsilon OS=Homo sapiens OX=9606 GN=YWHAE PE=1 SV=1	YWHAE	1	0.00269885	110.12	EENK(1)GGEDK	2	-1.1881	1
	P09210	43	K	Glutathione S-transferase A2 OS=Homo sapiens OX=9606 GN=GSTA2 PE=1 SV=4	GSTA2	1	0.00369054	103.83	SAEDLDK(1)LR	2	-0.53456	2	1	0.00330972	101.43	SAEDLDK(1)LR	2	0.34628	1
	O75477	192	K	Erlin-1 OS=Homo sapiens OX=9606 GN=ERLIN1 PE=1 SV=2	ERLIN1	1	5.50327e-05	157.66	NFELMEAEK(1)TK	2	1.7145	1
	O95994	66	K	Anterior gradient protein 2 homolog OS=Homo sapiens OX=9606 GN=AGR2 PE=1 SV=1	AGR2								0.894723	0.0111339	67.239	SK(0.895)TSNK(0.105)PLMIIHHLDECPHSQALK	5	-1.1192	1
	P00751	454	K	Complement factor B OS=Homo sapiens OX=9606 GN=CFB PE=1 SV=2	CFB	0.999937	0.0387079	50.09	KDNEQHVFK(1)VK	3	0.27325	1	1	8.34662e-05	161.27	DNEQHVFK(1)VK	2	-0.7546	1
	O43707	350	K	Alpha-actinin-4 OS=Homo sapiens OX=9606 GN=ACTN4 PE=1 SV=2	ACTN4	1	8.05324e-14	234.9	VQEK(1)CQLEINFNTLQTK	2	0.64811	1	1	1.04562e-20	270.79	VQEK(1)CQLEINFNTLQTK	2	-1.1121	2
	Q9NX63	189	K	MICOS complex subunit MIC19 OS=Homo sapiens OX=9606 GN=CHCHD3 PE=1 SV=1	CHCHD3	1	1.11493e-05	143.88	YESHPVCADLQAK(1)ILQCYR	3	-1.0974	1
	Q9Y490	861	K	Talin-1 OS=Homo sapiens OX=9606 GN=TLN1 PE=1 SV=3	TLN1	1	4.36874e-06	151.98	LLSAAK(1)ILADATAK	2	0.66898	2	1	0.00233592	94.191	LLSAAK(1)ILADATAK	3	-0.013219	3
	Q99873	243	K	Protein arginine N-methyltransferase 1 OS=Homo sapiens OX=9606 GN=PRMT1 PE=1 SV=3	PRMT1	1	0.00106441	92.31	EPLVDVVDPK(1)QLVTNACLIK	3	0.98595	1
	P15559	241	K	NAD(P)H dehydrogenase [quinone] 1 OS=Homo sapiens OX=9606 GN=NQO1 PE=1 SV=1	NQO1	1	0.00445398	138.4	K(1)EVQDEEK	2	0.36536	1	1	0.00281237	138.4	K(1)EVQDEEK	2	-0.16894	1
	P08708	59	K	40S ribosomal protein S17 OS=Homo sapiens OX=9606 GN=RPS17 PE=1 SV=2	RPS17	1	0.00818495	77.744	IAGYVTHLMK(1)R	3	0.26032	1
	Q15084	150	K	Protein disulfide-isomerase A6 OS=Homo sapiens OX=9606 GN=PDIA6 PE=1 SV=1	PDIA6	1	5.7897e-05	156.35	SGGYSSGK(1)QGR	2	0.035388	1	1	1.96457e-05	163.32	SGGYSSGK(1)QGR	2	-0.064988	1
	O94832	345	K	Unconventional myosin-Id OS=Homo sapiens OX=9606 GN=MYO1D PE=1 SV=2	MYO1D	1	0.000646716	128.28	DAFAK(1)AIYER	2	1.0412	1	1	0.00165161	106.88	DAFAK(1)AIYER	2	3.0305	1
	P62826	152	K	GTP-binding nuclear protein Ran OS=Homo sapiens OX=9606 GN=RAN PE=1 SV=3	RAN	1	0.000131061	127.71	NLQYYDISAK(1)SNYNFEK	2	0.49438	1
	Q9BZZ5	398	K	Apoptosis inhibitor 5 OS=Homo sapiens OX=9606 GN=API5 PE=1 SV=3	API5	1	0.0278262	67.334	LALQGK(1)TGEALK	2	0.52968	1	1	0.0196235	68.657	LALQGK(1)TGEALK	2	-0.47451	1
	P62829	66	K	60S ribosomal protein L23 OS=Homo sapiens OX=9606 GN=RPL23 PE=1 SV=1	RPL23	1	0.021564	61.732	LPAAGVGDMVMATVK(1)K	3	0.041275	1
	Q0ZGT2	522	K	Nexilin OS=Homo sapiens OX=9606 GN=NEXN PE=1 SV=1	NEXN	1	0.011149	91.9	FEQMAK(1)AR	2	-0.35503	1
	O43707	114	K	Alpha-actinin-4 OS=Homo sapiens OX=9606 GN=ACTN4 PE=1 SV=2	ACTN4	1	0.0559834	47.712	INNVNK(1)ALDFIASK	2	0.15626	1	1	0.0154489	91.123	INNVNK(1)ALDFIASK	2	-0.71666	2
	P68871	133	K	Hemoglobin subunit beta OS=Homo sapiens OX=9606 GN=HBB PE=1 SV=2	HBB	1	4.94104e-08	151.45	EFTPPVQAAYQK(1)VVAGVANALAHK	3	0.086314	1	1	1.58764e-07	158	EFTPPVQAAYQK(1)VVAGVANALAHK	3	0.75498	1
	Q14103	183	K	Heterogeneous nuclear ribonucleoprotein D0 OS=Homo sapiens OX=9606 GN=HNRNPD PE=1 SV=1	HNRNPD	1	0.000153478	136.53	K(1)IFVGGLSPDTPEEK	2	0.24715	1	1	9.2049e-07	155.48	K(1)IFVGGLSPDTPEEK	2	0.41798	1
	P13796	379	K	Plastin-2 OS=Homo sapiens OX=9606 GN=LCP1 PE=1 SV=6	LCP1	1	0.00505411	76.807	YPALHK(1)PENQDIDWGALEGETR	3	0.63775	1	1	0.00604056	74.584	YPALHK(1)PENQDIDWGALEGETR	3	2.199	1
	P26599	259	K	Polypyrimidine tract-binding protein 1 OS=Homo sapiens OX=9606 GN=PTBP1 PE=1 SV=1	PTBP1	1	2.86802e-07	187.97	IDFSK(1)LTSLNVK	2	2.0341	1	1	2.89806e-10	220.17	IDFSK(1)LTSLNVK	2	0.27663	2
	P04114	1820	K	Apolipoprotein B-100 OS=Homo sapiens OX=9606 GN=APOB PE=1 SV=2	APOB								1	0.00218997	84.289	LEPLK(1)LHVAGNLK	3	0.84506	1
	Q14764	444	K	Major vault protein OS=Homo sapiens OX=9606 GN=MVP PE=1 SV=4	MVP	1	0.00513233	87.149	DTAK(1)SLQPLAPR	2	0.90662	1
	P51572	199	K	B-cell receptor-associated protein 31 OS=Homo sapiens OX=9606 GN=BCAP31 PE=1 SV=3	BCAP31	1	0.000437119	138.71	LKDELASTK(1)QK	2	1.246	2
	P38646	106	K	"Stress-70 protein, mitochondrial OS=Homo sapiens OX=9606 GN=HSPA9 PE=1 SV=2"	HSPA9	1	0.0148518	99.919	LVGMPAK(1)R	2	2.7492	2
	P07942	1708	K	Laminin subunit beta-1 OS=Homo sapiens OX=9606 GN=LAMB1 PE=1 SV=2	LAMB1	1	0.00817744	104.2	K(1)TEESADAR	2	0.30384	1	1	0.000647119	149.94	K(1)TEESADAR	2	-0.020208	1
	Q96HE7	368	K	ERO1-like protein alpha OS=Homo sapiens OX=9606 GN=ERO1A PE=1 SV=2	ERO1A	1	3.35285e-07	176.56	SFPLHFDENSFFAGDK(1)K	2	-2.8621	2	1	3.86708e-20	263.41	SFPLHFDENSFFAGDK(1)K	2	-0.38073	2
	Q14573	2030	K	"Inositol 1,4,5-trisphosphate receptor type 3 OS=Homo sapiens OX=9606 GN=ITPR3 PE=1 SV=2"	ITPR3	1	0.0490454	69.594	ILISLRPQELVDVIK(1)K	3	0.37855	1
	P06733	420	K	Alpha-enolase OS=Homo sapiens OX=9606 GN=ENO1 PE=1 SV=2	ENO1	1	0.00074107	123.35	IEEELGSK(1)AK	2	-0.65565	1	1	0.000346412	134.77	IEEELGSK(1)AK	2	0.65364	2
	P27635	188	K	60S ribosomal protein L10 OS=Homo sapiens OX=9606 GN=RPL10 PE=1 SV=4	RPL10	1	8.66078e-08	194.48	FNADEFEDMVAEK(1)R	2	-0.74931	1	1	4.15671e-07	174.84	FNADEFEDMVAEK(1)R	2	-1.6235	1
	Q00169	251	K	Phosphatidylinositol transfer protein alpha isoform OS=Homo sapiens OX=9606 GN=PITPNA PE=1 SV=2	PITPNA								1	0.0263535	91.041	MEEETK(1)R	2	-1.5168	1
	P06744	234	K	Glucose-6-phosphate isomerase OS=Homo sapiens OX=9606 GN=GPI PE=1 SV=4	GPI	1	9.84874e-07	168.98	EWFLQAAK(1)DPSAVAK	2	3.1072	1	1	2.39825e-05	140.24	EWFLQAAK(1)DPSAVAK	3	0.72046	2
	P35579	373	K	Myosin-9 OS=Homo sapiens OX=9606 GN=MYH9 PE=1 SV=4	MYH9								1	1.96745e-17	228.62	NTDQASMPDNTAAQK(1)VSHLLGINVTDFTR	3	0.75255	1
	P00338	224	K	L-lactate dehydrogenase A chain OS=Homo sapiens OX=9606 GN=LDHA PE=1 SV=2	LDHA	0.997598	3.51939e-18	272.92	TLHPDLGTDK(0.002)DK(0.998)EQWK	4	-0.24949	5	0.966495	8.41065e-07	165.7	TLHPDLGTDK(0.034)DK(0.966)EQWK	2	-0.091202	6
	Q16555	472	K	Dihydropyrimidinase-related protein 2 OS=Homo sapiens OX=9606 GN=DPYSL2 PE=1 SV=1	DPYSL2								1	0.0116362	80.231	K(1)PFPDFVYK	2	0.66731	1
	P42224	652	K	Signal transducer and activator of transcription 1-alpha/beta OS=Homo sapiens OX=9606 GN=STAT1 PE=1 SV=2	STAT1								1	3.63413e-07	160.69	NYK(1)VMAAENIPENPLK	2	0.41358	1
	Q02878	210	K	60S ribosomal protein L6 OS=Homo sapiens OX=9606 GN=RPL6 PE=1 SV=3	RPL6	1	0.0191755	63.727	IPK(1)HLTDAYFK	3	-0.42244	1	1	0.00498496	81.865	IPK(1)HLTDAYFK	2	1.8589	3
	Q6NUP7	727	K	Serine/threonine-protein phosphatase 4 regulatory subunit 4 OS=Homo sapiens OX=9606 GN=PPP4R4 PE=1 SV=1	PPP4R4	1	0.0560656	40.778	PMSDK(1)MFEK(1)K	2	-2.8683	1
	P20810	457	K	Calpastatin OS=Homo sapiens OX=9606 GN=CAST PE=1 SV=4	CAST								0.999964	0.00205627	106.26	EADPEDGKPVMDK(1)VK	3	0.33447	2
	P69905	17	K	Hemoglobin subunit alpha OS=Homo sapiens OX=9606 GN=HBA1 PE=1 SV=2	HBA1	1	3.12036e-28	295.03	AAWGK(1)VGAHAGEYGAEALER	2	-0.24804	3	1	1.86955e-13	211.12	AAWGK(1)VGAHAGEYGAEALER	2	-0.6405	2
	P26599	374	K	Polypyrimidine tract-binding protein 1 OS=Homo sapiens OX=9606 GN=PTBP1 PE=1 SV=1	PTBP1	1	0.000250603	114.35	K(1)ENALVQMADGNQAQLAMSHLNGHK	4	0.38492	1
	P15311	72	K	Ezrin OS=Homo sapiens OX=9606 GN=EZR PE=1 SV=4	EZR	1	0.0188136	91.516	K(1)ENPLQFK	2	1.0288	1	1	0.0160114	89.142	K(1)ENPLQFK	2	1.1842	1
	P19367	344	K	Hexokinase-1 OS=Homo sapiens OX=9606 GN=HK1 PE=1 SV=3	HK1	1	0.00183647	101.93	FNTSDVSAIEK(1)NK	2	-1.5287	2
	Q9H074	253	K	Polyadenylate-binding protein-interacting protein 1 OS=Homo sapiens OX=9606 GN=PAIP1 PE=1 SV=1	PAIP1	1	0.00456798	91.584	TEYEVK(1)DQAAK	2	1.3092	1
	P15121	95	K	Aldo-keto reductase family 1 member B1 OS=Homo sapiens OX=9606 GN=AKR1B1 PE=1 SV=3	AKR1B1	1	0.00305418	100.02	GACQK(1)TLSDLK	2	-0.29054	1	1	0.051346	45.158	GACQK(1)TLSDLK	2	2.7459	1
	P62249	131	K	40S ribosomal protein S16 OS=Homo sapiens OX=9606 GN=RPS16 PE=1 SV=2	RPS16	1	0.055017	69.176	K(1)FGGPGAR	2	-0.67009	1
	P62979	6	K	Ubiquitin-40S ribosomal protein S27a OS=Homo sapiens OX=9606 GN=RPS27A PE=1 SV=2	RPS27A	1	0.00381571	95.775	MQIFVK(1)TLTGK	2	0.32913	2	1	0.00464301	84.17	MQIFVK(1)TLTGK	2	-0.18536	2
	Q9BS40	38	K	Latexin OS=Homo sapiens OX=9606 GN=LXN PE=1 SV=2	LXN								1	0.00157926	103.22	VK(1)QASMEDIPGR	2	-0.68707	1
	P06576	485	K	"ATP synthase subunit beta, mitochondrial OS=Homo sapiens OX=9606 GN=ATP5F1B PE=1 SV=3"	ATP5F1B	1	0.00722776	84.498	LVPLK(1)ETIK	2	0.18035	1
	P12814	312	K	Alpha-actinin-1 OS=Homo sapiens OX=9606 GN=ACTN1 PE=1 SV=2	ACTN1	1	7.20995e-31	320.35	VPENTMHAMQQK(1)LEDFR	2	-0.32757	6	1	7.98976e-27	282.73	VPENTMHAMQQK(1)LEDFR	3	-1.7199	11
	P78371	191	K	T-complex protein 1 subunit beta OS=Homo sapiens OX=9606 GN=CCT2 PE=1 SV=4	CCT2	1	0.00214583	91.307	LK(1)GSGNLEAIHIIK	2	-0.5509	2	1	0.0019118	97.779	LK(1)GSGNLEAIHIIK	2	-0.36644	2
	P48643	214	K	T-complex protein 1 subunit epsilon OS=Homo sapiens OX=9606 GN=CCT5 PE=1 SV=1	CCT5	1	0.0201419	77.282	VEGK(1)VGGR	2	0.25673	1
	Q13813	227	K	"Spectrin alpha chain, non-erythrocytic 1 OS=Homo sapiens OX=9606 GN=SPTAN1 PE=1 SV=3"	SPTAN1	1	1.55486e-06	161.87	LIQEQHPEEELIK(1)TK	2	0.45471	1	1	1.36845e-09	181.67	LIQEQHPEEELIK(1)TK	2	0.35712	2
	Q9ULV4	329	K	Coronin-1C OS=Homo sapiens OX=9606 GN=CORO1C PE=1 SV=1	CORO1C	1	0.00208856	105.4	GLDVNK(1)CEIAR	2	0.49468	1	1	0.000103191	113.22	GLDVNK(1)CEIAR	2	-1.3956	1
	P20671	37	K	Histone H2A type 1-D OS=Homo sapiens OX=9606 GN=H2AC7 PE=1 SV=2	H2AC7	1	0.0322303	91.9	K(1)GNYSER	2	0.14634	1	1	0.0104121	114.78	K(1)GNYSER	2	-0.12069	1
	P0DMV8	539	K	Heat shock 70 kDa protein 1A OS=Homo sapiens OX=9606 GN=HSPA1A PE=1 SV=1	HSPA1A	1	6.20385e-05	140.24	VSAK(1)NALESYAFNMK	2	-0.16691	2
	P08123	510	K	Collagen alpha-2(I) chain OS=Homo sapiens OX=9606 GN=COL1A2 PE=1 SV=7	COL1A2	0.991694	0.0189366	60.134	GPTGDPGK(0.008)NGDK(0.992)GHAGLAGAR	4	0.49996	1	0.985764	0.0107048	69.361	GPTGDPGK(0.014)NGDK(0.986)GHAGLAGAR	4	0.033427	1
	Q15063	177	K	Periostin OS=Homo sapiens OX=9606 GN=POSTN PE=1 SV=2	POSTN								1	0.0145933	105.12	MLTK(1)DLK	2	0.40814	2
	Q01518	71	K	Adenylyl cyclase-associated protein 1 OS=Homo sapiens OX=9606 GN=CAP1 PE=1 SV=5	CAP1	1	1.90252e-05	142.01	EIGGDVQK(1)HAEMVHTGLK	3	-0.65312	2	1	1.04796e-20	250.89	EIGGDVQK(1)HAEMVHTGLK	2	-0.25198	4
	P06733	281	K	Alpha-enolase OS=Homo sapiens OX=9606 GN=ENO1 PE=1 SV=2	ENO1	1	3.64394e-10	199.96	YISPDQLADLYK(1)SFIK	2	0.43493	3	1	0.00102531	97.073	YISPDQLADLYK(1)SFIK	3	-0.50922	1
	Q14204	4292	K	Cytoplasmic dynein 1 heavy chain 1 OS=Homo sapiens OX=9606 GN=DYNC1H1 PE=1 SV=5	DYNC1H1	1	0.0322693	45.992	VDGHK(1)DIQMPDGIR	3	0.54534	1
	P51884	184	K	Lumican OS=Homo sapiens OX=9606 GN=LUM PE=1 SV=2	LUM	1	1.11987e-13	229.97	GLK(1)SLEYLDLSFNQIAR	2	1.0317	2	1	3.2906e-11	199.15	GLK(1)SLEYLDLSFNQIAR	3	2.0897	2
	Q13813	1543	K	"Spectrin alpha chain, non-erythrocytic 1 OS=Homo sapiens OX=9606 GN=SPTAN1 PE=1 SV=3"	SPTAN1								1	0.0560096	93.551	LK(1)AQMIEK(1)RSK	2	-1.3525	1
	Q7L014	776	K	Probable ATP-dependent RNA helicase DDX46 OS=Homo sapiens OX=9606 GN=DDX46 PE=1 SV=2	DDX46								1	0.0524685	44.82	SSGFSGK(1)GFK	2	1.8387	1
	P07237	415	K	Protein disulfide-isomerase OS=Homo sapiens OX=9606 GN=P4HB PE=1 SV=3	P4HB								1	8.3312e-08	174.9	LGETYK(1)DHENIVIAK	3	-0.031132	2
	Q04917	142	K	14-3-3 protein eta OS=Homo sapiens OX=9606 GN=YWHAH PE=1 SV=4	YWHAH	1	0.000612368	123.88	YLAEVASGEK(1)K	2	0.53983	1	1	0.000557236	120.68	YLAEVASGEK(1)K	2	0.34824	1
	P35579	1209	K	Myosin-9 OS=Homo sapiens OX=9606 GN=MYH9 PE=1 SV=4	MYH9	1	2.30664e-49	394.26	HSQAVEELAEQLEQTK(1)R	2	1.4462	3	1	1.65204e-65	430.71	HSQAVEELAEQLEQTK(1)R	2	0.33149	3
	Q01469	55	K	Fatty acid-binding protein 5 OS=Homo sapiens OX=9606 GN=FABP5 PE=1 SV=3	FABP5	1	0.0168373	67.726	NLTIK(1)TESTLK	2	-0.58149	1
	Q8N163	742	K	Cell cycle and apoptosis regulator protein 2 OS=Homo sapiens OX=9606 GN=CCAR2 PE=1 SV=2	CCAR2								1	0.00020244	120.77	LSAEQAK(1)QLVSR	2	0.65715	1
	Q9UBR2	281	K	Cathepsin Z OS=Homo sapiens OX=9606 GN=CTSZ PE=1 SV=1	CTSZ	1	0.00071105	124.92	IVTSTYK(1)DGK	2	0.72424	1	1	0.00375373	93.598	IVTSTYK(1)DGK	2	1.0672	1
	O60313	342	K	"Dynamin-like 120 kDa protein, mitochondrial OS=Homo sapiens OX=9606 GN=OPA1 PE=1 SV=3"	OPA1	1	0.0245482	50.966	VTLSEGPHHVALFK(1)DSSR	4	-0.42774	1
	P59998	166	K	Actin-related protein 2/3 complex subunit 4 OS=Homo sapiens OX=9606 GN=ARPC4 PE=1 SV=3	ARPC4								1	0.0432097	51.736	IVAEEFLK(1)NF	2	-2.8656	1
	P16422	229	K	Epithelial cell adhesion molecule OS=Homo sapiens OX=9606 GN=EPCAM PE=1 SV=2	EPCAM	1	0.00191787	133.23	GESLFHSK(1)K	2	-0.5429	1	1	0.0262073	47.187	GESLFHSK(1)K	3	-0.26415	1
	P53396	991	K	ATP-citrate synthase OS=Homo sapiens OX=9606 GN=ACLY PE=1 SV=3	ACLY	1	0.0389763	60.91	VQILK(1)DYVR	2	1.1793	1
	P08240	129	K	Signal recognition particle receptor subunit alpha OS=Homo sapiens OX=9606 GN=SRPRA PE=1 SV=2	SRPRA	1	0.00514011	95.909	EAEESSK(1)IR	2	2.1564	1
	Q16836	206	K	"Hydroxyacyl-coenzyme A dehydrogenase, mitochondrial OS=Homo sapiens OX=9606 GN=HADH PE=1 SV=3"	HADH	1	0.000605887	130.41	ALGK(1)HPVSCK	3	1.0408	2
	P62873	15	K	Guanine nucleotide-binding protein G(I)/G(S)/G(T) subunit beta-1 OS=Homo sapiens OX=9606 GN=GNB1 PE=1 SV=3	GNB1	1	4.59279e-08	214.96	QEAEQLK(1)NQIR	2	-0.18962	1	1	3.73705e-05	149.27	QEAEQLK(1)NQIR	2	0.43694	1
	Q15046	430	K	Lysine--tRNA ligase OS=Homo sapiens OX=9606 GN=KARS1 PE=1 SV=3	KARS1								1	0.0410855	58.674	ILDDICVAK(1)AVECPPPR	2	-2.1229	1
	O00299	166	K	Chloride intracellular channel protein 1 OS=Homo sapiens OX=9606 GN=CLIC1 PE=1 SV=4	CLIC1	1	0.0282492	78.486	K(1)FLDGNELTLADCNLLPK	2	-1.6223	1
	Q13547	456	K	Histone deacetylase 1 OS=Homo sapiens OX=9606 GN=HDAC1 PE=1 SV=1	HDAC1	0.955137	0.0508952	45.825	TEDEK(0.008)EK(0.037)DPEEK(0.955)K	3	1.0377	1
	P00558	6	K	Phosphoglycerate kinase 1 OS=Homo sapiens OX=9606 GN=PGK1 PE=1 SV=3	PGK1	1	0.000895634	209.6	SLSNK(1)LTLDK	2	0.97939	1	1	0.0228763	131.62	SLSNK(1)LTLDK	2	0.57531	1
	P29401	319	K	Transketolase OS=Homo sapiens OX=9606 GN=TKT PE=1 SV=3	TKT	1	0.00764638	98.997	K(1)AYGQALAK	2	-0.14534	1	1	0.0116368	80.229	K(1)AYGQALAK	2	0.12944	1
	P04004	186	K	Vitronectin OS=Homo sapiens OX=9606 GN=VTN PE=1 SV=1	VTN	1	0.000245767	121.9	GQYCYELDEK(1)AVRPGYPK	3	-1.0833	2	1	1.00365e-14	215.51	GQYCYELDEK(1)AVRPGYPK	2	-0.17845	6
	Q13838	156	K	Spliceosome RNA helicase DDX39B OS=Homo sapiens OX=9606 GN=DDX39B PE=1 SV=1	DDX39B	1	0.0139923	119.41	K(1)DEEVLK	2	-0.10347	1
	P55884	254	K	Eukaryotic translation initiation factor 3 subunit B OS=Homo sapiens OX=9606 GN=EIF3B PE=1 SV=3	EIF3B	1	0.0281784	67.897	NADGYK(1)LDK	2	-0.1379	1
	Q9NYU2	222	K	UDP-glucose:glycoprotein glucosyltransferase 1 OS=Homo sapiens OX=9606 GN=UGGT1 PE=1 SV=3	UGGT1	1	0.0178765	72.243	SNAGK(1)INYVFR	2	-2.365	1	1	0.0506711	45.368	SNAGK(1)INYVFR	2	-1.2849	1
	Q09666	2396	K	Neuroblast differentiation-associated protein AHNAK OS=Homo sapiens OX=9606 GN=AHNAK PE=1 SV=2	AHNAK	1	0.00153233	98.439	ISMPDLDLHLK(1)SPK	3	0.029955	1	1	0.000350575	108.71	ISMPDLDLHLK(1)SPK	3	-0.85788	1
	Q99536	230	K	Synaptic vesicle membrane protein VAT-1 homolog OS=Homo sapiens OX=9606 GN=VAT1 PE=1 SV=2	VAT1	1	4.05728e-06	114.62	HEALK(1)ENGVTHPIDYHTTDYVDEIKK	4	0.1024	1
	P37837	225	K	Transaldolase OS=Homo sapiens OX=9606 GN=TALDO1 PE=1 SV=2	TALDO1	1	0.0416913	80.555	IYNYYK(1)K	2	0.52383	1	1	0.0504352	72.355	IYNYYK(1)K	2	0.06037	1
	P09874	607	K	Poly [ADP-ribose] polymerase 1 OS=Homo sapiens OX=9606 GN=PARP1 PE=1 SV=4	PARP1	1	6.98346e-05	130.9	LEQMPSK(1)EDAIEHFMK	3	-0.15412	1	1	0.00122541	93.765	LEQMPSK(1)EDAIEHFMK	3	-0.49087	1
	P23381	114	K	"Tryptophan--tRNA ligase, cytoplasmic OS=Homo sapiens OX=9606 GN=WARS1 PE=1 SV=2"	WARS1	1	0.00581972	119.27	IDK(1)ELINR	2	-1.3378	1	1	7.0457e-07	211.39	IDK(1)ELINR	2	-1.7364	1
	Q8WWI1	732	K	LIM domain only protein 7 OS=Homo sapiens OX=9606 GN=LMO7 PE=1 SV=3	LMO7	0.99996	0.0428797	58.781	SQLK(1)EQDQK(1)WQDDLAKWK	2	-2.33	1
	P25398	93	K	40S ribosomal protein S12 OS=Homo sapiens OX=9606 GN=RPS12 PE=1 SV=3	RPS12	1	0.0049605	88.134	LGEWVGLCK(1)IDR	2	-0.19748	1	1	0.000262149	112.83	LGEWVGLCK(1)IDR	2	0.2509	1
	P09496	141	K	Clathrin light chain A OS=Homo sapiens OX=9606 GN=CLTA PE=1 SV=1	CLTA	1	0.000170408	139.96	AIK(1)ELEEWYAR	2	-1.5678	1
	Q8TBX8	251	K	Phosphatidylinositol 5-phosphate 4-kinase type-2 gamma OS=Homo sapiens OX=9606 GN=PIP4K2C PE=1 SV=3	PIP4K2C	1	0.000194915	137.95	NQK(1)VYIGEEEK	2	0.1415	1
	P32455	520	K	Guanylate-binding protein 1 OS=Homo sapiens OX=9606 GN=GBP1 PE=1 SV=2	GBP1								1	0.000134646	145.89	KNEQMMEQK(1)ER	2	-0.078559	2
	P02751	100	K	Fibronectin OS=Homo sapiens OX=9606 GN=FN1 PE=1 SV=5	FN1	1	3.35518e-08	164.69	GFNCESKPEAEETCFDK(1)YTGNTYR	3	-0.58149	1	1	7.22624e-08	170.37	GFNCESKPEAEETCFDK(1)YTGNTYR	3	-0.83882	1
	Q02790	287	K	Peptidyl-prolyl cis-trans isomerase FKBP4 OS=Homo sapiens OX=9606 GN=FKBP4 PE=1 SV=3	FKBP4	1	0.00106195	135.84	YK(1)QALLQYK	2	-0.23901	1	1	0.0034781	100.45	YK(1)QALLQYK	2	-0.24617	1
	P26368	292	K	Splicing factor U2AF 65 kDa subunit OS=Homo sapiens OX=9606 GN=U2AF2 PE=1 SV=4	U2AF2	1	0.00273333	98.353	AFNLVK(1)DSATGLSK	2	3.0289	1
	Q15582	60	K	Transforming growth factor-beta-induced protein ig-h3 OS=Homo sapiens OX=9606 GN=TGFBI PE=1 SV=1	TGFBI	1	0.0249116	101.69	K(1)YFTNCK	2	0.54025	1
	P52272	88	K	Heterogeneous nuclear ribonucleoprotein M OS=Homo sapiens OX=9606 GN=HNRNPM PE=1 SV=3	HNRNPM	1	0.0363926	62.582	WQSLK(1)DLVK	2	0.6109	1	1	0.012551	74.92	WQSLK(1)DLVK	2	0.90739	1
	Q8N3U4	607	K	Cohesin subunit SA-2 OS=Homo sapiens OX=9606 GN=STAG2 PE=1 SV=3	STAG2	1	0.0341182	47.288	LEK(1)HLDALLR	3	-1.2498	1
	P62913	169	K	60S ribosomal protein L11 OS=Homo sapiens OX=9606 GN=RPL11 PE=1 SV=2	RPL11	1	0.000158595	129.82	WFQQK(1)YDGIILPGK	2	0.70897	2	1	1.14455e-07	136.02	WFQQK(1)YDGIILPGK	2	0.82462	1
	P26038	352	K	Moesin OS=Homo sapiens OX=9606 GN=MSN PE=1 SV=3	MSN	1	0.00175823	114.64	LK(1)QIEEQTK	2	1.3009	1
	O43707	417	K	Alpha-actinin-4 OS=Homo sapiens OX=9606 GN=ACTN4 PE=1 SV=2	ACTN4	1	0.000278819	175.44	LDHLAEK(1)FR	3	-0.50049	4	1	1.22806e-07	215.88	LDHLAEK(1)FR	3	-0.54074	4
	Q16666	12	K	Gamma-interferon-inducible protein 16 OS=Homo sapiens OX=9606 GN=IFI16 PE=1 SV=3	IFI16	1	0.00217333	82.813	NIVLLK(1)GLEVINDYHFR	3	0.043777	1	1	0.00124794	93.765	NIVLLK(1)GLEVINDYHFR	3	-0.094235	1
	P19474	214	K	E3 ubiquitin-protein ligase TRIM21 OS=Homo sapiens OX=9606 GN=TRIM21 PE=1 SV=1	TRIM21								1	0.0509458	53.891	ILGEK(1)EAK	2	-0.91435	1
	Q12907	97	K	Vesicular integral-membrane protein VIP36 OS=Homo sapiens OX=9606 GN=LMAN2 PE=1 SV=1	LMAN2	1	0.00436795	78.985	SK(1)EGSIWNHQPCFLK	3	0.2316	1	1	0.00683391	72.898	SK(1)EGSIWNHQPCFLK	3	-0.55804	1
	Q13620	627	K	Cullin-4B OS=Homo sapiens OX=9606 GN=CUL4B PE=1 SV=4	CUL4B	1	0.000189151	128.01	SASVDAEK(1)SMLSK	2	2.4405	2
	Q12959	361	K	Disks large homolog 1 OS=Homo sapiens OX=9606 GN=DLG1 PE=1 SV=2	DLG1	1	0.0385313	60.547	IIEGGAAHK(1)DGK	2	-1.2956	1	1	0.0448515	48.785	IIEGGAAHK(1)DGK	2	-1.1897	1
	P35221	695	K	Catenin alpha-1 OS=Homo sapiens OX=9606 GN=CTNNA1 PE=1 SV=1	CTNNA1	1	8.36149e-08	182.35	IAEQVASFQEEK(1)SK	2	-0.017623	1	1	1.92818e-17	262.93	IAEQVASFQEEK(1)SK	2	0.22403	1
	Q96A49	301	K	Synapse-associated protein 1 OS=Homo sapiens OX=9606 GN=SYAP1 PE=1 SV=1	SYAP1	1	0.0205982	77.677	EMEQLVLDK(1)K	2	0.44163	1
	Q06945	213	K	Transcription factor SOX-4 OS=Homo sapiens OX=9606 GN=SOX4 PE=1 SV=1	SOX4	1	0.0572849	44.425	VAGGAGGGVSK(1)PHAK	2	-4.1984	1
	Q14980	373	K	Nuclear mitotic apparatus protein 1 OS=Homo sapiens OX=9606 GN=NUMA1 PE=1 SV=2	NUMA1	1	9.02174e-05	186.91	ELSAALQDK(1)K	2	1.0015	1
	P08133	9	K	Annexin A6 OS=Homo sapiens OX=9606 GN=ANXA6 PE=1 SV=3	ANXA6	1	0.00173954	151.17	PAQGAK(1)YR	2	0.22784	1	1	0.00103583	151.17	PAQGAK(1)YR	2	-0.058069	1
	P62937	82	K	Peptidyl-prolyl cis-trans isomerase A OS=Homo sapiens OX=9606 GN=PPIA PE=1 SV=2	PPIA	1	2.05758e-07	178.71	SIYGEK(1)FEDENFILK	3	-0.2067	5	1	6.55424e-07	151.1	SIYGEK(1)FEDENFILK	3	-0.4558	5
	P35579	1806	K	Myosin-9 OS=Homo sapiens OX=9606 GN=MYH9 PE=1 SV=4	MYH9	1	0.0017569	107.24	YK(1)ASITALEAK	2	0.28888	1	1	0.00308202	94.692	YK(1)ASITALEAK	2	-0.24432	1
	P02647	47	K	Apolipoprotein A-I OS=Homo sapiens OX=9606 GN=APOA1 PE=1 SV=1	APOA1	1	1.40952e-08	197.3	DLATVYVDVLK(1)DSGR	2	-0.825	4	1	5.30488e-18	244.95	DLATVYVDVLK(1)DSGR	2	-0.33432	1
	P42766	79	K	60S ribosomal protein L35 OS=Homo sapiens OX=9606 GN=RPL35 PE=1 SV=2	RPL35	1	0.00355243	96.034	YK(1)PLDLRPK	3	-0.41898	1	1	0.0341681	42.743	YK(1)PLDLRPK	3	0.44098	1
	P18206	80	K	Vinculin OS=Homo sapiens OX=9606 GN=VCL PE=1 SV=4	VCL	1	0.00233359	99.531	DMPPAFIK(1)VENACTK	3	0.86075	2	1	0.000674775	107.65	DMPPAFIK(1)VENACTK	2	-0.10061	1
	P35579	1249	K	Myosin-9 OS=Homo sapiens OX=9606 GN=MYH9 PE=1 SV=4	MYH9								1	1.57215e-05	160.18	K(1)VEAQLQELQVK	2	0.19239	1
	P01019	82	K	Angiotensinogen OS=Homo sapiens OX=9606 GN=AGT PE=1 SV=1	AGT	1	0.0334052	44.816	TSPVDEK(1)ALQDQLVLVAAK	3	3.3984	1	1	3.26463e-08	157.86	TSPVDEK(1)ALQDQLVLVAAK	2	1.3836	1
	P15170	311	K	Eukaryotic peptide chain release factor GTP-binding subunit ERF3A OS=Homo sapiens OX=9606 GN=GSPT1 PE=1 SV=1	GSPT1	1	0.00536406	87.149	YK(1)DMGTVVLGK	2	-0.24535	1	1	0.00217778	100.79	YK(1)DMGTVVLGK	2	-0.9727	1
	Q15746	1724	K	"Myosin light chain kinase, smooth muscle OS=Homo sapiens OX=9606 GN=MYLK PE=1 SV=4"	MYLK								1	0.00251361	125.58	DTK(1)NMEAK	2	-0.4412	1
	P06733	335	K	Alpha-enolase OS=Homo sapiens OX=9606 GN=ENO1 PE=1 SV=2	ENO1	1	5.03727e-06	158.79	AVNEK(1)SCNCLLLK	2	-0.54811	3	1	2.07642e-08	179.57	AVNEK(1)SCNCLLLK	2	1.1815	4
	P08133	478	K	Annexin A6 OS=Homo sapiens OX=9606 GN=ANXA6 PE=1 SV=3	ANXA6	1	3.09632e-05	152.54	AINEAYK(1)EDYHK	2	-1.2586	2	1	7.09442e-05	138.25	AINEAYK(1)EDYHK	2	-1.0311	4
	P62714	34	K	Serine/threonine-protein phosphatase 2A catalytic subunit beta isoform OS=Homo sapiens OX=9606 GN=PPP2CB PE=1 SV=1	PPP2CB	1	0.0167351	97.602	TLCEK(1)AK	2	1.5776	1	1	0.00970121	105.12	TLCEK(1)AK	2	-1.2634	1
	P07384	84	K	Calpain-1 catalytic subunit OS=Homo sapiens OX=9606 GN=CAPN1 PE=1 SV=1	CAPN1	1	0.0373088	73.039	TYGIK(1)WK	2	0.24725	1	1	0.0328387	70.268	TYGIK(1)WK	2	0.23742	1
	P00915	40	K	Carbonic anhydrase 1 OS=Homo sapiens OX=9606 GN=CA1 PE=1 SV=2	CA1	0.999998	1.32159e-05	115.77	TSETK(1)HDTSLKPISVSYNPATAK	3	-0.65891	2	0.999961	0.00123239	86.825	TSETK(1)HDTSLKPISVSYNPATAK	3	-0.97573	3
	Q13561	140	K	Dynactin subunit 2 OS=Homo sapiens OX=9606 GN=DCTN2 PE=1 SV=4	DCTN2	1	7.0561e-08	187.33	LTPVLLAK(1)QLAALK	3	0.10123	2	1	4.76524e-07	171.5	LTPVLLAK(1)QLAALK	2	-0.20305	1
	P35237	314	K	Serpin B6 OS=Homo sapiens OX=9606 GN=SERPINB6 PE=1 SV=3	SERPINB6	1	0.0158828	64.2	ADFSGMSQTDLSLSK(1)VVHK	3	0.058926	1	1	0.0314441	43.955	ADFSGMSQTDLSLSK(1)VVHK	3	0.092774	1
	P23246	332	K	"Splicing factor, proline- and glutamine-rich OS=Homo sapiens OX=9606 GN=SFPQ PE=1 SV=2"	SFPQ								1	0.00732709	97.602	GK(1)GFGFIK	2	-0.095677	1
	P39019	43	K	40S ribosomal protein S19 OS=Homo sapiens OX=9606 GN=RPS19 PE=1 SV=2	RPS19	1	1.87416e-11	220.31	HK(1)ELAPYDENWFYTR	2	-2.094	2	1	2.88691e-13	216.84	HK(1)ELAPYDENWFYTR	3	0.213	2
	Q15063	121	K	Periostin OS=Homo sapiens OX=9606 GN=POSTN PE=1 SV=2	POSTN								1	0.00407924	109.86	YSDASK(1)LREEIEGK	3	-2.9861	2
	P11142	601	K	Heat shock cognate 71 kDa protein OS=Homo sapiens OX=9606 GN=HSPA8 PE=1 SV=1	HSPA8	1	0.00317722	98.353	ELEK(1)VCNPIITK	2	-1.0961	1	1	0.000366019	111.86	ELEK(1)VCNPIITK	2	-1.484	1
	O60506	310	K	Heterogeneous nuclear ribonucleoprotein Q OS=Homo sapiens OX=9606 GN=SYNCRIP PE=1 SV=2	SYNCRIP	1	0.0218858	86.086	LMSGK(1)VK	2	-0.31666	1	1	0.0274432	74.439	LMSGK(1)VK	2	0.045856	1
	P62701	53	K	"40S ribosomal protein S4, X isoform OS=Homo sapiens OX=9606 GN=RPS4X PE=1 SV=2"	RPS4X	1	0.000839028	112.36	LK(1)YALTGDEVK	2	-0.14115	1
	P52907	118	K	F-actin-capping protein subunit alpha-1 OS=Homo sapiens OX=9606 GN=CAPZA1 PE=1 SV=3	CAPZA1	1	4.16116e-10	185.57	EASDPQPEEADGGLK(1)SWR	2	0.49195	1	1	9.16113e-11	186.16	EASDPQPEEADGGLK(1)SWR	2	-0.36117	1
	P11047	802	K	Laminin subunit gamma-1 OS=Homo sapiens OX=9606 GN=LAMC1 PE=1 SV=3	LAMC1	1	2.02259e-08	199.7	EVVCTNCPTGTTGK(1)R	2	-0.68034	1
	P25705	132	K	"ATP synthase subunit alpha, mitochondrial OS=Homo sapiens OX=9606 GN=ATP5F1A PE=1 SV=1"	ATP5F1A	1	0.0303562	94.407	EGDIVK(1)R	2	0.29737	2	1	0.0220208	97.068	EGDIVK(1)R	2	-0.87749	1
	Q6NZI2	260	K	Caveolae-associated protein 1 OS=Homo sapiens OX=9606 GN=CAVIN1 PE=1 SV=1	CAVIN1	1	0.0206059	88.948	TK(1)ENLEK	2	-1.8088	1
	Q14204	3274	K	Cytoplasmic dynein 1 heavy chain 1 OS=Homo sapiens OX=9606 GN=DYNC1H1 PE=1 SV=5	DYNC1H1	1	0.000222402	124.42	QQEVIADK(1)QMSVK	2	-0.38058	1	1	3.28334e-06	150.21	QQEVIADK(1)QMSVK	2	-1.655	1
	P30101	422	K	Protein disulfide-isomerase A3 OS=Homo sapiens OX=9606 GN=PDIA3 PE=1 SV=4	PDIA3	1	0.00914715	98.997	ELGEK(1)LSK	2	0.1723	1	1	0.00509133	106.04	ELGEK(1)LSK	2	0.56971	2
	Q00341	221	K	Vigilin OS=Homo sapiens OX=9606 GN=HDLBP PE=1 SV=2	HDLBP	1	0.0203233	66.004	HEVLLISAEQDK(1)R	3	0.60972	1	1	0.00137696	96.059	HEVLLISAEQDK(1)R	3	0.022568	1
	P11142	583	K	Heat shock cognate 71 kDa protein OS=Homo sapiens OX=9606 GN=HSPA8 PE=1 SV=1	HSPA8	0.989874	0.00551153	76.237	CNEIINWLDK(0.99)NQTAEK(0.01)EEFEHQQK	4	0.23278	1
	Q9HD15	158	K	Steroid receptor RNA activator 1 OS=Homo sapiens OX=9606 GN=SRA1 PE=1 SV=1	SRA1								1	0.0239844	81.297	LSIPVK(1)K	2	-0.17844	1
	Q9UI08	287	K	Ena/VASP-like protein OS=Homo sapiens OX=9606 GN=EVL PE=1 SV=2	EVL	0.997135	0.0549596	94.692	K(1)AASQSDK(0.997)PAEK(0.003)K	2	0.14896	1	0.966773	0.0125247	86.882	K(1)AASQSDK(0.967)PAEK(0.033)K	2	0.14634	2
	P11234	129	K	Ras-related protein Ral-B OS=Homo sapiens OX=9606 GN=RALB PE=1 SV=1	RALB	0.999947	0.0125371	71.174	AEEDKIPLLVVGNK(1)SDLEER	3	0.38399	1	1	0.00113667	96.131	AEEDKIPLLVVGNK(1)SDLEER	3	0.076125	1
	P04196	106	K	Histidine-rich glycoprotein OS=Homo sapiens OX=9606 GN=HRG PE=1 SV=1	HRG								1	0.00176194	88.992	RPSEIVIGQCK(1)VIATR	3	-1.4152	1
	Q5JSH3	85	K	WD repeat-containing protein 44 OS=Homo sapiens OX=9606 GN=WDR44 PE=1 SV=1	WDR44								1	0.000662215	108.35	VLQLEDDSLDSK(1)GK	2	-2.6321	1
	P35580	33	K	Myosin-10 OS=Homo sapiens OX=9606 GN=MYH10 PE=1 SV=3	MYH10	1	2.5462e-06	149.38	AVIYNPATQADWTAK(1)K	2	-0.033276	1	1	0.000144233	127.17	AVIYNPATQADWTAK(1)K	3	-0.088308	2
	P22680	93	K	Cytochrome P450 7A1 OS=Homo sapiens OX=9606 GN=CYP7A1 PE=1 SV=2	CYP7A1	1	0.0586371	48.283	VLCHGK(1)YFDWK	2	1.5129	1
	P21333	1450	K	Filamin-A OS=Homo sapiens OX=9606 GN=FLNA PE=1 SV=4	FLNA	1	1.03256e-07	191.53	VPVHDVTDASK(1)VK	3	2.6186	3	1	1.03452e-06	169.58	VPVHDVTDASK(1)VK	2	0.71954	4
	P42704	763	K	"Leucine-rich PPR motif-containing protein, mitochondrial OS=Homo sapiens OX=9606 GN=LRPPRC PE=1 SV=3"	LRPPRC	1	2.74503e-05	155.97	HGK(1)LQDAINILK	3	-0.60896	3	1	7.07163e-07	164.04	HGK(1)LQDAINILK	2	-0.88892	3
	Q9H4M9	299	K	EH domain-containing protein 1 OS=Homo sapiens OX=9606 GN=EHD1 PE=1 SV=2	EHD1								1	0.00828121	125.08	LNDLIK(1)R	2	0.55186	3
	P35579	835	K	Myosin-9 OS=Homo sapiens OX=9606 GN=MYH9 PE=1 SV=4	MYH9	1	0.0037399	103.56	VK(1)PLLQVSR	2	0.2334	1
	O75083	569	K	WD repeat-containing protein 1 OS=Homo sapiens OX=9606 GN=WDR1 PE=1 SV=4	WDR1	1	0.00992113	96.253	VK(1)IQDAHR	3	1.194	2	1	0.00492338	92.439	VK(1)IQDAHR	3	0.57315	2
	Q15582	596	K	Transforming growth factor-beta-induced protein ig-h3 OS=Homo sapiens OX=9606 GN=TGFBI PE=1 SV=1	TGFBI	1	0.00352823	96.342	SLQGDK(1)LEVSLK	2	-0.25978	1	1	0.00300186	93.096	SLQGDK(1)LEVSLK	2	-0.044755	1
	P52907	268	K	F-actin-capping protein subunit alpha-1 OS=Homo sapiens OX=9606 GN=CAPZA1 PE=1 SV=3	CAPZA1	1	0.00650389	130.22	TK(1)IDWNK	2	1.0783	1	1	0.00453545	105.14	TK(1)IDWNK	2	0.41875	1
	P46783	53	K	40S ribosomal protein S10 OS=Homo sapiens OX=9606 GN=RPS10 PE=1 SV=1	RPS10	1	0.0155908	82.452	AMQSLK(1)SR	2	0.18462	2	1	0.00952743	89.296	AMQSLK(1)SR	2	0.24386	2
	P53990	29	K	IST1 homolog OS=Homo sapiens OX=9606 GN=IST1 PE=1 SV=1	IST1	1	0.0149308	104.37	K(1)TELAQK	2	0.34917	1	1	0.0375139	78.324	K(1)TELAQK	2	-0.41271	1
	P02679	177	K	Fibrinogen gamma chain OS=Homo sapiens OX=9606 GN=FGG PE=1 SV=3	FGG	1	0.000128519	105.6	DTVQIHDITGK(1)DCQDIANK	3	0.43731	3	1	6.40778e-17	238.07	DTVQIHDITGK(1)DCQDIANK	2	0.49641	5
	Q6NUK1	71	K	Calcium-binding mitochondrial carrier protein SCaMC-1 OS=Homo sapiens OX=9606 GN=SLC25A24 PE=1 SV=2	SLC25A24	1	0.000359011	117.02	IFTTGDVNK(1)DGK	2	0.72539	2	1	9.21911e-06	160.53	IFTTGDVNK(1)DGK	2	0.69733	1
	P35579	1387	K	Myosin-9 OS=Homo sapiens OX=9606 GN=MYH9 PE=1 SV=4	MYH9	1	1.6784e-10	210.31	MEDSVGCLETAEEVK(1)R	2	-0.33885	4	1	8.87489e-11	202.44	MEDSVGCLETAEEVK(1)R	3	-0.52828	4
	Q15063	646	K	Periostin OS=Homo sapiens OX=9606 GN=POSTN PE=1 SV=2	POSTN								1	0.00056898	99.409	LLYPADTPVGNDQLLEILNK(1)LIK	3	-1.3016	1
	P38919	198	K	Eukaryotic initiation factor 4A-III OS=Homo sapiens OX=9606 GN=EIF4A3 PE=1 SV=4	EIF4A3	1	3.61533e-05	166.34	GFK(1)EQIYDVYR	2	0.34092	1	1	0.000225314	129.85	GFK(1)EQIYDVYR	2	1.0351	1
	P55008	51	K	Allograft inflammatory factor 1 OS=Homo sapiens OX=9606 GN=AIF1 PE=1 SV=1	AIF1	1	0.0281116	74.127	LEGFK(1)EK	2	-0.051824	2	1	0.0483385	58.286	LEGFK(1)EK	2	-0.74466	1
	O94832	478	K	Unconventional myosin-Id OS=Homo sapiens OX=9606 GN=MYO1D PE=1 SV=2	MYO1D	1	9.93995e-05	123.72	VTDEMFLEALNSK(1)LGK	3	-0.26858	1
	P04899	249	K	Guanine nucleotide-binding protein G(i) subunit alpha-2 OS=Homo sapiens OX=9606 GN=GNAI2 PE=1 SV=3	GNAI2	1	0.000345511	111.88	MHESMK(1)LFDSICNNK	3	-1.1338	1
	Q04637	1244	K	Eukaryotic translation initiation factor 4 gamma 1 OS=Homo sapiens OX=9606 GN=EIF4G1 PE=1 SV=4	EIF4G1	1	0.000612843	123.86	AALSEEELEK(1)K	2	-0.19348	1
	P60981	19	K	Destrin OS=Homo sapiens OX=9606 GN=DSTN PE=1 SV=3	DSTN	1	0.0348036	67.981	IFYDMK(1)VR	2	0.46932	1
	P55809	446	K	"Succinyl-CoA:3-ketoacid coenzyme A transferase 1, mitochondrial OS=Homo sapiens OX=9606 GN=OXCT1 PE=1 SV=1"	OXCT1	1	0.00534121	77.204	VVVTMEHSAK(1)GNAHK	3	0.84954	2
	P32455	485	K	Guanylate-binding protein 1 OS=Homo sapiens OX=9606 GN=GBP1 PE=1 SV=2	GBP1								1	2.81573e-23	266.97	ESMTDAILQTDQTLTEK(1)EK	2	0.78831	2
	P18206	666	K	Vinculin OS=Homo sapiens OX=9606 GN=VCL PE=1 SV=4	VCL	1	5.32442e-08	193.94	STVEGIQASVK(1)TAR	2	0.42359	1	1	7.71014e-05	117.09	STVEGIQASVK(1)TAR	2	-0.77742	1
	P26038	165	K	Moesin OS=Homo sapiens OX=9606 GN=MSN PE=1 SV=3	MSN	1	0.000978109	138.4	LNK(1)DQWEER	2	1.1317	1	1	0.000491897	143.73	LNK(1)DQWEER	2	0.51368	1
	P36543	150	K	V-type proton ATPase subunit E 1 OS=Homo sapiens OX=9606 GN=ATP6V1E1 PE=1 SV=1	ATP6V1E1	1	0.0358642	62.582	AAVQK(1)AIPMYK	2	-1.8144	1
	P02748	435	K	Complement component C9 OS=Homo sapiens OX=9606 GN=C9 PE=1 SV=2	C9								1	0.0257359	91.9	K(1)YAFELK	2	0.047956	1
	P11310	395	K	"Medium-chain specific acyl-CoA dehydrogenase, mitochondrial OS=Homo sapiens OX=9606 GN=ACADM PE=1 SV=1"	ACADM	1	0.000514747	109.07	DAK(1)IYQIYEGTSQIQR	3	-0.57422	1
	P46939	2057	K	Utrophin OS=Homo sapiens OX=9606 GN=UTRN PE=1 SV=2	UTRN								1	0.0182011	69.998	EK(1)LAGLNQR	2	0.0070638	1
	O94826	319	K	Mitochondrial import receptor subunit TOM70 OS=Homo sapiens OX=9606 GN=TOMM70 PE=1 SV=1	TOMM70	1	0.00138626	107.18	IISECSK(1)EIDAEGK	2	0.31891	1	1	0.000107958	123.67	IISECSK(1)EIDAEGK	2	1.1047	1
	P06733	358	K	Alpha-enolase OS=Homo sapiens OX=9606 GN=ENO1 PE=1 SV=2	ENO1	1	1.06719e-10	177.14	VNQIGSVTESLQACK(1)LAQANGWGVMVSHR	3	-0.064883	1	1	1.77206e-08	159.56	VNQIGSVTESLQACK(1)LAQANGWGVMVSHR	3	0.0042828	1
	Q01082	1017	K	"Spectrin beta chain, non-erythrocytic 1 OS=Homo sapiens OX=9606 GN=SPTBN1 PE=1 SV=2"	SPTBN1	1	0.000224071	155.84	LSDLQK(1)EAEK	2	-0.4918	1
	P61247	152	K	40S ribosomal protein S3a OS=Homo sapiens OX=9606 GN=RPS3A PE=1 SV=2	RPS3A	1	0.000204931	129.88	K(1)TSYAQHQQVR	3	-0.056711	1	1	0.00575442	76.332	K(1)TSYAQHQQVR	3	-0.10258	1
	P30101	231	K	Protein disulfide-isomerase A3 OS=Homo sapiens OX=9606 GN=PDIA3 PE=1 SV=4	PDIA3	1	0.0191555	97.071	MTSGK(1)IK	2	-0.35893	2	1	0.017542	86.866	MTSGK(1)IK	2	-0.78333	1
	P02545	97	K	Prelamin-A/C OS=Homo sapiens OX=9606 GN=LMNA PE=1 SV=1	LMNA	1	0.000332027	140.5	TLDSVAK(1)ER	2	0.05589	4	1	0.00132622	114.89	TLDSVAK(1)ER	2	0.21579	6
	P60842	381	K	Eukaryotic initiation factor 4A-I OS=Homo sapiens OX=9606 GN=EIF4A1 PE=1 SV=1	EIF4A1	1	0.00713182	90.685	GVAINMVTEEDK(1)R	2	-1.5289	1
	Q9HB71	207	K	Calcyclin-binding protein OS=Homo sapiens OX=9606 GN=CACYBP PE=1 SV=2	CACYBP	1	0.000612368	123.88	IYEDGDDDMK(1)R	2	0.57109	1	1	0.00153344	109.29	IYEDGDDDMK(1)R	2	-0.35771	1
	O43707	217	K	Alpha-actinin-4 OS=Homo sapiens OX=9606 GN=ACTN4 PE=1 SV=2	ACTN4	1	3.84221e-18	261.35	K(1)DDPVTNLNNAFEVAEK	2	-0.35075	1	1	9.54772e-15	230.97	K(1)DDPVTNLNNAFEVAEK	2	-1.1023	1
	P36873	260	K	Serine/threonine-protein phosphatase PP1-gamma catalytic subunit OS=Homo sapiens OX=9606 GN=PPP1CC PE=1 SV=1	PPP1CC								1	0.00142072	91.441	AHQVVEDGYEFFAK(1)R	3	3.1797	1
	Q13813	824	K	"Spectrin alpha chain, non-erythrocytic 1 OS=Homo sapiens OX=9606 GN=SPTAN1 PE=1 SV=3"	SPTAN1	1	0.00050612	129.1	DLIGVQNLLK(1)K	2	0.60662	1
	P17612	310	K	cAMP-dependent protein kinase catalytic subunit alpha OS=Homo sapiens OX=9606 GN=PRKACA PE=1 SV=2	PRKACA	1	0.0426993	69.598	K(1)VEAPFIPK	2	-0.93917	1
	P13796	285	K	Plastin-2 OS=Homo sapiens OX=9606 GN=LCP1 PE=1 SV=6	LCP1	1	1.713e-07	153.82	WANYHLENAGCNK(1)IGNFSTDIK	3	-1.3646	1	1	2.03427e-05	135.98	WANYHLENAGCNK(1)IGNFSTDIK	3	-0.61283	1
	O14964	146	K	Hepatocyte growth factor-regulated tyrosine kinase substrate OS=Homo sapiens OX=9606 GN=HGS PE=1 SV=1	HGS	1	0.010056	71.309	VEGHVFPEFK(1)ESDAMFAAER	3	0.85688	1
	Q14314	294	K	Fibroleukin OS=Homo sapiens OX=9606 GN=FGL2 PE=1 SV=1	FGL2	1	0.0101249	95.531	IHLLTK(1)SK	2	-1.1337	1
	Q16181	395	K	Septin-7 OS=Homo sapiens OX=9606 GN=SEPTIN7 PE=1 SV=2	SEPTIN7	1	5.80428e-12	249.2	NLEAQHK(1)ELEEK	2	0.73765	1
	P09874	233	K	Poly [ADP-ribose] polymerase 1 OS=Homo sapiens OX=9606 GN=PARP1 PE=1 SV=4	PARP1	1	0.00418438	149.82	DKDSK(1)LEK	2	0.28393	1
	P04114	4185	K	Apolipoprotein B-100 OS=Homo sapiens OX=9606 GN=APOB PE=1 SV=2	APOB								1	0.0182535	76.17	VTQEFHMK(1)VK	2	-0.55104	1
	Q14980	616	K	Nuclear mitotic apparatus protein 1 OS=Homo sapiens OX=9606 GN=NUMA1 PE=1 SV=2	NUMA1	1	0.000959991	99.891	AAK(1)LEILQQQLQVANEAR	3	0.23175	1	1	0.0147016	63.302	AAK(1)LEILQQQLQVANEAR	3	1.0363	1
	P04003	72	K	C4b-binding protein alpha chain OS=Homo sapiens OX=9606 GN=C4BPA PE=1 SV=2	C4BPA	1	0.0125785	86.833	FK(1)TGTTLK	2	0.40661	1	1	0.0109958	83.753	FK(1)TGTTLK	2	0.80406	1
	Q9NZN4	324	K	EH domain-containing protein 2 OS=Homo sapiens OX=9606 GN=EHD2 PE=1 SV=2	EHD2	1	0.0374922	61.56	EMPSVFGK(1)ENK	2	-1.3669	1	1	0.0060518	79.148	EMPSVFGK(1)ENK	2	-1.0127	1
	P30101	75	K	Protein disulfide-isomerase A3 OS=Homo sapiens OX=9606 GN=PDIA3 PE=1 SV=4	PDIA3	1	0.00274302	109.01	LK(1)GIVPLAK	2	-0.013932	1	1	0.00380947	98.523	LK(1)GIVPLAK	2	-0.29693	1
	P80162	105	K	C-X-C motif chemokine 6 OS=Homo sapiens OX=9606 GN=CXCL6 PE=1 SV=4	CXCL6	0.968575	0.053315	54.982	VIQK(0.969)ILDSGNK(0.031)K	2	-4.4996	1
	P46781	116	K	40S ribosomal protein S9 OS=Homo sapiens OX=9606 GN=RPS9 PE=1 SV=3	RPS9	1	0.0303756	63.283	LQTQVFK(1)LGLAK	2	0.49076	1
	O00148	155	K	ATP-dependent RNA helicase DDX39A OS=Homo sapiens OX=9606 GN=DDX39A PE=1 SV=2	DDX39A	1	0.0139923	119.41	K(1)DEEVLK	2	-0.10347	1
	Q01518	422	K	Adenylyl cyclase-associated protein 1 OS=Homo sapiens OX=9606 GN=CAP1 PE=1 SV=5	CAP1	1	0.000637276	98.816	TDGCHAYLSK(1)NSLDCEIVSAK	3	-1.9596	1
	P31949	3	K	Protein S100-A11 OS=Homo sapiens OX=9606 GN=S100A11 PE=1 SV=2	S100A11	1	0.03686	119.68	AK(1)ISSPTETER	2	-0.58217	1
	P11142	451	K	Heat shock cognate 71 kDa protein OS=Homo sapiens OX=9606 GN=HSPA8 PE=1 SV=1	HSPA8	1	0.00242064	103.55	AMTK(1)DNNLLGK	2	-0.19629	4	1	0.000383621	116.37	AMTK(1)DNNLLGK	2	-1.2939	3
	P30040	182	K	Endoplasmic reticulum resident protein 29 OS=Homo sapiens OX=9606 GN=ERP29 PE=1 SV=4	ERP29	1	0.0292538	64.121	QALLK(1)QGQDNLSSVK	2	-0.060797	1
	P17655	568	K	Calpain-2 catalytic subunit OS=Homo sapiens OX=9606 GN=CAPN2 PE=1 SV=6	CAPN2								1	2.21002e-06	146.16	QDIK(1)SDGFSIETCK	2	2.5446	1
	Q01082	394	K	"Spectrin beta chain, non-erythrocytic 1 OS=Homo sapiens OX=9606 GN=SPTBN1 PE=1 SV=2"	SPTBN1	1	0.000391449	121.83	LISDINK(1)AWER	2	-0.84108	1
	Q15257	63	K	Serine/threonine-protein phosphatase 2A activator OS=Homo sapiens OX=9606 GN=PTPA PE=1 SV=3	PTPA	1	0.00508368	158.12	K(1)LTFEYR	2	-0.10366	1	1	0.0171038	103.91	K(1)LTFEYR	2	-0.18443	1
	P21333	2024	K	Filamin-A OS=Homo sapiens OX=9606 GN=FLNA PE=1 SV=4	FLNA	1	2.15852e-11	252.29	ETGEHLVHVK(1)K	3	0.29376	2	1	0.0114255	69.01	ETGEHLVHVK(1)K	3	0.44216	1
	P63241	67	K	Eukaryotic translation initiation factor 5A-1 OS=Homo sapiens OX=9606 GN=EIF5A PE=1 SV=2	EIF5A	1	0.000120348	129.84	VHLVGIDIFTGK(1)K	3	-0.13497	4	1	2.51801e-08	188.28	VHLVGIDIFTGK(1)K	2	0.51391	2
	P07814	599	K	Bifunctional glutamate/proline--tRNA ligase OS=Homo sapiens OX=9606 GN=EPRS1 PE=1 SV=5	EPRS1	1	0.0551055	51.066	LNLENK(1)DYK	2	0.57108	1
	Q13087	345	K	Protein disulfide-isomerase A2 OS=Homo sapiens OX=9606 GN=PDIA2 PE=1 SV=2	PDIA2	1	0.00292436	114.89	LVNLETTK(1)K	2	0.067906	1	1	0.00257352	111.74	LVNLETTK(1)K	2	0.10538	1
	P12814	264	K	Alpha-actinin-1 OS=Homo sapiens OX=9606 GN=ACTN1 PE=1 SV=2	ACTN1	1	0.0117528	69.361	ICK(1)VLAVNQENEQLMEDYEK	3	-1.0056	1	1	0.0278572	48.053	ICK(1)VLAVNQENEQLMEDYEK	3	-0.32957	1
	P13667	245	K	Protein disulfide-isomerase A4 OS=Homo sapiens OX=9606 GN=PDIA4 PE=1 SV=2	PDIA4	1	2.72741e-06	185.29	VDATAETDLAK(1)R	2	-0.83257	1	1	2.75974e-05	146.11	VDATAETDLAK(1)R	2	-0.8128	1
	P61158	254	K	Actin-related protein 3 OS=Homo sapiens OX=9606 GN=ACTR3 PE=1 SV=3	ACTR3	1	2.1162e-05	146.16	WIK(1)QYTGINAISK	2	1.0759	1	1	0.000161502	115.57	WIK(1)QYTGINAISK	2	0.84895	1
	P01903	100	K	"HLA class II histocompatibility antigen, DR alpha chain OS=Homo sapiens OX=9606 GN=HLA-DRA PE=1 SV=1"	HLA-DRA								1	0.00177463	124.08	ANLEIMTK(1)R	2	-2.2069	1
	P36955	306	K	Pigment epithelium-derived factor OS=Homo sapiens OX=9606 GN=SERPINF1 PE=1 SV=4	SERPINF1								1	0.00366877	85.813	ELK(1)TVQAVLTVPK	2	0.13576	1
	P04114	2402	K	Apolipoprotein B-100 OS=Homo sapiens OX=9606 GN=APOB PE=1 SV=2	APOB								1	0.00581036	92.062	LVGFIDDAVK(1)K	2	-0.2427	1
	Q92878	745	K	DNA repair protein RAD50 OS=Homo sapiens OX=9606 GN=RAD50 PE=1 SV=1	RAD50								1	0.0195822	73.26	EK(1)EIPELR	2	0.25675	1
	P30101	288	K	Protein disulfide-isomerase A3 OS=Homo sapiens OX=9606 GN=PDIA3 PE=1 SV=4	PDIA3	1	0.0144949	101.33	VMMVAK(1)K	2	1.932	4	1	0.00970949	82.263	VMMVAK(1)K	2	1.0277	7
	P13489	287	K	Ribonuclease inhibitor OS=Homo sapiens OX=9606 GN=RNH1 PE=1 SV=2	RNH1	1	2.93784e-10	184.76	ESLK(1)ELSLAGNELGDEGAR	2	-2.6453	2	1	0.00133293	91.589	ESLK(1)ELSLAGNELGDEGAR	3	-2.3655	1
	P07900	446	K	Heat shock protein HSP 90-alpha OS=Homo sapiens OX=9606 GN=HSP90AA1 PE=1 SV=5	HSP90AA1								1	1.41946e-08	189.57	NIK(1)LGIHEDSQNR	2	-0.12902	1
	P35579	1324	K	Myosin-9 OS=Homo sapiens OX=9606 GN=MYH9 PE=1 SV=4	MYH9	1	0.00600933	110.12	QK(1)LSLSTK	2	0.35032	1	1	0.045424	51.059	QK(1)LSLSTK	2	0.11	1
	Q9GZY8	315	K	Mitochondrial fission factor OS=Homo sapiens OX=9606 GN=MFF PE=1 SV=1	MFF	1	0.0592958	45.368	LQLLEEENK(1)ER	2	2.5085	1
	P35579	1862	K	Myosin-9 OS=Homo sapiens OX=9606 GN=MYH9 PE=1 SV=4	MYH9	1	1.12809e-08	239.54	RNAEQYK(1)DQADK	2	-1.9421	5	1	4.92823e-10	230.73	NAEQYK(1)DQADK	2	-0.47017	5
	P28827	252	K	Receptor-type tyrosine-protein phosphatase mu OS=Homo sapiens OX=9606 GN=PTPRM PE=1 SV=2	PTPRM								1	0.0421771	42.718	FIASFNVVNTTK(1)R	2	-3.4946	1
	P32119	119	K	Peroxiredoxin-2 OS=Homo sapiens OX=9606 GN=PRDX2 PE=1 SV=5	PRDX2	1	1.27806e-13	227.48	LSEDYGVLK(1)TDEGIAYR	2	-1.6927	5	1	5.75448e-11	199.27	LSEDYGVLK(1)TDEGIAYR	2	-2.4335	4
	P24844	51	K	Myosin regulatory light polypeptide 9 OS=Homo sapiens OX=9606 GN=MYL9 PE=1 SV=4	MYL9	1	6.54243e-14	224.06	DGFIDK(1)EDLHDMLASLGK	3	-0.35969	5
	P27635	30	K	60S ribosomal protein L10 OS=Homo sapiens OX=9606 GN=RPL10 PE=1 SV=4	RPL10	1	0.0093104	98.418	GVPDAK(1)IR	2	0.2788	2	1	0.0165625	75.854	GVPDAK(1)IR	2	0.3886	2
	O94905	294	K	Erlin-2 OS=Homo sapiens OX=9606 GN=ERLIN2 PE=1 SV=1	ERLIN2	1	0.0372331	58.955	AIASNSK(1)IYFGK	2	0.48274	1	1	0.0219312	63.426	AIASNSK(1)IYFGK	2	0.81419	1
	Q13418	139	K	Integrin-linked protein kinase OS=Homo sapiens OX=9606 GN=ILK PE=1 SV=2	ILK	1	0.0142458	76.465	YGEMPVDK(1)AK	2	0.26906	1
	O14879	216	K	Interferon-induced protein with tetratricopeptide repeats 3 OS=Homo sapiens OX=9606 GN=IFIT3 PE=1 SV=1	IFIT3								1	0.00308826	102.72	VLLGLK(1)LQK	2	-0.11977	1
	P09382	128	K	Galectin-1 OS=Homo sapiens OX=9606 GN=LGALS1 PE=1 SV=2	LGALS1	1	9.1201e-05	119.68	LNLEAINYMAADGDFK(1)IK	3	-0.5987	2
	P07237	352	K	Protein disulfide-isomerase OS=Homo sapiens OX=9606 GN=P4HB PE=1 SV=3	P4HB	1	1.95962e-07	176.89	IK(1)PHLMSQELPEDWDK	2	-0.011466	4	1	0.000863639	99.747	IK(1)PHLMSQELPEDWDK	3	-0.071476	2
	Q9NRR4	226	K	Ribonuclease 3 OS=Homo sapiens OX=9606 GN=DROSHA PE=1 SV=2	DROSHA	1	0.0575433	53.554	LK(1)HYDDHR	2	-0.54021	1	1	0.0522708	45.718	LK(1)HYDDHR	2	-1.1453	1
	P49257	284	K	Protein ERGIC-53 OS=Homo sapiens OX=9606 GN=LMAN1 PE=1 SV=2	LMAN1	0.999993	0.00266881	91.076	EPPTPDKEISEK(1)EK	3	0.90614	1	0.999182	0.0177754	61.732	EPPTPDK(0.001)EISEK(0.999)EK	3	0.11644	1
	Q9Y6K9	285	K	NF-kappa-B essential modulator OS=Homo sapiens OX=9606 GN=IKBKG PE=1 SV=2	IKBKG	1	0.00106364	135.79	LK(1)EEAEQHK	2	0.014885	1	1	0.00141005	106.2	LK(1)EEAEQHK	3	-1.5912	1
	O15143	138	K	Actin-related protein 2/3 complex subunit 1B OS=Homo sapiens OX=9606 GN=ARPC1B PE=1 SV=3	ARPC1B	0.929596	0.0412231	91.584	HIK(0.93)K(0.07)PIR	2	2.8728	1
	Q8NFU7	2077	K	Methylcytosine dioxygenase TET1 OS=Homo sapiens OX=9606 GN=TET1 PE=1 SV=2	TET1								1	0.000998813	107.57	NK(1)K(1)MK(1)ASEQK	2	-3.6551	1
	Q6NZI2	312	K	Caveolae-associated protein 1 OS=Homo sapiens OX=9606 GN=CAVIN1 PE=1 SV=1	CAVIN1								1	0.0119667	79.451	SK(1)TAVYK	2	-2.9726	1
	P16104	128	K	Histone H2AX OS=Homo sapiens OX=9606 GN=H2AX PE=1 SV=2	H2AX								1	0.000142546	116.55	TSATVGPK(1)APSGGK	2	1.5405	1
	P54727	24	K	UV excision repair protein RAD23 homolog B OS=Homo sapiens OX=9606 GN=RAD23B PE=1 SV=1	RAD23B	1	0.000465593	113.44	IDIDPEETVK(1)ALK	2	-0.51518	1	1	1.40847e-05	143.5	IDIDPEETVK(1)ALK	2	-0.4529	1
	P39023	362	K	60S ribosomal protein L3 OS=Homo sapiens OX=9606 GN=RPL3 PE=1 SV=2	RPL3	1	0.0295049	71.342	ALEK(1)IDLK	2	1.3983	1	1	0.0151618	77.058	ALEK(1)IDLK	2	1.0446	1
	Q15477	369	K	Helicase SKI2W OS=Homo sapiens OX=9606 GN=SKIV2L PE=1 SV=3	SKIV2L	1	0.0141402	81.297	ALSNQK(1)FR	2	1.0125	1
	Q9P2E9	833	K	Ribosome-binding protein 1 OS=Homo sapiens OX=9606 GN=RRBP1 PE=1 SV=5	RRBP1	1	0.0511827	57.59	QELSK(1)VSK	2	-0.60154	1
	P62081	169	K	40S ribosomal protein S7 OS=Homo sapiens OX=9606 GN=RPS7 PE=1 SV=1	RPS7	1	2.08786e-24	284.38	AQQNNVEHK(1)VETFSGVYK	2	-1.1073	1	1	1.00721e-20	251.91	AQQNNVEHK(1)VETFSGVYK	3	2.56	2
	Q13501	13	K	Sequestosome-1 OS=Homo sapiens OX=9606 GN=SQSTM1 PE=1 SV=1	SQSTM1	1	0.00242064	103.55	AYLLGK(1)EDAAR	2	-0.8525	1
	O00264	132	K	Membrane-associated progesterone receptor component 1 OS=Homo sapiens OX=9606 GN=PGRMC1 PE=1 SV=3	PGRMC1	1	0.000153941	131.82	GLATFCLDK(1)EALK	2	-0.51039	1
	P46459	168	K	Vesicle-fusing ATPase OS=Homo sapiens OX=9606 GN=NSF PE=1 SV=3	NSF								1	0.0572699	60.682	GEPATGK(1)R	2	1.2929	1
	Q9P253	412	K	Vacuolar protein sorting-associated protein 18 homolog OS=Homo sapiens OX=9606 GN=VPS18 PE=1 SV=2	VPS18								1	0.0179057	70.256	FDLAK(1)EYCR	2	-1.0919	1
	Q9UGI8	286	K	Testin OS=Homo sapiens OX=9606 GN=TES PE=1 SV=1	TES								1	0.0025352	125.25	NEK(1)LYCGR	2	-0.63809	1
	Q29RF7	112	K	Sister chromatid cohesion protein PDS5 homolog A OS=Homo sapiens OX=9606 GN=PDS5A PE=1 SV=1	PDS5A	1	0.00136064	98.943	IYAPEAPYTSHDK(1)LK	3	1.612	1
	P61026	49	K	Ras-related protein Rab-10 OS=Homo sapiens OX=9606 GN=RAB10 PE=1 SV=1	RAB10	1	0.00103061	136.8	IK(1)TVELQGK	2	0.41919	1	1	0.00547749	88.819	IK(1)TVELQGK	2	-0.060838	1
	P15311	344	K	Ezrin OS=Homo sapiens OX=9606 GN=EZR PE=1 SV=4	EZR	1	0.0118121	91.626	EK(1)EELMLR	2	-0.26705	3	1	0.00244319	126.67	EK(1)EELMLR	2	-0.53012	2
	Q13813	1630	K	"Spectrin alpha chain, non-erythrocytic 1 OS=Homo sapiens OX=9606 GN=SPTAN1 PE=1 SV=3"	SPTAN1	1	4.6629e-07	179.51	GACAGSEDAVK(1)AR	2	-1.7652	2	1	2.74427e-06	154.85	GACAGSEDAVK(1)AR	2	0.13892	1
	Q02818	177	K	Nucleobindin-1 OS=Homo sapiens OX=9606 GN=NUCB1 PE=1 SV=4	NUCB1	1	0.00179513	97.836	DLAQYDAAHHEEFK(1)R	3	-0.4181	1	1	0.00122853	94.487	DLAQYDAAHHEEFK(1)R	3	-0.89879	1
	P30622	424	K	CAP-Gly domain-containing linker protein 1 OS=Homo sapiens OX=9606 GN=CLIP1 PE=1 SV=2	CLIP1	1	0.000198151	115.1	EK(1)VELLNQLEEEKR	3	0.27309	1
	Q16186	21	K	Proteasomal ubiquitin receptor ADRM1 OS=Homo sapiens OX=9606 GN=ADRM1 PE=1 SV=2	ADRM1								1	0.0350307	56.043	GASNK(1)YLVEFR	2	0.66351	1
	Q0VF96	952	K	Cingulin-like protein 1 OS=Homo sapiens OX=9606 GN=CGNL1 PE=1 SV=2	CGNL1								1	0.0253559	93.593	TIEK(1)LQK	2	1.7541	1
	P25398	78	K	40S ribosomal protein S12 OS=Homo sapiens OX=9606 GN=RPS12 PE=1 SV=3	RPS12	0.999286	2.82336e-05	132.13	LVEALCAEHQINLIK(0.999)VDDNK(0.001)K	3	-1.0317	1
	P0DP25	95	K	Calmodulin-3 OS=Homo sapiens OX=9606 GN=CALM3 PE=1 SV=1	CALM3	1	1.01217e-09	208.27	VFDK(1)DGNGYISAAELR	3	0.012085	8	1	4.23021e-07	174.73	VFDK(1)DGNGYISAAELR	2	0.46605	5
	P98160	1813	K	Basement membrane-specific heparan sulfate proteoglycan core protein OS=Homo sapiens OX=9606 GN=HSPG2 PE=1 SV=4	HSPG2	1	0.0435451	65.404	LHNGK(1)LPTR	3	0.044282	1	1	0.0324202	54.416	LHNGK(1)LPTR	3	-1.2814	2
	P62081	178	K	40S ribosomal protein S7 OS=Homo sapiens OX=9606 GN=RPS7 PE=1 SV=1	RPS7	1	0.00258557	110.87	VETFSGVYK(1)K	2	0.7618	1	1	0.00417763	101.54	VETFSGVYK(1)K	2	1.2527	1
	P05451	106	K	Lithostathine-1-alpha OS=Homo sapiens OX=9606 GN=REG1A PE=1 SV=3	REG1A	1	1.13821e-24	304.42	ESGTDDFNVWIGLHDPK(1)K	3	1.3364	3	1	0.000980769	99.044	ESGTDDFNVWIGLHDPK(1)K	3	0.12132	1
	Q09666	4508	K	Neuroblast differentiation-associated protein AHNAK OS=Homo sapiens OX=9606 GN=AHNAK PE=1 SV=2	AHNAK								1	0.0261845	46.001	FK(1)MPDVHFK	3	-0.90598	1
	Q9Y4L1	537	K	Hypoxia up-regulated protein 1 OS=Homo sapiens OX=9606 GN=HYOU1 PE=1 SV=1	HYOU1	1	0.00641255	84.213	YPDYESK(1)GIK	2	0.4409	2	1	0.00380606	93.267	YPDYESK(1)GIK	2	1.8983	1
	P35579	1014	K	Myosin-9 OS=Homo sapiens OX=9606 GN=MYH9 PE=1 SV=4	MYH9	1	8.54875e-24	281.25	IAEFTTNLTEEEEK(1)SK	3	-0.92831	2	1	1.08046e-24	252.88	IAEFTTNLTEEEEK(1)SK	2	-0.23398	3
	P19971	221	K	Thymidine phosphorylase OS=Homo sapiens OX=9606 GN=TYMP PE=1 SV=2	TYMP								1	1.84673e-07	165.66	DVTATVDSLPLITASILSK(1)K	3	0.17583	1
	P12429	154	K	Annexin A3 OS=Homo sapiens OX=9606 GN=ANXA3 PE=1 SV=3	ANXA3	1	0.0115937	81.338	K(1)ALLTLADGR	2	2.4251	1	1	0.00555761	96.331	K(1)ALLTLADGR	2	1.4845	1
	P35579	139	K	Myosin-9 OS=Homo sapiens OX=9606 GN=MYH9 PE=1 SV=4	MYH9	1	0.000149749	127.37	NLPIYSEEIVEMYK(1)GK	3	-0.54967	2
	O95994	165	K	Anterior gradient protein 2 homolog OS=Homo sapiens OX=9606 GN=AGR2 PE=1 SV=1	AGR2	1	0.000185356	128.57	LYAYEPADTALLLDNMK(1)K	3	-0.010615	2	1	1.11246e-07	175.74	LYAYEPADTALLLDNMK(1)K	3	1.1631	5
	O94826	364	K	Mitochondrial import receptor subunit TOM70 OS=Homo sapiens OX=9606 GN=TOMM70 PE=1 SV=1	TOMM70	1	0.00407209	144.29	EANVK(1)LR	2	-0.36456	1	1	0.00520901	122.98	EANVK(1)LR	2	0.01941	1
	P02647	130	K	Apolipoprotein A-I OS=Homo sapiens OX=9606 GN=APOA1 PE=1 SV=1	APOA1	1	0.00114362	113.22	VQPYLDDFQK(1)K	2	-0.90597	1	1	0.000507601	123.21	VQPYLDDFQK(1)K	2	-0.52444	1
	O43432	1419	K	Eukaryotic translation initiation factor 4 gamma 3 OS=Homo sapiens OX=9606 GN=EIF4G3 PE=1 SV=2	EIF4G3	1	0.00800739	93.096	K(1)ELSAEELYK	2	3.4035	1
	P00338	14	K	L-lactate dehydrogenase A chain OS=Homo sapiens OX=9606 GN=LDHA PE=1 SV=2	LDHA	1	1.00648e-13	231.74	DQLIYNLLK(1)EEQTPQNK	2	0.94849	2	1	1.23236e-19	239.03	DQLIYNLLK(1)EEQTPQNK	2	0.86283	2
	Q09666	2589	K	Neuroblast differentiation-associated protein AHNAK OS=Homo sapiens OX=9606 GN=AHNAK PE=1 SV=2	AHNAK	1	4.42424e-05	116.87	ISMPDFDLHLK(1)GPK	2	2.6543	3	1	0.000599024	106.35	ISMPDFDLHLK(1)GPK	3	-1.0281	4
	Q14669	1766	K	E3 ubiquitin-protein ligase TRIP12 OS=Homo sapiens OX=9606 GN=TRIP12 PE=1 SV=1	TRIP12	1	0.0315222	68.016	LEQDK(1)SQTK	2	1.0968	1
	Q9NR12	399	K	PDZ and LIM domain protein 7 OS=Homo sapiens OX=9606 GN=PDLIM7 PE=1 SV=1	PDLIM7								1	1.64917e-05	146.11	MFGTK(1)CHGCDFK	2	0.27781	2
	P63261	113	K	"Actin, cytoplasmic 2 OS=Homo sapiens OX=9606 GN=ACTG1 PE=1 SV=1"	ACTG1	1	9.21085e-37	341.27	VAPEEHPVLLTEAPLNPK(1)ANR	3	3.0275	9
	P55072	295	K	Transitional endoplasmic reticulum ATPase OS=Homo sapiens OX=9606 GN=VCP PE=1 SV=4	VCP	1	4.33089e-06	131.43	AFEEAEK(1)NAPAIIFIDELDAIAPK	3	-0.33813	1
	P07900	74	K	Heat shock protein HSP 90-alpha OS=Homo sapiens OX=9606 GN=HSP90AA1 PE=1 SV=5	HSP90AA1	1	8.22821e-05	129.77	LDSGK(1)ELHINLIPNK	2	0.24079	4	1	2.68934e-07	167.18	LDSGK(1)ELHINLIPNK	2	-0.84647	4
	Q13642	86	K	Four and a half LIM domains protein 1 OS=Homo sapiens OX=9606 GN=FHL1 PE=1 SV=4	FHL1								1	0.0321486	62.464	DNK(1)ILCNK	2	0.86056	1
	P05413	91	K	"Fatty acid-binding protein, heart OS=Homo sapiens OX=9606 GN=FABP3 PE=1 SV=4"	FABP3	1	0.0575352	47.288	SIVTLDGGK(1)LVHLQK	2	-0.5954	1
	O94906	618	K	Pre-mRNA-processing factor 6 OS=Homo sapiens OX=9606 GN=PRPF6 PE=1 SV=1	PRPF6	1	0.0348906	60.434	SK(1)WLAGDVPAAR	2	3.0933	1
	P11940	157	K	Polyadenylate-binding protein 1 OS=Homo sapiens OX=9606 GN=PABPC1 PE=1 SV=2	PABPC1								1	0.000767504	120.77	AIEK(1)MNGMLLNDR	2	-1.3358	1
	P00915	160	K	Carbonic anhydrase 1 OS=Homo sapiens OX=9606 GN=CA1 PE=1 SV=2	CA1	1	0.0280269	67.207	LQK(1)VLDALQAIK	2	-0.49926	1
	P25705	126	K	"ATP synthase subunit alpha, mitochondrial OS=Homo sapiens OX=9606 GN=ATP5F1A PE=1 SV=1"	ATP5F1A	1	0.00143671	127.56	LIK(1)EGDIVK	2	0.072134	3	1	0.00126426	117.04	LIK(1)EGDIVK	2	-0.18697	3
	Q01082	124	K	"Spectrin beta chain, non-erythrocytic 1 OS=Homo sapiens OX=9606 GN=SPTBN1 PE=1 SV=2"	SPTBN1	1	0.00410968	101.54	ALQFLK(1)EQR	2	0.14868	1
	P43490	423	K	Nicotinamide phosphoribosyltransferase OS=Homo sapiens OX=9606 GN=NAMPT PE=1 SV=1	NAMPT	1	0.00228625	126.52	DPVADPNK(1)R	2	0.68814	1	1	0.00200727	119.27	DPVADPNK(1)R	2	1.4131	1
	Q8WX92	85	K	Negative elongation factor B OS=Homo sapiens OX=9606 GN=NELFB PE=1 SV=1	NELFB	1	0.0419673	55.801	VSAIASEGK(1)AEER	2	0.073225	1
	P00558	388	K	Phosphoglycerate kinase 1 OS=Homo sapiens OX=9606 GN=PGK1 PE=1 SV=3	PGK1	1	1.62545e-50	350.49	WNTEDK(1)VSHVSTGGGASLELLEGK	2	0.58316	3	1	1.53396e-07	158.69	WNTEDK(1)VSHVSTGGGASLELLEGK	3	0.79027	1
	Q14247	235	K	Src substrate cortactin OS=Homo sapiens OX=9606 GN=CTTN PE=1 SV=2	CTTN								1	0.00381645	87.298	GFGGK(1)FGVQTDR	2	0.36159	1
	P61224	104	K	Ras-related protein Rap-1b OS=Homo sapiens OX=9606 GN=RAP1B PE=1 SV=1	RAP1B	1	9.88558e-07	168.94	VK(1)DTDDVPMILVGNK	3	-0.3361	3	1	7.34395e-06	143.97	VK(1)DTDDVPMILVGNK	2	-0.13747	3
	Q09666	1711	K	Neuroblast differentiation-associated protein AHNAK OS=Homo sapiens OX=9606 GN=AHNAK PE=1 SV=2	AHNAK								1	0.000958224	91.725	VDIDAPDVEVHDPDWHLK(1)MPK	4	0.16568	1
	P04114	2139	K	Apolipoprotein B-100 OS=Homo sapiens OX=9606 GN=APOB PE=1 SV=2	APOB								1	0.00697436	98.933	QVSHAK(1)EK	2	0.022902	1
	O75874	381	K	Isocitrate dehydrogenase [NADP] cytoplasmic OS=Homo sapiens OX=9606 GN=IDH1 PE=1 SV=2	IDH1	1	3.48624e-06	157.95	DLAACIK(1)GLPNVQR	2	-0.88324	1	1	1.59764e-06	155.11	DLAACIK(1)GLPNVQR	2	-0.64735	1
	Q9Y3Z3	446	K	Deoxynucleoside triphosphate triphosphohydrolase SAMHD1 OS=Homo sapiens OX=9606 GN=SAMHD1 PE=1 SV=2	SAMHD1	1	0.00563535	105.57	EILK(1)QIEYR	2	2.1367	1
	P11142	102	K	Heat shock cognate 71 kDa protein OS=Homo sapiens OX=9606 GN=HSPA8 PE=1 SV=1	HSPA8	1	0.00421792	121.05	PK(1)VQVEYK	2	-0.45238	1
	O15143	18	K	Actin-related protein 2/3 complex subunit 1B OS=Homo sapiens OX=9606 GN=ARPC1B PE=1 SV=3	ARPC1B	1	2.47552e-05	139.9	AYHSFLVEPISCHAWNK(1)DR	3	-1.0668	1	1	0.00281783	115.34	AYHSFLVEPISCHAWNK(1)DR	3	0.53596	1
	P00492	103	K	Hypoxanthine-guanine phosphoribosyltransferase OS=Homo sapiens OX=9606 GN=HPRT1 PE=1 SV=2	HPRT1	1	3.97239e-06	154.66	LK(1)SYCNDQSTGDIK	2	-0.13823	1
	P04114	2634	K	Apolipoprotein B-100 OS=Homo sapiens OX=9606 GN=APOB PE=1 SV=2	APOB								1	0.0195697	67.214	IPSVQINFK(1)DLK	2	-1.8615	1
	Q92945	488	K	Far upstream element-binding protein 2 OS=Homo sapiens OX=9606 GN=KHSRP PE=1 SV=4	KHSRP	1	0.00195102	88.992	GSPQQIDHAK(1)QLIEEK	3	0.88691	1	1	0.00197817	81.317	GSPQQIDHAK(1)QLIEEK	3	1.1257	1
	P78371	431	K	T-complex protein 1 subunit beta OS=Homo sapiens OX=9606 GN=CCT2 PE=1 SV=4	CCT2	1	4.74504e-08	196.15	TPGK(1)EAVAMESYAK	2	-0.90269	1	1	0.0345659	55.776	TPGK(1)EAVAMESYAK	2	1.1076	1
	P38606	598	K	V-type proton ATPase catalytic subunit A OS=Homo sapiens OX=9606 GN=ATP6V1A PE=1 SV=2	ATP6V1A	1	6.43775e-05	130.29	IK(1)SDYAQLLEDMQNAFR	3	-0.26673	1	1	3.02911e-05	134.85	IK(1)SDYAQLLEDMQNAFR	3	0.3477	1
	Q14204	3727	K	Cytoplasmic dynein 1 heavy chain 1 OS=Homo sapiens OX=9606 GN=DYNC1H1 PE=1 SV=5	DYNC1H1	1	0.000395198	143.89	AERPDVDEK(1)R	3	0.32114	6	1	0.000452389	148.32	AERPDVDEK(1)R	2	-0.62018	2
	Q09666	1668	K	Neuroblast differentiation-associated protein AHNAK OS=Homo sapiens OX=9606 GN=AHNAK PE=1 SV=2	AHNAK	1	0.00828574	83.775	VK(1)GDMDVSVPK	2	3.7057	1	1	0.00839998	77.358	VK(1)GDMDVSVPK	2	0.045635	3
	Q9Y490	2043	K	Talin-1 OS=Homo sapiens OX=9606 GN=TLN1 PE=1 SV=3	TLN1	1	2.70653e-06	127.16	VLVQNAAGSQEK(1)LAQAAQSSVATITR	3	-0.31427	1	1	3.12776e-06	138.96	VLVQNAAGSQEK(1)LAQAAQSSVATITR	3	0.64283	1
	Q01469	103	K	Fatty acid-binding protein 5 OS=Homo sapiens OX=9606 GN=FABP5 PE=1 SV=3	FABP5	1	2.05288e-17	230.75	TQTVCNFTDGALVQHQEWDGK(1)ESTITR	3	-0.60498	2	1	2.48103e-09	175.76	TQTVCNFTDGALVQHQEWDGK(1)ESTITR	3	-1.049	2
	Q14204	1496	K	Cytoplasmic dynein 1 heavy chain 1 OS=Homo sapiens OX=9606 GN=DYNC1H1 PE=1 SV=5	DYNC1H1	1	0.00323129	101.64	GWDDLFNK(1)VK	2	0.28474	1
	O15143	307	K	Actin-related protein 2/3 complex subunit 1B OS=Homo sapiens OX=9606 GN=ARPC1B PE=1 SV=3	ARPC1B	1	0.0328724	91.041	FQNLDK(1)K	2	-1.0093	1
	P46940	942	K	Ras GTPase-activating-like protein IQGAP1 OS=Homo sapiens OX=9606 GN=IQGAP1 PE=1 SV=1	IQGAP1	1	1.09012e-07	190.26	NK(1)EQLSDMMMINK	2	-1.4545	1	1	1.99523e-08	180.81	NK(1)EQLSDMMMINK	2	-0.70054	1
	Q14204	3245	K	Cytoplasmic dynein 1 heavy chain 1 OS=Homo sapiens OX=9606 GN=DYNC1H1 PE=1 SV=5	DYNC1H1	1	3.80128e-05	195.17	MVK(1)DQQEAEK	2	-0.92805	1	1	9.39015e-05	158.87	MVK(1)DQQEAEK	2	-1.723	1
	P55145	45	K	Mesencephalic astrocyte-derived neurotrophic factor OS=Homo sapiens OX=9606 GN=MANF PE=1 SV=3	MANF	1	0.00584016	122.13	FYQDLK(1)DR	2	-0.27096	1
	O14980	479	K	Exportin-1 OS=Homo sapiens OX=9606 GN=XPO1 PE=1 SV=1	XPO1	1	6.90214e-05	139.04	IMTEK(1)LHNQVNGTEWSWK	3	-0.65135	1	1	0.00310498	82.707	IMTEK(1)LHNQVNGTEWSWK	3	-1.3957	1
	Q8WX93	1269	K	Palladin OS=Homo sapiens OX=9606 GN=PALLD PE=1 SV=3	PALLD	1	9.85015e-07	204	K(1)ENESLTHSTDR	2	0.23597	2	1	3.56602e-07	183.99	K(1)ENESLTHSTDR	2	0.35229	2
	P11021	621	K	Endoplasmic reticulum chaperone BiP OS=Homo sapiens OX=9606 GN=HSPA5 PE=1 SV=2	HSPA5	0.866659	4.31442e-11	239.19	K(0.133)K(0.867)ELEEIVQPIISK	2	-0.26376	2	0.770833	4.96702e-17	265.77	K(0.229)K(0.771)ELEEIVQPIISK	2	0.63348	2
	Q13948	306	K	Protein CASP OS=Homo sapiens OX=9606 GN=CUX1 PE=1 SV=2	CUX1								1	0.000104363	133.81	SSLEVELAAK(1)ER	2	-0.14752	1
	P24821	120	K	Tenascin OS=Homo sapiens OX=9606 GN=TNC PE=1 SV=3	TNC								1	7.03199e-05	130.56	ACGCAAAPDVK(1)ELLSR	2	-1.5106	1
	Q9P2E9	677	K	Ribosome-binding protein 1 OS=Homo sapiens OX=9606 GN=RRBP1 PE=1 SV=5	RRBP1	1	1.94916e-05	141.86	LIEILSEK(1)AGIIQDTWHK	3	-0.42672	1
	P15170	309	K	Eukaryotic peptide chain release factor GTP-binding subunit ERF3A OS=Homo sapiens OX=9606 GN=GSPT1 PE=1 SV=1	GSPT1	1	0.0251152	74.127	LPIVDK(1)YK	2	1.9113	1
	Q86VP6	60	K	Cullin-associated NEDD8-dissociated protein 1 OS=Homo sapiens OX=9606 GN=CAND1 PE=1 SV=2	CAND1	1	9.35874e-08	197.3	LLEDK(1)NGEVQNLAVK	2	-0.77889	1	1	3.44409e-07	164.04	LLEDK(1)NGEVQNLAVK	2	-3.6097	2
	P49448	390	K	"Glutamate dehydrogenase 2, mitochondrial OS=Homo sapiens OX=9606 GN=GLUD2 PE=1 SV=2"	GLUD2	1	0.00196673	113.26	QLTK(1)SNAPR	2	-0.097527	1
	Q01518	177	K	Adenylyl cyclase-associated protein 1 OS=Homo sapiens OX=9606 GN=CAP1 PE=1 SV=5	CAP1								1	0.00694266	131.22	EYKDVDK(1)K	2	-0.54972	1
	Q14204	2257	K	Cytoplasmic dynein 1 heavy chain 1 OS=Homo sapiens OX=9606 GN=DYNC1H1 PE=1 SV=5	DYNC1H1	1	0.0169705	62.658	LEGVEGVAHIIDPK(1)AISK	3	0.17696	1	1	0.00105018	97.284	LEGVEGVAHIIDPK(1)AISK	3	0.055913	1
	Q96AE4	203	K	Far upstream element-binding protein 1 OS=Homo sapiens OX=9606 GN=FUBP1 PE=1 SV=3	FUBP1	1	0.00527417	84.658	AGLVIGK(1)GGETIK	2	0.76506	1	1	0.00292053	91.549	AGLVIGK(1)GGETIK	2	1.4533	1
	P35579	1277	K	Myosin-9 OS=Homo sapiens OX=9606 GN=MYH9 PE=1 SV=4	MYH9	1	5.947e-16	201.16	VTK(1)LQVELDNVTGLLSQSDSK	2	0.98677	2	1	3.3765e-16	223.07	VTK(1)LQVELDNVTGLLSQSDSK	3	-0.2027	2
	Q9Y224	171	K	"RNA transcription, translation and transport factor protein OS=Homo sapiens OX=9606 GN=RTRAF PE=1 SV=1"	RTRAF								1	0.00274878	92.866	LTQDAVAK(1)ANQTK	2	-0.84505	1
	P21589	232	K	5'-nucleotidase OS=Homo sapiens OX=9606 GN=NT5E PE=1 SV=1	NT5E								1	0.00534574	121.87	LIAQK(1)VR	2	0.72939	1
	Q9UQ80	101	K	Proliferation-associated protein 2G4 OS=Homo sapiens OX=9606 GN=PA2G4 PE=1 SV=3	PA2G4	1	0.00139904	107.09	SDQDYILK(1)EGDLVK	2	0.042281	2
	Q9Y4P3	120	K	Transducin beta-like protein 2 OS=Homo sapiens OX=9606 GN=TBL2 PE=1 SV=1	TBL2	1	0.00356736	99.802	IWSTK(1)DFLQR	2	1.722	1
	P09496	130	K	Clathrin light chain A OS=Homo sapiens OX=9606 GN=CLTA PE=1 SV=1	CLTA	1	0.043741	79.809	K(1)QEAEWK	2	1.4113	1
	Q99497	93	K	Parkinson disease protein 7 OS=Homo sapiens OX=9606 GN=PARK7 PE=1 SV=2	PARK7	1	0.000806889	143.61	EILK(1)EQENR	2	-0.89215	1	1	0.00259862	105.57	EILK(1)EQENR	2	-0.50752	2
	Q16181	298	K	Septin-7 OS=Homo sapiens OX=9606 GN=SEPTIN7 PE=1 SV=2	SEPTIN7	1	0.0203048	57.009	THMQDLK(1)DVTNNVHYENYR	4	-1.311	1
	Q02790	282	K	Peptidyl-prolyl cis-trans isomerase FKBP4 OS=Homo sapiens OX=9606 GN=FKBP4 PE=1 SV=3	FKBP4	1	0.0428157	58.426	GTVYFK(1)EGK	2	0.62422	1
	Q14103	110	K	Heterogeneous nuclear ribonucleoprotein D0 OS=Homo sapiens OX=9606 GN=HNRNPD PE=1 SV=1	HNRNPD	1	8.41839e-06	158.79	MFIGGLSWDTTK(1)K	2	-2.5771	2	1	1.89465e-06	168.74	MFIGGLSWDTTK(1)K	2	0.85882	2
	P23528	132	K	Cofilin-1 OS=Homo sapiens OX=9606 GN=CFL1 PE=1 SV=3	CFL1	1	6.38741e-19	275.42	LTGIK(1)HELQANCYEEVK	2	-0.68862	4	1	1.90996e-43	367.69	LTGIK(1)HELQANCYEEVK	2	-0.71322	3
	P07237	328	K	Protein disulfide-isomerase OS=Homo sapiens OX=9606 GN=P4HB PE=1 SV=3	P4HB	1	0.00107741	110.39	YK(1)PESEELTAER	2	0.096459	1
	Q6YHK3	950	K	CD109 antigen OS=Homo sapiens OX=9606 GN=CD109 PE=1 SV=2	CD109								1	0.00701178	79.893	QLTDNLK(1)EK	2	1.0005	1
	P18074	274	K	General transcription and DNA repair factor IIH helicase subunit XPD OS=Homo sapiens OX=9606 GN=ERCC2 PE=1 SV=1	ERCC2	1	0.0107179	93.429	IK(1)ETDEQR	2	1.9299	1
	P29401	343	K	Transketolase OS=Homo sapiens OX=9606 GN=TKT PE=1 SV=3	TKT	1	2.6318e-10	196.11	IIALDGDTK(1)NSTFSEIFK	2	0.094177	1	1	0.000127988	121.28	IIALDGDTK(1)NSTFSEIFK	2	1.3258	1
	P18206	276	K	Vinculin OS=Homo sapiens OX=9606 GN=VCL PE=1 SV=4	VCL	1	5.06097e-05	142.98	ALASIDSK(1)LNQAK	2	-0.23518	1	1	2.05891e-06	160.75	ALASIDSK(1)LNQAK	2	-2.883	1
	P11021	294	K	Endoplasmic reticulum chaperone BiP OS=Homo sapiens OX=9606 GN=HSPA5 PE=1 SV=2	HSPA5	1	0.038432	98.523	REVEK(1)AK	2	-0.065172	1
	P11142	589	K	Heat shock cognate 71 kDa protein OS=Homo sapiens OX=9606 GN=HSPA8 PE=1 SV=1	HSPA8	1	5.96593e-20	284.73	NQTAEK(1)EEFEHQQK	2	-0.14591	2	1	2.14615e-17	261.35	NQTAEK(1)EEFEHQQK	2	-0.18315	4
	Q9NQ48	244	K	Leucine zipper transcription factor-like protein 1 OS=Homo sapiens OX=9606 GN=LZTFL1 PE=1 SV=1	LZTFL1	1	0.000579695	108.89	SLEENLATAK(1)HDLLR	3	0.84467	1
	O75369	6	K	Filamin-B OS=Homo sapiens OX=9606 GN=FLNB PE=1 SV=2	FLNB	1	4.55812e-05	116.03	PVTEK(1)DLAEDAPWK	2	-0.26778	1	1	0.0243249	62.338	PVTEK(1)DLAEDAPWK	2	-2.5429	1
	P63104	120	K	14-3-3 protein zeta/delta OS=Homo sapiens OX=9606 GN=YWHAZ PE=1 SV=1	YWHAZ	1	0.0288401	82.263	VFYLK(1)MK	1	0.019761	5	1	0.0144209	80.555	VFYLK(1)MK	2	-0.33032	4
	Q14103	72	K	Heterogeneous nuclear ribonucleoprotein D0 OS=Homo sapiens OX=9606 GN=HNRNPD PE=1 SV=1	HNRNPD	1	7.51902e-05	136.26	IDASK(1)NEEDEGHSNSSPR	3	0.49472	3	1	4.45775e-07	147.92	IDASK(1)NEEDEGHSNSSPR	3	0.76855	3
	O75436	188	K	Vacuolar protein sorting-associated protein 26A OS=Homo sapiens OX=9606 GN=VPS26A PE=1 SV=2	VPS26A	1	0.00333614	86.898	YHLK(1)DVIVGK	3	0.94158	1	1	0.000716341	114.4	YHLK(1)DVIVGK	2	0.77419	2
	Q8N807	404	K	Protein disulfide-isomerase-like protein of the testis OS=Homo sapiens OX=9606 GN=PDILT PE=1 SV=2	PDILT	1	0.0597837	47.198	NFNVVVFDK(1)EK	2	-3.5066	1
	P07384	328	K	Calpain-1 catalytic subunit OS=Homo sapiens OX=9606 GN=CAPN1 PE=1 SV=1	CAPN1								1	0.0046978	84.687	VK(1)MEDGEFWMSFR	2	-1.5639	1
	P46781	93	K	40S ribosomal protein S9 OS=Homo sapiens OX=9606 GN=RPS9 PE=1 SV=3	RPS9	1	0.000830819	118.67	MK(1)LDYILGLK	2	-0.71874	2	1	0.000249288	140.11	MK(1)LDYILGLK	2	-0.94812	2
	Q14195	480	K	Dihydropyrimidinase-related protein 3 OS=Homo sapiens OX=9606 GN=DPYSL3 PE=1 SV=1	DPYSL3	1	7.76388e-06	150.1	FIPCSPFSDYVYK(1)R	2	-0.95865	1	1	0.000209981	120.06	FIPCSPFSDYVYK(1)R	2	-1.3848	1
	P01860	218	K	Immunoglobulin heavy constant gamma 3 OS=Homo sapiens OX=9606 GN=IGHG3 PE=1 SV=2	IGHG3	1	3.69895e-06	156.51	WYVDGVEVHNAK(1)TK	2	-0.71018	2	1	0.00324249	78.401	WYVDGVEVHNAK(1)TK	3	-0.51784	2
	O14979	311	K	Heterogeneous nuclear ribonucleoprotein D-like OS=Homo sapiens OX=9606 GN=HNRNPDL PE=1 SV=3	HNRNPDL	1	0.00722776	84.498	VAQPK(1)EVYR	2	1.0021	1
	P07686	374	K	Beta-hexosaminidase subunit beta OS=Homo sapiens OX=9606 GN=HEXB PE=1 SV=3	HEXB	1	0.00580829	93.162	QK(1)GFGTDFK	2	-3.9349	1	1	0.00334032	101.25	QK(1)GFGTDFK	2	0.7818	1
	Q06210	556	K	Glutamine--fructose-6-phosphate aminotransferase [isomerizing] 1 OS=Homo sapiens OX=9606 GN=GFPT1 PE=1 SV=3	GFPT1	1	0.000117554	119.31	LATELYHQK(1)SVLIMGR	3	-0.58159	1	1	4.69371e-05	127.88	LATELYHQK(1)SVLIMGR	3	-0.47369	1
	P15924	1136	K	Desmoplakin OS=Homo sapiens OX=9606 GN=DSP PE=1 SV=3	DSP	1	4.67621e-05	143.4	FDQQK(1)NDYDQLQK	2	1.3967	1
	P07355	148	K	Annexin A2 OS=Homo sapiens OX=9606 GN=ANXA2 PE=1 SV=2	ANXA2	1	0.0110274	110.36	VYK(1)EMYK	2	0.27707	2	1	0.0131592	97.068	VYK(1)EMYK	2	1.177	2
	P23246	559	K	"Splicing factor, proline- and glutamine-rich OS=Homo sapiens OX=9606 GN=SFPQ PE=1 SV=2"	SFPQ	1	7.14766e-09	240.08	MEELHNQEMQK(1)R	2	-0.11731	3	1	1.75235e-05	158.05	MEELHNQEMQK(1)R	2	0.28318	2
	Q3LXA3	46	K	Triokinase/FMN cyclase OS=Homo sapiens OX=9606 GN=TKFC PE=1 SV=2	TKFC	1	0.00702826	88.294	SDLDSLK(1)GR	2	1.8373	2	1	0.0267568	62.546	SDLDSLK(1)GR	2	-0.87207	1
	P62241	157	K	40S ribosomal protein S8 OS=Homo sapiens OX=9606 GN=RPS8 PE=1 SV=2	RPS8	1	0.000613927	107.69	NAK(1)ISSLLEEQFQQGK	3	0.59665	1
	Q14980	891	K	Nuclear mitotic apparatus protein 1 OS=Homo sapiens OX=9606 GN=NUMA1 PE=1 SV=2	NUMA1	1	2.47791e-05	171.56	ALQQVQEK(1)EVR	2	0.28137	1	1	7.11085e-07	179.51	ALQQVQEK(1)EVR	2	0.5293	1
	O43707	691	K	Alpha-actinin-4 OS=Homo sapiens OX=9606 GN=ACTN4 PE=1 SV=2	ACTN4	1	2.7324e-08	179.95	ISIEMNGTLEDQLSHLK(1)QYER	3	0.76458	2	1	4.00022e-11	193.84	ISIEMNGTLEDQLSHLK(1)QYER	3	0.048175	3
	Q15691	113	K	Microtubule-associated protein RP/EB family member 1 OS=Homo sapiens OX=9606 GN=MAPRE1 PE=1 SV=3	MAPRE1								1	0.0302584	70.1	K(1)FFDANYDGK	2	0.60292	1
	P56192	866	K	"Methionine--tRNA ligase, cytoplasmic OS=Homo sapiens OX=9606 GN=MARS1 PE=1 SV=2"	MARS1	1	0.00833015	79.693	ADK(1)NEVAAEVAK	2	1.0363	1	1	0.0534036	44.207	ADK(1)NEVAAEVAK	2	1.6956	1
	P30622	360	K	CAP-Gly domain-containing linker protein 1 OS=Homo sapiens OX=9606 GN=CLIP1 PE=1 SV=2	CLIP1	1	0.0181402	66.023	EK(1)QQHIEQLLAER	2	2.3502	2
	Q09666	805	K	Neuroblast differentiation-associated protein AHNAK OS=Homo sapiens OX=9606 GN=AHNAK PE=1 SV=2	AHNAK	0.999989	0.0515292	86.086	LKGPK(1)FK	2	0.29914	1	0.999987	0.0528244	89.673	LKGPK(1)FK	2	0.4697	1
	P62820	132	K	Ras-related protein Rab-1A OS=Homo sapiens OX=9606 GN=RAB1A PE=1 SV=3	RAB1A	1	0.00615577	103.87	K(1)VVDYTTAK	2	-0.61134	2	1	0.0109419	82.645	K(1)VVDYTTAK	2	-0.70809	1
	Q14624	496	K	Inter-alpha-trypsin inhibitor heavy chain H4 OS=Homo sapiens OX=9606 GN=ITIH4 PE=1 SV=4	ITIH4								1	5.11736e-05	136.48	GSEMVVAGK(1)LQDR	2	-0.099301	2
	P32455	534	K	Guanylate-binding protein 1 OS=Homo sapiens OX=9606 GN=GBP1 PE=1 SV=2	GBP1								1	0.0103531	76.228	QLTEK(1)MENDR	2	0.21415	1
	P35241	363	K	Radixin OS=Homo sapiens OX=9606 GN=RDX PE=1 SV=1	RDX								1	0.00623974	79.489	AQK(1)ELEEQTR	2	-0.28682	1
	Q14103	243	K	Heterogeneous nuclear ribonucleoprotein D0 OS=Homo sapiens OX=9606 GN=HNRNPD PE=1 SV=1	HNRNPD	1	0.00160283	138.98	K(1)YHNVGLSK	2	0.21995	2	1	0.00121154	135.71	K(1)YHNVGLSK	2	0.12006	2
	P0DP25	78	K	Calmodulin-3 OS=Homo sapiens OX=9606 GN=CALM3 PE=1 SV=1	CALM3	1	2.94744e-06	194.54	MK(1)DTDSEEEIR	2	2.0093	14	1	1.86412e-08	180.36	MK(1)DTDSEEEIR	2	0.14548	10
	P62937	118	K	Peptidyl-prolyl cis-trans isomerase A OS=Homo sapiens OX=9606 GN=PPIA PE=1 SV=2	PPIA	1	1.35232e-11	150.82	HTGPGILSMANAGPNTNGSQFFICTAK(1)TEWLDGK	3	-1.191	1
	P10809	364	K	"60 kDa heat shock protein, mitochondrial OS=Homo sapiens OX=9606 GN=HSPD1 PE=1 SV=2"	HSPD1	0.999999	0.000174502	179.57	GKGDK(1)AQIEK	2	-0.51751	2	1	0.000187861	167.09	GDK(1)AQIEK	2	-1.1327	3
	Q13123	83	K	Protein Red OS=Homo sapiens OX=9606 GN=IK PE=1 SV=3	IK								1	0.0521923	42.109	K(1)SYYAK(1)LR	3	1.147	1
	Q13813	2426	K	"Spectrin alpha chain, non-erythrocytic 1 OS=Homo sapiens OX=9606 GN=SPTAN1 PE=1 SV=3"	SPTAN1	1	8.61529e-15	251.03	PYVTK(1)EELYQNLTR	3	-0.41264	3	0.999994	5.83481e-05	124.2	ALSSEGKPYVTK(1)EELYQNLTR	3	1.1367	1
	P21333	876	K	Filamin-A OS=Homo sapiens OX=9606 GN=FLNA PE=1 SV=4	FLNA								1	0.00493466	86.136	VK(1)AEGPGLSR	2	-0.61917	2
	P06748	32	K	Nucleophosmin OS=Homo sapiens OX=9606 GN=NPM1 PE=1 SV=2	NPM1	1	3.89149e-16	229.97	DYHFK(1)VDNDENEHQLSLR	3	-0.095238	10	1	2.42926e-05	137.45	DYHFK(1)VDNDENEHQLSLR	3	0.19593	9
	P47914	87	K	60S ribosomal protein L29 OS=Homo sapiens OX=9606 GN=RPL29 PE=1 SV=2	RPL29	1	0.050854	64.803	IPK(1)GVSR	2	0.84941	1
	P54920	203	K	Alpha-soluble NSF attachment protein OS=Homo sapiens OX=9606 GN=NAPA PE=1 SV=3	NAPA								1	0.02478	64.268	YSAK(1)DYFFK	2	-0.73232	1
	Q13561	295	K	Dynactin subunit 2 OS=Homo sapiens OX=9606 GN=DCTN2 PE=1 SV=4	DCTN2	1	0.00744227	105.04	VNEIAK(1)HK	2	0.46745	1	1	0.00770099	96.19	VNEIAK(1)HK	2	-0.47951	1
	P51608	284	K	Methyl-CpG-binding protein 2 OS=Homo sapiens OX=9606 GN=MECP2 PE=1 SV=1	MECP2	0.999998	0.0216171	62.055	KPGSVVAAAAAEAK(1)K	3	0.17763	1	0.999961	0.028006	48.216	KPGSVVAAAAAEAK(1)K	3	0.27338	1
	P78527	1642	K	DNA-dependent protein kinase catalytic subunit OS=Homo sapiens OX=9606 GN=PRKDC PE=1 SV=3	PRKDC	1	0.00233111	97.911	DSPLETK(1)MAVLALLAK	2	0.5691	1
	P00338	76	K	L-lactate dehydrogenase A chain OS=Homo sapiens OX=9606 GN=LDHA PE=1 SV=2	LDHA	1	0.00423404	120.87	TPK(1)IVSGK	2	0.065718	1	1	0.0277185	66.27	TPK(1)IVSGK	2	-0.0046541	1
	P12956	94	K	X-ray repair cross-complementing protein 6 OS=Homo sapiens OX=9606 GN=XRCC6 PE=1 SV=2	XRCC6	1	0.0093104	98.418	DK(1)NSVNFK	2	-0.24623	1
	Q92896	350	K	Golgi apparatus protein 1 OS=Homo sapiens OX=9606 GN=GLG1 PE=1 SV=2	GLG1	1	0.00141293	111.61	FEESMSEK(1)CR	2	-0.40645	1	1	0.0217784	71.451	FEESMSEK(1)CR	2	-0.45042	1
	P60709	18	K	"Actin, cytoplasmic 1 OS=Homo sapiens OX=9606 GN=ACTB PE=1 SV=1"	ACTB	1	0.0102715	88.571	DDDIAALVVDNGSGMCK(1)AGFAGDDAPR	3	0.36695	2	1	0.00582452	101.59	DDDIAALVVDNGSGMCK(1)AGFAGDDAPR	3	-1.1022	3
	P29401	254	K	Transketolase OS=Homo sapiens OX=9606 GN=TKT PE=1 SV=3	TKT	0.977403	0.0293165	49.049	GITGVEDK(0.977)ESWHGK(0.023)PLPK	4	-0.13218	1	0.999997	0.000120634	113.69	GITGVEDK(1)ESWHGKPLPK	4	-0.39564	1
	P42704	868	K	"Leucine-rich PPR motif-containing protein, mitochondrial OS=Homo sapiens OX=9606 GN=LRPPRC PE=1 SV=3"	LRPPRC	1	0.00124637	109.42	LVEK(1)GETDLIQK	2	0.073406	2
	P50990	152	K	T-complex protein 1 subunit theta OS=Homo sapiens OX=9606 GN=CCT8 PE=1 SV=4	CCT8	1	0.00151234	92.977	AHEILPNLVCCSAK(1)NLR	3	-0.093838	1	1	0.00205533	80.609	AHEILPNLVCCSAK(1)NLR	3	0.4416	1
	P47756	57	K	F-actin-capping protein subunit beta OS=Homo sapiens OX=9606 GN=CAPZB PE=1 SV=4	CAPZB	1	0.000269493	119.34	VVGK(1)DYLLCDYNR	3	-0.0010622	2	1	1.03452e-06	169.58	VVGK(1)DYLLCDYNR	2	-0.61846	3
	P84074	174	K	Neuron-specific calcium-binding protein hippocalcin OS=Homo sapiens OX=9606 GN=HPCA PE=1 SV=2	HPCA	1	0.0520633	52.591	GAK(1)SDPSIVR	2	-1.4651	1
	P27816	254	K	Microtubule-associated protein 4 OS=Homo sapiens OX=9606 GN=MAP4 PE=1 SV=3	MAP4	1	4.95976e-07	170.68	TTDMAPSK(1)ETEMALAK	2	-1.2482	1	1	2.57452e-05	140.09	TTDMAPSK(1)ETEMALAK	2	-0.33613	1
	Q9P2E9	990	K	Ribosome-binding protein 1 OS=Homo sapiens OX=9606 GN=RRBP1 PE=1 SV=5	RRBP1	1	3.48963e-08	206.58	LK(1)ELESQVSGLEK	2	-1.2767	1	1	1.91562e-06	161.99	LK(1)ELESQVSGLEK	2	-0.37699	1
	Q9BZK7	288	K	F-box-like/WD repeat-containing protein TBL1XR1 OS=Homo sapiens OX=9606 GN=TBL1XR1 PE=1 SV=1	TBL1XR1	1	0.0336964	46.578	GNFILSAGVDK(1)TTIIWDAHTGEAK	3	-2.1135	1
	P19367	544	K	Hexokinase-1 OS=Homo sapiens OX=9606 GN=HK1 PE=1 SV=3	HK1	1	0.00722679	126.04	VLLVK(1)IR	2	0.001771	1
	P02545	260	K	Prelamin-A/C OS=Homo sapiens OX=9606 GN=LMNA PE=1 SV=1	LMNA	1	1.88832e-12	274.67	AQHEDQVEQYK(1)K	2	-0.32621	5	1	6.16782e-10	213.69	AQHEDQVEQYK(1)K	3	0.047142	6
	Q12797	609	K	Aspartyl/asparaginyl beta-hydroxylase OS=Homo sapiens OX=9606 GN=ASPH PE=1 SV=3	ASPH	1	0.00215327	103.34	AK(1)GLFLPEDENLR	2	0.95299	1	1	0.00164935	101.3	AK(1)GLFLPEDENLR	2	0.30544	1
	Q71U36	112	K	Tubulin alpha-1A chain OS=Homo sapiens OX=9606 GN=TUBA1A PE=1 SV=1	TUBA1A								1	8.48193e-05	113.59	GHYTIGK(1)EIIDLVLDR	3	-0.82824	2
	Q9P2E9	728	K	Ribosome-binding protein 1 OS=Homo sapiens OX=9606 GN=RRBP1 PE=1 SV=5	RRBP1	1	0.00014039	169.09	ELNK(1)EMAAEK	2	-0.11601	1	1	0.000504417	126.07	ELNK(1)EMAAEK	2	1.3036	1
	P39019	115	K	40S ribosomal protein S19 OS=Homo sapiens OX=9606 GN=RPS19 PE=1 SV=2	RPS19	1	0.00231155	106.68	MVEK(1)DQDGGR	2	-0.96221	1	1	0.0027718	99.802	MVEK(1)DQDGGR	2	-0.91191	1
	Q16658	353	K	Fascin OS=Homo sapiens OX=9606 GN=FSCN1 PE=1 SV=3	FSCN1	1	0.00956506	111.46	ASNGK(1)FVTSK	2	-1.5721	2	1	0.00560258	101.46	ASNGK(1)FVTSK	2	-0.99141	2
	Q16543	330	K	Hsp90 co-chaperone Cdc37 OS=Homo sapiens OX=9606 GN=CDC37 PE=1 SV=1	CDC37	1	0.00988642	73.848	MDPTDAK(1)YHMQR	2	1.1862	2
	P06576	201	K	"ATP synthase subunit beta, mitochondrial OS=Homo sapiens OX=9606 GN=ATP5F1B PE=1 SV=3"	ATP5F1B	1	0.00315785	95.573	GGK(1)IGLFGGAGVGK	2	0.099093	1	1	0.00232349	94.297	GGK(1)IGLFGGAGVGK	2	-0.095051	1
	O75083	321	K	WD repeat-containing protein 1 OS=Homo sapiens OX=9606 GN=WDR1 PE=1 SV=4	WDR1	1	0.00113458	104.17	GHSK(1)SIQCLTVHK	3	0.39419	1	1	8.38306e-17	245.69	GHSK(1)SIQCLTVHK	2	-0.4514	1
	P00492	159	K	Hypoxanthine-guanine phosphoribosyltransferase OS=Homo sapiens OX=9606 GN=HPRT1 PE=1 SV=2	HPRT1	1	0.0578036	47.198	MVK(1)VASLLVK	2	-0.17789	1
	P18206	699	K	Vinculin OS=Homo sapiens OX=9606 GN=VCL PE=1 SV=4	VCL								1	0.00103198	82.177	NPGNQAAYEHFETMK(1)NQWIDNVEK	3	-0.58965	1
	P62277	34	K	40S ribosomal protein S13 OS=Homo sapiens OX=9606 GN=RPS13 PE=1 SV=2	RPS13	1	2.27771e-05	160.53	LTSDDVK(1)EQIYK	2	0.088196	1	1	9.64968e-07	157.24	LTSDDVK(1)EQIYK	2	-1.7987	2
	P29622	202	K	Kallistatin OS=Homo sapiens OX=9606 GN=SERPINA4 PE=1 SV=3	SERPINA4								1	0.0101242	89.247	IVDLVSELK(1)K	2	-0.5378	1
	P25311	179	K	Zinc-alpha-2-glycoprotein OS=Homo sapiens OX=9606 GN=AZGP1 PE=1 SV=2	AZGP1								1	2.34226e-05	141.08	AK(1)AYLEEECPATLR	2	-1.0743	1
	Q15907	24	K	Ras-related protein Rab-11B OS=Homo sapiens OX=9606 GN=RAB11B PE=1 SV=4	RAB11B	1	6.55004e-07	166.6	VVLIGDSGVGK(1)SNLLSR	3	0.34536	2	1	4.18464e-07	160.38	VVLIGDSGVGK(1)SNLLSR	2	-0.57733	1
	Q15019	325	K	Septin-2 OS=Homo sapiens OX=9606 GN=SEPTIN2 PE=1 SV=1	SEPTIN2	1	3.34262e-05	133.81	DQILLEK(1)EAELR	2	-1.3994	3	1	1.58558e-05	147.37	DQILLEK(1)EAELR	2	-0.88844	3
	P05455	174	K	Lupus La protein OS=Homo sapiens OX=9606 GN=SSB PE=1 SV=2	SSB								1	0.00242371	102	FVETPGQK(1)YK	2	-0.45764	1
	P61026	136	K	Ras-related protein Rab-10 OS=Homo sapiens OX=9606 GN=RAB10 PE=1 SV=1	RAB10	1	0.00865114	100.75	GK(1)GEQIAR	2	2.5277	1	1	0.0033252	113.1	GK(1)GEQIAR	2	0.52989	1
	Q96TA1	20	K	Protein Niban 2 OS=Homo sapiens OX=9606 GN=NIBAN2 PE=1 SV=3	NIBAN2	1	0.000597205	153.08	QHIAEK(1)TGK	2	0.6668	1	1	0.000673618	128.38	QHIAEK(1)TGK	3	-0.088824	2
	Q99497	12	K	Parkinson disease protein 7 OS=Homo sapiens OX=9606 GN=PARK7 PE=1 SV=2	PARK7	1	9.25719e-08	166.29	ALVILAK(1)GAEEMETVIPVDVMR	3	0.30871	1
	Q96T51	596	K	RUN and FYVE domain-containing protein 1 OS=Homo sapiens OX=9606 GN=RUFY1 PE=1 SV=2	RUFY1	1	0.000392633	121.73	ELQDEK(1)AELQK	2	1.1823	1
	Q14204	754	K	Cytoplasmic dynein 1 heavy chain 1 OS=Homo sapiens OX=9606 GN=DYNC1H1 PE=1 SV=5	DYNC1H1	1	0.000939041	180	NLK(1)WLGFR	2	0.32288	1	1	0.00259233	124.37	NLK(1)WLGFR	2	-0.58255	1
	Q01082	699	K	"Spectrin beta chain, non-erythrocytic 1 OS=Homo sapiens OX=9606 GN=SPTBN1 PE=1 SV=2"	SPTBN1	1	0.00987183	70.569	SGHFEQAIK(1)EGEDMIAEEHFGSEK	4	-0.36207	1
	P32119	26	K	Peroxiredoxin-2 OS=Homo sapiens OX=9606 GN=PRDX2 PE=1 SV=5	PRDX2	1	2.06227e-06	172.27	ATAVVDGAFK(1)EVK	3	-0.016604	4	1	0.000207225	104.82	ATAVVDGAFK(1)EVK	3	-0.10523	3
	Q99439	194	K	Calponin-2 OS=Homo sapiens OX=9606 GN=CNN2 PE=1 SV=4	CNN2	1	0.000373601	85.407	HLYDPK(1)NHILPPMDHSTISLQMGTNK	4	-0.15716	1
	Q8TBX8	235	K	Phosphatidylinositol 5-phosphate 4-kinase type-2 gamma OS=Homo sapiens OX=9606 GN=PIP4K2C PE=1 SV=3	PIP4K2C	1	0.00454463	117.4	VK(1)ELPTLK	2	1.1825	1	1	0.0080506	80.438	VK(1)ELPTLK	2	-0.30471	1
	P29401	543	K	Transketolase OS=Homo sapiens OX=9606 GN=TKT PE=1 SV=3	TKT	1	0.0112005	107.66	K(1)LILDSAR	2	-0.049617	3	1	0.00744763	108.46	K(1)LILDSAR	2	0.12852	2
	Q8IZ81	55	K	ELMO domain-containing protein 2 OS=Homo sapiens OX=9606 GN=ELMOD2 PE=1 SV=1	ELMOD2	1	0.000394212	121.6	IENSLTYSK(1)NK	2	0.21581	1
	P19367	353	K	Hexokinase-1 OS=Homo sapiens OX=9606 GN=HK1 PE=1 SV=3	HK1	1	7.58831e-09	234.3	EGLHNAK(1)EILTR	3	0.091923	2	1	2.55799e-07	178.53	EGLHNAK(1)EILTR	2	-0.33632	1
	P02545	319	K	Prelamin-A/C OS=Homo sapiens OX=9606 GN=LMNA PE=1 SV=1	LMNA	1	1.88159e-07	196.67	EAK(1)LRDLEDSLAR	2	0.26495	2	1	0.00131918	109.24	EAK(1)LRDLEDSLAR	3	0.71785	2
	Q02952	1087	K	A-kinase anchor protein 12 OS=Homo sapiens OX=9606 GN=AKAP12 PE=1 SV=4	AKAP12	1	0.000124046	120.39	AEAERPEEQAEASGLK(1)K	3	-0.22793	1
	Q13813	862	K	"Spectrin alpha chain, non-erythrocytic 1 OS=Homo sapiens OX=9606 GN=SPTAN1 PE=1 SV=3"	SPTAN1	1	3.47644e-05	137.14	GNAMVEEGHFAAEDVK(1)AK	3	-0.015948	2	1	4.54054e-07	160.78	GNAMVEEGHFAAEDVK(1)AK	2	1.379	2
	P61313	83	K	60S ribosomal protein L15 OS=Homo sapiens OX=9606 GN=RPL15 PE=1 SV=2	RPL15	1	0.0477186	46.408	GATYGK(1)PVHHGVNQLK	3	-1.0183	1
	P12270	265	K	Nucleoprotein TPR OS=Homo sapiens OX=9606 GN=TPR PE=1 SV=3	TPR	1	0.000310679	121.6	EAK(1)EQQASMEEK	2	2.9286	1
	P04196	40	K	Histidine-rich glycoprotein OS=Homo sapiens OX=9606 GN=HRG PE=1 SV=1	HRG	1	0.0225388	83.614	ALDLINK(1)R	2	0.0055582	1	1	0.0177302	85.265	ALDLINK(1)R	2	0.43476	1
	P09661	149	K	U2 small nuclear ribonucleoprotein A' OS=Homo sapiens OX=9606 GN=SNRPA1 PE=1 SV=2	SNRPA1	1	0.00760943	104.45	VLDFQK(1)VK	2	1.0254	1	1	0.0115173	81.784	VLDFQK(1)VK	2	1.191	1
	P10809	125	K	"60 kDa heat shock protein, mitochondrial OS=Homo sapiens OX=9606 GN=HSPD1 PE=1 SV=2"	HSPD1	1	0.00610106	90.657	SIAK(1)EGFEK	2	0.020219	1	1	0.0277527	61.679	SIAK(1)EGFEK	2	-0.074736	2
	P34897	464	K	"Serine hydroxymethyltransferase, mitochondrial OS=Homo sapiens OX=9606 GN=SHMT2 PE=1 SV=3"	SHMT2	1	0.044737	61.679	TAK(1)LQDFK	2	2.4134	1
	P62826	142	K	GTP-binding nuclear protein Ran OS=Homo sapiens OX=9606 GN=RAN PE=1 SV=3	RAN	0.786515	6.45829e-05	155.99	K(0.213)K(0.787)NLQYYDISAK	2	-2.2607	1	0.830361	0.00908462	94.465	K(0.17)K(0.83)NLQYYDISAK	2	-3.0377	1
	P04179	130	K	"Superoxide dismutase [Mn], mitochondrial OS=Homo sapiens OX=9606 GN=SOD2 PE=1 SV=3"	SOD2	1	0.0039319	102.51	DFGSFDK(1)FK	2	-0.13656	1	1	0.00279298	104.44	DFGSFDK(1)FK	2	-0.18973	2
	P63104	158	K	14-3-3 protein zeta/delta OS=Homo sapiens OX=9606 GN=YWHAZ PE=1 SV=1	YWHAZ	1	0.000151756	166.34	K(1)EMQPTHPIR	2	1.4013	4	1	5.70554e-05	172.59	K(1)EMQPTHPIR	2	0.379	4
	P10412	90	K	Histone H1.4 OS=Homo sapiens OX=9606 GN=H1-4 PE=1 SV=2	H1-4	1	9.5966e-05	141.95	SLVSK(1)GTLVQTK	3	0.51772	2	1	0.000165685	125.66	SLVSK(1)GTLVQTK	3	0.53709	2
	P02749	287	K	Beta-2-glycoprotein 1 OS=Homo sapiens OX=9606 GN=APOH PE=1 SV=3	APOH	1	0.00522695	90.709	FK(1)NGMLHGDK	2	2.0822	1	1	0.00421091	90.709	FK(1)NGMLHGDK	2	1.6697	2
	P23528	19	K	Cofilin-1 OS=Homo sapiens OX=9606 GN=CFL1 PE=1 SV=3	CFL1	1	0.00580463	117.17	VFNDMK(1)VR	2	0.24668	4	1	0.00322766	114.6	VFNDMK(1)VR	2	-0.17533	4
	P10809	396	K	"60 kDa heat shock protein, mitochondrial OS=Homo sapiens OX=9606 GN=HSPD1 PE=1 SV=2"	HSPD1	1	0.00409208	93.111	LAK(1)LSDGVAVLK	2	0.28785	3	1	0.000195983	99.653	LAK(1)LSDGVAVLK	2	-1.4087	3
	P17252	35	K	Protein kinase C alpha type OS=Homo sapiens OX=9606 GN=PRKCA PE=1 SV=4	PRKCA	1	0.011773	72.607	NVHEVK(1)DHK	3	0.060188	1
	Q12906	454	K	Interleukin enhancer-binding factor 3 OS=Homo sapiens OX=9606 GN=ILF3 PE=1 SV=3	ILF3	1	0.0121577	78.264	TAK(1)LHVAVK	2	0.49177	1	1	0.0127116	72.23	TAK(1)LHVAVK	2	0.26132	2
	P06865	409	K	Beta-hexosaminidase subunit alpha OS=Homo sapiens OX=9606 GN=HEXA PE=1 SV=2	HEXA	1	0.000106919	145.17	ELELVTK(1)AGFR	2	0.65133	1
	P26447	7	K	Protein S100-A4 OS=Homo sapiens OX=9606 GN=S100A4 PE=1 SV=1	S100A4	1	1.46724e-08	205.87	ACPLEK(1)ALDVMVSTFHK	3	-1.6166	2	1	4.29548e-05	145.83	ACPLEK(1)ALDVMVSTFHK	2	-0.19226	1
	P61020	33	K	Ras-related protein Rab-5B OS=Homo sapiens OX=9606 GN=RAB5B PE=1 SV=1	RAB5B	1	0.000578283	107.34	LVLLGESAVGK(1)SSLVLR	3	-0.18915	1
	Q14651	90	K	Plastin-1 OS=Homo sapiens OX=9606 GN=PLS1 PE=1 SV=2	PLS1	1	0.0502931	68.422	DISK(1)TFR	2	-0.16994	1
	O14980	122	K	Exportin-1 OS=Homo sapiens OX=9606 GN=XPO1 PE=1 SV=1	XPO1	1	0.00611373	81.525	TSSDPTCVEK(1)EK	2	0.78569	1
	P68104	395	K	Elongation factor 1-alpha 1 OS=Homo sapiens OX=9606 GN=EEF1A1 PE=1 SV=1	EEF1A1								1	0.0242592	64.244	FLK(1)SGDAAIVDMVPGK	2	-0.2427	1
	Q09666	1005	K	Neuroblast differentiation-associated protein AHNAK OS=Homo sapiens OX=9606 GN=AHNAK PE=1 SV=2	AHNAK	1	0.0621528	43.635	MPK(1)FSMPSLK	2	-1.7311	1
	Q9BRX8	139	K	Peroxiredoxin-like 2A OS=Homo sapiens OX=9606 GN=PRXL2A PE=1 SV=3	PRXL2A	1	0.0174392	111.69	K(1)FYGPQR	2	0.63414	1	1	0.0311578	84.359	K(1)FYGPQR	2	1.3786	1
	P27361	361	K	Mitogen-activated protein kinase 3 OS=Homo sapiens OX=9606 GN=MAPK3 PE=1 SV=4	MAPK3	1	0.00233816	103.22	LK(1)ELIFQETAR	2	0.68514	1	1	0.000260222	130.98	LK(1)ELIFQETAR	2	0.57024	1
	Q16543	69	K	Hsp90 co-chaperone Cdc37 OS=Homo sapiens OX=9606 GN=CDC37 PE=1 SV=1	CDC37	1	0.000340997	125.97	LK(1)ELEVAEGGK	2	0.30434	1
	Q9H2G2	1019	K	STE20-like serine/threonine-protein kinase OS=Homo sapiens OX=9606 GN=SLK PE=1 SV=1	SLK	1	0.00206293	99.283	HLQEK(1)HQLLK	3	0.20861	1
	P62714	41	K	Serine/threonine-protein phosphatase 2A catalytic subunit beta isoform OS=Homo sapiens OX=9606 GN=PPP2CB PE=1 SV=1	PPP2CB	1	9.14938e-08	194.12	EILTK(1)ESNVQEVR	2	-0.27904	1	1	5.11736e-05	136.48	EILTK(1)ESNVQEVR	2	-0.61339	1
	Q9Y490	2021	K	Talin-1 OS=Homo sapiens OX=9606 GN=TLN1 PE=1 SV=3	TLN1	1	0.044232	61.999	EGILK(1)TAK	2	1.6767	1
	P68104	255	K	Elongation factor 1-alpha 1 OS=Homo sapiens OX=9606 GN=EEF1A1 PE=1 SV=1	EEF1A1								1	5.77702e-07	155.98	LPLQDVYK(1)IGGIGTVPVGR	2	-0.35791	5
	P06702	4	K	Protein S100-A9 OS=Homo sapiens OX=9606 GN=S100A9 PE=1 SV=1	S100A9								1	0.0114454	65.404	TCK(1)MSQLER	2	-0.15361	1
	P21333	1477	K	Filamin-A OS=Homo sapiens OX=9606 GN=FLNA PE=1 SV=4	FLNA								1	0.0224139	55.844	ANLPQSFQVDTSK(1)AGVAPLQVK	3	1.3604	1
	P68871	60	K	Hemoglobin subunit beta OS=Homo sapiens OX=9606 GN=HBB PE=1 SV=2	HBB	1	8.56348e-11	198.33	FFESFGDLSTPDAVMGNPK(1)VK	2	0.28794	4	1	2.76953e-11	204.37	FFESFGDLSTPDAVMGNPK(1)VK	2	-0.86985	4
	P63244	271	K	Receptor of activated protein C kinase 1 OS=Homo sapiens OX=9606 GN=RACK1 PE=1 SV=3	RACK1	1	7.46771e-10	184.98	IIVDELK(1)QEVISTSSK	3	-0.34511	4	1	2.37035e-11	207.27	IIVDELK(1)QEVISTSSK	3	0.18109	3
	P43487	154	K	Ran-specific GTPase-activating protein OS=Homo sapiens OX=9606 GN=RANBP1 PE=1 SV=1	RANBP1	1	0.00711788	126.67	TK(1)FEECR	2	0.38395	1	1	0.024055	77.058	TK(1)FEECR	2	1.4644	1
	P21333	1019	K	Filamin-A OS=Homo sapiens OX=9606 GN=FLNA PE=1 SV=4	FLNA								1	0.00669015	73.11	IVGPSGAAVPCK(1)VEPGLGADNSVVR	3	0.2262	1
	P51608	215	K	Methyl-CpG-binding protein 2 OS=Homo sapiens OX=9606 GN=MECP2 PE=1 SV=1	MECP2	1	0.0272243	72.789	VLEK(1)SPGK	2	-2.5884	1
	P37837	321	K	Transaldolase OS=Homo sapiens OX=9606 GN=TALDO1 PE=1 SV=2	TALDO1	1	0.0059724	94.692	FAADAVK(1)LER	2	0.49859	2	1	0.00276976	99.815	FAADAVK(1)LER	2	-1.3753	2
	P30740	96	K	Leukocyte elastase inhibitor OS=Homo sapiens OX=9606 GN=SERPINB1 PE=1 SV=1	SERPINB1	1	0.000990151	97.32	LYGEK(1)TYNFLPEFLVSTQK	3	0.095247	1	1	8.47316e-06	143.93	LYGEK(1)TYNFLPEFLVSTQK	2	-0.58537	2
	Q09666	3201	K	Neuroblast differentiation-associated protein AHNAK OS=Homo sapiens OX=9606 GN=AHNAK PE=1 SV=2	AHNAK	1	1.52442e-07	177.42	VDVDVPDVNIEGPDAK(1)LK	2	0.31931	1	1	2.59062e-07	168.31	VDVDVPDVNIEGPDAK(1)LK	3	-0.33329	3
	P08134	135	K	Rho-related GTP-binding protein RhoC OS=Homo sapiens OX=9606 GN=RHOC PE=1 SV=1	RHOC	1	0.0133364	105.2	MK(1)QEPVR	2	-0.73214	1
	Q12905	59	K	Interleukin enhancer-binding factor 2 OS=Homo sapiens OX=9606 GN=ILF2 PE=1 SV=2	ILF2	1	0.00173608	94.569	VKPAPDETSFSEALLK(1)R	3	-0.20357	1	1	0.00197437	86.455	VKPAPDETSFSEALLK(1)R	3	0.51863	1
	O94973	924	K	AP-2 complex subunit alpha-2 OS=Homo sapiens OX=9606 GN=AP2A2 PE=1 SV=2	AP2A2	1	0.0208998	72.607	TSK(1)EAVSQR	2	0.96338	1	1	0.0103619	76.827	TSK(1)EAVSQR	2	0.6968	1
	P42704	777	K	"Leucine-rich PPR motif-containing protein, mitochondrial OS=Homo sapiens OX=9606 GN=LRPPRC PE=1 SV=3"	LRPPRC	1	0.0213961	87.181	EK(1)DVLIK	2	-0.17546	1	1	0.0144279	94.114	EK(1)DVLIK	2	0.14201	1
	P35579	1234	K	Myosin-9 OS=Homo sapiens OX=9606 GN=MYH9 PE=1 SV=4	MYH9	1	4.26591e-06	152.67	GELANEVK(1)VLLQGK	3	-0.62584	2	1	7.03612e-09	190.53	GELANEVK(1)VLLQGK	2	-0.030448	2
	P20774	195	K	Mimecan OS=Homo sapiens OX=9606 GN=OGN PE=1 SV=1	OGN	1	0.0107764	83.206	LTLFNAK(1)YNK	2	3.6095	1	1	0.00311125	123.92	LTLFNAK(1)YNK	2	0.1554	2
	P11142	128	K	Heat shock cognate 71 kDa protein OS=Homo sapiens OX=9606 GN=HSPA8 PE=1 SV=1	HSPA8	1	0.000394212	121.6	MK(1)EIAEAYLGK	2	0.31408	3	1	0.00234607	99.653	MK(1)EIAEAYLGK	2	-0.072285	2
	P0DP25	31	K	Calmodulin-3 OS=Homo sapiens OX=9606 GN=CALM3 PE=1 SV=1	CALM3	1	6.68609e-08	148.56	DGDGTITTK(1)ELGTVMR	2	-0.0073053	2	1	1.87886e-10	180.24	DGDGTITTK(1)ELGTVMR	2	0.025238	1
	P04114	1163	K	Apolipoprotein B-100 OS=Homo sapiens OX=9606 GN=APOB PE=1 SV=2	APOB								1	0.00633386	74.618	LLLQMDSSATAYGSTVSK(1)R	3	-0.6912	1
	Q5TZA2	1210	K	Rootletin OS=Homo sapiens OX=9606 GN=CROCC PE=1 SV=1	CROCC								1	0.0227776	75.825	SLGEGAK(1)ER	2	4.3486	1
	P42704	1266	K	"Leucine-rich PPR motif-containing protein, mitochondrial OS=Homo sapiens OX=9606 GN=LRPPRC PE=1 SV=3"	LRPPRC	1	6.49068e-05	124.45	PVTDFFLQLVDAGK(1)VDDAR	3	0.63234	1
	P15924	821	K	Desmoplakin OS=Homo sapiens OX=9606 GN=DSP PE=1 SV=3	DSP	1	0.0371901	85.265	NDLNLK(1)K	2	-0.43061	1	1	0.016037	105.39	NDLNLK(1)K	2	-1.1046	1
	P00441	123	K	Superoxide dismutase [Cu-Zn] OS=Homo sapiens OX=9606 GN=SOD1 PE=1 SV=2	SOD1	1	9.46757e-11	222.72	TLVVHEK(1)ADDLGK	3	-0.087475	5	1	1.46322e-08	188.91	TLVVHEK(1)ADDLGK	3	-0.013519	4
	P04114	4261	K	Apolipoprotein B-100 OS=Homo sapiens OX=9606 GN=APOB PE=1 SV=2	APOB	1	0.00291669	88.187	HK(1)LIDVISMYR	3	-0.27019	1	1	0.00299452	90.827	HK(1)LIDVISMYR	2	2.6426	2
	Q6NZI2	136	K	Caveolae-associated protein 1 OS=Homo sapiens OX=9606 GN=CAVIN1 PE=1 SV=1	CAVIN1	1	0.0424094	80.294	QAGQIK(1)K	2	-0.0029083	1
	Q14152	591	K	Eukaryotic translation initiation factor 3 subunit A OS=Homo sapiens OX=9606 GN=EIF3A PE=1 SV=1	EIF3A								1	0.00328645	113.7	EK(1)EELEQR	2	-1.0221	1
	P07814	907	K	Bifunctional glutamate/proline--tRNA ligase OS=Homo sapiens OX=9606 GN=EPRS1 PE=1 SV=5	EPRS1	1	0.000245428	119.74	VLFDK(1)VASQGEVVR	2	1.1327	1	1	1.73507e-06	153.11	VLFDK(1)VASQGEVVR	2	1.0146	1
	O75874	66	K	Isocitrate dehydrogenase [NADP] cytoplasmic OS=Homo sapiens OX=9606 GN=IDH1 PE=1 SV=2	IDH1	1	0.00923958	135.87	K(1)HNVGVK	2	-1.1284	1
	Q9Y286	396	K	Sialic acid-binding Ig-like lectin 7 OS=Homo sapiens OX=9606 GN=SIGLEC7 PE=1 SV=1	SIGLEC7	1	0.0569818	47.971	PAADVGDIGMK(1)DANTIR	2	-1.533	1
	P15924	943	K	Desmoplakin OS=Homo sapiens OX=9606 GN=DSP PE=1 SV=3	DSP								1	0.0113964	82.241	DK(1)SEEVQK	2	0.81217	1
	Q9UJU6	172	K	Drebrin-like protein OS=Homo sapiens OX=9606 GN=DBNL PE=1 SV=1	DBNL	1	0.00498745	107.69	TNAVSEIK(1)R	2	2.0814	1	1	0.0369463	66.621	TNAVSEIK(1)R	2	1.3937	1
	P51884	69	K	Lumican OS=Homo sapiens OX=9606 GN=LUM PE=1 SV=2	LUM	1	0.00181949	103.22	SVPMVPPGIK(1)YLYLR	2	0.0042942	2	1	0.00206712	94.616	SVPMVPPGIK(1)YLYLR	3	-0.44721	2
	Q9NQC3	1174	K	Reticulon-4 OS=Homo sapiens OX=9606 GN=RTN4 PE=1 SV=2	RTN4	1	0.0112263	91.626	NVK(1)DAMAK	2	-0.002349	2	1	0.00542903	86.953	NVK(1)DAMAK	2	-0.21172	2
	P43686	255	K	26S proteasome regulatory subunit 6B OS=Homo sapiens OX=9606 GN=PSMC4 PE=1 SV=2	PSMC4	1	4.70204e-05	115.54	LAK(1)ENAPAIIFIDEIDAIATK	3	0.28593	1
	P02671	71	K	Fibrinogen alpha chain OS=Homo sapiens OX=9606 GN=FGA PE=1 SV=2	FGA	1	4.69524e-06	147.39	MK(1)GLIDEVNQDFTNR	2	-1.1055	3	1	4.69336e-05	135.1	MK(1)GLIDEVNQDFTNR	2	0.87965	5
	P06733	256	K	Alpha-enolase OS=Homo sapiens OX=9606 GN=ENO1 PE=1 SV=2	ENO1	1	0.00517083	95.741	SGK(1)YDLDFK	2	-0.43364	3	1	0.00432882	95.502	SGK(1)YDLDFK	2	0.58223	4
	P30046	21	K	D-dopachrome decarboxylase OS=Homo sapiens OX=9606 GN=DDT PE=1 SV=3	DDT	1	0.0514631	70.525	VPAGLEK(1)R	2	0.19566	1	1	0.0342795	72.485	VPAGLEK(1)R	2	-0.10925	1
	O43447	143	K	Peptidyl-prolyl cis-trans isomerase H OS=Homo sapiens OX=9606 GN=PPIH PE=1 SV=1	PPIH	1	0.000302665	112.42	HVVFGK(1)IIDGLLVMR	3	-0.89662	1
	Q12906	381	K	Interleukin enhancer-binding factor 3 OS=Homo sapiens OX=9606 GN=ILF3 PE=1 SV=3	ILF3	1	0.000549268	111.07	RPMEEDGEEK(1)SPSK	3	0.6256	1
	P04114	2265	K	Apolipoprotein B-100 OS=Homo sapiens OX=9606 GN=APOB PE=1 SV=2	APOB	1	0.048164	52.591	IQIQEK(1)LQQLK	2	-0.77429	1	1	0.0451155	49.16	IQIQEK(1)LQQLK	2	-0.74058	1
	P54578	291	K	Ubiquitin carboxyl-terminal hydrolase 14 OS=Homo sapiens OX=9606 GN=USP14 PE=1 SV=3	USP14								1	0.0469588	51.854	YLFTGLK(1)LR	2	-2.5581	1
	P04792	114	K	Heat shock protein beta-1 OS=Homo sapiens OX=9606 GN=HSPB1 PE=1 SV=2	HSPB1	1	0.00401002	94.692	TK(1)DGVVEITGK	2	0.055086	3	1	0.00427891	86.624	TK(1)DGVVEITGK	2	0.46561	5
	Q9Y265	22	K	RuvB-like 1 OS=Homo sapiens OX=9606 GN=RUVBL1 PE=1 SV=1	RUVBL1	1	0.00164087	84.975	IASHSHVK(1)GLGLDESGLAK	3	0.20976	1	1	0.00131524	91.889	IASHSHVK(1)GLGLDESGLAK	3	0.85486	1
	P02786	382	K	Transferrin receptor protein 1 OS=Homo sapiens OX=9606 GN=TFRC PE=1 SV=2	TFRC	1	0.0478577	52.79	LTVSNVLK(1)EIK	2	0.56819	1
	P27635	145	K	60S ribosomal protein L10 OS=Homo sapiens OX=9606 GN=RPL10 PE=1 SV=4	RPL10	1	0.0112932	72.265	LQNK(1)EHVIEALR	3	-0.02394	1	1	0.00852171	72.089	LQNK(1)EHVIEALR	3	0.24448	1
	Q9H3Z4	32	K	DnaJ homolog subfamily C member 5 OS=Homo sapiens OX=9606 GN=DNAJC5 PE=1 SV=1	DNAJC5	1	0.0289546	74.92	NATSDDIK(1)K	2	1.1912	1
	P33176	761	K	Kinesin-1 heavy chain OS=Homo sapiens OX=9606 GN=KIF5B PE=1 SV=1	KIF5B	1	0.00914715	98.997	ATDQEK(1)SR	2	0.61519	1	1	0.0242155	54.712	ATDQEK(1)SR	2	-0.62261	1
	Q09666	2342	K	Neuroblast differentiation-associated protein AHNAK OS=Homo sapiens OX=9606 GN=AHNAK PE=1 SV=2	AHNAK	1	0.000425219	113.69	LEGELK(1)GPELDVK	2	-0.76293	1	1	5.0883e-05	136.53	LEGELK(1)GPELDVK	2	1.3981	1
	Q12965	357	K	Unconventional myosin-Ie OS=Homo sapiens OX=9606 GN=MYO1E PE=1 SV=2	MYO1E	1	0.011435	72.643	DALAK(1)ALHAR	3	-0.2684	1	1	0.00885633	61.65	DALAK(1)ALHAR	3	-0.76174	1
	P09874	683	K	Poly [ADP-ribose] polymerase 1 OS=Homo sapiens OX=9606 GN=PARP1 PE=1 SV=4	PARP1	1	0.00786855	93.551	MIFDVESMK(1)K	2	-0.15264	1	1	0.00220842	108.98	MIFDVESMK(1)K	2	0.40727	1
	Q12906	413	K	Interleukin enhancer-binding factor 3 OS=Homo sapiens OX=9606 GN=ILF3 PE=1 SV=3	ILF3	1	0.00311102	99.7	LNQLK(1)PGLQYK	2	0.13185	1
	O75116	941	K	Rho-associated protein kinase 2 OS=Homo sapiens OX=9606 GN=ROCK2 PE=1 SV=4	ROCK2	1	1.27199e-06	172.92	SIAEEQYSDLEK(1)EK	2	1.4339	1
	P24844	150	K	Myosin regulatory light polypeptide 9 OS=Homo sapiens OX=9606 GN=MYL9 PE=1 SV=4	MYL9	1	0.058568	74.415	EAPIDK(1)K	2	1.1613	1
	O75365	155	K	Protein tyrosine phosphatase type IVA 3 OS=Homo sapiens OX=9606 GN=PTP4A3 PE=1 SV=2	PTP4A3	0.999893	0.0460579	44.425	PK(1)QRLRFKDPHTHK	2	-1.9207	1	0.999988	0.0488314	55.235	PK(1)QRLRFKDPHTHK	2	-2.1584	1
	P30041	204	K	Peroxiredoxin-6 OS=Homo sapiens OX=9606 GN=PRDX6 PE=1 SV=3	PRDX6								1	0.0291792	60.436	LFPK(1)GVFTK	2	1.1096	1
	P42224	673	K	Signal transducer and activator of transcription 1-alpha/beta OS=Homo sapiens OX=9606 GN=STAT1 PE=1 SV=2	STAT1	1	0.00232438	89.231	YLYPNIDK(1)DHAFGK	3	-1.8272	1	1	9.33935e-05	126.67	YLYPNIDK(1)DHAFGK	2	-0.60566	2
	O94782	272	K	Ubiquitin carboxyl-terminal hydrolase 1 OS=Homo sapiens OX=9606 GN=USP1 PE=1 SV=1	USP1								0.999985	0.0374419	51.252	RK(1)SDTEFGNMKK	3	0.14146	1
	P61604	54	K	"10 kDa heat shock protein, mitochondrial OS=Homo sapiens OX=9606 GN=HSPE1 PE=1 SV=2"	HSPE1	1	0.00111002	107.53	VLQATVVAVGSGSK(1)GK	2	1.3859	1	1	0.002321	92.295	VLQATVVAVGSGSK(1)GK	2	3.0519	1
	Q9NZM1	891	K	Myoferlin OS=Homo sapiens OX=9606 GN=MYOF PE=1 SV=1	MYOF								1	0.00842226	78.516	FSDVTGK(1)IK	2	1.3116	1
	P18206	1020	K	Vinculin OS=Homo sapiens OX=9606 GN=VCL PE=1 SV=4	VCL								1	0.00190566	102.62	ALIQCAK(1)DIAK	2	0.26531	1
	Q01082	832	K	"Spectrin beta chain, non-erythrocytic 1 OS=Homo sapiens OX=9606 GN=SPTBN1 PE=1 SV=2"	SPTBN1								1	0.000395358	116.05	YK(1)EVAELTR	2	1.7221	1
	P09874	418	K	Poly [ADP-ribose] polymerase 1 OS=Homo sapiens OX=9606 GN=PARP1 PE=1 SV=4	PARP1	1	0.00602699	83.456	LGGK(1)LTGTANK	2	1.6	1
	O75223	118	K	Gamma-glutamylcyclotransferase OS=Homo sapiens OX=9606 GN=GGCT PE=1 SV=1	GGCT	1	1.49252e-08	221.5	VATQEGK(1)EITCR	2	0.61873	1
	P38646	138	K	"Stress-70 protein, mitochondrial OS=Homo sapiens OX=9606 GN=HSPA9 PE=1 SV=2"	HSPA9	1	0.011863	89.369	DIK(1)NVPFK	2	-0.10896	1
	P60709	328	K	"Actin, cytoplasmic 1 OS=Homo sapiens OX=9606 GN=ACTB PE=1 SV=1"	ACTB								1	0.000390221	149.65	IK(1)IIAPPERK	3	-0.025085	4
	P84095	183	K	Rho-related GTP-binding protein RhoG OS=Homo sapiens OX=9606 GN=RHOG PE=1 SV=1	RHOG	1	0.00405076	111.74	AVLNPTPIK(1)R	2	1.2961	1	1	0.0124953	78.516	AVLNPTPIK(1)R	2	1.2582	1
	P62851	60	K	40S ribosomal protein S25 OS=Homo sapiens OX=9606 GN=RPS25 PE=1 SV=1	RPS25	1	0.00635003	89.296	LCK(1)EVPNYK	2	0.025386	1
	Q99816	292	K	Tumor susceptibility gene 101 protein OS=Homo sapiens OX=9606 GN=TSG101 PE=1 SV=2	TSG101	1	0.038424	83.614	NIELLK(1)K	2	0.103	1	1	0.0535569	70.912	NIELLK(1)K	2	0.035508	1
	Q9NS86	134	K	LanC-like protein 2 OS=Homo sapiens OX=9606 GN=LANCL2 PE=1 SV=1	LANCL2	1	0.0237193	103.29	SLDYVK(1)R	2	-0.018654	1	1	0.00932482	108.24	SLDYVK(1)R	2	0.97194	1
	O14773	346	K	Tripeptidyl-peptidase 1 OS=Homo sapiens OX=9606 GN=TPP1 PE=1 SV=2	TPP1	1	0.000324769	127.3	VNTELMK(1)AAAR	2	-0.4585	1	1	0.00427891	86.624	VNTELMK(1)AAAR	2	0.32282	1
	P06748	250	K	Nucleophosmin OS=Homo sapiens OX=9606 GN=NPM1 PE=1 SV=2	NPM1	1	0.00438863	100.02	AK(1)MQASIEK	2	-3.9233	1	1	0.00379936	98.582	AK(1)MQASIEK	2	-2.4058	1
	P01024	1368	K	Complement C3 OS=Homo sapiens OX=9606 GN=C3 PE=1 SV=2	C3	1	0.0620301	46.334	VTIK(1)PAPETEK	2	-1.3141	1	1	0.00485376	82.749	VTIK(1)PAPETEK	2	-1.3502	1
	P49368	248	K	T-complex protein 1 subunit gamma OS=Homo sapiens OX=9606 GN=CCT3 PE=1 SV=4	CCT3	1	1.06636e-06	145.89	IVLLDSSLEYK(1)K	2	-0.077654	1	1	2.47467e-07	192.32	IVLLDSSLEYK(1)K	2	0.15214	1
	Q13813	864	K	"Spectrin alpha chain, non-erythrocytic 1 OS=Homo sapiens OX=9606 GN=SPTAN1 PE=1 SV=3"	SPTAN1	1	4.25148e-05	207.68	AK(1)LHELNQK	2	-0.78664	2
	P13010	274	K	X-ray repair cross-complementing protein 5 OS=Homo sapiens OX=9606 GN=XRCC5 PE=1 SV=3	XRCC5								1	0.0201224	75.378	K(1)TWTVVDAK	2	-0.4674	1
	P30101	258	K	Protein disulfide-isomerase A3 OS=Homo sapiens OX=9606 GN=PDIA3 PE=1 SV=4	PDIA3	1	1.55366e-21	251.87	DLIQGK(1)DLLIAYYDVDYEK	2	-0.99071	2	1	7.72232e-05	118.46	DLIQGK(1)DLLIAYYDVDYEK	3	-0.24519	1
	P05141	166	K	ADP/ATP translocase 2 OS=Homo sapiens OX=9606 GN=SLC25A5 PE=1 SV=7	SLC25A5	1	0.0134474	83.753	IYK(1)SDGIK	2	1.0696	1	1	0.0257273	67.981	IYK(1)SDGIK	2	0.77218	1
	P31946	124	K	14-3-3 protein beta/alpha OS=Homo sapiens OX=9606 GN=YWHAB PE=1 SV=3	YWHAB	1	0.0387898	72.138	MK(1)GDYFR	2	-0.58536	1	1	0.00248152	145.04	MK(1)GDYFR	2	-1.0678	2
	P10809	89	K	"60 kDa heat shock protein, mitochondrial OS=Homo sapiens OX=9606 GN=HSPD1 PE=1 SV=2"	HSPD1	0.997317	0.0329747	73.985	DK(0.997)YK(0.003)NIGAK	2	-1.4816	2
	Q9Y490	2180	K	Talin-1 OS=Homo sapiens OX=9606 GN=TLN1 PE=1 SV=3	TLN1	1	0.00402366	94.616	MTK(1)GITMATAK	2	0.12609	1	1	0.000390553	115.78	MTK(1)GITMATAK	2	-0.071992	1
	O75116	884	K	Rho-associated protein kinase 2 OS=Homo sapiens OX=9606 GN=ROCK2 PE=1 SV=4	ROCK2								1	0.0358108	60.91	ELK(1)EECEEK	2	1.052	1
	O75369	2514	K	Filamin-B OS=Homo sapiens OX=9606 GN=FLNB PE=1 SV=2	FLNB	1	0.0381826	59.067	ASSDASK(1)VTSK	2	0.83446	1	1	0.00846615	86.898	ASSDASK(1)VTSK	2	0.61505	1
	Q96HE7	334	K	ERO1-like protein alpha OS=Homo sapiens OX=9606 GN=ERO1A PE=1 SV=2	ERO1A								1	6.14135e-07	151.99	PDFQLFTGNK(1)IQDEENK	2	-0.32015	1
	P68871	67	K	Hemoglobin subunit beta OS=Homo sapiens OX=9606 GN=HBB PE=1 SV=2	HBB	1	5.91255e-07	162.41	K(1)VLGAFSDGLAHLDNLK	3	-0.26353	3	1	8.02275e-05	118.31	K(1)VLGAFSDGLAHLDNLK	3	-0.079601	3
	P62913	85	K	60S ribosomal protein L11 OS=Homo sapiens OX=9606 GN=RPL11 PE=1 SV=2	RPL11								1	0.00411404	95.099	AEEILEK(1)GLK	2	3.6157	1
	Q9UNZ2	127	K	NSFL1 cofactor p47 OS=Homo sapiens OX=9606 GN=NSFL1C PE=1 SV=2	NSFL1C	1	8.0558e-06	174.9	GAK(1)EHGAVAVER	2	-0.19795	2	1	4.96021e-07	177.83	GAK(1)EHGAVAVER	2	-0.10895	2
	O94925	201	K	"Glutaminase kidney isoform, mitochondrial OS=Homo sapiens OX=9606 GN=GLS PE=1 SV=1"	GLS	0.999448	0.00206107	84.375	LTLQTTSDGVMLDK(0.001)DLFK(0.999)K	3	0.12836	1
	Q13813	1246	K	"Spectrin alpha chain, non-erythrocytic 1 OS=Homo sapiens OX=9606 GN=SPTAN1 PE=1 SV=3"	SPTAN1	1	4.41103e-06	178.46	DADETK(1)EWIEEK	2	1.1871	2	1	0.000211784	119.53	DADETK(1)EWIEEK	2	0.54437	1
	P19367	866	K	Hexokinase-1 OS=Homo sapiens OX=9606 GN=HK1 PE=1 SV=3	HK1	1	6.31389e-05	115.42	LNVTVGVDGTLYK(1)LHPHFSR	4	0.27774	2
	P23246	516	K	"Splicing factor, proline- and glutamine-rich OS=Homo sapiens OX=9606 GN=SFPQ PE=1 SV=2"	SFPQ	0.999737	4.81543e-08	162.86	DAK(1)DKLESEMEDAYHEHQANLLR	3	1.2673	4	0.999701	3.8776e-07	149	DAK(1)DKLESEMEDAYHEHQANLLR	3	1.5434	4
	Q9Y224	98	K	"RNA transcription, translation and transport factor protein OS=Homo sapiens OX=9606 GN=RTRAF PE=1 SV=1"	RTRAF	1	0.000240095	134.25	LEYGDNAEK(1)YK	2	-0.43527	1	1	0.00981231	76.282	LEYGDNAEK(1)YK	2	-0.63728	1
	P09874	447	K	Poly [ADP-ribose] polymerase 1 OS=Homo sapiens OX=9606 GN=PARP1 PE=1 SV=4	PARP1	1	0.00117262	128.12	MEEVK(1)EANIR	2	-1.5181	1
	Q92878	832	K	DNA repair protein RAD50 OS=Homo sapiens OX=9606 GN=RAD50 PE=1 SV=1	RAD50	1	0.000237772	128.51	TVQQVNQEK(1)QEK	2	-0.44638	1
	Q13813	272	K	"Spectrin alpha chain, non-erythrocytic 1 OS=Homo sapiens OX=9606 GN=SPTAN1 PE=1 SV=3"	SPTAN1	1	7.47996e-05	143.96	DVDETISWIK(1)EK	3	-2.4497	2	1	1.12615e-05	156.48	DVDETISWIK(1)EK	2	-0.12913	1
	Q9Y4L1	883	K	Hypoxia up-regulated protein 1 OS=Homo sapiens OX=9606 GN=HYOU1 PE=1 SV=1	HYOU1	1	0.000349276	117.94	LPATEK(1)PVLLSK	2	0.40122	1
	P30040	192	K	Endoplasmic reticulum resident protein 29 OS=Homo sapiens OX=9606 GN=ERP29 PE=1 SV=4	ERP29	1	6.62882e-08	188.96	QGQDNLSSVK(1)ETQK	2	-0.72039	1	1	9.32091e-05	126.71	QGQDNLSSVK(1)ETQK	2	-0.13631	1
	P19971	275	K	Thymidine phosphorylase OS=Homo sapiens OX=9606 GN=TYMP PE=1 SV=2	TYMP	1	0.0346992	60.598	VAAALTAMDK(1)PLGR	2	3.6987	1	1	1.95652e-05	141.88	VAAALTAMDK(1)PLGR	2	2.0378	2
	Q15942	165	K	Zyxin OS=Homo sapiens OX=9606 GN=ZYX PE=1 SV=1	ZYX								1	0.0552519	60.788	NDPFK(1)AR	2	-0.75802	1
	Q9Y263	325	K	Phospholipase A-2-activating protein OS=Homo sapiens OX=9606 GN=PLAA PE=1 SV=2	PLAA	1	3.16474e-08	154.79	ELSHATIDSK(1)TGDLGDINAEQLPGR	3	0.16281	2
	Q16658	41	K	Fascin OS=Homo sapiens OX=9606 GN=FSCN1 PE=1 SV=3	FSCN1	1	0.000310356	161.92	VNASASSLK(1)K	2	-0.2066	1	1	0.00389169	102.62	VNASASSLK(1)K	2	0.068924	1
	P13667	533	K	Protein disulfide-isomerase A4 OS=Homo sapiens OX=9606 GN=PDIA4 PE=1 SV=2	PDIA4	1	0.00265637	97.214	VVVGK(1)TFDSIVMDPK	2	2.9316	1
	P13667	218	K	Protein disulfide-isomerase A4 OS=Homo sapiens OX=9606 GN=PDIA4 PE=1 SV=2	PDIA4	1	0.0586648	48.423	LAPEYEK(1)AAK	2	3.3407	1
	P25774	218	K	Cathepsin S OS=Homo sapiens OX=9606 GN=CTSS PE=1 SV=3	CTSS	1	0.0326562	62.546	CQYDSK(1)YR	2	2.3405	1
	P52597	224	K	Heterogeneous nuclear ribonucleoprotein F OS=Homo sapiens OX=9606 GN=HNRNPF PE=1 SV=3	HNRNPF	1	0.0311051	62.823	YIGIVK(1)QAGLER	2	0.65542	1	1	0.0169919	71.349	YIGIVK(1)QAGLER	2	0.45456	1
	Q00688	110	K	Peptidyl-prolyl cis-trans isomerase FKBP3 OS=Homo sapiens OX=9606 GN=FKBP3 PE=1 SV=1	FKBP3	1	0.000245251	119.76	SEETLDEGPPK(1)YTK	2	0.49732	1	1	0.00275424	90.653	SEETLDEGPPK(1)YTK	2	-0.62407	1
	Q14314	148	K	Fibroleukin OS=Homo sapiens OX=9606 GN=FGL2 PE=1 SV=1	FGL2	1	0.000543591	109.42	NAK(1)EEINVLHGR	2	0.11005	2	1	0.0148324	63.727	NAK(1)EEINVLHGR	3	-0.30483	1
	O75369	495	K	Filamin-B OS=Homo sapiens OX=9606 GN=FLNB PE=1 SV=2	FLNB	1	0.00342457	100.58	GPK(1)GLEELVK	2	-0.34175	1
	P14625	356	K	Endoplasmin OS=Homo sapiens OX=9606 GN=HSP90B1 PE=1 SV=1	HSP90B1								1	0.000931496	111.65	EVEEDEYK(1)AFYK	2	-1.8586	1
	P21796	197	K	Voltage-dependent anion-selective channel protein 1 OS=Homo sapiens OX=9606 GN=VDAC1 PE=1 SV=2	VDAC1	1	0.00017978	101.59	TDEFQLHTNVNDGTEFGGSIYQK(1)VNK	3	-0.36337	1
	Q08379	864	K	Golgin subfamily A member 2 OS=Homo sapiens OX=9606 GN=GOLGA2 PE=1 SV=3	GOLGA2	1	0.0493588	52.482	EK(1)EEYISR	2	-0.52453	1
	P20671	119	K	Histone H2A type 1-D OS=Homo sapiens OX=9606 GN=H2AC7 PE=1 SV=2	H2AC7								1	3.77448e-09	178.22	VTIAQGGVLPNIQAVLLPK(1)K	2	-0.57437	2
	Q9UKM9	17	K	RNA-binding protein Raly OS=Homo sapiens OX=9606 GN=RALY PE=1 SV=1	RALY	1	0.00330591	105.94	NDPK(1)SINSR	2	1.5288	1	1	0.000871149	93.598	NDPK(1)SINSR	2	0.11576	1
	P27695	203	K	DNA-(apurinic or apyrimidinic site) endonuclease OS=Homo sapiens OX=9606 GN=APEX1 PE=1 SV=2	APEX1	1	1.28177e-06	147.53	K(1)PLVLCGDLNVAHEEIDLR	3	0.33737	1
	Q8WWM7	155	K	Ataxin-2-like protein OS=Homo sapiens OX=9606 GN=ATXN2L PE=1 SV=2	ATXN2L	1	0.000449823	110.55	TLSSK(1)FELAVDAVHR	3	-0.60374	1	1	0.000819327	100.42	TLSSK(1)FELAVDAVHR	3	0.82646	1
	Q01082	784	K	"Spectrin beta chain, non-erythrocytic 1 OS=Homo sapiens OX=9606 GN=SPTBN1 PE=1 SV=2"	SPTBN1	1	0.00103024	97.488	IVSSSDVGHDEYSTQSLVK(1)K	3	-0.23194	1	1	0.000897596	98.269	IVSSSDVGHDEYSTQSLVK(1)K	3	-0.068523	1
	Q01082	593	K	"Spectrin beta chain, non-erythrocytic 1 OS=Homo sapiens OX=9606 GN=SPTBN1 PE=1 SV=2"	SPTBN1	0.999997	0.000243813	103.29	GVNASAQK(1)FATDGEGYKPCDPQVIR	3	0.089764	2	1	2.22449e-05	123.43	GVNASAQK(1)FATDGEGYKPCDPQVIR	3	-0.25473	1
	P08865	212	K	40S ribosomal protein SA OS=Homo sapiens OX=9606 GN=RPSA PE=1 SV=4	RPSA	1	1.28865e-07	179.67	DPEEIEK(1)EEQAAAEK	2	0.54858	1	1	1.63796e-13	228.61	DPEEIEK(1)EEQAAAEK	2	1.1382	1
	P21980	590	K	Protein-glutamine gamma-glutamyltransferase 2 OS=Homo sapiens OX=9606 GN=TGM2 PE=1 SV=2	TGM2	1	1.50107e-06	187.64	DLYLENPEIK(1)IR	3	0.481	2
	P43487	150	K	Ran-specific GTPase-activating protein OS=Homo sapiens OX=9606 GN=RANBP1 PE=1 SV=1	RANBP1								1	0.00296192	95.502	FLNAENAQK(1)FK	2	3.0549	1
	P02545	32	K	Prelamin-A/C OS=Homo sapiens OX=9606 GN=LMNA PE=1 SV=1	LMNA	1	1.49669e-06	174.84	LQEK(1)EDLQELNDR	2	-0.38793	6	1	1.32281e-08	191.04	LQEK(1)EDLQELNDR	2	0.097535	4
	Q9Y230	427	K	RuvB-like 2 OS=Homo sapiens OX=9606 GN=RUVBL2 PE=1 SV=3	RUVBL2	1	0.000178686	145.17	GTEVQVDDIK(1)R	2	0.14992	2	1	0.000261876	135.71	GTEVQVDDIK(1)R	2	0.26648	1
	Q9NZM1	1866	K	Myoferlin OS=Homo sapiens OX=9606 GN=MYOF PE=1 SV=1	MYOF	1	0.00119971	105.95	K(1)EHFWSIDQTEFR	3	0.13069	1	1	0.000793292	110.31	K(1)EHFWSIDQTEFR	2	1.9028	1
	P21333	2621	K	Filamin-A OS=Homo sapiens OX=9606 GN=FLNA PE=1 SV=4	FLNA	1	0.000192705	140.16	LYSVSYLLK(1)DK	2	-0.34131	1	1	0.000208487	131.28	LYSVSYLLK(1)DK	2	-0.23805	1
	P01024	615	K	Complement C3 OS=Homo sapiens OX=9606 GN=C3 PE=1 SV=2	C3	1	1.5441e-06	186.87	LTQSK(1)IWDVVEK	3	0.025908	2	1	1.45494e-05	149.96	LTQSK(1)IWDVVEK	3	0.12641	2
	Q01082	62	K	"Spectrin beta chain, non-erythrocytic 1 OS=Homo sapiens OX=9606 GN=SPTBN1 PE=1 SV=2"	SPTBN1	1	0.000637395	110.08	TFTK(1)WVNSHLAR	2	-0.33958	2	1	0.0227374	53.252	TFTK(1)WVNSHLAR	3	0.90308	1
	Q13620	446	K	Cullin-4B OS=Homo sapiens OX=9606 GN=CUL4B PE=1 SV=4	CUL4B	1	0.000611043	99.508	SLIATVEK(1)QLLGEHLTAILQK	3	0.9572	1
	Q9UH99	344	K	SUN domain-containing protein 2 OS=Homo sapiens OX=9606 GN=SUN2 PE=1 SV=3	SUN2	1	0.00373642	101.43	EAALK(1)EDFR	2	-1.8869	1
	Q14204	2094	K	Cytoplasmic dynein 1 heavy chain 1 OS=Homo sapiens OX=9606 GN=DYNC1H1 PE=1 SV=5	DYNC1H1	1	0.0259064	68.069	ALK(1)SVLVSAGNVK	2	-0.68274	2	1	0.0373653	54.784	ALK(1)SVLVSAGNVK	2	-0.86117	1
	P0C0L5	95	K	Complement C4-B OS=Homo sapiens OX=9606 GN=C4B PE=1 SV=2	C4B	1	0.00920838	74.611	DAK(1)SCGLHQLLR	3	-0.7484	1	1	8.89486e-06	161.17	DAK(1)SCGLHQLLR	2	2.6754	2
	P02675	348	K	Fibrinogen beta chain OS=Homo sapiens OX=9606 GN=FGB PE=1 SV=2	FGB	1	8.1854e-05	125.52	MGPTELLIEMEDWK(1)GDK	3	-0.41458	1	1	0.0504729	55.851	MGPTELLIEMEDWK(1)GDK	3	-0.18408	1
	P18124	59	K	60S ribosomal protein L7 OS=Homo sapiens OX=9606 GN=RPL7 PE=1 SV=1	RPL7	1	0.0300333	63.306	HYHK(1)EYR	3	1.5695	1
	P21964	177	K	Catechol O-methyltransferase OS=Homo sapiens OX=9606 GN=COMT PE=1 SV=2	COMT								1	0.000401764	99.531	VTLVVGASQDIIPQLK(1)K	2	1.768	1
	P05091	280	K	"Aldehyde dehydrogenase, mitochondrial OS=Homo sapiens OX=9606 GN=ALDH2 PE=1 SV=2"	ALDH2	1	7.10288e-06	162.36	VIQVAAGSSNLK(1)R	3	-1.0123	2	1	5.041e-06	152.54	VIQVAAGSSNLK(1)R	3	0.0074232	2
	P16615	128	K	Sarcoplasmic/endoplasmic reticulum calcium ATPase 2 OS=Homo sapiens OX=9606 GN=ATP2A2 PE=1 SV=1	ATP2A2	1	0.000155391	141.2	EYEPEMGK(1)VYR	2	0.17357	1	1	3.07862e-05	154.49	EYEPEMGK(1)VYR	2	0.12633	1
	P68036	82	K	Ubiquitin-conjugating enzyme E2 L3 OS=Homo sapiens OX=9606 GN=UBE2L3 PE=1 SV=1	UBE2L3	1	0.000444235	96.903	IYHPNIDEK(1)GQVCLPVISAENWK	3	-1.5566	1
	P63167	36	K	"Dynein light chain 1, cytoplasmic OS=Homo sapiens OX=9606 GN=DYNLL1 PE=1 SV=1"	DYNLL1	1	0.0209694	61.375	YNIEK(1)DIAAHIK	3	0.61041	2	1	0.00736377	73.624	YNIEK(1)DIAAHIK	3	-0.38767	1
	P06748	257	K	Nucleophosmin OS=Homo sapiens OX=9606 GN=NPM1 PE=1 SV=2	NPM1	1	3.52796e-06	165.63	MQASIEK(1)GGSLPK	2	-0.22729	1	1	3.01252e-06	152.54	MQASIEK(1)GGSLPK	2	-1.2	2
	Q96FW1	120	K	Ubiquitin thioesterase OTUB1 OS=Homo sapiens OX=9606 GN=OTUB1 PE=1 SV=2	OTUB1	1	0.0401158	64.757	AVSAK(1)SK	2	0.93444	1
	Q02952	1504	K	A-kinase anchor protein 12 OS=Homo sapiens OX=9606 GN=AKAP12 PE=1 SV=4	AKAP12	1	0.0346767	60.893	GLSSDLEGEK(1)TTSLK	2	1.8878	1
	O75874	233	K	Isocitrate dehydrogenase [NADP] cytoplasmic OS=Homo sapiens OX=9606 GN=IDH1 PE=1 SV=2	IDH1	1	3.08801e-05	152.62	DIFQEIYDK(1)QYK	2	-1.0392	1	1	1.23903e-05	154.24	DIFQEIYDK(1)QYK	3	-0.161	2
	P80303	171	K	Nucleobindin-2 OS=Homo sapiens OX=9606 GN=NUCB2 PE=1 SV=3	NUCB2	1	0.00798524	75.669	AATSDLEHYDK(1)TR	3	0.091152	1	1	0.00960867	75.819	AATSDLEHYDK(1)TR	2	-0.65061	1
	O75477	228	K	Erlin-1 OS=Homo sapiens OX=9606 GN=ERLIN1 PE=1 SV=2	ERLIN1	1	0.0461856	60.76	IAQVAK(1)IR	2	1.0211	1
	Q15582	441	K	Transforming growth factor-beta-induced protein ig-h3 OS=Homo sapiens OX=9606 GN=TGFBI PE=1 SV=1	TGFBI	1	1.36242e-11	250.72	NHIIK(1)DQLASK	2	-0.50208	4	1	5.72691e-14	265.01	NHIIK(1)DQLASK	2	-0.075086	2
	Q13813	637	K	"Spectrin alpha chain, non-erythrocytic 1 OS=Homo sapiens OX=9606 GN=SPTAN1 PE=1 SV=3"	SPTAN1	1	3.20421e-06	167.1	AGQK(1)LIDVNHYAK	2	0.26148	2	1	5.5169e-05	135.72	AGQK(1)LIDVNHYAK	3	-0.19967	2
	Q14571	859	K	"Inositol 1,4,5-trisphosphate receptor type 2 OS=Homo sapiens OX=9606 GN=ITPR2 PE=1 SV=2"	ITPR2	1	0.0032767	83.226	NK(1)LTFEVVHLAR	3	-0.89424	1
	P18621	167	K	60S ribosomal protein L17 OS=Homo sapiens OX=9606 GN=RPL17 PE=1 SV=3	RPL17	1	1.38071e-05	147.24	EQIVPKPEEEVAQK(1)K	2	0.14564	2	1	1.21889e-06	162.68	EQIVPKPEEEVAQK(1)K	2	0.092626	2
	P35580	1461	K	Myosin-10 OS=Homo sapiens OX=9606 GN=MYH10 PE=1 SV=3	MYH10	1	4.27703e-08	192.4	KFDQLLAEEK(1)SISAR	2	-0.069608	3	1	4.00386e-13	232.37	KFDQLLAEEK(1)SISAR	2	0.094642	3
	Q13618	452	K	Cullin-3 OS=Homo sapiens OX=9606 GN=CUL3 PE=1 SV=2	CUL3	1	0.0466244	52.928	SVSDDSEK(1)NMISK	2	-2.7964	1
	P78417	59	K	Glutathione S-transferase omega-1 OS=Homo sapiens OX=9606 GN=GSTO1 PE=1 SV=2	GSTO1	1	0.0316233	69.998	NK(1)PEWFFK	2	0.049513	1
	P62888	26	K	60S ribosomal protein L30 OS=Homo sapiens OX=9606 GN=RPL30 PE=1 SV=2	RPL30	1	0.0274284	68.383	SGK(1)YVLGYK	2	-1.842	1	1	0.0367605	53.833	SGK(1)YVLGYK	2	-1.3971	1
	Q05707	1106	K	Collagen alpha-1(XIV) chain OS=Homo sapiens OX=9606 GN=COL14A1 PE=1 SV=3	COL14A1	1	0.00020342	159.11	HISYK(1)GGNTK	3	0.70889	2	1	4.7902e-06	194.12	HISYK(1)GGNTK	2	-0.5698	1
	P55822	171	K	SH3 domain-binding glutamic acid-rich protein OS=Homo sapiens OX=9606 GN=SH3BGR PE=2 SV=3	SH3BGR	1	0.0598534	45.908	GSEK(1)AEEGGETEAQK	2	3.0162	1
	P68871	18	K	Hemoglobin subunit beta OS=Homo sapiens OX=9606 GN=HBB PE=1 SV=2	HBB	1	5.27944e-23	276.59	SAVTALWGK(1)VNVDEVGGEALGR	2	-0.26065	3	1	2.84605e-16	228.73	SAVTALWGK(1)VNVDEVGGEALGR	3	0.81924	3
	O75131	158	K	Copine-3 OS=Homo sapiens OX=9606 GN=CPNE3 PE=1 SV=1	CPNE3	1	0.0306332	47.532	DLFGK(1)SDPYLEFHK	3	1.027	1	1	0.03189	47.532	DLFGK(1)SDPYLEFHK	3	0.13136	1
	O75083	182	K	WD repeat-containing protein 1 OS=Homo sapiens OX=9606 GN=WDR1 PE=1 SV=4	WDR1								1	0.000344448	94.465	FK(1)FTIGDHSR	3	0.11652	1
	Q09666	1911	K	Neuroblast differentiation-associated protein AHNAK OS=Homo sapiens OX=9606 GN=AHNAK PE=1 SV=2	AHNAK	1	0.0274422	54.608	FK(1)MPDMHFK	3	-0.74022	1	1	0.00680905	75.378	FK(1)MPDMHFK	3	-0.38771	2
	Q01518	113	K	Adenylyl cyclase-associated protein 1 OS=Homo sapiens OX=9606 GN=CAP1 PE=1 SV=5	CAP1	1	6.69636e-07	150.7	LSDLLAPISEQIK(1)EVITFR	3	1.2707	1
	P05388	10	K	60S acidic ribosomal protein P0 OS=Homo sapiens OX=9606 GN=RPLP0 PE=1 SV=1	RPLP0	1	0.00689038	81.594	ATWK(1)SNYFLK	2	-0.33484	1
	P62633	8	K	Cellular nucleic acid-binding protein OS=Homo sapiens OX=9606 GN=CNBP PE=1 SV=1	CNBP	1	0.0406409	50.04	SSNECFK(1)CGR	2	-0.10732	1
	Q9NZN4	299	K	EH domain-containing protein 2 OS=Homo sapiens OX=9606 GN=EHD2 PE=1 SV=2	EHD2								1	0.0559137	70.268	LNDLVK(1)R	2	0.62232	1
	P02787	659	K	Serotransferrin OS=Homo sapiens OX=9606 GN=TF PE=1 SV=3	TF	1	3.35209e-05	150.04	DDTVCLAK(1)LHDR	2	0.046467	7	1	8.10978e-07	176.95	DDTVCLAK(1)LHDR	2	2.5172	7
	P15924	1083	K	Desmoplakin OS=Homo sapiens OX=9606 GN=DSP PE=1 SV=3	DSP	1	0.00100864	152.63	LASLEELK(1)R	2	0.56531	1	1	0.000930439	141.52	LASLEELK(1)R	2	1.5542	1
	P62140	146	K	Serine/threonine-protein phosphatase PP1-beta catalytic subunit OS=Homo sapiens OX=9606 GN=PPP1CB PE=1 SV=3	PPP1CB	1	0.00607247	132.72	FNIK(1)LWK	2	-1.6506	1
	Q96A05	191	K	V-type proton ATPase subunit E 2 OS=Homo sapiens OX=9606 GN=ATP6V1E2 PE=1 SV=1	ATP6V1E2								1	0.0469814	47.187	IK(1)VSNTLESR	2	1.2944	1
	P29373	93	K	Cellular retinoic acid-binding protein 2 OS=Homo sapiens OX=9606 GN=CRABP2 PE=1 SV=2	CRABP2	1	5.56053e-09	237.84	WESENK(1)MVCEQK	2	-0.71743	1
	P02787	37	K	Serotransferrin OS=Homo sapiens OX=9606 GN=TF PE=1 SV=3	TF	1	7.43253e-24	285.54	WCAVSEHEATK(1)CQSFR	2	-0.062072	2	1	8.90668e-27	293.13	WCAVSEHEATK(1)CQSFR	2	-0.929	2
	Q00341	1062	K	Vigilin OS=Homo sapiens OX=9606 GN=HDLBP PE=1 SV=2	HDLBP	1	0.00352823	96.342	LSVTVDPK(1)YHPK	2	1.1317	2	1	0.0112753	71.349	LSVTVDPK(1)YHPK	2	0.62631	2
	O15173	193	K	Membrane-associated progesterone receptor component 2 OS=Homo sapiens OX=9606 GN=PGRMC2 PE=1 SV=1	PGRMC2	1	0.0137524	82.671	EK(1)YDYVGR	2	-0.10958	1	1	0.0488362	55.902	EK(1)YDYVGR	2	-0.41071	1
	P21333	906	K	Filamin-A OS=Homo sapiens OX=9606 GN=FLNA PE=1 SV=4	FLNA	1	0.000474048	127.42	GK(1)LDVQFSGLTK	2	0.033095	1	1	0.000257343	113.47	GK(1)LDVQFSGLTK	2	0.59295	1
	O60716	744	K	Catenin delta-1 OS=Homo sapiens OX=9606 GN=CTNND1 PE=1 SV=1	CTNND1								1	0.00592822	125.25	NK(1)ELIGK	1	-0.95402	2
	P11021	164	K	Endoplasmic reticulum chaperone BiP OS=Homo sapiens OX=9606 GN=HSPA5 PE=1 SV=2	HSPA5	1	7.82035e-07	170.11	K(1)VTHAVVTVPAYFNDAQR	2	-0.12999	2	1	9.58184e-11	195.54	K(1)VTHAVVTVPAYFNDAQR	2	-0.16309	2
	Q9NYU2	1538	K	UDP-glucose:glycoprotein glucosyltransferase 1 OS=Homo sapiens OX=9606 GN=UGGT1 PE=1 SV=3	UGGT1	1	0.0244157	70.332	ETGALYK(1)EK	2	-1.2086	1
	O60264	490	K	SWI/SNF-related matrix-associated actin-dependent regulator of chromatin subfamily A member 5 OS=Homo sapiens OX=9606 GN=SMARCA5 PE=1 SV=1	SMARCA5	1	0.0535933	50.04	MVVLDK(1)LLPK	2	-0.80108	1
	P78356	32	K	Phosphatidylinositol 5-phosphate 4-kinase type-2 beta OS=Homo sapiens OX=9606 GN=PIP4K2B PE=1 SV=1	PIP4K2B	1	0.0379418	69.176	HFVCQK(1)VK	2	0.50138	1
	Q15063	586	K	Periostin OS=Homo sapiens OX=9606 GN=POSTN PE=1 SV=2	POSTN								1	5.87163e-07	153.15	GFEPGVTNILK(1)TTQGSK	2	-0.14102	1
	P02787	121	K	Serotransferrin OS=Homo sapiens OX=9606 GN=TF PE=1 SV=3	TF	1	0.000402668	117.95	EDPQTFYYAVAVVK(1)K	3	0.25774	2	1	1.35391e-09	193.73	EDPQTFYYAVAVVK(1)K	2	1.608	2
	Q86V81	81	K	THO complex subunit 4 OS=Homo sapiens OX=9606 GN=ALYREF PE=1 SV=3	ALYREF	1	0.014483	95.541	PK(1)QLPDK	2	1.1307	1	1	0.00566485	119.29	PK(1)QLPDK	2	0.98605	1
	P10301	130	K	Ras-related protein R-Ras OS=Homo sapiens OX=9606 GN=RRAS PE=1 SV=1	RRAS	1	0.00313482	83.869	VK(1)DRDDFPVVLVGNK	3	0.18827	1	1	0.00151422	92.457	VK(1)DRDDFPVVLVGNK	3	0.66938	1
	P33176	642	K	Kinesin-1 heavy chain OS=Homo sapiens OX=9606 GN=KIF5B PE=1 SV=1	KIF5B	1	0.0011605	132.84	ISQHEAK(1)IK	2	0.29694	1	1	0.000394976	149.27	ISQHEAK(1)IK	2	-0.083454	1
	Q12904	267	K	Aminoacyl tRNA synthase complex-interacting multifunctional protein 1 OS=Homo sapiens OX=9606 GN=AIMP1 PE=1 SV=2	AIMP1	0.976448	0.0275234	56.039	ITFDAFPGEPDK(0.024)ELNPK(0.976)K	3	0.12289	1	0.993081	0.0229457	56.746	ITFDAFPGEPDK(0.007)ELNPK(0.993)K	3	-0.2471	1
	P62424	20	K	60S ribosomal protein L7a OS=Homo sapiens OX=9606 GN=RPL7A PE=1 SV=2	RPL7A	1	0.0322921	73.26	VAPAPAVVK(1)K	2	-0.12099	1	1	0.0474342	61.962	VAPAPAVVK(1)K	2	0.20124	1
	P36952	275	K	Serpin B5 OS=Homo sapiens OX=9606 GN=SERPINB5 PE=1 SV=2	SERPINB5								1	0.0451019	60.788	LSIPK(1)FK	2	-0.34192	1
	Q8NBS9	365	K	Thioredoxin domain-containing protein 5 OS=Homo sapiens OX=9606 GN=TXNDC5 PE=1 SV=2	TXNDC5								1	0.00766396	81.865	TLAPTWEELSK(1)K	2	-2.1245	1
	P60842	291	K	Eukaryotic initiation factor 4A-I OS=Homo sapiens OX=9606 GN=EIF4A1 PE=1 SV=1	EIF4A1	1	0.000617448	126.19	VDWLTEK(1)MHAR	3	-0.39826	4
	Q14192	78	K	Four and a half LIM domains protein 2 OS=Homo sapiens OX=9606 GN=FHL2 PE=1 SV=3	FHL2								1	0.00388331	76.611	NSLVDK(1)PFAAK	2	2.8143	2
	P20591	548	K	Interferon-induced GTP-binding protein Mx1 OS=Homo sapiens OX=9606 GN=MX1 PE=1 SV=4	MX1	1	0.0100654	95.741	EK(1)ELEEEK	2	0.7363	1	1	0.003527	111.95	EK(1)ELEEEK	2	0.65081	1
	P62851	98	K	40S ribosomal protein S25 OS=Homo sapiens OX=9606 GN=RPS25 PE=1 SV=1	RPS25	1	0.0201419	77.282	GLIK(1)LVSK	2	-0.40167	1	1	0.00714235	98.299	GLIK(1)LVSK	2	0.3784	1
	P18124	107	K	60S ribosomal protein L7 OS=Homo sapiens OX=9606 GN=RPL7 PE=1 SV=1	RPL7								1	0.0104624	114.54	K(1)VLQLLR	2	-0.53437	1
	Q9Y5X1	522	K	Sorting nexin-9 OS=Homo sapiens OX=9606 GN=SNX9 PE=1 SV=1	SNX9								1	0.0285762	61.78	ESDK(1)LVATSK	2	1.1255	1
	P29401	327	K	Transketolase OS=Homo sapiens OX=9606 GN=TKT PE=1 SV=3	TKT	1	2.20575e-06	153.74	AYGQALAK(1)LGHASDR	2	0.32307	2	1	5.26522e-10	199.82	AYGQALAK(1)LGHASDR	2	0.62295	2
	P16403	168	K	Histone H1.2 OS=Homo sapiens OX=9606 GN=H1-2 PE=1 SV=2	H1-2	1	0.00618632	104.95	KPAAATVTK(1)K	2	0.17241	1	1	0.0108507	96.113	KPAAATVTK(1)K	2	-0.062232	1
	Q7KZF4	341	K	Staphylococcal nuclease domain-containing protein 1 OS=Homo sapiens OX=9606 GN=SND1 PE=1 SV=1	SND1	1	0.0154598	94.006	DK(1)QFVAK	2	-0.95815	1
	Q99832	135	K	T-complex protein 1 subunit eta OS=Homo sapiens OX=9606 GN=CCT7 PE=1 SV=2	CCT7	1	3.55523e-05	166.61	TATQLAVNK(1)IK	2	1.2845	1	1	1.91018e-08	159.58	TATQLAVNK(1)IK	2	0.21346	1
	P60900	116	K	Proteasome subunit alpha type-6 OS=Homo sapiens OX=9606 GN=PSMA6 PE=1 SV=1	PSMA6	1	0.00601324	94.692	YGYEIPVDMLCK(1)R	2	-1.8648	1	1	0.0215075	69.276	YGYEIPVDMLCK(1)R	2	-1.4805	1
	P30533	97	K	Alpha-2-macroglobulin receptor-associated protein OS=Homo sapiens OX=9606 GN=LRPAP1 PE=1 SV=1	LRPAP1	1	0.00410128	93.058	LK(1)LDGLDEDGEK	2	0.43548	1
	P26038	523	K	Moesin OS=Homo sapiens OX=9606 GN=MSN PE=1 SV=3	MSN	1	0.0378014	58.37	HLK(1)ALTSELANAR	2	-0.72836	1	1	0.000721282	104.17	HLK(1)ALTSELANAR	2	0.48809	2
	Q9UM54	262	K	Unconventional myosin-VI OS=Homo sapiens OX=9606 GN=MYO6 PE=1 SV=4	MYO6	1	0.00137238	108.7	EK(1)LHLSSPDNFR	2	-2.8096	2	1	0.00236638	84.718	EK(1)LHLSSPDNFR	3	0.93681	1
	O15144	295	K	Actin-related protein 2/3 complex subunit 2 OS=Homo sapiens OX=9606 GN=ARPC2 PE=1 SV=1	ARPC2	1	0.000550163	133.32	TITGK(1)TFSSR	2	-0.21397	1	1	0.00447385	89.047	TITGK(1)TFSSR	2	0.42965	1
	Q14974	73	K	Importin subunit beta-1 OS=Homo sapiens OX=9606 GN=KPNB1 PE=1 SV=2	KPNB1	1	6.85732e-05	151.44	DPDIK(1)AQYQQR	2	0.64525	1	1	0.000242814	128.36	DPDIK(1)AQYQQR	2	0.35597	1
	Q13813	1659	K	"Spectrin alpha chain, non-erythrocytic 1 OS=Homo sapiens OX=9606 GN=SPTAN1 PE=1 SV=3"	SPTAN1	1	0.0262399	65.5	EANK(1)QQNFNTGIK	2	2.0937	1	1	0.0230153	62.408	EANK(1)QQNFNTGIK	2	3.1022	1
	Q14204	1228	K	Cytoplasmic dynein 1 heavy chain 1 OS=Homo sapiens OX=9606 GN=DYNC1H1 PE=1 SV=5	DYNC1H1	1	9.97335e-12	238.87	K(1)DSAIQQQVANLQMK	2	0.81184	3	1	4.61474e-13	218.06	K(1)DSAIQQQVANLQMK	3	1.334	2
	Q06210	67	K	Glutamine--fructose-6-phosphate aminotransferase [isomerizing] 1 OS=Homo sapiens OX=9606 GN=GFPT1 PE=1 SV=3	GFPT1	1	0.01183	72.2	VK(1)ALDEEVHK	3	0.28903	1	1	0.0244553	50.194	VK(1)ALDEEVHK	3	1.568	1
	P07237	436	K	Protein disulfide-isomerase OS=Homo sapiens OX=9606 GN=P4HB PE=1 SV=3	P4HB	1	1.99354e-22	275.75	MDSTANEVEAVK(1)VHSFPTLK	2	0.33083	2	1	6.91092e-23	246.18	MDSTANEVEAVK(1)VHSFPTLK	2	0.80793	3
	O75083	219	K	WD repeat-containing protein 1 OS=Homo sapiens OX=9606 GN=WDR1 PE=1 SV=4	WDR1	1	4.31132e-12	213.67	FATASADGQIYIYDGK(1)TGEK	2	0.67942	1
	P36578	14	K	60S ribosomal protein L4 OS=Homo sapiens OX=9606 GN=RPL4 PE=1 SV=5	RPL4	1	1.27573e-06	165.35	PLISVYSEK(1)GESSGK	2	-1.7127	1	1	4.74173e-05	134.99	PLISVYSEK(1)GESSGK	2	-1.641	1
	P13639	283	K	Elongation factor 2 OS=Homo sapiens OX=9606 GN=EEF2 PE=1 SV=4	EEF2	1	0.00563736	105.57	SATSPEGK(1)K	2	0.29321	2	1	0.00434859	105.57	SATSPEGK(1)K	2	0.45055	1
	Q96JB5	146	K	CDK5 regulatory subunit-associated protein 3 OS=Homo sapiens OX=9606 GN=CDK5RAP3 PE=1 SV=2	CDK5RAP3	1	1.06068e-05	152.85	K(1)EEECQAGAAEMR	2	-0.51733	1
	Q92616	1137	K	eIF-2-alpha kinase activator GCN1 OS=Homo sapiens OX=9606 GN=GCN1 PE=1 SV=6	GCN1	1	0.0384481	50.292	FDK(1)EEEIRK	3	-0.50908	1
	Q14247	309	K	Src substrate cortactin OS=Homo sapiens OX=9606 GN=CTTN PE=1 SV=2	CTTN	1	0.00371437	98.997	GFGGK(1)YGVQK	2	0.38312	1	1	0.00443455	89.296	GFGGK(1)YGVQK	2	0.3546	1
	Q8WUM4	285	K	Programmed cell death 6-interacting protein OS=Homo sapiens OX=9606 GN=PDCD6IP PE=1 SV=1	PDCD6IP	1	0.00511631	78.505	LQHAAELIK(1)TVASR	3	-1.3457	1	1	0.0107179	76.326	LQHAAELIK(1)TVASR	2	-3.6512	2
	P09104	199	K	Gamma-enolase OS=Homo sapiens OX=9606 GN=ENO2 PE=1 SV=3	ENO2	0.918614	0.0377321	75.761	GVIK(0.081)DK(0.919)YGK	2	0.63325	1
	P12814	840	K	Alpha-actinin-1 OS=Homo sapiens OX=9606 GN=ACTN1 PE=1 SV=2	ACTN1	1	2.41065e-08	185.25	ILAGDK(1)NYITMDELR	2	0.96524	6	1	3.3513e-18	256.71	ILAGDK(1)NYITMDELR	2	1.0415	6
	P10809	96	K	"60 kDa heat shock protein, mitochondrial OS=Homo sapiens OX=9606 GN=HSPD1 PE=1 SV=2"	HSPD1	1	6.11563e-14	193.09	NIGAK(1)LVQDVANNTNEEAGDGTTTATVLAR	3	0.73267	1
	Q6PGP7	647	K	Tetratricopeptide repeat protein 37 OS=Homo sapiens OX=9606 GN=TTC37 PE=1 SV=1	TTC37	1	0.010823	78.113	VAAIQQILGK(1)YK	2	1.5428	1
	P55735	38	K	Protein SEC13 homolog OS=Homo sapiens OX=9606 GN=SEC13 PE=1 SV=3	SEC13	1	0.0417639	63.565	SVK(1)IFDVR	2	0.65555	1	1	0.00184662	135.84	SVK(1)IFDVR	2	0.49601	1
	P12532	275	K	"Creatine kinase U-type, mitochondrial OS=Homo sapiens OX=9606 GN=CKMT1A PE=1 SV=1"	CKMT1A	1	0.00059684	113.71	VISMEK(1)GGNMK	2	0.10401	1
	P02794	72	K	Ferritin heavy chain OS=Homo sapiens OX=9606 GN=FTH1 PE=1 SV=2	FTH1								1	0.00233168	128.38	LMK(1)LQNQR	2	-0.34463	1
	Q9BRX8	59	K	Peroxiredoxin-like 2A OS=Homo sapiens OX=9606 GN=PRXL2A PE=1 SV=3	PRXL2A								1	0.0226054	78.178	TLEK(1)EPR	2	0.72266	1
	P13861	122	K	cAMP-dependent protein kinase type II-alpha regulatory subunit OS=Homo sapiens OX=9606 GN=PRKAR2A PE=1 SV=2	PRKAR2A	1	0.000689112	126.07	VIHPK(1)TDEQR	2	0.48667	1	1	0.010361	76.221	VIHPK(1)TDEQR	3	0.25348	2
	P35579	555	K	Myosin-9 OS=Homo sapiens OX=9606 GN=MYH9 PE=1 SV=4	MYH9	1	6.81766e-05	141.08	VMQEQGTHPK(1)FQK	2	1.498	6	1	2.27283e-13	237.41	VMQEQGTHPK(1)FQK	2	2.5741	6
	P15311	143	K	Ezrin OS=Homo sapiens OX=9606 GN=EZR PE=1 SV=4	EZR	1	0.00107265	105.65	EVHK(1)SGYLSSER	2	0.73442	2	1	0.000174964	124.42	EVHK(1)SGYLSSER	2	-0.14229	2
	Q14203	385	K	Dynactin subunit 1 OS=Homo sapiens OX=9606 GN=DCTN1 PE=1 SV=3	DCTN1	1	0.000685329	121.83	DLSSSEK(1)QEHVK	2	0.73763	1
	P60709	291	K	"Actin, cytoplasmic 1 OS=Homo sapiens OX=9606 GN=ACTB PE=1 SV=1"	ACTB								1	1.39161e-39	325.17	K(1)DLYANTVLSGGTTMYPGIADR	3	0.047313	14
	Q13753	893	K	Laminin subunit gamma-2 OS=Homo sapiens OX=9606 GN=LAMC2 PE=1 SV=2	LAMC2	1	0.0231026	104.11	HMDEFK(1)R	2	0.31521	1
	P29401	456	K	Transketolase OS=Homo sapiens OX=9606 GN=TKT PE=1 SV=3	TKT	1	0.0149424	64.707	SVPTSTVFYPSDGVATEK(1)AVELAANTK	3	0.76107	1	1	0.0266256	50.144	SVPTSTVFYPSDGVATEK(1)AVELAANTK	3	1.177	1
	P02671	89	K	Fibrinogen alpha chain OS=Homo sapiens OX=9606 GN=FGA PE=1 SV=2	FGA								1	7.45252e-05	163.32	LK(1)NSLFEYQK	2	1.0341	1
	Q9NRV9	64	K	Heme-binding protein 1 OS=Homo sapiens OX=9606 GN=HEBP1 PE=1 SV=1	HEBP1	1	0.00070646	113.1	VAK(1)YAGGTNDK	2	-0.36688	1
	P00338	59	K	L-lactate dehydrogenase A chain OS=Homo sapiens OX=9606 GN=LDHA PE=1 SV=2	LDHA	1	1.48422e-24	308.42	LK(1)GEMMDLQHGSLFLR	2	-0.36198	6	1	5.41767e-27	299.64	LK(1)GEMMDLQHGSLFLR	2	-1.2699	8
	P07585	142	K	Decorin OS=Homo sapiens OX=9606 GN=DCN PE=1 SV=1	DCN	1	0.0414089	60.91	NQLK(1)ELPEK	2	-3.9214	1
	Q9NRC6	3231	K	"Spectrin beta chain, non-erythrocytic 5 OS=Homo sapiens OX=9606 GN=SPTBN5 PE=1 SV=2"	SPTBN5								1	0.0375576	40.021	MQEK(1)TALMK	2	-1.9755	1
	P04062	196	K	Lysosomal acid glucosylceramidase OS=Homo sapiens OX=9606 GN=GBA PE=1 SV=3	GBA	1	0.00700772	87.323	LK(1)IPLIHR	3	-0.87787	1	1	0.013766	69.198	LK(1)IPLIHR	3	-0.56618	1
	P49257	304	K	Protein ERGIC-53 OS=Homo sapiens OX=9606 GN=LMAN1 PE=1 SV=2	LMAN1	0.990938	8.63675e-05	234.63	K(0.009)K(0.991)EEFQK	2	0.21869	1	0.992115	0.000971894	182.68	K(0.008)K(0.992)EEFQK	2	-1.3904	1
	P39023	341	K	60S ribosomal protein L3 OS=Homo sapiens OX=9606 GN=RPL3 PE=1 SV=2	RPL3								1	0.0523452	63.21	GCVVGTK(1)K	2	2.2972	1
	P31943	98	K	Heterogeneous nuclear ribonucleoprotein H OS=Homo sapiens OX=9606 GN=HNRNPH1 PE=1 SV=4	HNRNPH1	1	1.05516e-06	132.35	SNNVEMDWVLK(1)HTGPNSPDTANDGFVR	3	-0.82296	1	1	6.3356e-07	141.5	SNNVEMDWVLK(1)HTGPNSPDTANDGFVR	3	0.2863	1
	P09455	82	K	Retinol-binding protein 1 OS=Homo sapiens OX=9606 GN=RBP1 PE=1 SV=2	RBP1	1	9.38659e-07	204.5	K(1)CMTTVSWDGDK	2	-1.4042	1
	Q9ULV4	212	K	Coronin-1C OS=Homo sapiens OX=9606 GN=CORO1C PE=1 SV=1	CORO1C	1	1.15845e-06	233.84	KQEIVAEK(1)EK	2	-0.25724	2	1	0.00047509	146.71	KQEIVAEK(1)EK	2	0.22654	1
	P28070	201	K	Proteasome subunit beta type-4 OS=Homo sapiens OX=9606 GN=PSMB4 PE=1 SV=4	PSMB4	1	6.05515e-07	173.72	EVLEK(1)QPVLSQTEAR	2	0.44799	1	1	4.79487e-07	158.42	EVLEK(1)QPVLSQTEAR	2	0.33069	1
	Q9UQ80	144	K	Proliferation-associated protein 2G4 OS=Homo sapiens OX=9606 GN=PA2G4 PE=1 SV=3	PA2G4	1	0.00165342	93.153	ADVIK(1)AAHLCAEAALR	3	0.6861	1	1	0.00512808	75.463	ADVIK(1)AAHLCAEAALR	3	0.12522	1
	P19367	346	K	Hexokinase-1 OS=Homo sapiens OX=9606 GN=HK1 PE=1 SV=3	HK1	1	0.000456374	162.97	NK(1)EGLHNAK	2	0.25006	2	1	0.000418641	147.36	NK(1)EGLHNAK	2	-0.20242	1
	P35232	186	K	Prohibitin OS=Homo sapiens OX=9606 GN=PHB PE=1 SV=1	PHB	1	3.68444e-31	315.43	EFTEAVEAK(1)QVAQQEAER	2	0.2922	2
	P78371	120	K	T-complex protein 1 subunit beta OS=Homo sapiens OX=9606 GN=CCT2 PE=1 SV=4	CCT2	1	0.00406882	83.182	K(1)IHPQTIIAGWR	3	0.24523	1
	P35579	1370	K	Myosin-9 OS=Homo sapiens OX=9606 GN=MYH9 PE=1 SV=4	MYH9	1	9.47588e-20	286.19	QIATLHAQVADMK(1)K	3	0.90532	7	1	8.44745e-18	273.24	QIATLHAQVADMK(1)K	2	-0.507	6
	Q12904	35	K	Aminoacyl tRNA synthase complex-interacting multifunctional protein 1 OS=Homo sapiens OX=9606 GN=AIMP1 PE=1 SV=2	AIMP1								1	0.000840101	112.01	EK(1)AILQATLR	2	0.075698	1
	Q09666	4031	K	Neuroblast differentiation-associated protein AHNAK OS=Homo sapiens OX=9606 GN=AHNAK PE=1 SV=2	AHNAK								1	0.000143269	119.03	MEGDLK(1)APEVDIK	2	-1.038	1
	P63096	277	K	Guanine nucleotide-binding protein G(i) subunit alpha-1 OS=Homo sapiens OX=9606 GN=GNAI1 PE=1 SV=2	GNAI1	1	0.0391047	65.252	DLFEEK(1)IK	2	-0.0091516	1
	O60506	256	K	Heterogeneous nuclear ribonucleoprotein Q OS=Homo sapiens OX=9606 GN=SYNCRIP PE=1 SV=2	SYNCRIP	1	0.00402366	94.616	TK(1)EQILEEFSK	2	0.61292	1
	P07814	642	K	Bifunctional glutamate/proline--tRNA ligase OS=Homo sapiens OX=9606 GN=EPRS1 PE=1 SV=5	EPRS1	1	0.00676548	82.279	DEDFK(1)QYVNK	2	-2.3055	1
	P51884	305	K	Lumican OS=Homo sapiens OX=9606 GN=LUM PE=1 SV=2	LUM	1	0.00568207	85.377	ILGPLSYSK(1)IK	2	-0.58872	1	1	0.00255437	98.249	ILGPLSYSK(1)IK	2	-0.97304	1
	Q0VAF6	40	K	Syncollin OS=Homo sapiens OX=9606 GN=SYCN PE=2 SV=1	SYCN	1	0.0124748	87.476	TCAK(1)LYDK	2	-0.15185	1
	O15143	44	K	Actin-related protein 2/3 complex subunit 1B OS=Homo sapiens OX=9606 GN=ARPC1B PE=1 SV=3	ARPC1B	1	0.00135681	164.96	WTK(1)VHELK	2	-0.4687	2	1	0.0410973	54.776	WTK(1)VHELK	2	-0.14685	1
	Q7KZF4	339	K	Staphylococcal nuclease domain-containing protein 1 OS=Homo sapiens OX=9606 GN=SND1 PE=1 SV=1	SND1	1	8.15138e-05	138.76	DYVAPTANLDQK(1)DK	2	1.7547	1	1	5.3071e-05	134.98	DYVAPTANLDQK(1)DK	2	2.2343	1
	P63220	27	K	40S ribosomal protein S21 OS=Homo sapiens OX=9606 GN=RPS21 PE=1 SV=1	RPS21	1	0.000839333	103.17	IIGAK(1)DHASIQMNVAEVDK	3	0.50753	1	1	0.00123881	99.092	IIGAK(1)DHASIQMNVAEVDK	3	0.1601	1
	Q13190	120	K	Syntaxin-5 OS=Homo sapiens OX=9606 GN=STX5 PE=1 SV=2	STX5	1	0.0112928	128.75	LTILAK(1)R	2	0.20434	1	1	0.0143448	107.74	LTILAK(1)R	2	0.39322	1
	P07355	47	K	Annexin A2 OS=Homo sapiens OX=9606 GN=ANXA2 PE=1 SV=2	ANXA2	1	0.000115792	140.07	DALNIETAIK(1)TK	2	3.3838	2	1	5.72126e-05	140.07	DALNIETAIK(1)TK	2	3.508	2
	P21980	464	K	Protein-glutamine gamma-glutamyltransferase 2 OS=Homo sapiens OX=9606 GN=TGM2 PE=1 SV=2	TGM2	1	0.000527426	134.51	ANHLNK(1)LAEK	2	0.63085	1
	Q9BWD1	180	K	"Acetyl-CoA acetyltransferase, cytosolic OS=Homo sapiens OX=9606 GN=ACAT2 PE=1 SV=2"	ACAT2	1	0.000130934	134.3	EDQDK(1)VAVLSQNR	2	0.99233	2
	P54619	234	K	5'-AMP-activated protein kinase subunit gamma-1 OS=Homo sapiens OX=9606 GN=PRKAG1 PE=1 SV=1	PRKAG1	1	0.0582963	45.661	VSALPVVDEK(1)GR	2	0.10073	1
	P35579	613	K	Myosin-9 OS=Homo sapiens OX=9606 GN=MYH9 PE=1 SV=4	MYH9	1	0.000252526	133.23	FVSELWK(1)DVDR	2	-0.2087	1	1	3.60068e-05	150.35	FVSELWK(1)DVDR	2	0.97219	1
	Q96FW1	71	K	Ubiquitin thioesterase OTUB1 OS=Homo sapiens OX=9606 GN=OTUB1 PE=1 SV=2	OTUB1	1	3.82123e-08	199.68	EYAEDDNIYQQK(1)IK	2	0.048059	1	1	3.86879e-17	248.88	EYAEDDNIYQQK(1)IK	2	0.23582	1
	P02649	175	K	Apolipoprotein E OS=Homo sapiens OX=9606 GN=APOE PE=1 SV=1	APOE	1	0.00798639	114.78	DADDLQK(1)R	2	0.91253	1	1	0.0213626	79.116	DADDLQK(1)R	2	0.63633	2
	Q09666	2047	K	Neuroblast differentiation-associated protein AHNAK OS=Homo sapiens OX=9606 GN=AHNAK PE=1 SV=2	AHNAK								1	0.0246195	48.053	MDIDAPDVDVHGPDWHLK(1)MPK	4	-0.95088	1
	Q92616	2418	K	eIF-2-alpha kinase activator GCN1 OS=Homo sapiens OX=9606 GN=GCN1 PE=1 SV=6	GCN1	1	0.0116303	74.611	FVIQGAGAK(1)VDAVIR	2	0.14465	1
	P84077	142	K	ADP-ribosylation factor 1 OS=Homo sapiens OX=9606 GN=ARF1 PE=1 SV=2	ARF1	1	6.24647e-06	140.47	QDLPNAMNAAEITDK(1)LGLHSLR	3	-0.41998	1
	P04083	245	K	Annexin A1 OS=Homo sapiens OX=9606 GN=ANXA1 PE=1 SV=2	ANXA1	1	0.00216028	146.79	YSK(1)HDMNK	3	-0.45089	4	1	0.00196306	134.05	YSK(1)HDMNK	3	-0.27776	4
	P15121	195	K	Aldo-keto reductase family 1 member B1 OS=Homo sapiens OX=9606 GN=AKR1B1 PE=1 SV=3	AKR1B1	0.997853	0.00032029	92.426	YK(0.002)PAVNQIECHPYLTQEK(0.998)LIQYCQSK	4	-0.86512	1
	P21333	1294	K	Filamin-A OS=Homo sapiens OX=9606 GN=FLNA PE=1 SV=4	FLNA	1	1.45233e-07	182.28	ALTQTGGPHVK(1)AR	2	-0.28048	2	1	7.81776e-17	247.79	ALTQTGGPHVK(1)AR	2	-0.36438	1
	O95292	167	K	Vesicle-associated membrane protein-associated protein B/C OS=Homo sapiens OX=9606 GN=VAPB PE=1 SV=3	VAPB	1	0.000126062	140.3	SLSSSLDDTEVK(1)K	2	0.052462	2	1	0.000126768	131.82	SLSSSLDDTEVK(1)K	2	2.3092	1
	Q8WXH0	2515	K	Nesprin-2 OS=Homo sapiens OX=9606 GN=SYNE2 PE=1 SV=3	SYNE2								1	0.0424185	50.805	NK(1)ESQYCVLR	2	-0.1211	1
	P20700	156	K	Lamin-B1 OS=Homo sapiens OX=9606 GN=LMNB1 PE=1 SV=2	LMNB1	1	0.000160381	141.95	DAALATALGDK(1)K	3	-0.027113	2	1	7.20844e-05	141.95	DAALATALGDK(1)K	2	-0.59129	3
	Q9Y487	50	K	V-type proton ATPase 116 kDa subunit a2 OS=Homo sapiens OX=9606 GN=ATP6V0A2 PE=1 SV=2	ATP6V0A2								1	0.0207086	78.692	DLNQNVSSFQRK(1)FVGEVK	2	-1.3833	1
	P17612	255	K	cAMP-dependent protein kinase catalytic subunit alpha OS=Homo sapiens OX=9606 GN=PRKACA PE=1 SV=2	PRKACA	1	0.0216954	86.512	IVSGK(1)VR	2	-0.36409	1
	P15311	79	K	Ezrin OS=Homo sapiens OX=9606 GN=EZR PE=1 SV=4	EZR	1	0.000563302	153.73	ENPLQFK(1)FR	2	-0.024275	3	1	0.000433611	149.65	ENPLQFK(1)FR	2	-0.77543	3
	P08133	81	K	Annexin A6 OS=Homo sapiens OX=9606 GN=ANXA6 PE=1 SV=3	ANXA6	1	0.000605879	152.47	YELTGK(1)FER	2	0.59814	1	1	9.4997e-06	202.28	YELTGK(1)FER	2	-0.019415	1
	Q16890	68	K	Tumor protein D53 OS=Homo sapiens OX=9606 GN=TPD52L1 PE=1 SV=1	TPD52L1	1	0.0045716	117.1	HLVEIK(1)QK	3	0.14684	2
	Q9UGI8	71	K	Testin OS=Homo sapiens OX=9606 GN=TES PE=1 SV=1	TES	1	0.000215052	125.22	LFEDTK(1)YTTLIAK	2	0.26856	1	1	0.000161502	115.57	LFEDTK(1)YTTLIAK	2	0.053553	1
	P63261	328	K	"Actin, cytoplasmic 2 OS=Homo sapiens OX=9606 GN=ACTG1 PE=1 SV=1"	ACTG1	1	0.00174983	114.89	IK(1)IIAPPERK	3	0.062704	4
	P25705	316	K	"ATP synthase subunit alpha, mitochondrial OS=Homo sapiens OX=9606 GN=ATP5F1A PE=1 SV=1"	ATP5F1A	1	2.81801e-14	243.11	HALIIYDDLSK(1)QAVAYR	2	0.27177	5	1	2.85727e-15	237.49	HALIIYDDLSK(1)QAVAYR	2	0.033057	5
	Q14103	161	K	Heterogeneous nuclear ribonucleoprotein D0 OS=Homo sapiens OX=9606 GN=HNRNPD PE=1 SV=1	HNRNPD	1	0.0444954	76.847	EHK(1)LNGK	2	0.12614	2
	P19338	624	K	Nucleolin OS=Homo sapiens OX=9606 GN=NCL PE=1 SV=3	NCL	1	0.000684014	110.31	GFGFVDFNSEEDAK(1)AAK	2	0.56351	1
	O94760	106	K	"N(G),N(G)-dimethylarginine dimethylaminohydrolase 1 OS=Homo sapiens OX=9606 GN=DDAH1 PE=1 SV=3"	DDAH1	1	0.000476429	114.86	EVDMMK(1)EALEK	2	-1.518	1
	Q9Y2H1	224	K	Serine/threonine-protein kinase 38-like OS=Homo sapiens OX=9606 GN=STK38L PE=1 SV=3	STK38L								0.99971	0.0261692	51.265	DIKPDNLLLDAK(1)GHVK	3	1.0952	1
	Q02878	192	K	60S ribosomal protein L6 OS=Homo sapiens OX=9606 GN=RPL6 PE=1 SV=3	RPL6	1	0.0129165	70.438	THQK(1)FVIATSTK	3	0.94187	1	1	0.0111682	80.69	THQK(1)FVIATSTK	2	1.3613	1
	Q6NUK1	85	K	Calcium-binding mitochondrial carrier protein SCaMC-1 OS=Homo sapiens OX=9606 GN=SLC25A24 PE=1 SV=2	SLC25A24	1	0.0109065	110.63	YLK(1)DHEK	2	-1.1464	1	1	0.0157483	91.041	YLK(1)DHEK	2	-1.4679	1
	P08651	82	K	Nuclear factor 1 C-type OS=Homo sapiens OX=9606 GN=NFIC PE=1 SV=2	NFIC								1	0.0571367	46.016	K(1)DIRPECR	2	-0.93735	1
	Q8WWI1	1248	K	LIM domain only protein 7 OS=Homo sapiens OX=9606 GN=LMO7 PE=1 SV=3	LMO7	1	0.00225258	143	LLQEK(1)YQR	2	0.79931	1	1	0.000809744	158.12	LLQEK(1)YQR	2	0.86576	1
	P09493	140	K	Tropomyosin alpha-1 chain OS=Homo sapiens OX=9606 GN=TPM1 PE=1 SV=2	TPM1	0.999999	2.47411e-06	159.18	AQKDEEK(1)MEIQEIQLK	2	-3.7006	3	1	4.74827e-14	225.32	AQKDEEK(1)MEIQEIQLK	2	0.97641	4
	Q05707	71	K	Collagen alpha-1(XIV) chain OS=Homo sapiens OX=9606 GN=COL14A1 PE=1 SV=3	COL14A1	1	1.91905e-05	125.09	LLVTPTSGGK(1)TNQLNLQNTATK	3	0.15569	1
	P52565	99	K	Rho GDP-dissociation inhibitor 1 OS=Homo sapiens OX=9606 GN=ARHGDIA PE=1 SV=3	ARHGDIA	1	0.014715	116.9	K(1)QSFVLK	2	0.83007	1	1	0.0171038	103.91	K(1)QSFVLK	2	-0.061918	1
	Q14247	181	K	Src substrate cortactin OS=Homo sapiens OX=9606 GN=CTTN PE=1 SV=2	CTTN	1	5.04828e-05	143	SAVGFDYQGK(1)TEK	2	-0.33454	1	1	0.00014105	119.45	SAVGFDYQGK(1)TEK	2	0.0034738	1
	P27361	155	K	Mitogen-activated protein kinase 3 OS=Homo sapiens OX=9606 GN=MAPK3 PE=1 SV=4	MAPK3								1	0.00140261	91.914	GLK(1)YIHSANVLHR	4	3.3417	1
	P51911	225	K	Calponin-1 OS=Homo sapiens OX=9606 GN=CNN1 PE=1 SV=2	CNN1								1	1.06054e-06	169.21	GASQAGMTAPGTK(1)R	2	-0.42246	1
	P08758	310	K	Annexin A5 OS=Homo sapiens OX=9606 GN=ANXA5 PE=1 SV=2	ANXA5								1	0.00748786	85.161	K(1)ALLLLCGEDD	2	2.072	1
	P35241	327	K	Radixin OS=Homo sapiens OX=9606 GN=RDX PE=1 SV=1	RDX	1	0.0156157	98.299	AQLENEK(1)K	2	-1.3193	1	1	0.0547037	61.999	AQLENEK(1)K	2	-3.633	1
	P11387	587	K	DNA topoisomerase 1 OS=Homo sapiens OX=9606 GN=TOP1 PE=1 SV=2	TOP1	1	0.0398376	67.416	HLQDLMEGLTAK(1)VFR	3	-0.60037	1
	Q9H649	6	K	"tRNA (cytosine(34)-C(5))-methyltransferase, mitochondrial OS=Homo sapiens OX=9606 GN=NSUN3 PE=1 SV=1"	NSUN3	1	0.0577662	60.799	LTQLK(1)AK	2	0.18532	1
	P40227	41	K	T-complex protein 1 subunit zeta OS=Homo sapiens OX=9606 GN=CCT6A PE=1 SV=3	CCT6A								1	0.010937	63.534	TNLGPK(1)GTMK	2	2.757	1
	P68032	86	K	"Actin, alpha cardiac muscle 1 OS=Homo sapiens OX=9606 GN=ACTC1 PE=1 SV=1"	ACTC1	1	7.68652e-33	293.2	YPIEHGIITNWDDMEK(1)IWHHTFYNELR	5	-0.81198	16	1	2.2368e-13	210.45	YPIEHGIITNWDDMEK(1)IWHHTFYNELR	5	-0.20543	13
	P10155	342	K	60 kDa SS-A/Ro ribonucleoprotein OS=Homo sapiens OX=9606 GN=RO60 PE=1 SV=2	RO60	1	0.00163515	103.91	LK(1)WRPDEEILK	3	0.1473	1
	P35579	1260	K	Myosin-9 OS=Homo sapiens OX=9606 GN=MYH9 PE=1 SV=4	MYH9	1	1.87802e-39	359.6	VEAQLQELQVK(1)FNEGER	3	0.047638	5	1	8.77286e-35	328.3	VEAQLQELQVK(1)FNEGER	2	0.083729	6
	P62753	211	K	40S ribosomal protein S6 OS=Homo sapiens OX=9606 GN=RPS6 PE=1 SV=1	RPS6	1	0.00940181	77.597	NKEEAAEYAK(1)LLAK	2	-1.7304	1	1	0.000426232	118.76	NKEEAAEYAK(1)LLAK	2	-0.87218	1
	P16401	78	K	Histone H1.5 OS=Homo sapiens OX=9606 GN=H1-5 PE=1 SV=3	H1-5	1	2.02289e-11	218.15	ALAAGGYDVEK(1)NNSR	2	-0.75934	1	1	9.91851e-08	174.24	ALAAGGYDVEK(1)NNSR	2	-0.18111	1
	Q9P2E9	1092	K	Ribosome-binding protein 1 OS=Homo sapiens OX=9606 GN=RRBP1 PE=1 SV=5	RRBP1	1	0.04909	58.917	EK(1)GPTLLK	2	0.14525	1	1	0.0517595	46.016	EK(1)GPTLLK	2	0.072478	1
	P02679	101	K	Fibrinogen gamma chain OS=Homo sapiens OX=9606 GN=FGG PE=1 SV=3	FGG	1	0.0171768	64.152	AIQLTYNPDESSK(1)PNMIDAATLK	3	-0.90796	1	1	1.14108e-10	179.81	AIQLTYNPDESSK(1)PNMIDAATLK	3	-1.2055	2
	P35579	1173	K	Myosin-9 OS=Homo sapiens OX=9606 GN=MYH9 PE=1 SV=4	MYH9								1	0.0042122	106.04	EQEVNILK(1)K	2	-0.21998	2
	Q13185	44	K	Chromobox protein homolog 3 OS=Homo sapiens OX=9606 GN=CBX3 PE=1 SV=4	CBX3	1	0.00959912	108.98	VVNGK(1)VEYFLK	2	0.066806	1
	Q99623	97	K	Prohibitin-2 OS=Homo sapiens OX=9606 GN=PHB2 PE=1 SV=2	PHB2	1	3.78976e-10	188.13	ISSPTGSK(1)DLQMVNISLR	2	-0.45877	2
	Q13813	661	K	"Spectrin alpha chain, non-erythrocytic 1 OS=Homo sapiens OX=9606 GN=SPTAN1 PE=1 SV=3"	SPTAN1	1	0.00838222	91.867	MNEVISLWK(1)K	2	-0.55387	1
	Q6IBS0	194	K	Twinfilin-2 OS=Homo sapiens OX=9606 GN=TWF2 PE=1 SV=2	TWF2								1	0.0541298	50.855	ALQQLK(1)QK	2	-0.89449	1
	P29692	117	K	Elongation factor 1-delta OS=Homo sapiens OX=9606 GN=EEF1D PE=1 SV=5	EEF1D								1	0.0199555	66.595	LNVLEK(1)SSPGHR	2	-0.7285	1
	P16401	140	K	Histone H1.5 OS=Homo sapiens OX=9606 GN=H1-5 PE=1 SV=3	H1-5	0.999616	0.0566867	70.552	KPAGATPK(1)K	2	0.64585	1	0.999996	0.0194369	85.716	KPAGATPK(1)K	2	0.43551	1
	P35580	744	K	Myosin-10 OS=Homo sapiens OX=9606 GN=MYH10 PE=1 SV=3	MYH10	1	0.000132987	143.03	GFMDGK(1)QACER	2	0.071133	1	1	0.00122565	107.21	GFMDGK(1)QACER	2	-0.08611	2
	Q6UX06	466	K	Olfactomedin-4 OS=Homo sapiens OX=9606 GN=OLFM4 PE=1 SV=1	OLFM4	1	0.0104193	73.985	EGK(1)LDIVMHK	2	-2.5479	3
	P17844	388	K	Probable ATP-dependent RNA helicase DDX5 OS=Homo sapiens OX=9606 GN=DDX5 PE=1 SV=1	DDX5	1	0.0017947	99.283	DWVLNEFK(1)HGK	3	-1.1955	1
	P00751	670	K	Complement factor B OS=Homo sapiens OX=9606 GN=CFB PE=1 SV=2	CFB	1	0.00129994	109.79	VK(1)DISEVVTPR	2	-2.0564	1	1	0.000386441	116.13	VK(1)DISEVVTPR	2	-0.71319	1
	Q9Y490	2115	K	Talin-1 OS=Homo sapiens OX=9606 GN=TLN1 PE=1 SV=3	TLN1	1	0.000136278	130.99	VGDDPAVWQLK(1)NSAK	2	1.9206	1
	P00918	126	K	Carbonic anhydrase 2 OS=Homo sapiens OX=9606 GN=CA2 PE=1 SV=2	CA2	1	0.0216519	55.267	YAAELHLVHWNTK(1)YGDFGK	4	0.0034305	1	1	0.00337863	78.021	YAAELHLVHWNTK(1)YGDFGK	3	-0.60681	1
	P23786	510	K	"Carnitine O-palmitoyltransferase 2, mitochondrial OS=Homo sapiens OX=9606 GN=CPT2 PE=1 SV=2"	CPT2	1	0.00244591	161.11	PASVYTK(1)R	2	-0.78837	1
	P15531	39	K	Nucleoside diphosphate kinase A OS=Homo sapiens OX=9606 GN=NME1 PE=1 SV=1	NME1	1	0.00295179	95.094	LVGLK(1)FMQASEDLLK	2	0.14013	1
	Q9NZN4	26	K	EH domain-containing protein 2 OS=Homo sapiens OX=9606 GN=EHD2 PE=1 SV=2	EHD2	1	0.00309043	99.815	TVTSALK(1)ELYR	2	0.41768	1	1	0.00485376	82.749	TVTSALK(1)ELYR	2	0.23649	1
	O75368	17	K	SH3 domain-binding glutamic acid-rich-like protein OS=Homo sapiens OX=9606 GN=SH3BGRL PE=1 SV=1	SH3BGRL	1	0.00586837	93.258	VYIASSSGSTAIK(1)K	2	-0.50969	1	1	0.00181116	104.79	VYIASSSGSTAIK(1)K	2	-0.23833	1
	P0DMV8	597	K	Heat shock 70 kDa protein 1A OS=Homo sapiens OX=9606 GN=HSPA1A PE=1 SV=1	HSPA1A	1	5.82855e-11	155.58	RK(1)ELEQVCNPIISGLYQGAGGPGPGGFGAQGPK	3	0.27897	1	1	7.83046e-11	162.58	RK(1)ELEQVCNPIISGLYQGAGGPGPGGFGAQGPK	3	0.0077204	1
	P62979	27	K	Ubiquitin-40S ribosomal protein S27a OS=Homo sapiens OX=9606 GN=RPS27A PE=1 SV=2	RPS27A	1	5.65395e-19	269.75	TITLEVEPSDTIENVK(1)AK	2	0.22965	4	1	7.01723e-21	259.48	TITLEVEPSDTIENVK(1)AK	3	0.54099	4
	P02790	402	K	Hemopexin OS=Homo sapiens OX=9606 GN=HPX PE=1 SV=2	HPX	1	4.48599e-05	112.13	SGAQATWTELPWPHEK(1)VDGALCMEK	3	-0.27163	1	1	1.6395e-05	126.59	SGAQATWTELPWPHEK(1)VDGALCMEK	3	-0.36288	2
	Q99623	89	K	Prohibitin-2 OS=Homo sapiens OX=9606 GN=PHB2 PE=1 SV=2	PHB2								1	0.0533509	58.083	K(1)ISSPTGSK	2	0.98811	1
	Q12906	573	K	Interleukin enhancer-binding factor 3 OS=Homo sapiens OX=9606 GN=ILF3 PE=1 SV=3	ILF3	1	0.00202829	131.22	FQGAGSNK(1)K	2	1.4694	1
	Q15063	53	K	Periostin OS=Homo sapiens OX=9606 GN=POSTN PE=1 SV=2	POSTN								1	1.37609e-14	225.21	DQGPNVCALQQILGTK(1)K	3	1.0495	2
	Q9NT62	64	K	Ubiquitin-like-conjugating enzyme ATG3 OS=Homo sapiens OX=9606 GN=ATG3 PE=1 SV=1	ATG3	1	0.0364358	64.485	VK(1)AYLPTGK	2	0.37111	1
	Q14204	1347	K	Cytoplasmic dynein 1 heavy chain 1 OS=Homo sapiens OX=9606 GN=DYNC1H1 PE=1 SV=5	DYNC1H1	1	8.93233e-06	144.68	VWEQIDQMK(1)EQPWVSVQPR	3	-0.20902	2
	P15311	450	K	Ezrin OS=Homo sapiens OX=9606 GN=EZR PE=1 SV=4	EZR	1	0.000764439	122.13	AK(1)EAQDDLVK	2	-0.27371	1	1	0.000990604	111.06	AK(1)EAQDDLVK	2	0.11597	2
	P25311	220	K	Zinc-alpha-2-glycoprotein OS=Homo sapiens OX=9606 GN=AZGP1 PE=1 SV=2	AZGP1	1	0.00101255	102.33	QDPPSVVVTSHQAPGEK(1)K	3	0.070622	1
	P02679	231	K	Fibrinogen gamma chain OS=Homo sapiens OX=9606 GN=FGG PE=1 SV=3	FGG	1	0.00216747	128.69	LDGSVDFK(1)K	2	0.17518	2	1	0.00547731	101.64	LDGSVDFK(1)K	2	0.18371	3
	P09467	110	K	"Fructose-1,6-bisphosphatase 1 OS=Homo sapiens OX=9606 GN=FBP1 PE=1 SV=5"	FBP1								1	0.00825776	86.136	HAIIVEPEK(1)R	2	-0.54539	1
	P40429	197	K	60S ribosomal protein L13a OS=Homo sapiens OX=9606 GN=RPL13A PE=1 SV=2	RPL13A								1	5.65417e-05	140.16	YTEVLK(1)THGLLV	2	1.0005	1
	P02545	180	K	Prelamin-A/C OS=Homo sapiens OX=9606 GN=LMNA PE=1 SV=1	LMNA	1	0.0102538	85.731	LEAALGEAK(1)K	2	0.30999	1	1	0.00102492	120.12	LEAALGEAK(1)K	2	0.25639	1
	Q92878	446	K	DNA repair protein RAD50 OS=Homo sapiens OX=9606 GN=RAD50 PE=1 SV=1	RAD50	1	0.000386236	122.26	IIELK(1)SEILSK	2	0.25165	1	1	0.000897246	109.42	IIELK(1)SEILSK	2	0.37985	1
	P30040	69	K	Endoplasmic reticulum resident protein 29 OS=Homo sapiens OX=9606 GN=ERP29 PE=1 SV=4	ERP29	0.99864	0.000136688	120.92	FDTQYPYGEK(0.999)QDEFK(0.001)R	3	0.17075	1	0.999045	0.00150977	92.575	FDTQYPYGEK(0.999)QDEFK(0.001)R	3	0.31681	1
	O75874	406	K	Isocitrate dehydrogenase [NADP] cytoplasmic OS=Homo sapiens OX=9606 GN=IDH1 PE=1 SV=2	IDH1	1	0.00159436	156.4	LGENLK(1)IK	2	0.52057	2	1	0.0429713	53.166	LGENLK(1)IK	2	1.0173	1
	Q9Y490	268	K	Talin-1 OS=Homo sapiens OX=9606 GN=TLN1 PE=1 SV=3	TLN1	1	0.0415497	59.245	DFLPK(1)EYVK	2	2.5362	1	1	0.0467949	45.68	DFLPK(1)EYVK	2	1.4486	1
	Q6PML9	487	K	Zinc transporter 9 OS=Homo sapiens OX=9606 GN=SLC30A9 PE=1 SV=1	SLC30A9	1	0.00667939	82.75	ATDLGLGK(1)VR	2	-2.7707	1
	Q13813	1274	K	"Spectrin alpha chain, non-erythrocytic 1 OS=Homo sapiens OX=9606 GN=SPTAN1 PE=1 SV=3"	SPTAN1	1	0.053073	68.787	K(1)HEGFER	2	1.2828	1	1	0.0519028	57.811	K(1)HEGFER	2	1.1473	1
	Q13642	17	K	Four and a half LIM domains protein 1 OS=Homo sapiens OX=9606 GN=FHL1 PE=1 SV=4	FHL1	1	0.0130152	122.79	DPLQGK(1)K	2	1.1508	1	1	0.0199705	99.919	DPLQGK(1)K	2	0.41961	1
	P12956	182	K	X-ray repair cross-complementing protein 6 OS=Homo sapiens OX=9606 GN=XRCC6 PE=1 SV=2	XRCC6	1	1.07228e-05	142.78	IMLFTNEDNPHGNDSAK(1)ASR	3	-0.36571	2	1	4.18251e-07	148.44	IMLFTNEDNPHGNDSAK(1)ASR	3	-1.5969	1
	P61769	111	K	Beta-2-microglobulin OS=Homo sapiens OX=9606 GN=B2M PE=1 SV=1	B2M	1	0.00144849	103.08	VNHVTLSQPK(1)IVK	2	-0.59159	1	1	1.89044e-06	162.21	VNHVTLSQPK(1)IVK	2	-0.11086	1
	P68402	86	K	Platelet-activating factor acetylhydrolase IB subunit alpha2 OS=Homo sapiens OX=9606 GN=PAFAH1B2 PE=1 SV=1	PAFAH1B2	1	0.000216886	140.48	LK(1)NGELENIKPK	2	-0.25679	4	1	0.000285694	138.25	LK(1)NGELENIKPK	2	1.6442	3
	Q9NTX7	176	K	E3 ubiquitin-protein ligase RNF146 OS=Homo sapiens OX=9606 GN=RNF146 PE=1 SV=1	RNF146								1	0.0568533	69.39	K(1)GVAGLR	2	-0.18993	1
	O14745	50	K	Na(+)/H(+) exchange regulatory cofactor NHE-RF1 OS=Homo sapiens OX=9606 GN=SLC9A3R1 PE=1 SV=4	SLC9A3R1								1	5.27315e-05	135.58	LVEPGSPAEK(1)AGLLAGDR	2	-0.30496	1
	P00738	297	K	Haptoglobin OS=Homo sapiens OX=9606 GN=HP PE=1 SV=1	HP	1	4.98883e-05	124.08	FTDHLK(1)YVMLPVADQDQCIR	3	-0.12549	1	1	5.0156e-05	126.22	FTDHLK(1)YVMLPVADQDQCIR	3	-0.20683	1
	Q14204	2286	K	Cytoplasmic dynein 1 heavy chain 1 OS=Homo sapiens OX=9606 GN=DYNC1H1 PE=1 SV=5	DYNC1H1	1	0.0419462	80.462	K(1)IIDSVR	2	0.53872	1	1	0.0231181	95.541	K(1)IIDSVR	2	1.4781	1
	O75369	697	K	Filamin-B OS=Homo sapiens OX=9606 GN=FLNB PE=1 SV=2	FLNB								1	0.00526384	105.39	IDIQMK(1)NR	2	-0.14319	1
	P01009	153	K	Alpha-1-antitrypsin OS=Homo sapiens OX=9606 GN=SERPINA1 PE=1 SV=3	SERPINA1	1	0.000646935	130.41	LVDK(1)FLEDVK	2	-2.988	9	1	0.000127289	134.84	LVDK(1)FLEDVK	2	-1.1533	11
	Q9Y3U8	13	K	60S ribosomal protein L36 OS=Homo sapiens OX=9606 GN=RPL36 PE=1 SV=3	RPL36	1	0.0191629	63.408	YPMAVGLNK(1)GHK	3	0.88499	1	1	0.00272266	80.24	YPMAVGLNK(1)GHK	3	0.15001	1
	P52306	282	K	Rap1 GTPase-GDP dissociation stimulator 1 OS=Homo sapiens OX=9606 GN=RAP1GDS1 PE=1 SV=3	RAP1GDS1	1	0.000253889	121.02	VDSDK(1)EDDITELK	2	-0.29675	1
	P08865	220	K	40S ribosomal protein SA OS=Homo sapiens OX=9606 GN=RPSA PE=1 SV=4	RPSA	1	2.27656e-10	181.34	EEQAAAEK(1)AVTK	2	2.4678	2	1	6.01997e-16	226.7	DPEEIEKEEQAAAEK(1)AVTK	2	-0.46713	2
	P80303	107	K	Nucleobindin-2 OS=Homo sapiens OX=9606 GN=NUCB2 PE=1 SV=3	NUCB2	1	0.00475968	125.16	TKLDELK(1)R	2	1.1294	1	0.999996	0.024277	58.433	TKLDELK(1)R	3	0.029257	1
	P30405	167	K	"Peptidyl-prolyl cis-trans isomerase F, mitochondrial OS=Homo sapiens OX=9606 GN=PPIF PE=1 SV=1"	PPIF	1	0.0221052	53.995	TDWLDGK(1)HVVFGHVK	4	-0.45669	1
	P37837	81	K	Transaldolase OS=Homo sapiens OX=9606 GN=TALDO1 PE=1 SV=2	TALDO1	1	1.59285e-08	195.09	LGGSQEDQIK(1)NAIDK	2	1.4325	1	1	8.20304e-10	193.49	LGGSQEDQIK(1)NAIDK	2	1.3258	1
	Q9P2E9	864	K	Ribosome-binding protein 1 OS=Homo sapiens OX=9606 GN=RRBP1 PE=1 SV=5	RRBP1	1	0.000133722	115.38	AAAFEK(1)QVLQLQASHR	3	0.27046	1	1	0.0017631	84.874	AAAFEK(1)QVLQLQASHR	3	0.52216	1
	P31947	11	K	14-3-3 protein sigma OS=Homo sapiens OX=9606 GN=SFN PE=1 SV=1	SFN	1	0.000324812	172.21	AK(1)LAEQAER	2	0.18319	1	1	0.00485519	92.439	AK(1)LAEQAER	2	0.00277	1
	P62701	106	K	"40S ribosomal protein S4, X isoform OS=Homo sapiens OX=9606 GN=RPS4X PE=1 SV=2"	RPS4X	1	0.0125445	86.953	LIYDTK(1)GR	2	0.38963	1	1	0.00946012	89.55	LIYDTK(1)GR	2	0.26937	1
	Q07960	218	K	Rho GTPase-activating protein 1 OS=Homo sapiens OX=9606 GN=ARHGAP1 PE=1 SV=1	ARHGAP1	1	0.00478862	93.111	YDDFLK(1)STQK	2	0.94202	1	1	0.00089646	111.65	YDDFLK(1)STQK	2	0.093151	1
	Q9BXN1	144	K	Asporin OS=Homo sapiens OX=9606 GN=ASPN PE=1 SV=2	ASPN	1	0.00265115	93.561	IHPK(1)AFLTTK	3	-0.22615	1	1	0.0254934	48.741	IHPK(1)AFLTTK	3	-0.21231	1
	P21333	916	K	Filamin-A OS=Homo sapiens OX=9606 GN=FLNA PE=1 SV=4	FLNA	1	8.50221e-13	246.3	LDVQFSGLTK(1)GDAVR	3	0.18852	2	1	5.08841e-08	176.25	LDVQFSGLTK(1)GDAVR	3	-0.05868	2
	P02679	121	K	Fibrinogen gamma chain OS=Homo sapiens OX=9606 GN=FGG PE=1 SV=3	FGG	1	5.81912e-05	120.11	MLEEIMK(1)YEASILTHDSSIR	3	0.37337	1	1	3.81905e-05	130.85	MLEEIMK(1)YEASILTHDSSIR	3	1.0648	1
	Q9Y4L1	733	K	Hypoxia up-regulated protein 1 OS=Homo sapiens OX=9606 GN=HYOU1 PE=1 SV=1	HYOU1								1	0.0083601	108.24	DLEK(1)QER	2	1.9473	1
	P61604	36	K	"10 kDa heat shock protein, mitochondrial OS=Homo sapiens OX=9606 GN=HSPE1 PE=1 SV=2"	HSPE1	1	0.0071296	85.377	GGIMLPEK(1)SQGK	2	1.8931	1	1	0.00557899	81.263	GGIMLPEK(1)SQGK	2	1.3272	1
	P45974	743	K	Ubiquitin carboxyl-terminal hydrolase 5 OS=Homo sapiens OX=9606 GN=USP5 PE=1 SV=2	USP5	1	0.0295049	71.342	DQALK(1)ALR	2	-1.4267	1
	Q9UDT6	231	K	CAP-Gly domain-containing linker protein 2 OS=Homo sapiens OX=9606 GN=CLIP2 PE=1 SV=1	CLIP2								1	0.0266979	48.004	VLVGGTK(1)TGVVR	3	0.41223	1
	P46777	41	K	60S ribosomal protein L5 OS=Homo sapiens OX=9606 GN=RPL5 PE=1 SV=3	RPL5	1	0.00477877	114.78	LVIQDK(1)NK	2	0.46188	1	1	0.0291529	65.038	LVIQDK(1)NK	2	1.0013	1
	P21333	1162	K	Filamin-A OS=Homo sapiens OX=9606 GN=FLNA PE=1 SV=4	FLNA	1	0.0030057	84.289	AHVVPCFDASK(1)VK	3	-0.19373	1	1	0.00171671	90.697	AHVVPCFDASK(1)VK	3	0.13174	1
	Q99497	130	K	Parkinson disease protein 7 OS=Homo sapiens OX=9606 GN=PARK7 PE=1 SV=2	PARK7	1	0.000912573	114.4	VTTHPLAK(1)DK	2	-0.45761	2	1	0.000510857	125.71	VTTHPLAK(1)DK	2	-0.33584	1
	P50454	296	K	Serpin H1 OS=Homo sapiens OX=9606 GN=SERPINH1 PE=1 SV=2	SERPINH1	1	0.0398122	64.803	IWMGK(1)MQK	2	-0.40985	1	1	0.0103776	86.086	IWMGK(1)MQK	2	-0.042042	1
	Q05707	1376	K	Collagen alpha-1(XIV) chain OS=Homo sapiens OX=9606 GN=COL14A1 PE=1 SV=3	COL14A1	1	0.00816574	79.974	VVIDCK(1)QVGEK	2	-0.051858	1	1	0.00123326	107.15	VVIDCK(1)QVGEK	2	0.42702	1
	Q15172	181	K	Serine/threonine-protein phosphatase 2A 56 kDa regulatory subunit alpha isoform OS=Homo sapiens OX=9606 GN=PPP2R5A PE=1 SV=1	PPP2R5A								1	0.00509699	88.187	FLESPDFQPSIAK(1)R	2	-0.08471	1
	P04114	3028	K	Apolipoprotein B-100 OS=Homo sapiens OX=9606 GN=APOB PE=1 SV=2	APOB								1	9.2699e-05	142.57	HDAHLNGK(1)VIGTLK	2	1.0037	2
	P35579	1724	K	Myosin-9 OS=Homo sapiens OX=9606 GN=MYH9 PE=1 SV=4	MYH9	1	0.00549239	106.04	GALALEEK(1)R	2	0.055431	1	1	0.000594508	152.47	GALALEEK(1)R	2	0.046478	1
	Q9H4M9	370	K	EH domain-containing protein 1 OS=Homo sapiens OX=9606 GN=EHD1 PE=1 SV=2	EHD1								0.999907	1.11023e-05	142.26	MQELLQTQDFSK(1)FQALKPK	3	-0.83598	1
	Q96HE7	455	K	ERO1-like protein alpha OS=Homo sapiens OX=9606 GN=ERO1A PE=1 SV=2	ERO1A	1	0.000814757	118.4	ISTSVK(1)ELENFR	2	1.5031	1
	Q15063	72	K	Periostin OS=Homo sapiens OX=9606 GN=POSTN PE=1 SV=2	POSTN								1	7.59843e-06	142.94	SICGQK(1)TTVLYECCPGYMR	3	0.39141	2
	P26038	139	K	Moesin OS=Homo sapiens OX=9606 GN=MSN PE=1 SV=3	MSN	1	0.000706485	125.16	YGDFNK(1)EVHK	2	0.38807	4	1	0.000207235	142.43	YGDFNK(1)EVHK	2	0.4641	4
	O15144	157	K	Actin-related protein 2/3 complex subunit 2 OS=Homo sapiens OX=9606 GN=ARPC2 PE=1 SV=1	ARPC2	1	0.000294154	134.23	DDETMYVESK(1)K	2	-0.74931	2	1	0.000643276	116.3	DDETMYVESK(1)K	2	-0.22192	2
	P49755	145	K	Transmembrane emp24 domain-containing protein 10 OS=Homo sapiens OX=9606 GN=TMED10 PE=1 SV=2	TMED10	1	0.00174983	114.89	LK(1)PLEVELR	2	-0.16707	1	1	0.0171444	70.919	LK(1)PLEVELR	2	0.032718	1
	P01024	1364	K	Complement C3 OS=Homo sapiens OX=9606 GN=C3 PE=1 SV=2	C3								1	0.0345091	60.436	FDLK(1)VTIK	2	0.13084	1
	Q9UMY4	62	K	Sorting nexin-12 OS=Homo sapiens OX=9606 GN=SNX12 PE=1 SV=4	SNX12								1	0.0418291	49.418	TNLPIFK(1)LK	2	-0.27775	1
	P55072	658	K	Transitional endoplasmic reticulum ATPase OS=Homo sapiens OX=9606 GN=VCP PE=1 SV=4	VCP	1	0.00587244	91.906	VAILK(1)ANLR	2	0.27569	1
	P02787	278	K	Serotransferrin OS=Homo sapiens OX=9606 GN=TF PE=1 SV=3	TF	1	4.54268e-11	189.47	SMGGK(1)EDLIWELLNQAQEHFGK	4	-0.78717	2	1	2.02555e-23	254.73	SMGGK(1)EDLIWELLNQAQEHFGK	4	-1.2064	3
	P11047	1258	K	Laminin subunit gamma-1 OS=Homo sapiens OX=9606 GN=LAMC1 PE=1 SV=3	LAMC1	1	0.0162395	110.61	VHEEAK(1)R	2	-0.10928	1
	P78371	170	K	T-complex protein 1 subunit beta OS=Homo sapiens OX=9606 GN=CCT2 PE=1 SV=4	CCT2	1	0.000228513	110.44	QDLMNIAGTTLSSK(1)LLTHHK	4	-1.512	1	1	6.46788e-05	116.6	QDLMNIAGTTLSSK(1)LLTHHK	4	-0.40214	1
	P78371	248	K	T-complex protein 1 subunit beta OS=Homo sapiens OX=9606 GN=CCT2 PE=1 SV=4	CCT2	1	0.00343085	90.913	ILIANTGMDTDK(1)IK	2	-0.81356	1	1	6.97623e-05	117.94	ILIANTGMDTDK(1)IK	2	1.2102	1
	P29322	503	K	Ephrin type-A receptor 8 OS=Homo sapiens OX=9606 GN=EPHA8 PE=1 SV=2	EPHA8	1	0.039946	60.019	ATVSGLK(1)PGTR	2	0.49884	1	1	0.0490983	46.462	ATVSGLK(1)PGTR	2	0.34485	1
	P51572	176	K	B-cell receptor-associated protein 31 OS=Homo sapiens OX=9606 GN=BCAP31 PE=1 SV=3	BCAP31	1	1.44392e-15	264.72	LDVGNAEVK(1)LEEENR	2	-0.64691	1	1	1.61909e-13	228.78	LDVGNAEVK(1)LEEENR	3	0.076569	2
	O75369	356	K	Filamin-B OS=Homo sapiens OX=9606 GN=FLNB PE=1 SV=2	FLNB	1	0.00374959	96.143	AQGDASK(1)VTAK	2	0.87506	2
	O95865	51	K	"N(G),N(G)-dimethylarginine dimethylaminohydrolase 2 OS=Homo sapiens OX=9606 GN=DDAH2 PE=1 SV=1"	DDAH2	1	0.000278227	147.52	EHGVLGGK(1)LR	2	-0.22829	1	1	0.023562	55.531	EHGVLGGK(1)LR	2	-0.6311	2
	P07814	1354	K	Bifunctional glutamate/proline--tRNA ligase OS=Homo sapiens OX=9606 GN=EPRS1 PE=1 SV=5	EPRS1								1	0.0153984	60.631	DNYSPGWK(1)FNHWELK	3	-0.92738	1
	O15417	2156	K	Trinucleotide repeat-containing gene 18 protein OS=Homo sapiens OX=9606 GN=TNRC18 PE=1 SV=3	TNRC18	1	0.0572458	47.574	SCIIDK(1)DELK	2	-0.020107	1
	Q92570	351	K	Nuclear receptor subfamily 4 group A member 3 OS=Homo sapiens OX=9606 GN=NR4A3 PE=1 SV=3	NR4A3								1	0.0539125	50.805	FQK(1)CLSVGMVK	2	0.36512	1
	Q8N335	64	K	Glycerol-3-phosphate dehydrogenase 1-like protein OS=Homo sapiens OX=9606 GN=GPD1L PE=1 SV=1	GPD1L	1	0.00120514	91.475	LTDIINNDHENVK(1)YLPGHK	4	0.93055	1
	Q14204	683	K	Cytoplasmic dynein 1 heavy chain 1 OS=Homo sapiens OX=9606 GN=DYNC1H1 PE=1 SV=5	DYNC1H1	1	0.00370774	103.74	LK(1)QDGDSFR	2	0.86276	1
	P29401	314	K	Transketolase OS=Homo sapiens OX=9606 GN=TKT PE=1 SV=3	TKT	1	0.00301576	134.48	VGDK(1)IATR	2	-0.30819	1	1	0.00271309	122.52	VGDK(1)IATR	2	-3.1014	1
	P63000	153	K	Ras-related C3 botulinum toxin substrate 1 OS=Homo sapiens OX=9606 GN=RAC1 PE=1 SV=1	RAC1	1	0.000627649	107.5	EIGAVK(1)YLECSALTQR	3	1.118	1
	P08670	294	K	Vimentin OS=Homo sapiens OX=9606 GN=VIM PE=1 SV=4	VIM	1	1.07413e-06	195.3	SK(1)FADLSEAANRNNDALR	3	1.3939	13	1	1.4948e-07	192.12	SK(1)FADLSEAANRNNDALR	2	-0.59911	10
	Q99497	32	K	Parkinson disease protein 7 OS=Homo sapiens OX=9606 GN=PARK7 PE=1 SV=2	PARK7	1	0.0198298	72.006	AGIK(1)VTVAGLAGK	2	0.68566	1	1	0.00586684	78.655	AGIK(1)VTVAGLAGK	2	0.32027	1
	P30041	199	K	Peroxiredoxin-6 OS=Homo sapiens OX=9606 GN=PRDX6 PE=1 SV=3	PRDX6	1	1.61498e-06	158.58	DGDSVMVLPTIPEEEAK(1)K	2	0.50251	1
	Q9Y5K5	282	K	Ubiquitin carboxyl-terminal hydrolase isozyme L5 OS=Homo sapiens OX=9606 GN=UCHL5 PE=1 SV=3	UCHL5	1	0.00739134	125.08	YK(1)IENIR	2	1.4112	1
	P01009	355	K	Alpha-1-antitrypsin OS=Homo sapiens OX=9606 GN=SERPINA1 PE=1 SV=3	SERPINA1	1	0.0306989	77.058	LSK(1)AVHK	2	-0.044747	1	1	0.0117317	100.39	LSK(1)AVHK	2	-0.018204	3
	P63241	85	K	Eukaryotic translation initiation factor 5A-1 OS=Homo sapiens OX=9606 GN=EIF5A PE=1 SV=2	EIF5A	1	1.91518e-10	186.56	YEDICPSTHNMDVPNIK(1)R	3	-0.44305	6	1	3.17593e-15	226.59	YEDICPSTHNMDVPNIK(1)R	2	1.2013	5
	P26368	462	K	Splicing factor U2AF 65 kDa subunit OS=Homo sapiens OX=9606 GN=U2AF2 PE=1 SV=4	U2AF2	1	0.0113785	70.889	VVVTK(1)YCDPDSYHR	3	0.65399	1	1	0.0195263	55.841	VVVTK(1)YCDPDSYHR	3	-0.47385	1
	O75131	76	K	Copine-3 OS=Homo sapiens OX=9606 GN=CPNE3 PE=1 SV=1	CPNE3	1	0.00568616	85.355	LK(1)FGVYDIDNK	2	0.24478	1
	P09327	232	K	Villin-1 OS=Homo sapiens OX=9606 GN=VIL1 PE=1 SV=4	VIL1	1	0.00211446	99.215	LMEVMNHVLGK(1)R	3	-0.58473	1
	P20810	313	K	Calpastatin OS=Homo sapiens OX=9606 GN=CAST PE=1 SV=4	CAST								1	0.0237606	65.156	SIK(1)EVDEAK	2	0.52372	1
	P21333	1452	K	Filamin-A OS=Homo sapiens OX=9606 GN=FLNA PE=1 SV=4	FLNA	1	0.0035712	92.866	VK(1)CSGPGLSPGMVR	2	-1.1864	1	1	9.79302e-05	125.74	VK(1)CSGPGLSPGMVR	2	-1.5149	1
	P35232	202	K	Prohibitin OS=Homo sapiens OX=9606 GN=PHB PE=1 SV=1	PHB	1	0.000281219	147.36	FVVEK(1)AEQQK	2	-0.78541	1	1	0.000146595	146.79	FVVEK(1)AEQQK	2	-0.99179	1
	P02545	208	K	Prelamin-A/C OS=Homo sapiens OX=9606 GN=LMNA PE=1 SV=1	LMNA	1	1.07515e-11	231.92	EELDFQK(1)NIYSEELR	3	-0.92452	5	1	5.27997e-24	293.62	EELDFQK(1)NIYSEELR	2	0.43578	4
	P62333	180	K	26S proteasome regulatory subunit 10B OS=Homo sapiens OX=9606 GN=PSMC6 PE=1 SV=1	PSMC6	1	0.000134576	127.17	GCLLYGPPGTGK(1)TLLAR	2	-0.86681	1
	P61160	381	K	Actin-related protein 2 OS=Homo sapiens OX=9606 GN=ACTR2 PE=1 SV=1	ACTR2	1	0.000689491	147.19	QEYQEK(1)GVR	2	0.42209	1	1	0.000993025	126.41	QEYQEK(1)GVR	2	0.90188	1
	P15924	567	K	Desmoplakin OS=Homo sapiens OX=9606 GN=DSP PE=1 SV=3	DSP	1	0.0605894	50.703	AMTIAK(1)LK	2	-0.18673	1
	Q9BRX8	137	K	Peroxiredoxin-like 2A OS=Homo sapiens OX=9606 GN=PRXL2A PE=1 SV=3	PRXL2A	1	0.0470925	67.897	GEIFLDEK(1)K	2	0.65118	1
	P01009	159	K	Alpha-1-antitrypsin OS=Homo sapiens OX=9606 GN=SERPINA1 PE=1 SV=3	SERPINA1	1	0.0359932	86.866	FLEDVK(1)K	2	-0.21989	3	1	0.0247566	93.262	FLEDVK(1)K	2	-0.57585	4
	Q14134	124	K	Tripartite motif-containing protein 29 OS=Homo sapiens OX=9606 GN=TRIM29 PE=1 SV=2	TRIM29								1	0.000400616	122.7	KPPVTFAEK(1)GELR	2	-1.6577	1
	P15924	785	K	Desmoplakin OS=Homo sapiens OX=9606 GN=DSP PE=1 SV=3	DSP	1	0.000352314	109.42	ALLQAILQTEDMLK(1)VYEAR	3	2.6236	1
	P16615	30	K	Sarcoplasmic/endoplasmic reticulum calcium ATPase 2 OS=Homo sapiens OX=9606 GN=ATP2A2 PE=1 SV=1	ATP2A2	1	8.62357e-17	236.04	TVEEVLGHFGVNESTGLSLEQVK(1)K	3	0.6302	1	1	1.32881e-07	162.01	TVEEVLGHFGVNESTGLSLEQVK(1)K	3	0.079135	1
	Q16666	90	K	Gamma-interferon-inducible protein 16 OS=Homo sapiens OX=9606 GN=IFI16 PE=1 SV=3	IFI16	1	0.0464545	60.589	VK(1)GPALSR	2	1.2474	1	1	0.0166977	75.738	VK(1)GPALSR	2	-0.11654	1
	P62701	71	K	"40S ribosomal protein S4, X isoform OS=Homo sapiens OX=9606 GN=RPS4X PE=1 SV=2"	RPS4X	1	0.0204175	89.369	FIK(1)IDGK	2	0.19947	2	1	0.0475217	58.917	FIK(1)IDGK	2	-0.45005	1
	O43681	45	K	ATPase GET3 OS=Homo sapiens OX=9606 GN=GET3 PE=1 SV=2	GET3	1	0.0201028	72.23	WIFVGGK(1)GGVGK	2	-1.427	1
	P63000	166	K	Ras-related C3 botulinum toxin substrate 1 OS=Homo sapiens OX=9606 GN=RAC1 PE=1 SV=1	RAC1	1	0.0441995	57.348	GLK(1)TVFDEAIR	2	-0.72093	1
	P02545	90	K	Prelamin-A/C OS=Homo sapiens OX=9606 GN=LMNA PE=1 SV=1	LMNA	1	0.0531307	67.169	K(1)TLDSVAK	2	0.046994	1	1	0.00784054	107.57	K(1)TLDSVAK	2	0.054385	1
	Q01105	132	K	Protein SET OS=Homo sapiens OX=9606 GN=SET PE=1 SV=3	SET	1	0.000853978	110.66	VEVTEFEDIK(1)SGYR	2	0.19069	1
	P01042	315	K	Kininogen-1 OS=Homo sapiens OX=9606 GN=KNG1 PE=1 SV=2	KNG1	1	0.0113113	107.43	VQVVAGK(1)K	2	0.32987	1	1	0.00486116	119.57	VQVVAGK(1)K	2	0.23074	1
	P37837	219	K	Transaldolase OS=Homo sapiens OX=9606 GN=TALDO1 PE=1 SV=2	TALDO1	1	0.00689038	81.594	SVTK(1)IYNYYK	2	0.3491	1	1	0.00282884	99.442	SVTK(1)IYNYYK	2	0.070108	1
	Q14258	310	K	E3 ubiquitin/ISG15 ligase TRIM25 OS=Homo sapiens OX=9606 GN=TRIM25 PE=1 SV=2	TRIM25	1	0.022854	64.104	RDEFEFLEK(1)ASK	3	0.56051	1
	Q13561	65	K	Dynactin subunit 2 OS=Homo sapiens OX=9606 GN=DCTN2 PE=1 SV=4	DCTN2	1	0.00601924	83.499	VGTK(1)GLDFSDR	2	-0.11405	1	1	0.00366176	84.658	VGTK(1)GLDFSDR	2	-0.87872	1
	O00159	486	K	Unconventional myosin-Ic OS=Homo sapiens OX=9606 GN=MYO1C PE=1 SV=4	MYO1C	1	0.000106919	145.17	IICDLVEEK(1)FK	2	-0.22926	2	1	0.000276653	125.48	IICDLVEEK(1)FK	2	0.066221	1
	P10155	234	K	60 kDa SS-A/Ro ribonucleoprotein OS=Homo sapiens OX=9606 GN=RO60 PE=1 SV=2	RO60	1	0.00760682	82.426	YLEAVEK(1)VK	2	0.27489	1
	P23528	114	K	Cofilin-1 OS=Homo sapiens OX=9606 GN=CFL1 PE=1 SV=3	CFL1	1	0.0041279	104.01	SK(1)MIYASSK	2	-0.27305	2	1	0.00106685	123.86	SK(1)MIYASSK	2	-0.47638	2
	P50454	334	K	Serpin H1 OS=Homo sapiens OX=9606 GN=SERPINH1 PE=1 SV=2	SERPINH1	1	0.0155784	100.19	NK(1)ADLSR	2	-0.4097	1	1	0.0099885	104.45	NK(1)ADLSR	2	-0.15971	2
	P06733	89	K	Alpha-enolase OS=Homo sapiens OX=9606 GN=ENO1 PE=1 SV=2	ENO1	1	1.62559e-08	235.49	LNVTEQEK(1)IDK	2	-0.2809	7	1	8.96476e-14	259.18	LNVTEQEK(1)IDK	2	1.9153	6
	Q9UI08	384	K	Ena/VASP-like protein OS=Homo sapiens OX=9606 GN=EVL PE=1 SV=2	EVL								1	0.00586829	89.171	MK(1)QEILEEVVR	2	0.5042	1
	P25705	218	K	"ATP synthase subunit alpha, mitochondrial OS=Homo sapiens OX=9606 GN=ATP5F1A PE=1 SV=1"	ATP5F1A	1	5.29423e-07	169.98	QTGK(1)TSIAIDTIINQK	3	1.4747	2	1	5.1331e-11	202.72	QTGK(1)TSIAIDTIINQK	2	-0.26762	1
	Q14254	211	K	Flotillin-2 OS=Homo sapiens OX=9606 GN=FLOT2 PE=1 SV=2	FLOT2	1	0.00297166	100.48	FMADTK(1)IADSK	2	-1.7219	1
	Q01082	714	K	"Spectrin beta chain, non-erythrocytic 1 OS=Homo sapiens OX=9606 GN=SPTBN1 PE=1 SV=2"	SPTBN1	1	3.6294e-14	241.84	EGEDMIAEEHFGSEK(1)IR	2	-0.41046	1	1	0.000115553	122.39	EGEDMIAEEHFGSEK(1)IR	2	-0.44331	1
	P62829	13	K	60S ribosomal protein L23 OS=Homo sapiens OX=9606 GN=RPL23 PE=1 SV=1	RPL23	1	0.0103062	75.213	GGSSGAK(1)FR	2	1.4972	1
	P15153	123	K	Ras-related C3 botulinum toxin substrate 2 OS=Homo sapiens OX=9606 GN=RAC2 PE=1 SV=1	RAC2								1	0.000489484	127.56	LDLRDDK(1)DTIEK	2	3.5849	2
	Q14847	87	K	LIM and SH3 domain protein 1 OS=Homo sapiens OX=9606 GN=LASP1 PE=1 SV=2	LASP1	1	0.00592003	133.6	YK(1)EEFEK	2	0.80107	1	1	0.00389617	133.6	YK(1)EEFEK	2	-0.097856	2
	Q13838	36	K	Spliceosome RNA helicase DDX39B OS=Homo sapiens OX=9606 GN=DDX39B PE=1 SV=1	DDX39B	1	1.38478e-06	163.99	DVK(1)GSYVSIHSSGFR	2	-0.68594	2	1	0.000602287	108.32	DVK(1)GSYVSIHSSGFR	2	-0.23076	1
	P23284	215	K	Peptidyl-prolyl cis-trans isomerase B OS=Homo sapiens OX=9606 GN=PPIB PE=1 SV=2	PPIB	0.999995	0.0134344	83.862	IEVEKPFAIAK(1)E	2	-0.3529	1
	P05091	368	K	"Aldehyde dehydrogenase, mitochondrial OS=Homo sapiens OX=9606 GN=ALDH2 PE=1 SV=2"	ALDH2	1	1.21715e-07	186.46	TEQGPQVDETQFK(1)K	2	-1.3992	1
	Q05707	1351	K	Collagen alpha-1(XIV) chain OS=Homo sapiens OX=9606 GN=COL14A1 PE=1 SV=3	COL14A1	1	0.00309159	99.815	K(1)IFYGSFHK	3	0.14672	1	1	0.000535321	99.815	K(1)IFYGSFHK	3	0.25789	1
	O75369	2524	K	Filamin-B OS=Homo sapiens OX=9606 GN=FLNB PE=1 SV=2	FLNB	1	0.00399815	93.649	GAGLSK(1)AFVGQK	2	-1.9308	1	1	0.0359167	56.432	GAGLSK(1)AFVGQK	2	0.78088	1
	P78406	108	K	mRNA export factor OS=Homo sapiens OX=9606 GN=RAE1 PE=1 SV=1	RAE1								1	0.000400101	114.97	VFTASCDK(1)TAK	2	0.53917	1
	P00488	69	K	Coagulation factor XIII A chain OS=Homo sapiens OX=9606 GN=F13A1 PE=1 SV=4	F13A1	1	1.5512e-05	155.88	VDHHTDK(1)YENNK	3	0.65804	1	1	2.21917e-05	142.47	VDHHTDK(1)YENNK	3	0.73212	1
	Q9Y696	199	K	Chloride intracellular channel protein 4 OS=Homo sapiens OX=9606 GN=CLIC4 PE=1 SV=4	CLIC4	1	0.0392878	60.709	LHIVK(1)VVAK	2	0.46003	1
	P51911	25	K	Calponin-1 OS=Homo sapiens OX=9606 GN=CNN1 PE=1 SV=2	CNN1	1	0.0271167	54.982	LAQK(1)YDHQR	3	0.42579	1	1	0.000504907	143.28	LAQK(1)YDHQR	2	-0.83006	2
	P60842	54	K	Eukaryotic initiation factor 4A-I OS=Homo sapiens OX=9606 GN=EIF4A1 PE=1 SV=1	EIF4A1	1	5.3486e-10	193.28	GIYAYGFEK(1)PSAIQQR	2	-0.1796	1	1	1.01758e-19	244.12	GIYAYGFEK(1)PSAIQQR	2	0.28513	1
	Q14134	426	K	Tripartite motif-containing protein 29 OS=Homo sapiens OX=9606 GN=TRIM29 PE=1 SV=2	TRIM29								1	0.0141925	94.662	HVEK(1)MCK	2	-0.16596	1
	Q09666	2603	K	Neuroblast differentiation-associated protein AHNAK OS=Homo sapiens OX=9606 GN=AHNAK PE=1 SV=2	AHNAK	1	0.00294565	95.138	GDVDVSLPK(1)VEGDLK	2	0.39479	1	1	7.08231e-05	129.74	GDVDVSLPK(1)VEGDLK	2	1.8396	1
	P04040	16	K	Catalase OS=Homo sapiens OX=9606 GN=CAT PE=1 SV=3	CAT	1	0.000551888	109.84	DPASDQMQHWK(1)EQR	3	0.066984	1	1	0.0412067	58.831	DPASDQMQHWK(1)EQR	3	-0.26341	1
	P04075	87	K	Fructose-bisphosphate aldolase A OS=Homo sapiens OX=9606 GN=ALDOA PE=1 SV=2	ALDOA	1	0.0118126	67.283	VNPCIGGVILFHETLYQK(1)ADDGRPFPQVIK	4	0.63712	1	1	0.0185465	65.301	VNPCIGGVILFHETLYQK(1)ADDGRPFPQVIK	4	1.4262	1
	Q13277	57	K	Syntaxin-3 OS=Homo sapiens OX=9606 GN=STX3 PE=1 SV=3	STX3	1	0.000457868	147.95	ISEHVEEAK(1)K	2	-0.10321	1
	Q9Y243	161	K	RAC-gamma serine/threonine-protein kinase OS=Homo sapiens OX=9606 GN=AKT3 PE=1 SV=1	AKT3	1	0.0462544	56.258	GTFGK(1)VILVR	2	-0.17727	1	1	0.0302703	60.436	GTFGK(1)VILVR	2	0.293	1
	P46781	91	K	40S ribosomal protein S9 OS=Homo sapiens OX=9606 GN=RPS9 PE=1 SV=3	RPS9	1	0.00554832	88.948	IGVLDEGK(1)MK	2	0.045953	3	1	0.00623107	76.827	IGVLDEGK(1)MK	2	1.5479	2
	P49748	71	K	"Very long-chain specific acyl-CoA dehydrogenase, mitochondrial OS=Homo sapiens OX=9606 GN=ACADVL PE=1 SV=1"	ACADVL	1	0.00260266	101.65	AESK(1)SFAVGMFK	2	0.62282	1
	P78527	3753	K	DNA-dependent protein kinase catalytic subunit OS=Homo sapiens OX=9606 GN=PRKDC PE=1 SV=3	PRKDC	1	0.0102344	73.082	EHPFLVK(1)GGEDLR	3	1.9804	1
	Q9H223	296	K	EH domain-containing protein 4 OS=Homo sapiens OX=9606 GN=EHD4 PE=1 SV=1	EHD4	1	0.0159377	113.7	K(1)LNDLIK	2	0.73588	1
	P32455	390	K	Guanylate-binding protein 1 OS=Homo sapiens OX=9606 GN=GBP1 PE=1 SV=2	GBP1	1	0.00464683	108.81	ELAAQLEK(1)K	2	-0.13766	1
	Q9P2E9	699	K	Ribosome-binding protein 1 OS=Homo sapiens OX=9606 GN=RRBP1 PE=1 SV=5	RRBP1	1	0.00848523	96.253	GDPVAILK(1)R	2	0.1099	1
	P06744	226	K	Glucose-6-phosphate isomerase OS=Homo sapiens OX=9606 GN=GPI PE=1 SV=4	GPI								1	0.000449395	102.48	TFTTQETITNAETAK(1)EWFLQAAK	3	0.29653	1
	P35221	178	K	Catenin alpha-1 OS=Homo sapiens OX=9606 GN=CTNNA1 PE=1 SV=1	CTNNA1	0.985548	5.58108e-05	116.73	NAGNEQDLGIQYK(0.986)ALK(0.014)PEVDK	3	0.69257	1	0.893068	0.011794	69.779	NAGNEQDLGIQYK(0.893)ALK(0.107)PEVDK	3	2.4743	1
	Q9UBS4	247	K	DnaJ homolog subfamily B member 11 OS=Homo sapiens OX=9606 GN=DNAJB11 PE=1 SV=1	DNAJB11	1	0.00756911	86.136	VVK(1)HPIFER	2	-0.38594	2	1	0.026802	49.423	VVK(1)HPIFER	2	-2.0524	2
	O43747	78	K	AP-1 complex subunit gamma-1 OS=Homo sapiens OX=9606 GN=AP1G1 PE=1 SV=5	AP1G1	1	0.000887419	115.71	LIASQK(1)FTDK	2	1.3992	1	1	0.000544516	123.86	LIASQK(1)FTDK	2	1.2921	1
	P05023	45	K	Sodium/potassium-transporting ATPase subunit alpha-1 OS=Homo sapiens OX=9606 GN=ATP1A1 PE=1 SV=1	ATP1A1	1	0.000993685	102.38	EVSMDDHK(1)LSLDELHR	4	0.049589	4	1	0.000974006	95.347	EVSMDDHK(1)LSLDELHR	4	0.65121	2
	P14625	603	K	Endoplasmin OS=Homo sapiens OX=9606 GN=HSP90B1 PE=1 SV=1	HSP90B1	1	0.00437672	119.27	FDESEK(1)TK	2	0.37962	1	1	0.0113402	82.452	FDESEK(1)TK	2	0.70879	1
	P30101	366	K	Protein disulfide-isomerase A3 OS=Homo sapiens OX=9606 GN=PDIA3 PE=1 SV=4	PDIA3	1	3.99897e-10	198.57	YLK(1)SEPIPESNDGPVK	2	-0.30991	1	1	3.66737e-07	160.52	YLK(1)SEPIPESNDGPVK	2	-0.32639	1
	P12814	327	K	Alpha-actinin-1 OS=Homo sapiens OX=9606 GN=ACTN1 PE=1 SV=2	ACTN1	0.945558	0.00589027	80.102	LHK(0.054)PPK(0.946)VQEK	3	0.21353	1	0.995875	0.0181218	62.633	LHK(0.004)PPK(0.996)VQEK	3	-0.30648	1
	Q92482	287	K	Aquaporin-3 OS=Homo sapiens OX=9606 GN=AQP3 PE=1 SV=2	AQP3								1	0.0451019	60.788	LAHVK(1)HK	2	-0.40451	1
	P12270	877	K	Nucleoprotein TPR OS=Homo sapiens OX=9606 GN=TPR PE=1 SV=3	TPR	1	0.0505735	58.889	NLDVQLLDTK(1)R	2	1.2275	1
	P06748	229	K	Nucleophosmin OS=Homo sapiens OX=9606 GN=NPM1 PE=1 SV=2	NPM1								1	0.0489539	73.039	GQESFK(1)K	2	-1.211	1
	P32455	553	K	Guanylate-binding protein 1 OS=Homo sapiens OX=9606 GN=GBP1 PE=1 SV=2	GBP1								1	6.69671e-09	191.53	TLALK(1)LQEQEQLLK	2	0.41802	1
	P07814	720	K	Bifunctional glutamate/proline--tRNA ligase OS=Homo sapiens OX=9606 GN=EPRS1 PE=1 SV=5	EPRS1	1	0.0302714	77.318	TK(1)VEATK	2	1.0272	1
	P01009	324	K	Alpha-1-antitrypsin OS=Homo sapiens OX=9606 GN=SERPINA1 PE=1 SV=3	SERPINA1	1	3.29551e-28	293.95	LSITGTYDLK(1)SVLGQLGITK	2	0.32293	2
	Q14980	1430	K	Nuclear mitotic apparatus protein 1 OS=Homo sapiens OX=9606 GN=NUMA1 PE=1 SV=2	NUMA1	1	0.0267745	65.395	AEK(1)ASYAEQLSMLK	2	0.5046	1
	P62753	143	K	40S ribosomal protein S6 OS=Homo sapiens OX=9606 GN=RPS6 PE=1 SV=1	RPS6	1	0.0160848	113.5	K(1)LFNLSK	2	0.54227	1	1	0.0106776	113.5	K(1)LFNLSK	2	0.78279	1
	O43670	31	K	BUB3-interacting and GLEBS motif-containing protein ZNF207 OS=Homo sapiens OX=9606 GN=ZNF207 PE=1 SV=1	ZNF207	1	0.015589	77.674	ILIQHQK(1)AK	2	0.45538	2
	P11142	126	K	Heat shock cognate 71 kDa protein OS=Homo sapiens OX=9606 GN=HSPA8 PE=1 SV=1	HSPA8	1	0.000787659	110.07	SFYPEEVSSMVLTK(1)MK	2	-0.16627	6	1	0.000151167	124.12	SFYPEEVSSMVLTK(1)MK	3	-0.86651	3
	P0C0L5	700	K	Complement C4-B OS=Homo sapiens OX=9606 GN=C4B PE=1 SV=2	C4B								1	0.029337	70.399	LGQYASPTAK(1)R	2	0.44865	1
	Q15746	1602	K	"Myosin light chain kinase, smooth muscle OS=Homo sapiens OX=9606 GN=MYLK PE=1 SV=4"	MYLK	1	0.000803916	120.07	IK(1)LIDFGLAR	2	-0.12199	1	1	0.000134094	149.65	IK(1)LIDFGLAR	2	-0.68766	2
	P23368	156	K	"NAD-dependent malic enzyme, mitochondrial OS=Homo sapiens OX=9606 GN=ME2 PE=1 SV=1"	ME2	1	3.55466e-05	123.43	SIVDNWPENHVK(1)AVVVTDGER	3	0.56916	1
	P15924	1110	K	Desmoplakin OS=Homo sapiens OX=9606 GN=DSP PE=1 SV=3	DSP								1	0.0116745	81.191	ELNEK(1)ITR	2	0.76142	1
	P09525	192	K	Annexin A4 OS=Homo sapiens OX=9606 GN=ANXA4 PE=1 SV=4	ANXA4	1	0.000670575	107.74	WGTDEVK(1)FLTVLCSR	2	0.37429	3	1	0.000520614	103.14	WGTDEVK(1)FLTVLCSR	3	0.78766	1
	Q15019	310	K	Septin-2 OS=Homo sapiens OX=9606 GN=SEPTIN2 PE=1 SV=1	SEPTIN2								1	0.0431402	63.397	K(1)VENEDMNK	2	0.90687	1
	P49257	447	K	Protein ERGIC-53 OS=Homo sapiens OX=9606 GN=LMAN1 PE=1 SV=2	LMAN1	1	0.0069983	95.909	EHLHIVK(1)R	3	0.056116	1
	Q9H4M9	324	K	EH domain-containing protein 1 OS=Homo sapiens OX=9606 GN=EHD1 PE=1 SV=2	EHD1	1	0.0504743	51.092	EMPNVFGK(1)ESK	2	3.2108	1
	Q01082	1981	K	"Spectrin beta chain, non-erythrocytic 1 OS=Homo sapiens OX=9606 GN=SPTBN1 PE=1 SV=2"	SPTBN1	1	0.00379522	94.309	K(1)HYASEEIK	2	-0.020874	2	1	0.000886424	142.43	K(1)HYASEEIK	2	0.28617	2
	P10909	299	K	Clusterin OS=Homo sapiens OX=9606 GN=CLU PE=1 SV=1	CLU	1	0.0337718	75.189	MK(1)DQCDK	2	-0.74823	1	1	0.00639154	113.41	MK(1)DQCDK	2	0.67541	1
	P08670	282	K	Vimentin OS=Homo sapiens OX=9606 GN=VIM PE=1 SV=4	VIM	1	0.00949068	71.872	QQYESVAAK(1)NLQEAEEWYK	3	-0.20483	1
	P23368	352	K	"NAD-dependent malic enzyme, mitochondrial OS=Homo sapiens OX=9606 GN=ME2 PE=1 SV=1"	ME2	1	0.00568254	111.28	YGLLVK(1)GR	2	0.9837	1	1	0.010171	86.866	YGLLVK(1)GR	2	0.93668	1
	P46940	1455	K	Ras GTPase-activating-like protein IQGAP1 OS=Homo sapiens OX=9606 GN=IQGAP1 PE=1 SV=1	IQGAP1	1	0.00052115	128.36	EDSNLTLQEK(1)K	2	-0.044485	1	1	5.61886e-05	152.28	EDSNLTLQEK(1)K	2	0.48887	1
	Q8NC51	294	K	Plasminogen activator inhibitor 1 RNA-binding protein OS=Homo sapiens OX=9606 GN=SERBP1 PE=1 SV=2	SERBP1								1	9.71515e-05	127.76	EMTLDEWK(1)AIQNK	2	-0.23419	1
	P21333	569	K	Filamin-A OS=Homo sapiens OX=9606 GN=FLNA PE=1 SV=4	FLNA	1	1.08999e-11	231.7	SPFEVK(1)VGTECGNQK	2	-1.9191	1	1	1.36884e-09	181.66	SPFEVK(1)VGTECGNQK	2	-1.4539	1
	Q53GQ0	76	K	Very-long-chain 3-oxoacyl-CoA reductase OS=Homo sapiens OX=9606 GN=HSD17B12 PE=1 SV=2	HSD17B12	1	0.0061215	85.807	HGMK(1)VVLISR	2	1.52	1
	P02671	195	K	Fibrinogen alpha chain OS=Homo sapiens OX=9606 GN=FGA PE=1 SV=2	FGA	1	6.89607e-07	202.2	EVDLK(1)DYEDQQK	2	0.046614	3	1	6.36734e-06	166.19	EVDLK(1)DYEDQQK	2	-0.38365	2
	Q04760	148	K	Lactoylglutathione lyase OS=Homo sapiens OX=9606 GN=GLO1 PE=1 SV=4	GLO1	1	0.0004188	113.67	RFEELGVK(1)FVK	3	0.081351	1
	P78527	2764	K	DNA-dependent protein kinase catalytic subunit OS=Homo sapiens OX=9606 GN=PRKDC PE=1 SV=3	PRKDC	1	0.0367159	60.019	MK(1)QDAQVVLYR	2	-0.85313	1	1	0.0490758	46.457	MK(1)QDAQVVLYR	2	-0.99339	1
	P18669	157	K	Phosphoglycerate mutase 1 OS=Homo sapiens OX=9606 GN=PGAM1 PE=1 SV=2	PGAM1	1	3.2717e-22	268.01	YADLTEDQLPSCESLK(1)DTIAR	2	-0.20418	3	1	2.26652e-30	292.83	YADLTEDQLPSCESLK(1)DTIAR	2	-0.9891	2
	Q13753	824	K	Laminin subunit gamma-2 OS=Homo sapiens OX=9606 GN=LAMC2 PE=1 SV=2	LAMC2	1	0.0238552	70.399	TK(1)SLAQQLTR	2	0.26811	1
	P21333	1491	K	Filamin-A OS=Homo sapiens OX=9606 GN=FLNA PE=1 SV=4	FLNA	1	5.44909e-06	113.64	VQGPK(1)GLVEPVDVVDNADGTQTVNYVPSR	3	0.15817	1	1	2.67668e-06	117.73	VQGPK(1)GLVEPVDVVDNADGTQTVNYVPSR	3	0.48107	1
	P02787	384	K	Serotransferrin OS=Homo sapiens OX=9606 GN=TF PE=1 SV=3	TF	0.995398	0.00991901	72.11	LK(0.005)CDEWSVNSVGK(0.995)IECVSAETTEDCIAK	3	-1.6488	1
	P48735	256	K	"Isocitrate dehydrogenase [NADP], mitochondrial OS=Homo sapiens OX=9606 GN=IDH2 PE=1 SV=2"	IDH2	1	0.00195719	118.71	NTILK(1)AYDGR	2	-0.94298	2	1	0.00272342	86.898	NTILK(1)AYDGR	2	-2.5901	2
	Q8NE71	430	K	ATP-binding cassette sub-family F member 1 OS=Homo sapiens OX=9606 GN=ABCF1 PE=1 SV=2	ABCF1	1	3.75905e-07	207.83	ATGAAAAEAK(1)AR	2	-0.05529	1	1	0.000147792	128.03	ATGAAAAEAK(1)AR	2	0.38282	1
	P06744	12	K	Glucose-6-phosphate isomerase OS=Homo sapiens OX=9606 GN=GPI PE=1 SV=4	GPI	1	1.48278e-06	187.97	DPQFQK(1)LQQWYR	2	-0.40775	1	1	2.94306e-10	219.8	DPQFQK(1)LQQWYR	3	-0.49208	2
	P35580	1619	K	Myosin-10 OS=Homo sapiens OX=9606 GN=MYH10 PE=1 SV=3	MYH10	1	0.0152869	98.997	ALAVASK(1)K	2	-0.17741	1	1	0.010629	101.28	ALAVASK(1)K	2	-0.33738	1
	P02786	665	K	Transferrin receptor protein 1 OS=Homo sapiens OX=9606 GN=TFRC PE=1 SV=2	TFRC	1	2.6798e-05	145.55	LTTDFGNAEK(1)TDR	2	0.54947	1
	P23786	56	K	"Carnitine O-palmitoyltransferase 2, mitochondrial OS=Homo sapiens OX=9606 GN=CPT2 PE=1 SV=2"	CPT2	1	0.0604552	44.318	LPIPK(1)LEDTIR	2	-1.3583	1
	Q9BQ04	139	K	RNA-binding protein 4B OS=Homo sapiens OX=9606 GN=RBM4B PE=1 SV=1	RBM4B	1	0.000120073	149.94	GLDNTEFQGK(1)R	2	-1.0125	1	1	0.00246927	105.52	GLDNTEFQGK(1)R	2	-0.71758	1
	Q53GQ0	84	K	Very-long-chain 3-oxoacyl-CoA reductase OS=Homo sapiens OX=9606 GN=HSD17B12 PE=1 SV=2	HSD17B12	0.984171	0.00352457	85.837	SK(0.984)DK(0.016)LDQVSSEIK	3	-0.038641	2
	Q53EL6	402	K	Programmed cell death protein 4 OS=Homo sapiens OX=9606 GN=PDCD4 PE=1 SV=2	PDCD4	1	0.00051624	128.6	SSTITVDQMK(1)R	2	0.21339	3
	P61457	36	K	Pterin-4-alpha-carbinolamine dehydratase OS=Homo sapiens OX=9606 GN=PCBD1 PE=1 SV=2	PCBD1	1	0.00309463	89.247	DAIFK(1)QFHFK	3	-0.38826	2
	P11021	125	K	Endoplasmic reticulum chaperone BiP OS=Homo sapiens OX=9606 GN=HSPA5 PE=1 SV=2	HSPA5								1	0.00316258	84.365	TK(1)PYIQVDIGGGQTK	2	1.7678	1
	P48594	237	K	Serpin B4 OS=Homo sapiens OX=9606 GN=SERPINB4 PE=1 SV=2	SERPINB4								1	0.0380426	52.716	VLEIPYK(1)GK	2	-0.14168	1
	P40121	137	K	Macrophage-capping protein OS=Homo sapiens OX=9606 GN=CAPG PE=1 SV=2	CAPG	1	0.0062992	96.034	TSTGAPAAIK(1)K	2	-0.25101	1	1	0.0152737	76.221	TSTGAPAAIK(1)K	2	-0.41616	1
	Q06323	109	K	Proteasome activator complex subunit 1 OS=Homo sapiens OX=9606 GN=PSME1 PE=1 SV=1	PSME1								0.999279	0.00713107	74.748	KGEDEDK(0.001)GPPCGPVNCNEK(0.999)IVVLLQR	4	-1.5548	1
	Q14764	348	K	Major vault protein OS=Homo sapiens OX=9606 GN=MVP PE=1 SV=4	MVP	1	2.56754e-08	159.73	ALQPLEEGEDEEK(1)VSHQAGDHWLIR	3	0.38838	2	1	0.0049061	74.251	ALQPLEEGEDEEK(1)VSHQAGDHWLIR	4	0.0065996	1
	P06748	141	K	Nucleophosmin OS=Homo sapiens OX=9606 GN=NPM1 PE=1 SV=2	NPM1	1	0.00835701	113.7	LLSISGK(1)R	2	-0.21706	1	1	0.00271252	139.31	LLSISGK(1)R	2	-0.0524	1
	P25705	123	K	"ATP synthase subunit alpha, mitochondrial OS=Homo sapiens OX=9606 GN=ATP5F1A PE=1 SV=1"	ATP5F1A	1	1.46672e-05	123.14	GMSLNLEPDNVGVVVFGNDK(1)LIK	2	-0.48673	1	1	0.0325084	44.625	GMSLNLEPDNVGVVVFGNDK(1)LIK	3	-0.36997	1
	Q6UX06	115	K	Olfactomedin-4 OS=Homo sapiens OX=9606 GN=OLFM4 PE=1 SV=1	OLFM4	1	0.023549	81.296	FEK(1)ELSK	2	3.4632	1	1	0.0299706	72.485	FEK(1)ELSK	2	0.83509	1
	P01859	288	K	Immunoglobulin heavy constant gamma 2 OS=Homo sapiens OX=9606 GN=IGHG2 PE=1 SV=2	IGHG2	1	0.0219865	58.835	TTPPMLDSDGSFFLYSK(1)LTVDK	3	-1.7449	1
	Q14847	17	K	LIM and SH3 domain protein 1 OS=Homo sapiens OX=9606 GN=LASP1 PE=1 SV=2	LASP1	1	4.15531e-05	143.96	IVYPTEK(1)VNCLDK	2	0.092025	2	1	0.00138241	103.34	IVYPTEK(1)VNCLDK	2	-2.1489	2
	P78371	272	K	T-complex protein 1 subunit beta OS=Homo sapiens OX=9606 GN=CCT2 PE=1 SV=4	CCT2	1	4.11062e-06	183.03	VAEIEHAEK(1)EK	2	0.03474	2	1	2.34111e-05	160.33	VAEIEHAEK(1)EK	2	0.60584	2
	P35579	938	K	Myosin-9 OS=Homo sapiens OX=9606 GN=MYH9 PE=1 SV=4	MYH9	1	0.0023094	105.94	CQHLQAEK(1)K	3	-0.87867	1	1	2.86344e-05	195.05	CQHLQAEK(1)K	2	-0.053792	2
	P05455	229	K	Lupus La protein OS=Homo sapiens OX=9606 GN=SSB PE=1 SV=2	SSB								1	0.000356636	118.67	SLEEK(1)IGCLLK	2	-0.39903	1
	P31947	77	K	14-3-3 protein sigma OS=Homo sapiens OX=9606 GN=SFN PE=1 SV=1	SFN	1	2.96912e-15	270.56	SNEEGSEEK(1)GPEVR	2	0.19362	1	1	4.52607e-17	244.12	SNEEGSEEK(1)GPEVR	2	0.27013	2
	O43747	186	K	AP-1 complex subunit gamma-1 OS=Homo sapiens OX=9606 GN=AP1G1 PE=1 SV=5	AP1G1	1	0.000528036	87.659	NLLNEK(1)NHGVLHTSVVLLTEMCER	4	-0.76435	1	1	0.000442143	98.121	NLLNEK(1)NHGVLHTSVVLLTEMCER	4	-0.10365	1
	Q13409	202	K	Cytoplasmic dynein 1 intermediate chain 2 OS=Homo sapiens OX=9606 GN=DYNC1I2 PE=1 SV=3	DYNC1I2	0.999964	0.000108514	116.09	KDEENDSK(1)APPHELTEEEK	3	0.22677	1
	Q6UX06	206	K	Olfactomedin-4 OS=Homo sapiens OX=9606 GN=OLFM4 PE=1 SV=1	OLFM4	1	6.88042e-08	199.11	LETLDK(1)NNVLAIR	2	1.8573	4	1	3.13668e-08	190.24	LETLDK(1)NNVLAIR	3	0.42682	3
	Q13813	646	K	"Spectrin alpha chain, non-erythrocytic 1 OS=Homo sapiens OX=9606 GN=SPTAN1 PE=1 SV=3"	SPTAN1	1	0.000140187	116.96	LIDVNHYAK(1)DEVAAR	3	2.7356	5	1	0.00132501	92.063	LIDVNHYAK(1)DEVAAR	3	-0.85169	2
	P0DMV8	451	K	Heat shock 70 kDa protein 1A OS=Homo sapiens OX=9606 GN=HSPA1A PE=1 SV=1	HSPA1A	1	0.00027892	131.06	AMTK(1)DNNLLGR	2	-0.23547	1	1	0.000211099	131.06	AMTK(1)DNNLLGR	2	-0.76803	1
	P15170	208	K	Eukaryotic peptide chain release factor GTP-binding subunit ERF3A OS=Homo sapiens OX=9606 GN=GSPT1 PE=1 SV=1	GSPT1								1	0.010189	82.261	EHAMLAK(1)TAGVK	2	2.1095	1
	P17858	726	K	"ATP-dependent 6-phosphofructokinase, liver type OS=Homo sapiens OX=9606 GN=PFKL PE=1 SV=6"	PFKL	1	0.00160528	111.06	AVAFSPVTELK(1)K	2	0.2988	1	1	0.000320045	122.26	AVAFSPVTELK(1)K	2	-0.50752	1
	P08240	344	K	Signal recognition particle receptor subunit alpha OS=Homo sapiens OX=9606 GN=SRPRA PE=1 SV=2	SRPRA	1	0.00568207	85.377	EDMESVLDK(1)MR	2	-1.0461	1
	Q16576	4	K	Histone-binding protein RBBP7 OS=Homo sapiens OX=9606 GN=RBBP7 PE=1 SV=1	RBBP7								1	0.00655959	83.045	ASK(1)EMFEDTVEER	2	-0.047747	1
	P63261	50	K	"Actin, cytoplasmic 2 OS=Homo sapiens OX=9606 GN=ACTG1 PE=1 SV=1"	ACTG1	1	4.55107e-67	424.5	HQGVMVGMGQK(1)DSYVGDEAQSK	3	0.030452	43
	Q14573	2628	K	"Inositol 1,4,5-trisphosphate receptor type 3 OS=Homo sapiens OX=9606 GN=ITPR3 PE=1 SV=2"	ITPR3								1	0.00258412	98.048	ILQDK(1)LNSTMK	2	-2.0335	1
	P13639	258	K	Elongation factor 2 OS=Homo sapiens OX=9606 GN=EEF2 PE=1 SV=4	EEF2	1	0.00418438	149.82	VEDMMK(1)K	2	0.12664	4	1	0.00570053	137.13	VEDMMK(1)K	2	-0.71794	2
	P13639	275	K	Elongation factor 2 OS=Homo sapiens OX=9606 GN=EEF2 PE=1 SV=4	EEF2	1	0.000280401	130.94	FSK(1)SATSPEGK	2	-0.18993	1	1	0.000296469	123.79	FSK(1)SATSPEGK	2	-0.35884	1
	Q8N5K1	11	K	CDGSH iron-sulfur domain-containing protein 2 OS=Homo sapiens OX=9606 GN=CISD2 PE=1 SV=1	CISD2								1	0.0554962	42.075	IVK(1)VQLPAYLK	2	1.2721	1
	P18206	1070	K	Vinculin OS=Homo sapiens OX=9606 GN=VCL PE=1 SV=4	VCL	1	0.000308288	121.83	ILSTVK(1)ATMLGR	3	-0.61307	2	1	9.78284e-05	134.68	ILSTVK(1)ATMLGR	3	-1.0493	2
	P07942	1370	K	Laminin subunit beta-1 OS=Homo sapiens OX=9606 GN=LAMB1 PE=1 SV=2	LAMB1	1	0.0215195	86.953	EK(1)QEEQAR	2	-0.19578	1
	Q9NYL9	81	K	Tropomodulin-3 OS=Homo sapiens OX=9606 GN=TMOD3 PE=1 SV=1	TMOD3	1	0.000125012	116.51	EALEHK(1)DREDYVPYTGEK	3	-0.5127	1	1	7.17001e-05	124.93	EALEHK(1)DREDYVPYTGEK	3	0.12123	2
	Q9Y490	2220	K	Talin-1 OS=Homo sapiens OX=9606 GN=TLN1 PE=1 SV=3	TLN1	1	1.95962e-07	176.89	ACK(1)EAAYHPEVAPDVR	2	0.72629	2	1	0.00129383	92.633	ACK(1)EAAYHPEVAPDVR	3	0.96402	1
	P07355	313	K	Annexin A2 OS=Homo sapiens OX=9606 GN=ANXA2 PE=1 SV=2	ANXA2	1	0.000273048	116.54	YGK(1)SLYYYIQQDTK	2	0.11238	1	1	1.46314e-05	142.89	YGK(1)SLYYYIQQDTK	2	1.0967	1
	O75083	7	K	WD repeat-containing protein 1 OS=Homo sapiens OX=9606 GN=WDR1 PE=1 SV=4	WDR1	1	0.00873525	87.913	K(1)VFASLPQVER	2	0.67178	1	1	0.00746997	85.377	K(1)VFASLPQVER	2	1.014	1
	P49755	127	K	Transmembrane emp24 domain-containing protein 10 OS=Homo sapiens OX=9606 GN=TMED10 PE=1 SV=2	TMED10	1	2.01829e-14	244.37	IPDQLVILDMK(1)HGVEAK	2	-0.47101	4	1	6.3181e-08	175.6	IPDQLVILDMK(1)HGVEAK	2	0.99564	3
	Q14254	280	K	Flotillin-2 OS=Homo sapiens OX=9606 GN=FLOT2 PE=1 SV=2	FLOT2	1	0.000625615	129.38	TDK(1)ELIATVR	2	-0.35547	1
	Q08209	47	K	Serine/threonine-protein phosphatase 2B catalytic subunit alpha isoform OS=Homo sapiens OX=9606 GN=PPP3CA PE=1 SV=1	PPP3CA	1	0.0612683	44.753	VDILK(1)AHLMK	2	-2.9136	1	1	0.03039	43.149	VDILK(1)AHLMK	3	-0.84422	1
	Q14254	132	K	Flotillin-2 OS=Homo sapiens OX=9606 GN=FLOT2 PE=1 SV=2	FLOT2	1	0.0257926	66.682	DQFAK(1)LVR	2	-0.62728	1	1	0.00288213	94.662	DQFAK(1)LVR	2	-0.77112	1
	Q6NUK1	320	K	Calcium-binding mitochondrial carrier protein SCaMC-1 OS=Homo sapiens OX=9606 GN=SLC25A24 PE=1 SV=2	SLC25A24	1	1.38172e-06	150.68	LAVGK(1)TGQYSGIYDCAK	2	-0.63536	1	1	9.94799e-08	174.05	LAVGK(1)TGQYSGIYDCAK	2	-1.8651	1
	P02452	751	K	Collagen alpha-1(I) chain OS=Homo sapiens OX=9606 GN=COL1A1 PE=1 SV=5	COL1A1	1	0.0101189	75.479	GDAGPK(1)GADGSPGK	2	0.64963	1
	P55008	87	K	Allograft inflammatory factor 1 OS=Homo sapiens OX=9606 GN=AIF1 PE=1 SV=1	AIF1	1	0.0425873	80.229	THLELK(1)K	2	0.13707	1	1	0.0277187	89.142	THLELK(1)K	2	0.19846	1
	Q13813	1132	K	"Spectrin alpha chain, non-erythrocytic 1 OS=Homo sapiens OX=9606 GN=SPTAN1 PE=1 SV=3"	SPTAN1	1	0.0125668	124.34	K(1)FDDFQK	2	0.65124	2	1	0.00482746	141.78	K(1)FDDFQK	2	0.75595	2
	Q6NUK1	189	K	Calcium-binding mitochondrial carrier protein SCaMC-1 OS=Homo sapiens OX=9606 GN=SLC25A24 PE=1 SV=2	SLC25A24	1	1.38816e-05	114.37	HSTGIDIGDSLTIPDEFTEDEK(1)K	3	-1.4797	1
	P31146	214	K	Coronin-1A OS=Homo sapiens OX=9606 GN=CORO1A PE=1 SV=4	CORO1A								1	3.97953e-05	132.08	GTVVAEK(1)DRPHEGTR	4	1.316	3
	Q14764	394	K	Major vault protein OS=Homo sapiens OX=9606 GN=MVP PE=1 SV=4	MVP	1	1.00238e-21	255.28	QAIPLDENEGIYVQDVK(1)TGK	2	-0.030434	2	1	1.20811e-10	179.39	QAIPLDENEGIYVQDVK(1)TGK	2	0.3689	2
	P06702	50	K	Protein S100-A9 OS=Homo sapiens OX=9606 GN=S100A9 PE=1 SV=1	S100A9	1	0.0108251	108.46	DLQNFLK(1)K	2	0.18971	1	1	0.0124658	87.323	DLQNFLK(1)K	2	0.76523	2
	Q9ULV4	452	K	Coronin-1C OS=Homo sapiens OX=9606 GN=CORO1C PE=1 SV=1	CORO1C	1	7.15085e-07	201.75	SIK(1)DTICNQDER	2	0.21969	2	1	0.019037	68.069	SIK(1)DTICNQDER	2	-1.6091	1
	P04083	53	K	Annexin A1 OS=Homo sapiens OX=9606 GN=ANXA1 PE=1 SV=2	ANXA1	1	3.81135e-10	148.1	GGPGSAVSPYPTFNPSSDVAALHK(1)AIMVK	3	0.9487	1
	P21333	2014	K	Filamin-A OS=Homo sapiens OX=9606 GN=FLNA PE=1 SV=4	FLNA								1	0.00133762	83.063	NGHVGISFVPK(1)ETGEHLVHVK	4	-0.22885	2
	O14980	103	K	Exportin-1 OS=Homo sapiens OX=9606 GN=XPO1 PE=1 SV=1	XPO1	1	0.0153975	94.262	NQCEGIK(1)K	2	-0.15599	1
	O75083	28	K	WD repeat-containing protein 1 OS=Homo sapiens OX=9606 GN=WDR1 PE=1 SV=4	WDR1	1	0.000155041	144.28	IIGGDPK(1)GNNFLYTNGK	2	-0.59997	1	1	8.6613e-06	145.29	IIGGDPK(1)GNNFLYTNGK	2	-0.75044	1
	P20810	443	K	Calpastatin OS=Homo sapiens OX=9606 GN=CAST PE=1 SV=4	CAST	1	0.0299686	53.779	GTVPDDAVEALADSLGK(1)K	3	-0.29048	1	1	0.029589	45.916	GTVPDDAVEALADSLGK(1)K	3	0.48506	1
	Q13813	418	K	"Spectrin alpha chain, non-erythrocytic 1 OS=Homo sapiens OX=9606 GN=SPTAN1 PE=1 SV=3"	SPTAN1	1	4.01315e-19	228.84	GEIDAHEDSFK(1)SADESGQALLAAGHYASDEVR	3	0.44923	3	1	0.000119179	99.402	GEIDAHEDSFK(1)SADESGQALLAAGHYASDEVR	4	-0.62087	1
	P02788	675	K	Lactotransferrin OS=Homo sapiens OX=9606 GN=LTF PE=1 SV=6	LTF	1	0.00434684	100.25	LHGK(1)TTYEK	2	0.24237	1	1	0.000929659	128.6	LHGK(1)TTYEK	2	0.6549	1
	P35579	975	K	Myosin-9 OS=Homo sapiens OX=9606 GN=MYH9 PE=1 SV=4	MYH9	1	1.15102e-11	237.53	K(1)LEEEQIILEDQNCK	2	-0.044103	2	1	1.31802e-13	236.61	K(1)LEEEQIILEDQNCK	3	0.72005	2
	P15311	306	K	Ezrin OS=Homo sapiens OX=9606 GN=EZR PE=1 SV=4	EZR								0.999999	0.0101473	70.197	KPDTIEVQQMK(1)AQAR	3	0.49901	2
	P0DMV8	71	K	Heat shock 70 kDa protein 1A OS=Homo sapiens OX=9606 GN=HSPA1A PE=1 SV=1	HSPA1A	1	5.05073e-18	264.84	NQVALNPQNTVFDAK(1)R	2	0.38868	4	1	1.4392e-19	249.2	NQVALNPQNTVFDAK(1)R	3	-0.42022	5
	P12956	570	K	X-ray repair cross-complementing protein 6 OS=Homo sapiens OX=9606 GN=XRCC6 PE=1 SV=2	XRCC6	1	9.7444e-05	175.88	THISK(1)GTLGK	3	0.51263	2	1	0.00356281	94.804	THISK(1)GTLGK	2	0.36379	1
	P39023	155	K	60S ribosomal protein L3 OS=Homo sapiens OX=9606 GN=RPL3 PE=1 SV=2	RPL3	1	0.050435	77.374	K(1)YCQVIR	2	1.8103	1	1	0.0332984	81.381	K(1)YCQVIR	2	1.7719	1
	P34897	469	K	"Serine hydroxymethyltransferase, mitochondrial OS=Homo sapiens OX=9606 GN=SHMT2 PE=1 SV=3"	SHMT2	1	0.0113963	78.264	LQDFK(1)SFLLK	2	0.60015	1
	Q09666	756	K	Neuroblast differentiation-associated protein AHNAK OS=Homo sapiens OX=9606 GN=AHNAK PE=1 SV=2	AHNAK								1	0.00348257	95.311	MPK(1)FSVPGFK	2	-0.17508	1
	Q8TAQ2	874	K	SWI/SNF complex subunit SMARCC2 OS=Homo sapiens OX=9606 GN=SMARCC2 PE=1 SV=1	SMARCC2	1	0.0114269	72.652	AK(1)HLAAVEER	3	0.5495	1	1	0.0039904	79.659	AK(1)HLAAVEER	3	-0.067429	1
	P62191	413	K	26S proteasome regulatory subunit 4 OS=Homo sapiens OX=9606 GN=PSMC1 PE=1 SV=1	PSMC1	1	0.00248774	110.41	MK(1)VTNEDFK	2	-3.0258	1
	Q9Y3F4	147	K	Serine-threonine kinase receptor-associated protein OS=Homo sapiens OX=9606 GN=STRAP PE=1 SV=1	STRAP	1	5.59812e-06	188.87	EISGHTSGIK(1)K	2	0.14475	2	1	2.70769e-05	166.07	EISGHTSGIK(1)K	2	0.097401	1
	Q96P63	107	K	Serpin B12 OS=Homo sapiens OX=9606 GN=SERPINB12 PE=1 SV=1	SERPINB12								1	0.0293922	58.511	IK(1)TDYTLSIANR	2	0.33922	1
	Q15404	89	K	Ras suppressor protein 1 OS=Homo sapiens OX=9606 GN=RSU1 PE=1 SV=3	RSU1	1	0.00302898	89.886	LK(1)HLNLGMNR	3	0.49068	1	1	0.00275047	86.624	LK(1)HLNLGMNR	3	-0.49511	1
	Q13492	163	K	Phosphatidylinositol-binding clathrin assembly protein OS=Homo sapiens OX=9606 GN=PICALM PE=1 SV=2	PICALM	1	0.0155434	82.279	TMNTEK(1)LLK	2	-0.42505	1	1	0.00259862	105.57	TMNTEK(1)LLK	2	-0.46938	2
	Q9Y490	263	K	Talin-1 OS=Homo sapiens OX=9606 GN=TLN1 PE=1 SV=3	TLN1	1	0.0115333	77.662	AGFLDLK(1)DFLPK	2	-0.1329	1
	Q9Y265	274	K	RuvB-like 1 OS=Homo sapiens OX=9606 GN=RUVBL1 PE=1 SV=1	RUVBL1	0.999997	0.0184928	68.893	KTEITDK(1)LR	3	-0.44333	1
	P13639	407	K	Elongation factor 2 OS=Homo sapiens OX=9606 GN=EEF2 PE=1 SV=4	EEF2	1	0.011375	78.77	MVPTSDK(1)GR	2	0.13781	1	1	0.0200563	68.383	MVPTSDK(1)GR	2	1.677	1
	P46013	458	K	Proliferation marker protein Ki-67 OS=Homo sapiens OX=9606 GN=MKI67 PE=1 SV=2	MKI67								1	0.0151618	77.058	IQK(1)DSLSK	2	0.085569	1
	P02649	113	K	Apolipoprotein E OS=Homo sapiens OX=9606 GN=APOE PE=1 SV=1	APOE	1	0.00787201	81.099	LSK(1)ELQAAQAR	2	-0.39244	1	1	7.04975e-05	143.03	LSK(1)ELQAAQAR	2	-0.23797	1
	P35579	856	K	Myosin-9 OS=Homo sapiens OX=9606 GN=MYH9 PE=1 SV=4	MYH9	1	0.0041961	121.29	EEELVK(1)VR	2	0.024773	1	1	0.00288403	119.89	EEELVK(1)VR	2	0.67467	3
	P14923	656	K	Junction plakoglobin OS=Homo sapiens OX=9606 GN=JUP PE=1 SV=3	JUP	1	0.00655065	83.456	ISEDK(1)NPDYR	2	-1.0064	1	1	0.00535876	83.456	ISEDK(1)NPDYR	2	-1.1991	1
	P09382	108	K	Galectin-1 OS=Homo sapiens OX=9606 GN=LGALS1 PE=1 SV=2	LGALS1	1	0.000351881	117.7	LPDGYEFK(1)FPNR	2	1.3502	2	1	1.41201e-05	150.81	LPDGYEFK(1)FPNR	2	1.285	1
	P26038	262	K	Moesin OS=Homo sapiens OX=9606 GN=MSN PE=1 SV=3	MSN	0.999982	0.00760242	106.36	FVIKPIDK(1)K	3	-0.044608	3
	P22392	39	K	Nucleoside diphosphate kinase B OS=Homo sapiens OX=9606 GN=NME2 PE=1 SV=1	NME2								1	0.00230746	128.75	LVAMK(1)FLR	2	-1.4134	1
	P11387	655	K	DNA topoisomerase 1 OS=Homo sapiens OX=9606 GN=TOP1 PE=1 SV=2	TOP1	1	0.00739397	118.74	K(1)EQLADAR	2	0.12852	1
	Q09666	848	K	Neuroblast differentiation-associated protein AHNAK OS=Homo sapiens OX=9606 GN=AHNAK PE=1 SV=2	AHNAK								1	0.000102725	126.71	VESEIK(1)VPDVELK	2	1.0209	1
	P54727	67	K	UV excision repair protein RAD23 homolog B OS=Homo sapiens OX=9606 GN=RAD23B PE=1 SV=1	RAD23B	1	0.00833129	75.911	IDEK(1)NFVVVMVTKPK	3	-0.56991	1
	P42224	209	K	Signal transducer and activator of transcription 1-alpha/beta OS=Homo sapiens OX=9606 GN=STAT1 PE=1 SV=2	STAT1	1	0.0010715	144.38	MYLMLDNK(1)R	2	-0.33686	1	1	1.36195e-05	203.57	MYLMLDNK(1)R	2	-0.66137	2
	Q13561	297	K	Dynactin subunit 2 OS=Homo sapiens OX=9606 GN=DCTN2 PE=1 SV=4	DCTN2	1	5.50038e-35	350.96	HK(1)ASVEDADTQSK	2	-0.17171	3	1	9.75664e-24	307.95	HK(1)ASVEDADTQSK	2	0.27818	1
	O75369	1780	K	Filamin-B OS=Homo sapiens OX=9606 GN=FLNB PE=1 SV=2	FLNB	1	1.1952e-13	228.78	TATPEIVDNK(1)DGTVTVR	2	0.21888	1	1	6.9296e-07	148.62	TATPEIVDNK(1)DGTVTVR	2	0.58136	1
	P35221	163	K	Catenin alpha-1 OS=Homo sapiens OX=9606 GN=CTNNA1 PE=1 SV=1	CTNNA1	1	0.00102974	113.71	VVEDGILK(1)LR	2	1.7073	2	1	0.0012822	109.21	VVEDGILK(1)LR	2	0.86815	1
	Q04917	162	K	14-3-3 protein eta OS=Homo sapiens OX=9606 GN=YWHAH PE=1 SV=4	YWHAH								1	0.00111809	101.01	EAFEISK(1)EQMQPTHPIR	3	0.14128	1
	P43034	53	K	Platelet-activating factor acetylhydrolase IB subunit beta OS=Homo sapiens OX=9606 GN=PAFAH1B1 PE=1 SV=2	PAFAH1B1								1	0.0289658	75.213	YAGLLEK(1)K	2	-1.4725	1
	Q13561	119	K	Dynactin subunit 2 OS=Homo sapiens OX=9606 GN=DCTN2 PE=1 SV=4	DCTN2	1	0.00224782	84.842	LLHEVQELTTEVEK(1)IK	3	-0.33307	1
	Q9Y490	1947	K	Talin-1 OS=Homo sapiens OX=9606 GN=TLN1 PE=1 SV=3	TLN1	1	6.03135e-07	176.78	AGALQCSPSDAYTK(1)K	2	-0.021441	1	1	5.10935e-07	165.66	AGALQCSPSDAYTK(1)K	2	-0.36824	2
	P17612	280	K	cAMP-dependent protein kinase catalytic subunit alpha OS=Homo sapiens OX=9606 GN=PRKACA PE=1 SV=2	PRKACA	1	0.000658281	141.48	NLLQVDLTK(1)R	2	0.47773	2
	Q9P2E9	707	K	Ribosome-binding protein 1 OS=Homo sapiens OX=9606 GN=RRBP1 PE=1 SV=5	RRBP1	1	0.0155287	72.29	EK(1)LLATEQEDAAVAK	2	-0.72772	1	1	9.95831e-08	174.23	EK(1)LLATEQEDAAVAK	2	-1.1258	1
	Q9H270	366	K	Vacuolar protein sorting-associated protein 11 homolog OS=Homo sapiens OX=9606 GN=VPS11 PE=1 SV=1	VPS11	1	0.038424	83.614	LEMLFK(1)K	2	0.26445	1
	Q14204	3209	K	Cytoplasmic dynein 1 heavy chain 1 OS=Homo sapiens OX=9606 GN=DYNC1H1 PE=1 SV=5	DYNC1H1	1	5.83546e-09	237.36	IK(1)ETVDQVEELR	3	2.127	2	1	5.25877e-08	204.5	IK(1)ETVDQVEELR	2	0.75026	2
	Q6P2E9	1092	K	Enhancer of mRNA-decapping protein 4 OS=Homo sapiens OX=9606 GN=EDC4 PE=1 SV=1	EDC4								1	0.0272603	62.823	SK(1)NLTDAIAR	2	-1.3361	1
	P00488	55	K	Coagulation factor XIII A chain OS=Homo sapiens OX=9606 GN=F13A1 PE=1 SV=4	F13A1	1	6.75303e-07	150.45	GVNLQEFLNVTSVHLFK(1)ER	3	1.0671	1
	P69905	8	K	Hemoglobin subunit alpha OS=Homo sapiens OX=9606 GN=HBA1 PE=1 SV=2	HBA1	1	0.00545825	86.624	VLSPADK(1)TNVK	3	0.15103	2	1	0.000420642	113.22	VLSPADK(1)TNVK	2	0.44749	1
	Q09666	1918	K	Neuroblast differentiation-associated protein AHNAK OS=Homo sapiens OX=9606 GN=AHNAK PE=1 SV=2	AHNAK								1	0.023896	50.978	MPDMHFK(1)APK	3	-0.4668	1
	P04899	29	K	Guanine nucleotide-binding protein G(i) subunit alpha-2 OS=Homo sapiens OX=9606 GN=GNAI2 PE=1 SV=3	GNAI2	1	0.00881106	100.19	EDGEK(1)AAR	2	-0.35528	1
	Q09028	4	K	Histone-binding protein RBBP4 OS=Homo sapiens OX=9606 GN=RBBP4 PE=1 SV=3	RBBP4	1	0.00141831	146.36	ADK(1)EAAFDDAVEER	2	-0.89854	1
	P61088	92	K	Ubiquitin-conjugating enzyme E2 N OS=Homo sapiens OX=9606 GN=UBE2N PE=1 SV=1	UBE2N	1	0.0111215	78.934	ICLDILK(1)DK	2	0.92217	1	1	0.00516633	90.629	ICLDILK(1)DK	2	-0.43883	1
	P35579	682	K	Myosin-9 OS=Homo sapiens OX=9606 GN=MYH9 PE=1 SV=4	MYH9	1	0.00237086	100.73	AGK(1)LDPHLVLDQLR	2	0.33873	2	1	6.97436e-06	144.47	AGK(1)LDPHLVLDQLR	2	-0.25135	2
	P30101	218	K	Protein disulfide-isomerase A3 OS=Homo sapiens OX=9606 GN=PDIA3 PE=1 SV=4	PDIA3	1	1.17343e-06	193.52	FEDK(1)TVAYTEQK	2	-0.37154	2	1	2.1906e-05	144.77	FEDK(1)TVAYTEQK	2	-0.25735	2
	O15230	2481	K	Laminin subunit alpha-5 OS=Homo sapiens OX=9606 GN=LAMA5 PE=1 SV=8	LAMA5								1	4.32399e-05	141.93	MQTFSPAGSK(1)LR	2	-0.36245	1
	Q9NR31	146	K	GTP-binding protein SAR1a OS=Homo sapiens OX=9606 GN=SAR1A PE=1 SV=1	SAR1A	1	0.0061355	85.731	TDAISEEK(1)LR	2	0.73699	1	1	0.0064971	76.465	TDAISEEK(1)LR	2	-0.11246	1
	P02790	112	K	Hemopexin OS=Homo sapiens OX=9606 GN=HPX PE=1 SV=2	HPX	1	0.0607829	43.628	QGHNSVFLIK(1)GDK	2	-3.4348	1	1	1.56822e-08	187.31	QGHNSVFLIK(1)GDK	2	-2.854	1
	P0DOX5	319	K	Immunoglobulin gamma-1 heavy chain OS=Homo sapiens OX=9606 PE=1 SV=2		1	1.43349e-06	154.12	VVSVLTVLHQDWLNGK(1)EYK	3	0.81095	2	1	5.02969e-06	144.5	VVSVLTVLHQDWLNGK(1)EYK	3	0.23342	2
	Q15424	475	K	Scaffold attachment factor B1 OS=Homo sapiens OX=9606 GN=SAFB PE=1 SV=4	SAFB	1	0.0437795	66.004	TELHGK(1)MISVEK	3	-0.0060724	1	1	0.0323723	42.095	TELHGK(1)MISVEK	3	-0.40986	1
	P07900	559	K	Heat shock protein HSP 90-alpha OS=Homo sapiens OX=9606 GN=HSP90AA1 PE=1 SV=5	HSP90AA1	0.900371	0.000482898	124.42	EGLELPEDEEEK(0.1)K(0.9)K	2	0.22	2	0.875824	0.00682468	74.769	EGLELPEDEEEK(0.124)K(0.876)K	3	0.3261	1
	P25398	129	K	40S ribosomal protein S12 OS=Homo sapiens OX=9606 GN=RPS12 PE=1 SV=3	RPS12	1	0.00684245	93.551	DVIEEYFK(1)CK	2	-1.049	1
	P49756	295	K	RNA-binding protein 25 OS=Homo sapiens OX=9606 GN=RBM25 PE=1 SV=3	RBM25	0.999999	0.0247792	94.114	KLEEEK(1)GK	2	-2.9868	1	1	0.0030555	114.5	KLEEEK(1)GK	2	-1.58	1
	P19367	738	K	Hexokinase-1 OS=Homo sapiens OX=9606 GN=HK1 PE=1 SV=3	HK1	1	3.10945e-11	239.39	LVDEYSLNAGK(1)QR	3	-0.63375	2	1	1.90472e-13	242.83	LVDEYSLNAGK(1)QR	2	0.91025	1
	P21333	773	K	Filamin-A OS=Homo sapiens OX=9606 GN=FLNA PE=1 SV=4	FLNA	1	0.00658555	83.265	VK(1)VYGPGVAK	2	0.022023	1	1	0.00468764	87.696	VK(1)VYGPGVAK	2	0.02246	1
	P42330	207	K	Aldo-keto reductase family 1 member C3 OS=Homo sapiens OX=9606 GN=AKR1C3 PE=1 SV=4	AKR1C3	1	0.00313769	133.12	LLDFCK(1)SK	2	-0.24323	1	1	0.00820116	94.302	LLDFCK(1)SK	2	-0.097596	1
	P13010	144	K	X-ray repair cross-complementing protein 5 OS=Homo sapiens OX=9606 GN=XRCC5 PE=1 SV=3	XRCC5	1	3.85786e-05	140.27	FSK(1)SQLDIIIHSLK	3	-0.27017	1
	P35579	1867	K	Myosin-9 OS=Homo sapiens OX=9606 GN=MYH9 PE=1 SV=4	MYH9	1	2.06126e-11	234.82	DQADK(1)ASTR	2	0.34939	4	1	2.55748e-09	194.12	DQADK(1)ASTR	2	0.84218	5
	Q09666	2978	K	Neuroblast differentiation-associated protein AHNAK OS=Homo sapiens OX=9606 GN=AHNAK PE=1 SV=2	AHNAK	1	0.0045546	91.658	VK(1)GDVDISLPK	2	0.97348	1	1	0.00413892	87.568	VK(1)GDVDISLPK	2	0.5941	1
	P38646	300	K	"Stress-70 protein, mitochondrial OS=Homo sapiens OX=9606 GN=HSPA9 PE=1 SV=2"	HSPA9	1	2.35764e-15	254.53	ETGVDLTK(1)DNMALQR	3	0.13636	7	1	1.09925e-25	261.41	ETGVDLTK(1)DNMALQR	2	-1.3266	5
	P02751	185	K	Fibronectin OS=Homo sapiens OX=9606 GN=FN1 PE=1 SV=5	FN1	0.993711	2.39871e-10	161.2	GEWTCK(0.006)PIAEK(0.994)CFDHAAGTSYVVGETWEK	4	0.64969	1
	P05455	176	K	Lupus La protein OS=Homo sapiens OX=9606 GN=SSB PE=1 SV=2	SSB	1	7.1485e-05	150.1	YK(1)ETDLLILFK	2	1.2603	1	1	3.00685e-05	155.06	YK(1)ETDLLILFK	2	0.10155	1
	P32455	487	K	Guanylate-binding protein 1 OS=Homo sapiens OX=9606 GN=GBP1 PE=1 SV=2	GBP1								1	0.00561717	104.06	EK(1)EIEVER	2	0.27657	1
	Q13813	814	K	"Spectrin alpha chain, non-erythrocytic 1 OS=Homo sapiens OX=9606 GN=SPTAN1 PE=1 SV=3"	SPTAN1	1	0.000237085	128.58	GK(1)DLIGVQNLLK	2	-0.39198	1	1	0.00237385	97.565	GK(1)DLIGVQNLLK	2	0.27584	1
	P58107	1305	K	Epiplakin OS=Homo sapiens OX=9606 GN=EPPK1 PE=1 SV=3	EPPK1	1	0.0603353	45.077	LSVEDAVK(1)VGLVGR	2	-3.2152	1
	Q13813	1432	K	"Spectrin alpha chain, non-erythrocytic 1 OS=Homo sapiens OX=9606 GN=SPTAN1 PE=1 SV=3"	SPTAN1	1	0.00135082	111.95	ADLEK(1)AWVQR	2	-2.3075	4	1	0.00287729	99.136	ADLEK(1)AWVQR	2	1.0465	1
	P11142	507	K	Heat shock cognate 71 kDa protein OS=Homo sapiens OX=9606 GN=HSPA8 PE=1 SV=1	HSPA8	1	0.0111513	117.04	ITITNDK(1)GR	2	0.042289	3	1	9.61871e-06	202.17	ITITNDK(1)GR	2	-0.97079	5
	P06703	47	K	Protein S100-A6 OS=Homo sapiens OX=9606 GN=S100A6 PE=1 SV=1	S100A6								1	0.0327252	57.802	ELTIGSK(1)LQDAEIAR	2	1.3899	1
	P07602	344	K	Prosaposin OS=Homo sapiens OX=9606 GN=PSAP PE=1 SV=2	PSAP	1	0.00431123	91.855	EILDAFDK(1)MCSK	2	-2.1967	1
	Q71U36	336	K	Tubulin alpha-1A chain OS=Homo sapiens OX=9606 GN=TUBA1A PE=1 SV=1	TUBA1A								1	0.0137467	73.067	DVNAAIATIK(1)TK	2	0.16795	1
	P02794	147	K	Ferritin heavy chain OS=Homo sapiens OX=9606 GN=FTH1 PE=1 SV=2	FTH1	1	1.49646e-07	181.31	AIK(1)ELGDHVTNLR	2	0.15148	4	1	7.98118e-09	199.03	AIK(1)ELGDHVTNLR	3	0.24002	4
	P08133	580	K	Annexin A6 OS=Homo sapiens OX=9606 GN=ANXA6 PE=1 SV=3	ANXA6	1	0.0155408	98.458	K(1)EMSGDVR	2	0.38661	2	1	0.00234657	101.54	K(1)EMSGDVR	2	2.4881	2
	Q969H8	161	K	Myeloid-derived growth factor OS=Homo sapiens OX=9606 GN=MYDGF PE=1 SV=1	MYDGF	1	0.00258896	102.61	AELSK(1)LVIVAK	2	0.68739	1	1	0.000264847	126.49	AELSK(1)LVIVAK	2	1.2491	1
	Q13459	504	K	Unconventional myosin-IXb OS=Homo sapiens OX=9606 GN=MYO9B PE=1 SV=3	MYO9B	1	0.053958	50.834	INHALLNK(1)K	3	-0.71415	1
	P08670	262	K	Vimentin OS=Homo sapiens OX=9606 GN=VIM PE=1 SV=4	VIM	0.999996	0.0115465	61.372	KLHEEEIQELQAQIQEQHVQIDVDVSK(1)PDLTAALR	5	-1.6717	1
	P48643	279	K	T-complex protein 1 subunit epsilon OS=Homo sapiens OX=9606 GN=CCT5 PE=1 SV=1	CCT5	1	0.0181641	94.407	ALQK(1)YEK	2	-0.13369	1	1	0.0320045	70.912	ALQK(1)YEK	2	-0.199	1
	Q13813	1492	K	"Spectrin alpha chain, non-erythrocytic 1 OS=Homo sapiens OX=9606 GN=SPTAN1 PE=1 SV=3"	SPTAN1	1	6.3181e-27	321.67	HEDFDK(1)AINVQEEK	3	1.1409	6	1	3.16218e-23	279.86	KHEDFDK(1)AINVQEEK	2	1.0264	6
	P62701	211	K	"40S ribosomal protein S4, X isoform OS=Homo sapiens OX=9606 GN=RPS4X PE=1 SV=2"	RPS4X	1	4.65993e-05	121.44	HPGSFDVVHVK(1)DANGNSFATR	4	0.96513	1
	P26599	410	K	Polypyrimidine tract-binding protein 1 OS=Homo sapiens OX=9606 GN=PTBP1 PE=1 SV=1	PTBP1	1	9.93773e-08	192.38	ITLSK(1)HQNVQLPR	2	-0.81062	1	1	8.76507e-17	244.27	ITLSK(1)HQNVQLPR	2	-0.42512	2
	P51884	172	K	Lumican OS=Homo sapiens OX=9606 GN=LUM PE=1 SV=2	LUM	1	0.000122548	143.89	LK(1)EDAVSAAFK	2	0.6344	5	1	0.000276653	125.48	LK(1)EDAVSAAFK	2	-0.23431	5
	Q9ULV4	391	K	Coronin-1C OS=Homo sapiens OX=9606 GN=CORO1C PE=1 SV=1	CORO1C	1	0.0142299	65.943	NADPILISLK(1)HGYIPGK	3	0.45565	1	1	0.0020706	80.361	NADPILISLK(1)HGYIPGK	3	2.1227	1
	Q01082	558	K	"Spectrin beta chain, non-erythrocytic 1 OS=Homo sapiens OX=9606 GN=SPTBN1 PE=1 SV=2"	SPTBN1	1	0.0380957	42.639	VLVLSQDYGK(1)HLLGVEDLLQK	3	0.90258	1
	P21980	598	K	Protein-glutamine gamma-glutamyltransferase 2 OS=Homo sapiens OX=9606 GN=TGM2 PE=1 SV=2	TGM2	1	0.00449672	117.93	ILGEPK(1)QK	2	-2.4106	1	1	0.0294793	64.757	ILGEPK(1)QK	2	-0.050627	1
	O60506	282	K	Heterogeneous nuclear ribonucleoprotein Q OS=Homo sapiens OX=9606 GN=SYNCRIP PE=1 SV=2	SYNCRIP	1	0.00369849	79.92	VTEGLTDVILYHQPDDK(1)K	3	-2.3183	2
	P12236	92	K	ADP/ATP translocase 3 OS=Homo sapiens OX=9606 GN=SLC25A6 PE=1 SV=4	SLC25A6								1	7.0588e-05	131.37	YFPTQALNFAFK(1)DK	3	-0.65602	2
	P45880	285	K	Voltage-dependent anion-selective channel protein 2 OS=Homo sapiens OX=9606 GN=VDAC2 PE=1 SV=2	VDAC2	1	0.0454385	51.569	SINAGGHK(1)VGLALELEA	2	2.2719	1
	P49748	382	K	"Very long-chain specific acyl-CoA dehydrogenase, mitochondrial OS=Homo sapiens OX=9606 GN=ACADVL PE=1 SV=1"	ACADVL	1	0.000108929	127.56	IHNFGLIQEK(1)LAR	3	-1.7547	1
	P35579	821	K	Myosin-9 OS=Homo sapiens OX=9606 GN=MYH9 PE=1 SV=4	MYH9	1	0.00142342	124.83	NCAAYLK(1)LR	2	-0.13393	1	1	0.000972607	127.12	NCAAYLK(1)LR	2	0.15768	1
	P17987	400	K	T-complex protein 1 subunit alpha OS=Homo sapiens OX=9606 GN=TCP1 PE=1 SV=1	TCP1								1	0.0452546	54.066	SLHDALCVVK(1)R	2	0.5234	1
	P18669	251	K	Phosphoglycerate mutase 1 OS=Homo sapiens OX=9606 GN=PGAM1 PE=1 SV=2	PGAM1	1	0.00101301	110.76	AMEAVAAQGK(1)AK	2	-1.0285	1	1	9.00397e-05	135.71	AMEAVAAQGK(1)AK	2	-0.71821	1
	P12004	80	K	Proliferating cell nuclear antigen OS=Homo sapiens OX=9606 GN=PCNA PE=1 SV=1	PCNA								1	0.00136542	102.4	ILK(1)CAGNEDIITLR	2	-1.2368	1
	P15153	153	K	Ras-related C3 botulinum toxin substrate 2 OS=Homo sapiens OX=9606 GN=RAC2 PE=1 SV=1	RAC2								1	4.1353e-07	158.25	EIDSVK(1)YLECSALTQR	2	-2.8304	2
	O14979	212	K	Heterogeneous nuclear ribonucleoprotein D-like OS=Homo sapiens OX=9606 GN=HNRNPDL PE=1 SV=3	HNRNPDL								1	0.00638071	113.5	EHK(1)LDGK	2	-0.077931	1
	Q9UNH7	307	K	Sorting nexin-6 OS=Homo sapiens OX=9606 GN=SNX6 PE=1 SV=1	SNX6	1	0.00536406	87.149	ESQAAK(1)DLLYR	2	0.3969	1
	Q01167	161	K	Forkhead box protein K2 OS=Homo sapiens OX=9606 GN=FOXK2 PE=1 SV=3	FOXK2	1	0.0502436	50.353	ITFTALSSEK(1)R	3	1.3291	1
	P83731	69	K	60S ribosomal protein L24 OS=Homo sapiens OX=9606 GN=RPL24 PE=1 SV=1	RPL24	1	0.000626918	149.17	GQSEEIQK(1)K	2	-0.15108	2	1	0.0082933	91.853	GQSEEIQK(1)K	2	-0.79995	2
	P02787	618	K	Serotransferrin OS=Homo sapiens OX=9606 GN=TF PE=1 SV=3	TF	1	3.3287e-06	218.06	EACVHK(1)ILR	3	0.024603	4	1	3.0435e-05	182.39	EACVHK(1)ILR	3	-0.81932	3
	P49756	273	K	RNA-binding protein 25 OS=Homo sapiens OX=9606 GN=RBM25 PE=1 SV=3	RBM25	1	0.0255087	69.721	EDINAIEMEEDK(1)R	2	1.6895	1
	Q9Y2Y8	119	K	Proteoglycan 3 OS=Homo sapiens OX=9606 GN=PRG3 PE=1 SV=2	PRG3								1	0.00107389	104.87	TPK(1)TFAEAQNVCSR	2	0.86692	1
	P14543	970	K	Nidogen-1 OS=Homo sapiens OX=9606 GN=NID1 PE=1 SV=3	NID1								1	0.0171237	60.691	TEAK(1)AFLHVPAK	3	1.8531	1
	P35579	355	K	Myosin-9 OS=Homo sapiens OX=9606 GN=MYH9 PE=1 SV=4	MYH9	1	1.83285e-06	148.52	VISGVLQLGNIVFK(1)K	3	-0.25032	1
	Q9BXN1	231	K	Asporin OS=Homo sapiens OX=9606 GN=ASPN PE=1 SV=2	ASPN								1	0.0215522	67.334	IAEAK(1)LTSVPK	2	1.4378	1
	P48735	67	K	"Isocitrate dehydrogenase [NADP], mitochondrial OS=Homo sapiens OX=9606 GN=IDH2 PE=1 SV=2"	IDH2	1	0.0280311	67.993	IIWQFIK(1)EK	2	-0.86419	1
	O00560	223	K	Syntenin-1 OS=Homo sapiens OX=9606 GN=SDCBP PE=1 SV=1	SDCBP	1	0.000378498	115.18	ITSIVK(1)DSSAAR	2	1.8514	2
	P53396	151	K	ATP-citrate synthase OS=Homo sapiens OX=9606 GN=ACLY PE=1 SV=3	ACLY	1	0.0113702	76.465	AQK(1)LLVGVDEK	2	2.1045	1
	Q15691	83	K	Microtubule-associated protein RP/EB family member 1 OS=Homo sapiens OX=9606 GN=MAPRE1 PE=1 SV=3	MAPRE1	1	0.0159444	97.602	ILQAGFK(1)R	2	0.28242	1	1	0.00428216	124.89	ILQAGFK(1)R	2	-0.042112	1
	P13667	437	K	Protein disulfide-isomerase A4 OS=Homo sapiens OX=9606 GN=PDIA4 PE=1 SV=2	PDIA4	1	0.013874	82.241	SK(1)VLEVAK	2	0.85536	1	1	0.0211916	71.877	SK(1)VLEVAK	2	0.19363	1
	Q9UL25	138	K	Ras-related protein Rab-21 OS=Homo sapiens OX=9606 GN=RAB21 PE=1 SV=3	RAB21	1	0.00614721	132.29	IDLEK(1)ER	2	1.3224	1	1	0.00592711	117.17	IDLEK(1)ER	2	2.094	2
	P49755	50	K	Transmembrane emp24 domain-containing protein 10 OS=Homo sapiens OX=9606 GN=TMED10 PE=1 SV=2	TMED10	1	2.16482e-09	178.11	EEIHK(1)DLLVTGAYEISDQSGGAGGLR	3	-0.093018	1
	P17980	70	K	26S proteasome regulatory subunit 6A OS=Homo sapiens OX=9606 GN=PSMC3 PE=1 SV=3	PSMC3	1	0.000212627	136.5	VTHELQAMK(1)DK	3	0.89008	2	1	0.000206919	131.42	VTHELQAMK(1)DK	2	-0.59351	1
	P83916	139	K	Chromobox protein homolog 1 OS=Homo sapiens OX=9606 GN=CBX1 PE=1 SV=1	CBX1	1	0.00168296	106.16	WK(1)NSDEADLVPAK	2	0.99285	1
	P35221	493	K	Catenin alpha-1 OS=Homo sapiens OX=9606 GN=CTNNA1 PE=1 SV=1	CTNNA1								1	0.0102754	86.472	EQWEK(1)QVR	2	-2.9812	1
	P78527	2227	K	DNA-dependent protein kinase catalytic subunit OS=Homo sapiens OX=9606 GN=PRKDC PE=1 SV=3	PRKDC	1	0.00903444	136.58	HVFHPK(1)R	2	0.28866	1
	P26038	72	K	Moesin OS=Homo sapiens OX=9606 GN=MSN PE=1 SV=3	MSN	1	0.0080811	114.28	K(1)ESPLLFK	2	0.18932	1	1	0.00440912	123.72	K(1)ESPLLFK	2	-0.17555	1
	Q92598	648	K	Heat shock protein 105 kDa OS=Homo sapiens OX=9606 GN=HSPH1 PE=1 SV=1	HSPH1	1	0.00438863	100.02	DK(1)LCGPYEK	2	-0.75466	1	1	0.00242132	106.6	DK(1)LCGPYEK	2	-0.86927	1
	P53396	265	K	ATP-citrate synthase OS=Homo sapiens OX=9606 GN=ACLY PE=1 SV=3	ACLY	1	0.0557699	47.288	SGASLK(1)LTLLNPK	2	0.46971	1
	P35998	186	K	26S proteasome regulatory subunit 7 OS=Homo sapiens OX=9606 GN=PSMC2 PE=1 SV=3	PSMC2	1	0.0238771	81.635	EQIEK(1)LR	2	0.78991	1
	P48426	213	K	Phosphatidylinositol 5-phosphate 4-kinase type-2 alpha OS=Homo sapiens OX=9606 GN=PIP4K2A PE=1 SV=2	PIP4K2A	1	0.00821382	97.597	KYDLK(1)GSTVAR	2	0.6246	2
	P08133	644	K	Annexin A6 OS=Homo sapiens OX=9606 GN=ANXA6 PE=1 SV=3	ANXA6	1	0.0234044	75.213	EFIEK(1)YDK	2	2.2795	1
	Q96T51	219	K	RUN and FYVE domain-containing protein 1 OS=Homo sapiens OX=9606 GN=RUFY1 PE=1 SV=2	RUFY1	1	0.0342544	84.568	K(1)LADYLK	2	0.84048	1
	Q12907	233	K	Vesicular integral-membrane protein VIP36 OS=Homo sapiens OX=9606 GN=LMAN2 PE=1 SV=1	LMAN2	1	0.0574963	46.796	LTVMTDLEDK(1)NEWK	2	-0.22147	1
	O14933	9	K	Ubiquitin/ISG15-conjugating enzyme E2 L6 OS=Homo sapiens OX=9606 GN=UBE2L6 PE=1 SV=4	UBE2L6								1	0.0423809	50.834	VVK(1)ELEDLQK	2	-0.6846	1
	Q14192	156	K	Four and a half LIM domains protein 2 OS=Homo sapiens OX=9606 GN=FHL2 PE=1 SV=3	FHL2								1	0.000230286	109.03	DNQNFCVPCYEK(1)QHAMQCVQCK	3	-0.97346	1
	P08670	236	K	Vimentin OS=Homo sapiens OX=9606 GN=VIM PE=1 SV=4	VIM	1	1.9127e-12	169.35	K(1)LHEEEIQELQAQIQEQHVQIDVDVSKPDLTAALR	4	-1.0349	1
	Q13126	147	K	S-methyl-5'-thioadenosine phosphorylase OS=Homo sapiens OX=9606 GN=MTAP PE=1 SV=2	MTAP	1	0.0165193	62.861	GVCHIPMAEPFCPK(1)TR	3	-0.90584	1	1	0.0107648	67.605	GVCHIPMAEPFCPK(1)TR	3	-0.72779	1
	P27695	7	K	DNA-(apurinic or apyrimidinic site) endonuclease OS=Homo sapiens OX=9606 GN=APEX1 PE=1 SV=2	APEX1	1	0.029975	68.069	K(1)GAVAEDGDELR	2	0.031308	1
	P68032	115	K	"Actin, alpha cardiac muscle 1 OS=Homo sapiens OX=9606 GN=ACTC1 PE=1 SV=1"	ACTC1	1	2.84791e-36	328.41	VAPEEHPTLLTEAPLNPK(1)ANR	3	3.5923	3	1	8.58805e-49	355.74	VAPEEHPTLLTEAPLNPK(1)ANR	3	3.8578	5
	P61160	331	K	Actin-related protein 2 OS=Homo sapiens OX=9606 GN=ACTR2 PE=1 SV=1	ACTR2	1	0.00715972	106.04	VLK(1)GDVEK	2	-0.64563	1	1	0.00306942	117.04	VLK(1)GDVEK	2	-0.36401	1
	P27348	85	K	14-3-3 protein theta OS=Homo sapiens OX=9606 GN=YWHAQ PE=1 SV=1	YWHAQ	1	0.00707105	106.36	EK(1)VESELR	2	0.46316	1	1	0.0184241	74.255	EK(1)VESELR	2	0.83844	1
	P13796	294	K	Plastin-2 OS=Homo sapiens OX=9606 GN=LCP1 PE=1 SV=6	LCP1								1	0.00183597	101.39	IGNFSTDIK(1)DSK	2	0.55196	1
	Q00059	76	K	"Transcription factor A, mitochondrial OS=Homo sapiens OX=9606 GN=TFAM PE=1 SV=1"	TFAM	1	4.15531e-05	143.96	AQNPDAK(1)TTELIR	2	0.38092	1	1	0.000185837	100.72	AQNPDAK(1)TTELIR	2	2.6336	1
	Q14651	67	K	Plastin-1 OS=Homo sapiens OX=9606 GN=PLS1 PE=1 SV=2	PLS1	1	8.67593e-05	142.83	ILSVADSNK(1)DGK	2	-1.5033	1
	P15924	2542	K	Desmoplakin OS=Homo sapiens OX=9606 GN=DSP PE=1 SV=3	DSP	1	0.00537385	154.09	K(1)FFDQYR	2	-0.14118	1	1	0.00605138	135.87	K(1)FFDQYR	2	0.24916	1
	Q13263	261	K	Transcription intermediary factor 1-beta OS=Homo sapiens OX=9606 GN=TRIM28 PE=1 SV=5	TRIM28	1	0.013532	102.72	LLASLVK(1)R	2	0.22427	1	1	0.00347723	132.29	LLASLVK(1)R	2	0.10183	1
	P15121	86	K	Aldo-keto reductase family 1 member B1 OS=Homo sapiens OX=9606 GN=AKR1B1 PE=1 SV=3	AKR1B1	1	1.87884e-05	164.43	LWCTYHEK(1)GLVK	2	0.50476	2	1	1.34857e-05	152.07	LWCTYHEK(1)GLVK	2	1.5628	2
	P51572	79	K	B-cell receptor-associated protein 31 OS=Homo sapiens OX=9606 GN=BCAP31 PE=1 SV=3	BCAP31	1	0.0148555	65.365	YDDVTEK(1)VNLQNNPGAMEHFHMK	4	-0.33444	1
	Q16630	459	K	Cleavage and polyadenylation specificity factor subunit 6 OS=Homo sapiens OX=9606 GN=CPSF6 PE=1 SV=2	CPSF6	1	0.00830778	80.755	QSK(1)VSADDR	2	-0.78898	1
	Q13217	45	K	DnaJ homolog subfamily C member 3 OS=Homo sapiens OX=9606 GN=DNAJC3 PE=1 SV=1	DNAJC3	1	0.0141988	114.02	HLELGK(1)K	2	-0.032845	1
	P62937	131	K	Peptidyl-prolyl cis-trans isomerase A OS=Homo sapiens OX=9606 GN=PPIA PE=1 SV=2	PPIA	1	0.0086548	100.74	HVVFGK(1)VK	2	1.7401	3	1	0.00233168	128.38	HVVFGK(1)VK	2	0.55018	3
	P25705	167	K	"ATP synthase subunit alpha, mitochondrial OS=Homo sapiens OX=9606 GN=ATP5F1A PE=1 SV=1"	ATP5F1A								1	0.0396563	56.014	GPIGSK(1)TR	2	0.056488	1
	Q9NQ48	229	K	Leucine zipper transcription factor-like protein 1 OS=Homo sapiens OX=9606 GN=LZTFL1 PE=1 SV=1	LZTFL1	1	0.00613818	85.716	TLNDK(1)TENQK	2	0.68609	1
	P21964	95	K	Catechol O-methyltransferase OS=Homo sapiens OX=9606 GN=COMT PE=1 SV=2	COMT	1	0.00727353	95.502	EWAMNVGDK(1)K	2	-1.2256	1	1	0.0454366	55.567	EWAMNVGDK(1)K	2	-2.5484	1
	P27824	127	K	Calnexin OS=Homo sapiens OX=9606 GN=CANX PE=1 SV=2	CANX	1	0.000516354	158.76	AK(1)HHAISAK	2	-0.43448	2	1	0.000389386	149.72	AK(1)HHAISAK	2	-0.051687	2
	Q9BZF9	808	K	Uveal autoantigen with coiled-coil domains and ankyrin repeats OS=Homo sapiens OX=9606 GN=UACA PE=1 SV=2	UACA	1	0.0380351	42.209	LETVFVPPEK(1)HEK	3	1.5753	1
	Q9UNH7	239	K	Sorting nexin-6 OS=Homo sapiens OX=9606 GN=SNX6 PE=1 SV=1	SNX6	1	3.86928e-08	220.1	SHK(1)SAADDYNR	2	-0.60414	2	1	0.0027121	83.182	SHK(1)SAADDYNR	3	-0.62824	1
	P26583	157	K	High mobility group protein B2 OS=Homo sapiens OX=9606 GN=HMGB2 PE=1 SV=2	HMGB2								1	0.0507234	48.796	YEK(1)DIAAYR	2	-0.36861	1
	P37837	286	K	Transaldolase OS=Homo sapiens OX=9606 GN=TALDO1 PE=1 SV=2	TALDO1	1	4.21512e-09	209.19	AAQASDLEK(1)IHLDEK	3	0.28834	7	1	1.52375e-09	178.32	AAQASDLEK(1)IHLDEK	2	0.33202	8
	Q09666	2993	K	Neuroblast differentiation-associated protein AHNAK OS=Homo sapiens OX=9606 GN=AHNAK PE=1 SV=2	AHNAK	1	0.00159772	106.67	VEGDLK(1)GPEVDIR	2	0.16876	2	1	0.000141378	119.39	VEGDLK(1)GPEVDIR	2	0.6566	2
	Q6IQ21	230	K	Zinc finger protein 770 OS=Homo sapiens OX=9606 GN=ZNF770 PE=1 SV=1	ZNF770	1	0.050854	64.803	IQSK(1)LLK	2	-0.42644	1
	Q86VS8	312	K	Protein Hook homolog 3 OS=Homo sapiens OX=9606 GN=HOOK3 PE=1 SV=2	HOOK3	1	0.00926411	98.582	HSSDK(1)VSK	2	-2.2927	1	1	0.015837	76.478	HSSDK(1)VSK	2	-0.24859	1
	O14979	209	K	Heterogeneous nuclear ribonucleoprotein D-like OS=Homo sapiens OX=9606 GN=HNRNPDL PE=1 SV=3	HNRNPDL	1	0.00565819	95.815	VLELK(1)EHK	2	0.36552	2	1	0.00274737	121.99	VLELK(1)EHK	2	0.62477	2
	P11021	464	K	Endoplasmic reticulum chaperone BiP OS=Homo sapiens OX=9606 GN=HSPA5 PE=1 SV=2	HSPA5	1	0.0201999	63.085	SQIFSTASDNQPTVTIK(1)VYEGERPLTK	3	1.1886	1	1	3.88414e-06	123.79	SQIFSTASDNQPTVTIK(1)VYEGERPLTK	3	-0.95341	1
	P17844	207	K	Probable ATP-dependent RNA helicase DDX5 OS=Homo sapiens OX=9606 GN=DDX5 PE=1 SV=1	DDX5								1	0.00210126	94.297	STCIYGGAPK(1)GPQIR	2	-0.85797	1
	P12956	468	K	X-ray repair cross-complementing protein 6 OS=Homo sapiens OX=9606 GN=XRCC6 PE=1 SV=2	XRCC6	1	0.0156328	100.07	AIVEK(1)LR	2	-0.35814	1	1	0.0399422	64.776	AIVEK(1)LR	2	-0.56264	1
	P62820	61	K	Ras-related protein Rab-1A OS=Homo sapiens OX=9606 GN=RAB1A PE=1 SV=3	RAB1A	1	4.91125e-05	134.13	TIK(1)LQIWDTAGQER	2	-0.6573	2	1	1.51231e-06	156.36	TIK(1)LQIWDTAGQER	2	-1.2977	1
	Q16181	238	K	Septin-7 OS=Homo sapiens OX=9606 GN=SEPTIN7 PE=1 SV=2	SEPTIN7								0.995125	0.00449782	77.468	IYEFPETDDEEENK(0.005)LVK(0.995)K	3	0.22503	1
	Q09666	727	K	Neuroblast differentiation-associated protein AHNAK OS=Homo sapiens OX=9606 GN=AHNAK PE=1 SV=2	AHNAK	1	0.00559395	93.429	LEGELK(1)GPK	2	2.6227	1	1	0.00289679	103.83	LEGELK(1)GPK	2	0.97422	1
	Q15833	301	K	Syntaxin-binding protein 2 OS=Homo sapiens OX=9606 GN=STXBP2 PE=1 SV=2	STXBP2	1	0.0266736	61.353	HMHIADVSK(1)K	3	3.7569	1
	O15511	87	K	Actin-related protein 2/3 complex subunit 5 OS=Homo sapiens OX=9606 GN=ARPC5 PE=1 SV=3	ARPC5	1	0.000114795	140.17	VLISFK(1)ANDIEK	2	1.0534	2	1	0.00019447	121.83	VLISFK(1)ANDIEK	2	-0.22703	1
	P00492	166	K	Hypoxanthine-guanine phosphoribosyltransferase OS=Homo sapiens OX=9606 GN=HPRT1 PE=1 SV=2	HPRT1	1	0.00536811	132.29	VASLLVK(1)R	2	-0.46195	1	1	0.00503873	117.93	VASLLVK(1)R	2	0.44023	1
	P35222	180	K	Catenin beta-1 OS=Homo sapiens OX=9606 GN=CTNNB1 PE=1 SV=1	CTNNB1								1	0.00655088	89.08	AAVMVHQLSK(1)K	2	0.38796	1
	P04114	768	K	Apolipoprotein B-100 OS=Homo sapiens OX=9606 GN=APOB PE=1 SV=2	APOB	1	0.00372797	126.52	SK(1)EVPEAR	2	0.28492	1	1	0.00825092	94.114	SK(1)EVPEAR	2	-0.36355	1
	Q9Y490	1645	K	Talin-1 OS=Homo sapiens OX=9606 GN=TLN1 PE=1 SV=3	TLN1	1	0.0175	94.302	TVSDSIK(1)K	2	-0.82032	1	1	0.0249341	77.282	TVSDSIK(1)K	2	-0.28882	1
	P35579	1815	K	Myosin-9 OS=Homo sapiens OX=9606 GN=MYH9 PE=1 SV=4	MYH9	1	0.000570968	96.848	ASITALEAK(1)IAQLEEQLDNETK	3	-1.1498	1	1	7.11357e-11	182.22	ASITALEAK(1)IAQLEEQLDNETK	3	-0.21197	1
	Q09666	3356	K	Neuroblast differentiation-associated protein AHNAK OS=Homo sapiens OX=9606 GN=AHNAK PE=1 SV=2	AHNAK								1	0.000544516	123.86	LPK(1)FNFSGSK	2	-0.12154	1
	P18124	29	K	60S ribosomal protein L7 OS=Homo sapiens OX=9606 GN=RPL7 PE=1 SV=1	RPL7	1	0.0049461	113.89	NFAELK(1)IK	2	-0.089714	1	1	0.00500806	106.36	NFAELK(1)IK	2	0.47202	1
	Q92499	172	K	ATP-dependent RNA helicase DDX1 OS=Homo sapiens OX=9606 GN=DDX1 PE=1 SV=2	DDX1	1	0.00876729	87.806	FGFGFGGTGK(1)K	2	-0.119	1
	Q6PML9	479	K	Zinc transporter 9 OS=Homo sapiens OX=9606 GN=SLC30A9 PE=1 SV=1	SLC30A9	1	0.00561867	77.894	AIHDVK(1)ATDLGLGK	3	-0.23016	1
	P15311	64	K	Ezrin OS=Homo sapiens OX=9606 GN=EZR PE=1 SV=4	EZR	1	0.00305241	148.04	K(1)VSAQEVR	2	0.06116	1	1	0.00250965	132.76	K(1)VSAQEVR	2	-1.1147	1
	P62750	70	K	60S ribosomal protein L23a OS=Homo sapiens OX=9606 GN=RPL23A PE=1 SV=1	RPL23A	1	0.0106708	73.499	NK(1)LDHYAIIK	3	-0.94764	1
	P68104	44	K	Elongation factor 1-alpha 1 OS=Homo sapiens OX=9606 GN=EEF1A1 PE=1 SV=1	EEF1A1								1	0.000730494	113.62	FEK(1)EAAEMGK	2	-0.58858	4
[truncated: 252,614+ more rows]
