# Supplementary material for: Global landscape of 2-hydroxyisobutyrylation in human pancreatic cancer
Source: Front Oncol. 2022 Sep 30;12:1001807. doi: 10.3389/fonc.2022.1001807 (PMC9563853; doi:10.3389/fonc.2022.1001807)
Supplement: Supplementary file 10 [file Table_5.xlsx]

## Sheet: Sheet1
The Khib histones identified in pancreatic cancer tissues.
Protein information					Exp.1							Exp.2
Protein accession	Position	Amino acid	Protein description	Gene name	Localization probability	PEP	Score	Modified sequence	Charge	Mass error [ppm]	MS/MS Count	Localization probability	PEP	Score	Modified sequence	Charge	Mass error [ppm]	MS/MS Count
O75367	235	K	Core histone macro-H2A.1 OS=Homo sapiens OX=9606 GN=MACROH2A1 PE=1 SV=4	MACROH2A1	1	0.0101303	86.136	DDLGNTLEK(1)K	2	-0.68626	1
O75367	116	K	Core histone macro-H2A.1 OS=Homo sapiens OX=9606 GN=MACROH2A1 PE=1 SV=4	MACROH2A1	1	5.79064e-05	115.76	GVTIASGGVLPNIHPELLAK(1)K	3	0.11349	1	1	0.000955019	95.666	GVTIASGGVLPNIHPELLAK(1)K	3	0.46526	1
O75367	18	K	Core histone macro-H2A.1 OS=Homo sapiens OX=9606 GN=MACROH2A1 PE=1 SV=4	MACROH2A1								1	0.00312223	92.239	SAK(1)AGVIFPVGR	2	2.0584	1
O75367	304	K	Core histone macro-H2A.1 OS=Homo sapiens OX=9606 GN=MACROH2A1 PE=1 SV=4	MACROH2A1								1	0.00364677	103.55	NCLALADDK(1)K	2	-1.8756	1
O75367	123	K	Core histone macro-H2A.1 OS=Homo sapiens OX=9606 GN=MACROH2A1 PE=1 SV=4	MACROH2A1	1	0.0563097	46.955	GK(1)LEAIITPPPAK	2	-0.30654	1	1	0.00303742	90.653	GK(1)LEAIITPPPAK	2	-0.091333	1
O75367	307	K	Core histone macro-H2A.1 OS=Homo sapiens OX=9606 GN=MACROH2A1 PE=1 SV=4	MACROH2A1	1	0.00166067	106.29	LK(1)SIAFPSIGSGR	2	-0.20527	1	1	0.000137813	120.06	LK(1)SIAFPSIGSGR	2	0.44996	1
P07305	40	K	Histone H1.0 OS=Homo sapiens OX=9606 GN=H1-0 PE=1 SV=3	H1-0	1	1.16607e-06	155.43	YSDMIVAAIQAEK(1)NR	3	-0.33044	1	1	0.000400117	107.35	YSDMIVAAIQAEK(1)NR	3	-0.18874	1
P07305	59	K	Histone H1.0 OS=Homo sapiens OX=9606 GN=H1-0 PE=1 SV=3	H1-0	1	9.38478e-15	248.36	SHYK(1)VGENADSQIK	2	0.20943	2	1	1.81283e-09	205.86	SHYK(1)VGENADSQIK	2	0.3003	1
P07305	97	K	Histone H1.0 OS=Homo sapiens OX=9606 GN=H1-0 PE=1 SV=3	H1-0	1	0.00437672	119.27	LAK(1)SDEPK	2	-0.53529	1	1	0.0289035	65.252	LAK(1)SDEPK	2	-1.4855	1
P07305	155	K	Histone H1.0 OS=Homo sapiens OX=9606 GN=H1-0 PE=1 SV=3	H1-0	1	0.0359932	86.866	LAATPK(1)K	2	-0.20137	1
P07305	27	K	Histone H1.0 OS=Homo sapiens OX=9606 GN=H1-0 PE=1 SV=3	H1-0	1	0.0066059	75.334	STDHPK(1)YSDMIVAAIQAEK	3	1.8125	2	1	0.00170821	85.231	STDHPK(1)YSDMIVAAIQAEK	3	-0.40976	1
P07305	69	K	Histone H1.0 OS=Homo sapiens OX=9606 GN=H1-0 PE=1 SV=3	H1-0								1	0.00119043	103.88	VGENADSQIK(1)LSIK	2	-0.36418	1
P07305	139	K	Histone H1.0 OS=Homo sapiens OX=9606 GN=H1-0 PE=1 SV=3	H1-0	0.92464	0.047293	77.318	K(0.075)PK(0.925)ATPVK	2	0.32297	1
P07305	55	K	Histone H1.0 OS=Homo sapiens OX=9606 GN=H1-0 PE=1 SV=3	H1-0	1	0.0234133	82.671	YIK(1)SHYK	2	2.524	1	1	0.0141925	94.662	YIK(1)SHYK	2	0.94101	1
P10412	106	K	Histone H1.4 OS=Homo sapiens OX=9606 GN=H1-4 PE=1 SV=2	H1-4	1	0.00358189	96.034	GTGASGSFK(1)LNK	2	0.05221	1	1	0.00342161	90.108	GTGASGSFK(1)LNK	2	0.63813	1
P10412	168	K	Histone H1.4 OS=Homo sapiens OX=9606 GN=H1-4 PE=1 SV=2	H1-4	1	0.0042413	109.48	KPAAAAGAK(1)K	2	0.41569	1
P10412	90	K	Histone H1.4 OS=Homo sapiens OX=9606 GN=H1-4 PE=1 SV=2	H1-4	1	9.5966e-05	141.95	SLVSK(1)GTLVQTK	3	0.51772	2	1	0.000165685	125.66	SLVSK(1)GTLVQTK	3	0.53709	2
P10412	63	K	Histone H1.4 OS=Homo sapiens OX=9606 GN=H1-4 PE=1 SV=2	H1-4	1	0.0295366	74.301	SGVSLAALK(1)K	2	-0.28281	1	1	0.00862654	84.743	SGVSLAALK(1)K	2	-0.11646	1
P10412	97	K	Histone H1.4 OS=Homo sapiens OX=9606 GN=H1-4 PE=1 SV=2	H1-4	1	0.000110152	132.79	GTLVQTK(1)GTGASGSFK	3	1.5764	2	1	1.96926e-05	141.38	GTLVQTK(1)GTGASGSFK	2	0.16763	1
P10412	117	K	Histone H1.4 OS=Homo sapiens OX=9606 GN=H1-4 PE=1 SV=2	H1-4	1	0.00521489	95.531	AASGEAK(1)PK	2	1.0723	1
P10412	75	K	Histone H1.4 OS=Homo sapiens OX=9606 GN=H1-4 PE=1 SV=2	H1-4	1	1.38917e-11	227.36	ALAAAGYDVEK(1)NNSR	2	-3.8411	5	1	0.012441	93.623	ALAAAGYDVEK(1)NNSR	2	-3.4761	1
P10412	34	K	Histone H1.4 OS=Homo sapiens OX=9606 GN=H1-4 PE=1 SV=2	H1-4								1	0.00399091	95.656	K(1)ASGPPVSELITK	2	-3.5472	1
P10412	148	K	Histone H1.4 OS=Homo sapiens OX=9606 GN=H1-4 PE=1 SV=2	H1-4	1	0.00115229	147.19	ATGAATPK(1)K	2	-0.26659	2	1	0.00223852	114.5	ATGAATPK(1)K	2	0.23801	1
P10412	52	K	Histone H1.4 OS=Homo sapiens OX=9606 GN=H1-4 PE=1 SV=2	H1-4	1	0.00173623	151.29	AVAASK(1)ER	2	0.015107	1	1	0.00159716	139.68	AVAASK(1)ER	2	-0.060407	1
P10412	64	K	Histone H1.4 OS=Homo sapiens OX=9606 GN=H1-4 PE=1 SV=2	H1-4								1	0.00507733	92.866	K(1)ALAAAGYDVEK	2	-1.0821	1
P16104	128	K	Histone H2AX OS=Homo sapiens OX=9606 GN=H2AX PE=1 SV=2	H2AX								1	0.000142546	116.55	TSATVGPK(1)APSGGK	2	1.5405	1
P16104	37	K	Histone H2AX OS=Homo sapiens OX=9606 GN=H2AX PE=1 SV=2	H2AX	1	0.0223366	105.14	K(1)GHYAER	2	0.89522	1	1	0.0171569	103.83	K(1)GHYAER	2	1.8739	1
P16104	120	K	Histone H2AX OS=Homo sapiens OX=9606 GN=H2AX PE=1 SV=2	H2AX	1	0.0074001	99.802	K(1)TSATVGPK	2	-0.92114	1	1	0.0126562	78.334	K(1)TSATVGPK	2	0.74404	1
P16401	35	K	Histone H1.5 OS=Homo sapiens OX=9606 GN=H1-5 PE=1 SV=3	H1-5								1	0.000709233	146.94	AAGAGAAK(1)R	2	-0.14975	1
P16401	78	K	Histone H1.5 OS=Homo sapiens OX=9606 GN=H1-5 PE=1 SV=3	H1-5	1	2.02289e-11	218.15	ALAAGGYDVEK(1)NNSR	2	-0.75934	1	1	9.91851e-08	174.24	ALAAGGYDVEK(1)NNSR	2	-0.18111	1
P16401	140	K	Histone H1.5 OS=Homo sapiens OX=9606 GN=H1-5 PE=1 SV=3	H1-5	0.999616	0.0566867	70.552	KPAGATPK(1)K	2	0.64585	1	0.999996	0.0194369	85.716	KPAGATPK(1)K	2	0.43551	1
P16401	66	K	Histone H1.5 OS=Homo sapiens OX=9606 GN=H1-5 PE=1 SV=3	H1-5								1	0.0169063	78.334	NGLSLAALK(1)K	2	0.064129	1
P16402	169	K	Histone H1.3 OS=Homo sapiens OX=9606 GN=H1-3 PE=1 SV=2	H1-3								1	0.00523941	107.08	KPATAAGTK(1)K	2	-0.25894	1
P16403	168	K	Histone H1.2 OS=Homo sapiens OX=9606 GN=H1-2 PE=1 SV=2	H1-2	1	0.00618632	104.95	KPAAATVTK(1)K	2	0.17241	1	1	0.0108507	96.113	KPAAATVTK(1)K	2	-0.062232	1
P16403	191	K	Histone H1.2 OS=Homo sapiens OX=9606 GN=H1-2 PE=1 SV=2	H1-2	0.99967	0.0226982	79.893	SAAK(1)AVKPK	2	-0.030493	1
P20671	37	K	Histone H2A type 1-D OS=Homo sapiens OX=9606 GN=H2AC7 PE=1 SV=2	H2AC7	1	0.0322303	91.9	K(1)GNYSER	2	0.14634	1	1	0.0104121	114.78	K(1)GNYSER	2	-0.12069	1
P20671	119	K	Histone H2A type 1-D OS=Homo sapiens OX=9606 GN=H2AC7 PE=1 SV=2	H2AC7								1	3.77448e-09	178.22	VTIAQGGVLPNIQAVLLPK(1)K	2	-0.57437	2
P20671	100	K	Histone H2A type 1-D OS=Homo sapiens OX=9606 GN=H2AC7 PE=1 SV=2	H2AC7								1	1.70467e-16	233.4	LLGK(1)VTIAQGGVLPNIQAVLLPK	2	-2.9409	2
P20671	96	K	Histone H2A type 1-D OS=Homo sapiens OX=9606 GN=H2AC7 PE=1 SV=2	H2AC7								1	0.000295676	123.86	NDEELNK(1)LLGK	2	-1.2863	3
P23527	44	K	Histone H2B type 1-O OS=Homo sapiens OX=9606 GN=H2BC17 PE=1 SV=3	H2BC17	1	0.00142134	103.97	ESYSIYVYK(1)VLK	2	1.036	2
P23527	47	K	Histone H2B type 1-O OS=Homo sapiens OX=9606 GN=H2BC17 PE=1 SV=3	H2BC17	1	5.9399e-15	260.28	VLK(1)QVHPDTGISSK	3	0.15962	2
P23527	35	K	Histone H2B type 1-O OS=Homo sapiens OX=9606 GN=H2BC17 PE=1 SV=3	H2BC17	1	0.00236132	111.61	K(1)ESYSIYVYK	2	-0.38417	1
P33778	21	K	Histone H2B type 1-B OS=Homo sapiens OX=9606 GN=H2BC3 PE=1 SV=2	H2BC3								1	0.03702	67.035	AITK(1)AQK	2	0.63719	1
P58876	44	K	Histone H2B type 1-D OS=Homo sapiens OX=9606 GN=H2BC5 PE=1 SV=2	H2BC5	1	2.52455e-10	219.43	KESYSVYVYK(1)VLK	2	-0.12807	3	1	2.84161e-16	244.18	KESYSVYVYK(1)VLK	2	-0.4788	2
P58876	47	K	Histone H2B type 1-D OS=Homo sapiens OX=9606 GN=H2BC5 PE=1 SV=2	H2BC5	1	5.9399e-15	260.28	VLK(1)QVHPDTGISSK	3	0.15962	2	1	2.24637e-12	216.68	VLK(1)QVHPDTGISSK	3	0.70441	3
P58876	35	K	Histone H2B type 1-D OS=Homo sapiens OX=9606 GN=H2BC5 PE=1 SV=2	H2BC5	1	0.00213242	112.36	K(1)ESYSVYVYK	2	0.46968	2	1	0.000140357	161.17	K(1)ESYSVYVYK	2	0.083311	2
P58876	58	K	Histone H2B type 1-D OS=Homo sapiens OX=9606 GN=H2BC5 PE=1 SV=2	H2BC5	1	4.93624e-12	197.37	QVHPDTGISSK(1)AMGIMNSFVNDIFER	3	-0.85756	1	1	4.95429e-17	230.03	QVHPDTGISSK(1)AMGIMNSFVNDIFER	3	-0.25795	1
P58876	21	K	Histone H2B type 1-D OS=Homo sapiens OX=9606 GN=H2BC5 PE=1 SV=2	H2BC5	1	0.00939032	114.02	AVTK(1)AQK	2	-0.68331	1	1	0.00225211	148.28	AVTK(1)AQK	2	0.22322	1
P58876	109	K	Histone H2B type 1-D OS=Homo sapiens OX=9606 GN=H2BC5 PE=1 SV=2	H2BC5	1	1.05389e-06	157.86	LLLPGELAK(1)HAVSEGTK	3	0.6124	5	1	0.000169003	111.34	LLLPGELAK(1)HAVSEGTK	2	-0.29131	5
P58876	6	K	Histone H2B type 1-D OS=Homo sapiens OX=9606 GN=H2BC5 PE=1 SV=2	H2BC5	1	5.50327e-05	157.66	PEPTK(1)SAPAPK	2	-0.11574	1	1	3.49084e-05	151.22	PEPTK(1)SAPAPK	2	0.080226	1
P58876	117	K	Histone H2B type 1-D OS=Homo sapiens OX=9606 GN=H2BC5 PE=1 SV=2	H2BC5	1	5.98486e-12	248.21	HAVSEGTK(1)AVTK	3	0.42297	6	1	2.08367e-08	208.56	HAVSEGTK(1)AVTK	2	0.17772	7
P58876	86	K	Histone H2B type 1-D OS=Homo sapiens OX=9606 GN=H2BC5 PE=1 SV=2	H2BC5	1	0.0292405	106.76	LAHYNK(1)R	2	0.97278	3	1	0.00319617	153.67	LAHYNK(1)R	2	0.48828	2
P62805	80	K	Histone H4 OS=Homo sapiens OX=9606 GN=H4C1 PE=1 SV=2	H4C1	1	1.02042e-05	153.95	K(1)TVTAMDVVYALK	2	1.0016	4	1	4.76775e-06	153.95	K(1)TVTAMDVVYALK	2	1.1485	4
P62805	92	K	Histone H4 OS=Homo sapiens OX=9606 GN=H4C1 PE=1 SV=2	H4C1	1	9.40025e-11	232.79	TVTAMDVVYALK(1)R	2	-0.34157	7	1	1.17889e-08	197.06	TVTAMDVVYALK(1)R	3	-0.66235	7
P62805	32	K	Histone H4 OS=Homo sapiens OX=9606 GN=H4C1 PE=1 SV=2	H4C1	1	0.00205322	104.79	DNIQGITK(1)PAIR	2	0.7242	3	1	0.000250356	114.4	DNIQGITK(1)PAIR	2	0.10548	2
P62805	13	K	Histone H4 OS=Homo sapiens OX=9606 GN=H4C1 PE=1 SV=2	H4C1	1	0.0219515	76.134	GLGK(1)GGAK	2	0.41318	2
P62805	78	K	Histone H4 OS=Homo sapiens OX=9606 GN=H4C1 PE=1 SV=2	H4C1	1	4.89551e-08	226.76	DAVTYTEHAK(1)R	2	-0.18671	5	1	3.22926e-06	177.36	DAVTYTEHAK(1)R	2	-0.8794	6
P62805	60	K	Histone H4 OS=Homo sapiens OX=9606 GN=H4C1 PE=1 SV=2	H4C1	1	1.72601e-05	152.85	GVLK(1)VFLENVIR	3	-0.80633	2	1	4.75353e-09	166.14	GVLK(1)VFLENVIR	3	0.055813	2
P62807	6	K	Histone H2B type 1-C/E/F/G/I OS=Homo sapiens OX=9606 GN=H2BC4 PE=1 SV=4	H2BC4	1	0.00136648	109.42	PEPAK(1)SAPAPK	2	-0.76704	2	1	0.0032675	93.442	PEPAK(1)SAPAPK	2	0.29361	1
P84243	15	K	Histone H3.3 OS=Homo sapiens OX=9606 GN=H3-3A PE=1 SV=2	H3-3A	1	0.0140028	81.784	STGGK(1)APR	2	-0.43057	1
P84243	80	K	Histone H3.3 OS=Homo sapiens OX=9606 GN=H3-3A PE=1 SV=2	H3-3A	1	4.1452e-06	182.76	EIAQDFK(1)TDLR	2	-0.068899	5
P84243	123	K	Histone H3.3 OS=Homo sapiens OX=9606 GN=H3-3A PE=1 SV=2	H3-3A	1	0.000100558	134.13	VTIMPK(1)DIQLAR	3	-0.17349	5
P84243	24	K	Histone H3.3 OS=Homo sapiens OX=9606 GN=H3-3A PE=1 SV=2	H3-3A	1	0.0049461	113.89	QLATK(1)AAR	2	-0.029988	2
Q5QNW6	21	K	Histone H2B type 2-F OS=Homo sapiens OX=9606 GN=H2BC18 PE=1 SV=3	H2BC18	1	0.0123395	107.43	AVTK(1)VQK	2	0.10099	1	1	0.0190796	83.287	AVTK(1)VQK	2	0.24031	1
Q71DI3	123	K	Histone H3.2 OS=Homo sapiens OX=9606 GN=H3C15 PE=1 SV=3	H3C15								1	0.000201762	129.85	VTIMPK(1)DIQLAR	3	-0.44078	6
Q71DI3	15	K	Histone H3.2 OS=Homo sapiens OX=9606 GN=H3C15 PE=1 SV=3	H3C15								1	0.00196074	114.72	STGGK(1)APR	2	-0.37433	1
Q71DI3	24	K	Histone H3.2 OS=Homo sapiens OX=9606 GN=H3C15 PE=1 SV=3	H3C15								1	0.00727511	97.798	QLATK(1)AAR	2	-0.38286	1
Q71DI3	57	K	Histone H3.2 OS=Homo sapiens OX=9606 GN=H3C15 PE=1 SV=3	H3C15								1	0.00314152	82.261	YQK(1)STELLIR	3	-0.11184	1
Q71DI3	80	K	Histone H3.2 OS=Homo sapiens OX=9606 GN=H3C15 PE=1 SV=3	H3C15								1	4.06305e-07	193.1	EIAQDFK(1)TDLR	2	-2.6659	6
Q71DI3	37	K	Histone H3.2 OS=Homo sapiens OX=9606 GN=H3C15 PE=1 SV=3	H3C15								0.916663	0.00828519	94.297	SAPATGGVK(0.917)K(0.083)PHR	2	-1.0854	1
Q71UI9	116	K	Histone H2A.V OS=Homo sapiens OX=9606 GN=H2AZ2 PE=1 SV=3	H2AZ2								1	0.0291576	41.912	ATIAGGGVIPHIHK(1)SLIGK	4	0.16068	1
Q75WM6	80	K	Testis-specific H1 histone OS=Homo sapiens OX=9606 GN=H1-7 PE=1 SV=3	H1-7	1	0.00512226	85.813	GLTLAALK(1)K(1)ELR	3	-0.24625	1
Q75WM6	81	K	Testis-specific H1 histone OS=Homo sapiens OX=9606 GN=H1-7 PE=1 SV=3	H1-7	1	0.00512226	85.813	GLTLAALK(1)K(1)ELR	3	-0.24625	1
Q7L7L0	119	K	Histone H2A type 3 OS=Homo sapiens OX=9606 GN=H2AW PE=1 SV=3	H2AW								1	3.77448e-09	178.22	VTIAQGGVLPNIQAVLLPK(1)K	2	-0.57437	2
Q7L7L0	96	K	Histone H2A type 3 OS=Homo sapiens OX=9606 GN=H2AW PE=1 SV=3	H2AW								1	2.05648e-07	202.05	NDEELNK(1)LLGR	2	0.7793	2
Q8N257	6	K	Histone H2B type 3-B OS=Homo sapiens OX=9606 GN=H2BU1 PE=1 SV=3	H2BU1	1	0.00540909	86.898	PDPSK(1)SAPAPK	2	0.50589	1	1	0.000740738	110.47	PDPSK(1)SAPAPK	2	-0.15753	1
Q8N257	44	K	Histone H2B type 3-B OS=Homo sapiens OX=9606 GN=H2BU1 PE=1 SV=3	H2BU1								1	0.00403194	85.764	ESYSIYVYK(1)VLK	2	0.50062	1
Q8N257	35	K	Histone H2B type 3-B OS=Homo sapiens OX=9606 GN=H2BU1 PE=1 SV=3	H2BU1								1	0.00321009	105.2	K(1)ESYSIYVYK	2	-0.11834	1
Q8N257	47	K	Histone H2B type 3-B OS=Homo sapiens OX=9606 GN=H2BU1 PE=1 SV=3	H2BU1								1	2.24637e-12	216.68	VLK(1)QVHPDTGISSK	3	0.70441	3
Q93077	96	K	Histone H2A type 1-C OS=Homo sapiens OX=9606 GN=H2AC6 PE=1 SV=3	H2AC6	1	8.19733e-07	181.55	NDEELNK(1)LLGR	2	0.41083	2
Q93077	119	K	Histone H2A type 1-C OS=Homo sapiens OX=9606 GN=H2AC6 PE=1 SV=3	H2AC6	1	0.000125412	127.71	VTIAQGGVLPNIQAVLLPK(1)K	2	-0.67311	2
Q93079	6	K	Histone H2B type 1-H OS=Homo sapiens OX=9606 GN=H2BC9 PE=1 SV=3	H2BC9	1	0.000147067	141.88	PDPAK(1)SAPAPK	2	0.06891	2	1	0.00192019	102.52	PDPAK(1)SAPAPK	2	-0.091357	2
Q99877	6	K	Histone H2B type 1-N OS=Homo sapiens OX=9606 GN=H2BC15 PE=1 SV=3	H2BC15								1	0.000218724	130.41	PEPSK(1)SAPAPK	2	-0.1642	1
Q99878	100	K	Histone H2A type 1-J OS=Homo sapiens OX=9606 GN=H2AC14 PE=1 SV=3	H2AC14	1	5.56284e-23	249.36	LLGK(1)VTIAQGGVLPNIQAVLLPK	2	-0.87322	2
Q99878	119	K	Histone H2A type 1-J OS=Homo sapiens OX=9606 GN=H2AC14 PE=1 SV=3	H2AC14	1	0.000125412	127.71	VTIAQGGVLPNIQAVLLPK(1)K	2	-0.67311	2
Q99878	96	K	Histone H2A type 1-J OS=Homo sapiens OX=9606 GN=H2AC14 PE=1 SV=3	H2AC14	1	3.57549e-08	222.18	NDEELNK(1)LLGK	2	-0.97745	2
Q99878	37	K	Histone H2A type 1-J OS=Homo sapiens OX=9606 GN=H2AC14 PE=1 SV=3	H2AC14	1	0.0109329	130	K(1)GNYAER	2	0.14976	1	1	0.010597	113.89	K(1)GNYAER	2	0.15849	1
Q99880	6	K	Histone H2B type 1-L OS=Homo sapiens OX=9606 GN=H2BC13 PE=1 SV=3	H2BC13	1	0.000293358	129.88	PELAK(1)SAPAPK	2	-1.2246	1	1	0.000152838	136.02	PELAK(1)SAPAPK	2	-0.47655	1
Q9P0M6	116	K	Core histone macro-H2A.2 OS=Homo sapiens OX=9606 GN=MACROH2A2 PE=1 SV=3	MACROH2A2	1	0.0293108	58.981	IHPELLAK(1)K	3	0.21092	1	1	0.0182135	58.981	IHPELLAK(1)K	3	-0.47502	1
