# Supplementary material for: Global landscape of 2-hydroxyisobutyrylation in human pancreatic cancer
Source: Front Oncol. 2022 Sep 30;12:1001807. doi: 10.3389/fonc.2022.1001807 (PMC9563853; doi:10.3389/fonc.2022.1001807)
Supplement: Supplementary file 11 [file Table_6.xlsx]

## Sheet: venn_result
Comparison of the Khib proteins identified in psoriasis skin, pancreatic cancer and mammalian
Names	total	uniprot ID
psoriasis skin& pancreatic cancer &mammalian	615	Q9UBE0
		P55809
		P09651
		Q15631
		Q8WYA6
		P41252
		Q86VP6
		P05388
		P07741
		P50990
		P14868
		P49327
		Q15029
		Q9BQ69
		Q8TDN6
		Q16181
		P49257
		O75533
		O75947
		P00441
		Q9UII2
		P31040
		P09874
		Q99832
		Q99460
		O75390
		P61247
		Q12931
		Q969H8
		Q5SSJ5
		P04181
		P42704
		O95292
		P53041
		Q69YQ0
		P00505
		P05198
		Q92499
		P05455
		O96005
		P51991
		Q9Y3U8
		Q00610
		P12956
		O75116
		O75874
		Q8NE71
		P60174
		Q16531
		Q14376
		P38159
		O95573
		P37802
		P11021
		P60981
		P10809
		P18206
		P49207
		P38117
		P05783
		P08133
		O00232
		P84090
		P55072
		Q9NYU2
		P31949
		P62491
		Q7L014
		Q9UQ80
		Q14914
		Q13620
		Q14974
		P04792
		P18077
		P36578
		P25787
		O43837
		P63096
		O95816
		O60869
		P20674
		P55145
		Q9H3U1
		O43143
		P49588
		P32119
		P23786
		Q9Y4L1
		Q7RTV0
		Q14152
		P62701
		P22102
		Q09666
		P17655
		Q07065
		Q14566
		Q6ZXV5
		Q14444
		Q00688
		Q16698
		P30519
		Q02790
		P61026
		O75937
		P46777
		Q92945
		P07910
		O75131
		P40763
		O60701
		Q6P2Q9
		P12277
		P08670
		Q9Y5M8
		P23381
		P54577
		Q96AG4
		P06748
		P61088
		Q96TA1
		Q9NR45
		Q9NUJ1
		P62993
		P30876
		Q08752
		P38606
		O43795
		P06733
		P50914
		P09960
		Q00341
		P23284
		P49756
		Q9BYG3
		O43242
		Q15388
		O15144
		Q15393
		P49721
		P30405
		P26196
		P39748
		O75477
		Q15233
		O95433
		Q9Y5X3
		P11387
		P63167
		P40227
		P49368
		P26038
		Q96QK1
		Q14690
		P52888
		Q13283
		P62851
		P51153
		Q07666
		Q00325
		P10599
		Q9Y224
		P09429
		O75832
		P50502
		Q9Y266
		P61604
		P28066
		Q16401
		P11142
		P08754
		P55010
		O43707
		Q01813
		P06703
		P54886
		P46778
		P22314
		P62424
		O75822
		O00566
		Q5VTR2
		P20700
		P30153
		Q13618
		Q9Y4W6
		O43615
		P13073
		P21796
		Q15075
		O14744
		P50454
		P43304
		P30740
		P62333
		O15269
		P46459
		P02794
		P53367
		Q6NZI2
		Q29RF7
		P12081
		P58107
		P62277
		P61353
		Q13242
		P62191
		P45974
		P84098
		Q9UMS4
		P35270
		P52565
		P35998
		P47897
		P11182
		P62269
		P07237
		P09012
		P50213
		P07195
		Q9BTV4
		P09622
		P48047
		Q1KMD3
		Q14204
		P36957
		P15924
		Q9H9B4
		P07814
		P06576
		Q99584
		Q9HB71
		P24752
		O43447
		P54136
		P54819
		Q9UNH7
		P78527
		P08238
		P13797
		Q86W92
		P31930
		P30041
		P19338
		P20290
		P20618
		O76094
		P61158
		P37837
		P17987
		P62195
		Q9UHD8
		P42285
		Q9BVK6
		Q15907
		P62937
		Q13263
		P62249
		P62917
		P49915
		Q9UHB9
		P61927
		P61019
		P42766
		P62888
		P20042
		P54727
		Q9Y490
		Q99623
		P00491
		P21399
		Q9Y617
		P31689
		P53396
		E9PAV3
		P34897
		P39019
		P61313
		P14735
		Q99880
		P63244
		P14324
		P58546
		P33176
		P33993
		P02545
		O00567
		P10412
		Q05682
		Q96I24
		P21333
		P62805
		P04080
		P48643
		P35579
		P49755
		Q9BPW8
		P24666
		Q04760
		Q8TBA6
		O00571
		P09382
		P55786
		P00390
		P49189
		A1L0T0
		P42224
		P27797
		Q02543
		O95782
		P62906
		O95347
		P58876
		Q13451
		P62495
		Q08211
		P62244
		O60664
		Q16186
		Q9Y676
		P30101
		P13639
		Q01082
		O94874
		P57057
		Q01130
		P22626
		P78371
		O60716
		P40926
		Q14203
		P30084
		Q16543
		O00148
		P62258
		Q8N163
		P16615
		Q01518
		P55084
		Q06830
		O60749
		Q14764
		Q92575
		P29401
		Q9UQE7
		P84103
		P62979
		Q99757
		P30040
		Q16658
		P14854
		P07954
		O43324
		P51553
		P39023
		P14866
		Q14683
		Q7KZF4
		Q86UP2
		Q9H845
		P54709
		P25705
		P42677
		Q9UL25
		Q02978
		P32456
		P62987
		Q15181
		P13667
		Q12797
		P17980
		P61221
		Q9GZT8
		P21912
		P82650
		O43809
		Q13435
		Q99497
		P62942
		P60903
		Q53EL6
		P09661
		P51114
		Q9P2R7
		P31153
		P18124
		Q9NSD9
		Q9Y2X3
		P53007
		P36543
		Q16204
		P61586
		P61289
		Q8NBS9
		Q9Y3I0
		P42126
		P68104
		Q14103
		P50991
		P62081
		Q9P258
		Q9H7Z7
		Q9BVL2
		Q15020
		P13804
		Q8NBU5
		O75400
		P08621
		P00966
		P00558
		P12235
		P36776
		Q12874
		P07737
		O60506
		Q16891
		P62753
		P30085
		P52597
		P30048
		Q9HAV7
		Q04917
		Q12996
		O75821
		P27695
		P14174
		P63220
		Q08J23
		P10155
		O00159
		Q15459
		Q13547
		Q15149
		P20073
		O75083
		O60832
		P49773
		P62829
		O14818
		P38919
		P42167
		Q8NC51
		Q13200
		Q9H936
		P26368
		P52209
		P33991
		P46781
		P05387
		Q9NQC3
		P83731
		Q9P2E9
		P47914
		P18669
		P09496
		P46779
		O75694
		P53999
		Q15386
		P15880
		Q9NVI7
		P35268
		P30837
		Q9UJZ1
		Q5JWF2
		P14618
		P61513
		Q9HD42
		O60568
		P40939
		P12236
		O14980
		Q9Y265
		P23368
		P16435
		Q14739
		Q9NVJ2
		Q9BZZ5
		P27348
		Q9UBT2
		Q14980
		Q12905
		P31150
		P04083
		P49458
		O60264
		Q92616
		P46977
		P49321
		P37108
		Q08379
		P12268
		P04843
		P22695
		P62263
		P31946
		P50416
		P05141
		P60842
		Q16795
		P35232
		P61981
		O14979
		P49411
		Q9H074
		P08240
		Q9Y230
		P05023
		P62820
		Q96DG6
		P00367
		P61011
		P35606
		Q7Z7H5
		O95202
		P78347
		P50995
		P36542
		O43776
		P52907
		P19525
		Q9UL46
		P34932
		P12270
		P26447
		P48556
		Q9UNF0
		Q02818
		Q9H0U4
		O75643
		Q14232
		Q15691
		P15559
		P23526
		P30050
		P43490
		P43308
		P38646
		Q15785
		P30049
		P11166
		Q15293
		P46063
		P08758
		P51665
		P23246
		P25685
		O60884
		Q9UKM9
		Q96C19
		P11177
		P12429
		Q9NQ29
		P07686
		Q13151
		P15311
		P09972
		Q92734
		O75475
		P08579
		P46940
		P25789
		P06744
		P25788
		P14625
		P04844
		P22087
		P08243
		P54578
		P60228
		P62857
		P02786
		Q9HC38
		Q13185
		Q9BZF9
		O95831
		P32969
		O94925
		Q9NTJ3
		P11940
		Q14258
		P62266
		Q00765
		P49720
		P24539
		Q02878
		Q14019
		Q9P2J5
		P56381
		Q13084
		P41250
		P62280
		O75844
		P46776
		P61254
		O00264
		Q9NSE4
		O94826
		O14776
		P25398
		Q8WWY3
		P62913
		Q09161
		Q99615
		P26640
		P50579
		P27635
		P04406
		P11766
		P68371
		Q00839
		Q93009
		P26373
		Q08257
		P13010
		Q99436
psoriasis skin & Pancreatic cancer	135	P29992
		Q969Q0
		P17174
		Q8N392
		Q9UBF2
		P31749
		P48637
		P29373
		Q08209
		Q9UNF1
		O75367
		Q15363
		Q99805
		Q7LBR1
		Q96ER9
		P00918
		P16104
		Q9P016
		Q13442
		Q99536
		P23527
		P11233
		P30626
		P28838
		Q8IZ81
		Q5BJF6
		O43920
		Q02880
		P49902
		Q96A26
		O43252
		O60493
		P35914
		P21953
		P15088
		Q02952
		P48506
		O60437
		P23634
		P10606
		Q13190
		Q8N257
		Q9H299
		P62330
		Q5VW32
		Q9UMY4
		O75165
		Q15417
		Q9UEW8
		O00170
		O43765
		Q9NUQ9
		Q96HC4
		Q9BR76
		Q9H223
		Q00059
		Q14116
		Q8TBX8
		Q9NZZ3
		P42345
		Q9UM54
		O95671
		Q96GA7
		Q9Y678
		P18621
		Q9NRN7
		P30086
		P36405
		P09455
		Q99816
		Q8WVM8
		P09104
		Q9Y5X1
		Q96I99
		P20671
		Q99598
		P68032
		O00154
		Q96E11
		Q7Z4W1
		P56192
		P49914
		P48163
		Q9UBM7
		P61006
		O95372
		Q9Y3C8
		P52272
		Q9H444
		O14964
		Q05639
		Q6IBS0
		P61758
		Q13867
		Q53GQ0
		Q15056
		P61163
		Q09028
		P62750
		Q9BXJ9
		Q15642
		P10768
		Q96C36
		Q8TCJ2
		Q92804
		P26583
		P06737
		Q92597
		Q15819
		O14787
		P68402
		O14737
		Q8NBF2
		Q01469
		P18074
		P43487
		P14550
		P07305
		Q9H0D6
		Q93077
		Q9Y6Y8
		Q8N5M1
		Q13217
		P67775
		P15104
		P62873
		P48509
		Q99729
		P61086
		P31947
		Q3LXA3
		Q10567
		P56556
		P00352
		Q14573
Pancreatic cancer & mammalian	251	Q99877
		O43865
		P11117
		Q08378
		O95159
		O00764
		O75792
		Q9NTI5
		P42765
		P51149
		O94905
		P13674
		O94906
		Q99715
		P43686
		P00533
		Q9NR31
		Q06124
		O43175
		P36871
		P11172
		P16401
		P40222
		Q04837
		Q12907
		Q15046
		O43592
		P28065
		Q9BW27
		P35237
		Q8TB73
		Q9Y673
		O15230
		P63261
		Q9HCC0
		P04839
		Q96AY3
		Q99797
		O00299
		O00487
		P46783
		P21964
		Q13724
		P21266
		Q8N183
		P30533
		P80303
		P08962
		P51911
		P05556
		P29966
		P55263
		Q99714
		P13861
		O75208
		Q9BT43
		Q8N8S7
		P08574
		O15145
		P07948
		P40121
		P53004
		Q969V3
		Q13423
		P11216
		Q6YP21
		P51858
		P67936
		Q16576
		Q96HE7
		P07437
		O94760
		P30044
		Q7Z2K6
		P25815
		Q9NZ01
		Q9Y696
		Q9Y446
		P61106
		P37198
		Q03135
		Q15758
		P22307
		Q96EP5
		Q15477
		Q96HS1
		O75955
		O15031
		P51659
		Q00796
		Q15274
		Q969X5
		P63104
		Q14247
		O95197
		P48735
		P60953
		Q96A49
		P20020
		P15121
		Q13011
		Q8TCS8
		Q8N766
		Q9NZN4
		Q8TC12
		P52789
		Q96E22
		Q96DH6
		Q9H4A4
		P33897
		P30419
		Q9NYL9
		P62714
		Q16881
		Q9Y512
		Q9UHV9
		Q92621
		Q5JRA6
		Q53H82
		Q16666
		Q14108
		P61457
		O43491
		Q9UBS4
		Q8IUD2
		Q15365
		Q13492
		O00422
		Q6YN16
		P28070
		Q7L5N1
		P60891
		O00151
		Q9NZ45
		Q8NBJ5
		P29375
		P10515
		Q8WWI1
		Q9UGP8
		Q9H0P0
		Q8IWJ2
		Q9BS26
		Q9HD20
		P43034
		Q13505
		Q3SXM5
		Q12965
		Q7Z6Z7
		P16152
		P14923
		Q12792
		Q8IYU8
		P61204
		Q03518
		Q96JJ7
		Q9Y2V2
		Q9Y376
		Q13155
		P12004
		Q96HY6
		Q6NUK1
		P45880
		Q9NTZ6
		P04040
		Q7L2H7
		Q13347
		Q96BN8
		Q13123
		Q14126
		Q15369
		P53597
		Q08380
		Q13619
		P61224
		Q9Y6E0
		Q6P2E9
		Q9Y6E2
		O00330
		Q15629
		O75340
		Q6PML9
		Q9BW91
		Q0ZGT2
		Q92947
		Q8IWE2
		Q9Y3A5
		Q9H4A6
		Q06210
		Q5MNZ6
		Q9BUL8
		P13489
		P53365
		Q9GZY8
		Q9H993
		Q07021
		P26885
		P39656
		P04179
		P53618
		Q8WX92
		P62807
		P19784
		Q01105
		P53701
		Q8IXI1
		Q9BS40
		Q9BXW7
		Q13162
		P67809
		Q9HCU5
		P16403
		O95716
		Q9UBV8
		O15173
		Q9HDC9
		Q9NP72
		Q15286
		Q9UGI8
		P61009
		O43390
		Q9GZS3
		Q8IWA4
		Q96IZ0
		Q96E39
		Q8NE86
		O95602
		Q27J81
		Q70UQ0
		Q5HYI8
		P07099
		Q9H3P7
		P31942
		P23919
		P62834
		Q15643
		Q9NX62
		P09525
		Q96PK6
		P63173
		Q9UHG3
		P78417
		O75880
		O43237
		O75521
		Q15185
		Q92900
		P27105
		P50570
		Q9Y6C9
		P49419
		P62241
psoriasis skin& mammalian	387	B4E2P2
		Q4TT42
		Q9NYF8
		Q13098-6
		P0C0S5
		Q9UK45
		Q01085-2
		J3KPW7
		Q9C0D9
		P0C0S8
		F8VXC8
		P52306-5
		Q52LJ0-2
		O14981
		Q13601
		Q12906-7
		C9IZE4
		P53985
		S4R3E9
		Q8TCT9-2
		Q9BUQ8
		B0QZ18
		P06493
		E9PFW3
		Q9Y2W2
		Q6P452
		E9PFA8
		P27694
		O43399-7
		Q9NQT5
		Q14847-2
		P53621-2
		Q9Y3Y2-3
		Q9NQ88
		O43670-4
		Q9UN86
		B4DLN1
		P15170-3
		P08195-4
		P52272-2
		F5H2S7
		O00410-3
		O43852-3
		E9PRY8
		S4R435
		O75934
		O15511-2
		B5MC82
		Q07955-2
		Q96AC1-3
		Q14738
		Q9H903
		Q92922
		O60524
		B4DTG2
		Q5SRE5
		J3KNF8
		Q8NI27
		B4DT31
		Q9H583
		Q92688
		Q9BPX3
		Q15084-2
		P63000-2
		Q5VV89
		P06454
		Q9NY12
		Q96QC0
		E7ETU3
		F8W9R0
		Q86XR7-2
		Q96II8-2
		Q9BQG0-2
		P07108-5
		B4DGP8
		Q5W0H4
		Q9UKV3
		O60841
		B4DRT2
		H7C2Q8
		Q6ZMR3
		P51116
		Q9NZL9
		P16070
		P41227
		Q8WXF1
		E9PQ57
		J9JID7
		O14602
		Q14320
		G5E977
		Q9BSJ8-2
		P23396-2
		P52788
		O00767
		Q13523
		P49736
		P35580-4
		E7EX29
		Q16629
		K7ERQ8
		Q15287
		Q96HJ9-2
		A8MV58
		Q7L1Q6-3
		I3L504
		Q15436
		Q04637-9
		Q5T5C7
		Q14839-2
		Q86XP3
		P49748-3
		P48739-2
		O15479
		G5EA30
		Q01105-2
		P62847-4
		P29083
		B4DEK7
		Q14684
		Q8WWC4
		Q15738
		P62136-2
		E7EU23
		P49589-3
		A6NE09
		P00338-3
		P61201-2
		Q14789-2
		Q9UKD2
		E9PB61
		B3KSQ1
		P25786-2
		E9PCR7
		O14929
		P62318
		A8MUH2
		P26599-3
		P27708
		F8WAR4
		P60866-2
		B1AK88
		O94973-2
		Q13895
		B7Z2R2
		P40925-3
		O95861-2
		B4DVB8
		J3KQN4
		Q01650
		F8W727
		F5H2F4
		Q5M775
		F8VZQ9
		P0CB48
		Q5LJA9
		Q9UHB6-4
		Q5SWX8
		Q14527
		Q9NVP1
		P28331-2
		P35221-2
		Q13057-2
		A6NG51
		H7C2I1
		E7ENU4
		Q32Q12
		Q9Y2A7-2
		Q7Z4V5-3
		Q13617-2
		P62314
		Q969Q4
		P49792
		J3KQ32
		B3KS98
		Q7Z3B4
		Q9NX58
		Q92896-2
		O76021
		Q8N6T3-2
		Q9Y3D6
		Q9P0L0-2
		A8MXP9
		Q9C005
		O75688
		P41091
		Q13126-2
		O60488
		P18754-2
		Q8NHQ9
		Q15019-2
		Q9Y3B7
		J3KTA4
		Q15021
		F8W8J4
		J3KN67
		Q8IX12
		P68431
		E7EMB3
		O60888-2
		Q8NFH4
		Q8IY81
		Q13310-3
		Q96I25
		Q8IXT5
		Q9Y2S0
		B4DR87
		Q58FF8
		P52298
		Q5QJE6
		Q92973
		A6NJZ9
		P48147
		O00442-2
		D6REE5
		O75683
		B4DYH1
		F5H740
		Q9ULV4-3
		B0YIW6
		Q5T9B7
		P55884-2
		F5GY88
		M0QYS1
		Q9BXW9
		J3QQ67
		Q9Y2T3-3
		O43290
		B7Z6Z4
		Q9BZE4
		E9PI68
		G3XAD8
		Q96P11-4
		Q9GZR7
		Q9H307
		P27144
		P11413-2
		O75531
		Q9UHD1
		P30042
		P0C7P4
		P23193
		Q9NWH9
		Q7L0Y3
		P55060
		P60510
		Q9H8H0
		P08107
		Q9BQ39
		Q8TEQ6
		K7ER00
		O00541
		Q9Y3T9
		O15371
		P46087-4
		B3KXW5
		Q9Y2L1
		J3QT22
		Q15080
		Q16836-2
		P78346-2
		Q5T8P6
		Q13148-2
		P60468
		F5HFY4
		P35249
		Q12904-2
		A8MUS3
		P22694-2
		P56545-2
		Q06587
		Q4G176
		P26639-2
		Q92620
		Q8TDD1-2
		Q14008-3
		P23921
		O95218
		H9KV28
		P18621-3
		Q9BPX5
		O60763-2
		Q5JTH9
		F8VQ10
		H3BN98
		Q9NX40
		B5ME19
		Q13426
		H0YK46
		P07900-2
		Q8WUM4-2
		B4DR61
		P35659
		Q8TAT6-2
		Q96A72
		Q9UNM6-2
		Q8IV48
		O60231
		Q9HBD4
		P08559-4
		K7ELC2
		Q9NVU7
		Q9NW13
		F8W0W6
		M0QYZ2
		O00231-2
		O15355
		Q9NR30
		F6XY72
		P56378-2
		C9JGV6
		E7EMK3
		G8JLH6
		G3V3A4
		O95478
		P99999
		Q6PD62
		Q9Y3B4
		B4DWW4
		O75369-8
		Q9Y5B9
		P51572-2
		Q14697-2
		Q99471
		P53990-5
		Q96M27-2
		Q9H0A0
		B0QY89
		H0Y886
		P22234-2
		J3KNE7
		P09669
		Q96GQ7
		Q02127
		P43897-2
		P07355-2
		Q9H061
		M0R0R2
		P55209
		Q9NX76
		P35241-5
		Q9BV81
		O00425
		E9PK25
		P58304
		O60814
		Q06323-2
		Q9GZL7
		Q13825
		Q5T4U5
		B1AHD1
		E7ES43
		O94880
		O15160
		J3KQE5
		P61160-2
		Q15366-2
		P62316
		P06753-2
		P98175
		Q5QNW6-2
		Q15424-3
		H3BQK9
		P18583-9
		Q14978-2
		B7Z4C8
		G8JLB6
		P04075-2
		Q92979
		B4DNJ6
		H0Y8C2
		E7EVA0
		G8JLL9
		B5ME97
		P16989
		G5E9Q2
		P49590
		P33992
		Q9BUP3-3
		P51398
		Q9UNX4
		Q9NWB6
		O95373
		Q9UNW1
		P14678-3
		K7ELL7
		A2A274
pancreatic cancer	1324	Q9BSJ8
		Q9UKU0
		P03956
		Q96NX9
		Q8NFU7
		P0DOX5
		P01019
		P21980
		Q8TD46
		Q14315
		Q7Z6B0
		Q13325
		P00325
		P0DPI2
		Q9BQ04
		Q13438
		P82094
		P50453
		Q08050
		P08123
		Q6KCM7
		Q14134
		Q07812
		Q8IZQ5
		Q8IV36
		P01876
		Q8WXW3
		P35241
		Q63HN8
		P51148
		P16144
		P51571
		O94923
		O75306
		Q9UIC8
		P56470
		Q9NVH1
		P02452
		Q5JTV8
		Q8NHW5
		Q9Y291
		Q9HD67
		P49591
		Q6NUQ4
		P49585
		Q13753
		O60237
		Q8NBX0
		P02748
		P10253
		Q8IVF2
		Q01995
		O95715
		P11413
		P33241
		Q86VP1
		Q07020
		P55036
		P84243
		Q9UKU9
		Q13424
		P02765
		Q8NBQ5
		P55735
		O43852
		Q14254
		Q08431
		P51692
		Q01581
		P98160
		P55268
		P08185
		O60763
		Q13564
		O14498
		Q13586
		Q9NP80
		O95379
		Q96DR7
		P84077
		Q9H008
		Q13546
		P08195
		P04217
		Q96G23
		P63208
		P63010
		Q92878
		P02549
		Q9H3Z4
		P21589
		P04004
		P28074
		P78318
		O94979
		Q9BZQ8
		Q6P1X6
		P29144
		Q9BR77
		Q99549
		P48594
		Q14157
		Q01831
		P52564
		Q4V328
		O43670
		Q13939
		Q2V2M9
		Q5T1A1
		Q5JR59
		Q5VT79
		P08559
		Q5JRX3
		Q99961
		P17028
		Q9HAU0
		Q86UU1
		P51610
		O75369
		Q8TCD5
		O94855
		Q96AC1
		Q92598
		O75128
		Q16775
		Q9NZJ7
		Q04446
		Q9BYD2
		P48728
		Q92791
		P36952
		Q8TBN0
		P41208
		Q9C086
		P47985
		Q99571
		P13796
		Q8N5R6
		P40306
		Q9NRN5
		Q9Y285
		P02753
		Q5VWZ2
		P61764
		Q96I59
		Q92570
		P54108
		Q14766
		Q8WUM4
		P19835
		O60313
		Q8WWM7
		O00499
		Q03154
		O43399
		Q03013
		P15086
		Q9Y2D5
		Q9BZE9
		P55795
		Q96FW1
		P02760
		O43704
		Q96DC8
		P61278
		P41218
		Q14696
		Q9BRX8
		P22680
		P63241
		P22392
		Q9Y2H1
		Q9NUQ6
		Q12959
		Q9UJY5
		P02461
		P09488
		Q8IUZ5
		Q71DI3
		Q6UX06
		P45983
		P16949
		P23588
		O14773
		Q9UJ72
		Q9BSR8
		Q8TAX9
		P61077
		P26641
		P32322
		O14879
		Q9Y4P8
		Q9ULV4
		P02774
		P00450
		P07478
		P10301
		P06310
		Q9Y608
		Q9UHK6
		Q53H12
		Q9NRX4
		O95425
		Q9H902
		O14841
		Q13228
		Q9UL12
		P55210
		P00387
		P48059
		Q5JSH3
		O95758
		P08708
		P07339
		Q9Y2A7
		Q86VS8
		P16278
		P35658
		Q8TAQ2
		Q13177
		A0A024RBG1
		Q14240
		P30711
		Q13136
		Q71UI9
		Q6NUP7
		P31146
		Q8WXH0
		Q16555
		Q9Y305
		Q14588
		Q9NUL3
		Q7Z3D6
		P08237
		Q9Y5K6
		Q05315
		Q13363
		Q96PC5
		O43301
		P05451
		P48745
		P28799
		P09327
		Q8N335
		Q13310
		P62847
		P50226
		P05164
		Q92896
		O95140
		Q15005
		Q9Y3A3
		Q9UBD6
		Q9Y5K5
		Q9UGT4
		Q9NTX7
		O75335
		P11310
		Q96P63
		P30291
		Q99848
		P60900
		Q8IV63
		P15090
		Q9UJT2
		Q96M95
		Q9Y3B8
		P07585
		Q9UJS0
		Q16643
		Q8TAT6
		Q99733
		Q9NVS9
		P35663
		Q8N5K1
		Q96EC8
		Q9UN37
		O43678
		P62140
		Q7Z4H8
		Q15599
		P68363
		P40429
		A6NC57
		Q6A1A2
		P09093
		Q9Y4P3
		P09848
		P02787
		P10909
		Q8N4T8
		P84074
		Q14314
		Q9NUV9
		P29692
		Q07960
		O75487
		P0DP03
		P13716
		P05166
		O75439
		Q14118
		P11047
		P25205
		A0AVT1
		Q16762
		Q14624
		O15439
		Q9NX63
		P22694
		Q9UI09
		Q96PB7
		P41219
		Q9UBV2
		Q9HC10
		Q9Y6D5
		Q16647
		P40617
		Q03252
		P19971
		O00231
		P09543
		P01031
		Q7Z404
		P30046
		Q9P212
		P61916
		Q13617
		P30038
		O43681
		O60684
		P50135
		O60504
		P11277
		P43364
		Q9UBQ7
		O00116
		Q13277
		P04196
		Q86UE4
		Q13409
		P02675
		P11678
		Q15042
		P19823
		Q86W42
		Q9Y371
		Q9NV72
		Q66K14
		Q8IY22
		P53621
		Q9NTK5
		Q9H2D6
		Q99996
		Q9BTC0
		Q9NUW8
		Q9NR12
		P02647
		Q8N807
		P04746
		P61923
		P47755
		P54296
		Q16527
		Q9NP61
		Q53FA7
		Q9BUJ2
		O14562
		Q93052
		Q13573
		P0DJD0
		P28482
		P04899
		Q92769
		Q7Z406
		P02766
		Q16363
		P25098
		Q9Y2B0
		P01011
		P15085
		P0DOX8
		O60825
		P52306
		Q9H4M9
		Q8WXF7
		O00339
		P50440
		Q96L50
		P35749
		P32455
		P62306
		O15169
		O15083
		P05091
		P06727
		Q71U36
		P63000
		Q8IVG5
		O00410
		P62826
		O15258
		P36507
		Q86WA6
		Q9UP65
		Q9UH99
		Q13948
		Q92599
		Q2TB90
		Q12765
		Q9UL26
		P62633
		Q15070
		P0DP01
		A0A096LP55
		P23229
		Q9H6R3
		P53680
		Q9BX97
		O94804
		Q15637
		Q5T4S7
		P25786
		Q15124
		Q9NVD7
		Q14697
		P13611
		P25686
		P12111
		Q5VTL8
		P29508
		P52735
		O14617
		Q14141
		P50552
		P49589
		P0DOY2
		O75368
		P16233
		P04075
		P02743
		Q6IMI4
		A6NMD2
		P15170
		Q8WVC6
		Q96FN5
		B7ZAP0
		Q02252
		P00568
		P17661
		O60938
		P33778
		Q9BZK7
		P14317
		A2PYH4
		O95613
		Q9NRH3
		Q9H8Y8
		Q8WU76
		Q9Y286
		Q9UI10
		Q14554
		Q9UHB6
		Q15019
		P07858
		P21281
		P28331
		Q96GD0
		P48052
		P42357
		Q9H706
		Q9Y3Z3
		Q86Y82
		Q9UBQ0
		P01009
		Q5VZF2
		P69892
		P08253
		Q9NQ79
		O43169
		P12814
		Q05707
		P0DOY3
		P60709
		O14607
		Q04637
		P04439
		Q9H0W9
		Q16774
		Q16134
		P25774
		Q9H2M9
		Q8WZA0
		P68366
		Q8WVV4
		P51572
		O00401
		O60610
		Q9UDT6
		P04114
		Q96AQ6
		P35637
		Q14195
		P29728
		Q96ME7
		Q96HF1
		Q9H5N1
		P36551
		Q9GZQ8
		Q9UDR5
		Q8N1F7
		Q14651
		Q0VDF9
		P12532
		Q9GZM7
		P35580
		Q9Y6B6
		Q9BRA2
		Q9HAW9
		Q9Y3B3
		Q9HCJ6
		P60520
		Q9ULZ3
		P01860
		P06753
		P11532
		P15153
		Q8IYI6
		P78406
		Q9ULV0
		P0DMV8
		Q9BVG4
		Q06323
		P31939
		Q86XZ4
		P11234
		O75347
		Q9HC07
		P82979
		Q99798
		Q6P179
		P06746
		Q92817
		P02671
		Q9HB90
		O75436
		Q719I0
		Q96RQ9
		Q96C86
		Q9Y6N5
		Q6PCE3
		O15372
		Q9HCJ0
		P05452
		P51884
		Q9P0P8
		P13284
		Q13362
		Q9UPS6
		P63165
		Q9BWS9
		Q96JB5
		P61978
		Q8WWP7
		P0CG30
		Q07157
		Q9NRM2
		O94782
		O95394
		P52895
		Q9ULD0
		Q9NR19
		Q9BY12
		Q9UBR2
		P83916
		P17931
		P04003
		P48681
		P27338
		P53990
		P46939
		Q92576
		P0C0L5
		P21810
		Q2VIR3
		O95834
		Q9P0V9
		O75663
		Q14571
		Q9Y263
		Q969T9
		P20908
		Q13057
		Q12802
		Q9GZY6
		Q9NQ48
		Q14C86
		P30838
		O95757
		Q9UL45
		Q13201
		Q9BRK5
		Q8IXS6
		Q96G03
		Q06141
		O75348
		P29034
		P01903
		P09871
		Q96A05
[truncated: 1,533 more rows]

## Sheet: Sheet1
Unique Khib proteins in pancreatic cancer
uniprot ID	KEGG ID
Q9BSJ8	hsa:23344
Q9UKU0	hsa:23305
P03956	hsa:4312
Q96NX9	hsa:117154
Q8NFU7	hsa:80312
P0DOX5	hsa:7052
P01019	hsa:131450
P21980	hsa:2318
Q8TD46	hsa:55297
Q14315	hsa:24138
Q7Z6B0	hsa:125
Q13325	hsa:8209
P00325	hsa:83759
P0DPI2	hsa:10956
Q9BQ04	hsa:7110
Q13438	hsa:5272
P82094	hsa:2305
P50453	hsa:1278
Q08050	hsa:114789
P08123	hsa:23650
Q6KCM7	hsa:581
Q14134	hsa:280636
Q07812	hsa:283987
Q8IZQ5	hsa:10464
Q8IV36	hsa:5962
P01876	hsa:57674
Q8WXW3	hsa:5878
P35241	hsa:3691
Q63HN8	hsa:6748
P51148	hsa:26035
P16144	hsa:4720
P51571	hsa:51451
O94923	hsa:3960
O75306	hsa:55735
Q9UIC8	hsa:1277
P56470	hsa:26092
Q9NVH1	hsa:51650
P02452	hsa:4651
Q5JTV8	hsa:6301
Q8NHW5	hsa:54867
Q9Y291	hsa:5130
Q9HD67	hsa:3918
P49591	hsa:4660
Q6NUQ4	hsa:51097
P49585	hsa:735
Q13753	hsa:2548
O60237	hsa:113146
Q8NBX0	hsa:6876
P02748	hsa:9547
P10253	hsa:2539
Q8IVF2	hsa:4046
Q01995	hsa:8887
O95715	hsa:6141
P11413	hsa:5710
P33241	hsa:3021
Q86VP1	hsa:23452
Q07020	hsa:6640
P55036	hsa:197
P84243	hsa:51170
Q9UKU9	hsa:6396
Q13424	hsa:813
P02765	hsa:2319
Q8NBQ5	hsa:4240
P55735	hsa:6777
O43852	hsa:3157
Q14254	hsa:3339
Q08431	hsa:3913
P51692	hsa:866
Q01581	hsa:8615
P98160	hsa:8883
P55268	hsa:3671
P08185	hsa:6786
O60763	hsa:50640
Q13564	hsa:25816
O14498	hsa:26084
Q13586	hsa:375
Q9NP80	hsa:64077
O95379	hsa:8737
Q96DR7	hsa:6520
P84077	hsa:1
Q9H008	hsa:29956
Q13546	hsa:6500
P08195	hsa:163
P04217	hsa:10111
Q96G23	hsa:6708
P63208	hsa:80331
P63010	hsa:4907
Q92878	hsa:7448
P02549	hsa:5693
Q9H3Z4	hsa:3476
P21589	hsa:22872
P04004	hsa:116496
P28074	hsa:414919
P78318	hsa:7174
O94979	hsa:84318
Q9BZQ8	hsa:54737
Q6P1X6	hsa:6318
P29144	hsa:9898
Q9BR77	hsa:7508
Q99549	hsa:5608
P48594	hsa:56850
Q14157	hsa:7756
Q01831	hsa:881
P52564	hsa:80206
Q4V328	hsa:127579
O43670	hsa:23281
Q13939	hsa:728113
Q2V2M9	hsa:5160
Q5T1A1	hsa:10531
Q5JR59	hsa:6455
Q5VT79	hsa:7572
P08559	hsa:54477
Q5JRX3	hsa:23187
Q99961	hsa:3054
P17028	hsa:2317
Q9HAU0	hsa:30833
Q86UU1	hsa:9871
P51610	hsa:10979
O75369	hsa:10808
Q8TCD5	hsa:23242
O94855	hsa:3029
Q96AC1	hsa:23787
Q92598	hsa:2632
O75128	hsa:65005
Q16775	hsa:275
Q9NZJ7	hsa:10609
Q04446	hsa:5268
Q9BYD2	hsa:5866
P48728	hsa:1069
Q92791	hsa:83444
P36952	hsa:7386
Q8TBN0	hsa:5025
P41208	hsa:3936
Q9C086	hsa:80125
P47985	hsa:5699
Q99571	hsa:56944
P13796	hsa:2193
Q8N5R6	hsa:5950
P40306	hsa:127018
Q9NRN5	hsa:6812
Q9Y285	hsa:79731
P02753	hsa:8013
Q5VWZ2	hsa:10321
P61764	hsa:4052
Q96I59	hsa:10015
Q92570	hsa:4976
P54108	hsa:11273
Q14766	hsa:274
Q8WUM4	hsa:95
P19835	hsa:7165
O60313	hsa:2948
Q8WWM7	hsa:1360
O00499	hsa:79058
Q03154	hsa:3188
O43399	hsa:55611
Q03013	hsa:259
P15086	hsa:27284
Q9Y2D5	hsa:79746
Q9BZE9	hsa:6750
P55795	hsa:4332
Q96FW1	hsa:23184
P02760	hsa:84293
O43704	hsa:1581
Q96DC8	hsa:1984
P61278	hsa:654364
P41218	hsa:23012
Q14696	hsa:26010
Q9BRX8	hsa:1739
P22680	hsa:26088
P63241	hsa:1281
P22392	hsa:2944
Q9Y2H1	hsa:85007
Q9NUQ6	hsa:653604
Q12959	hsa:10562
Q9UJY5	hsa:5599
P02461	hsa:3925
P09488	hsa:1975
Q8IUZ5	hsa:1200
Q71DI3	hsa:11199
Q6UX06	hsa:84272
P45983	hsa:55876
P16949	hsa:7323
P23588	hsa:1937
O14773	hsa:5831
Q9UJ72	hsa:3437
Q9BSR8	hsa:26100
Q8TAX9	hsa:23603
P61077	hsa:2638
P26641	hsa:1356
P32322	hsa:5645
O14879	hsa:6237
Q9Y4P8	hsa:9209
Q9ULV4	hsa:23600
P02774	hsa:55750
P00450	hsa:29085
P07478	hsa:6840
P10301	hsa:65055
P06310	hsa:26873
Q9Y608	hsa:8991
Q9UHK6	hsa:1757
Q53H12	hsa:840
Q9NRX4	hsa:1727
O95425	hsa:3987
Q9H902	hsa:54521
O14841	hsa:9991
Q13228	hsa:6218
Q9UL12	hsa:1509
P55210	hsa:10787
P00387	hsa:84376
P48059	hsa:2720
Q5JSH3	hsa:8021
O95758	hsa:6601
P08708	hsa:5062
P07339	hsa:1974
Q9Y2A7	hsa:2952
Q86VS8	hsa:8500
P16278	hsa:94239
P35658	hsa:57718
Q8TAQ2	hsa:11151
Q13177	hsa:23224
A0A024RBG1	hsa:1808
Q14240	hsa:23597
P30711	hsa:10780
Q13136	hsa:27067
Q71UI9	hsa:80017
Q6NUP7	hsa:5213
P31146	hsa:23607
Q8WXH0	hsa:1178
Q16555	hsa:1487
Q9Y305	hsa:4253
Q14588	hsa:259217
Q9NUL3	hsa:5967
Q7Z3D6	hsa:4856
P08237	hsa:2896
Q9Y5K6	hsa:7429
Q05315	hsa:23171
Q13363	hsa:8761
Q96PC5	hsa:6229
O43301	hsa:6799
P05451	hsa:4353
P48745	hsa:2734
P28799	hsa:9927
P09327	hsa:9789
Q8N335	hsa:25843
Q13310	hsa:51458
P62847	hsa:51377
P50226	hsa:56241
P05164	hsa:81847
Q92896	hsa:8497
O95140	hsa:34
Q15005	hsa:89777
Q9Y3A3	hsa:7465
Q9UBD6	hsa:10969
Q9Y5K5	hsa:5687
Q9UGT4	hsa:51231
Q9NTX7	hsa:2167
O75335	hsa:60385
P11310	hsa:146849
Q96P63	hsa:25996
P30291	hsa:1634
Q99848	hsa:10165
P60900	hsa:1627
Q8IV63	hsa:55666
P15090	hsa:4676
Q9UJT2	hsa:55163
Q96M95	hsa:1538
Q9Y3B8	hsa:493856
P07585	hsa:286451
Q9UJS0	hsa:27183
Q16643	hsa:4695
Q8TAT6	hsa:5500
Q99733	hsa:143888
Q9NVS9	hsa:9351
P35663	hsa:10376
Q8N5K1	hsa:23521
Q96EC8	hsa:342850
Q9UN37	hsa:10136
O43678	hsa:26608
P62140	hsa:3938
Q7Z4H8	hsa:7018
Q15599	hsa:1191
P68363	hsa:84869
P40429	hsa:3208
A6NC57	hsa:10875
Q6A1A2	hsa:55303
P09093	hsa:1936
Q9Y4P3	hsa:392
P09848	hsa:2239
P02787	hsa:210
P10909	hsa:5096
Q8N4T8	hsa:9512
P84074	hsa:1605
Q14314	hsa:3915
Q9NUV9	hsa:4172
P29692	hsa:55236
Q07960	hsa:7263
O75487	hsa:3700
P0DP03	hsa:10257
P13716	hsa:54927
P05166	hsa:5567
O75439	hsa:55967
Q14118	hsa:118427
P11047	hsa:5630
P25205	hsa:6400
A0AVT1	hsa:9381
Q16762	hsa:10564
Q14624	hsa:5740
O15439	hsa:10124
Q9NX63	hsa:84823
P22694	hsa:1890
Q9UI09	hsa:5717
Q96PB7	hsa:1267
P41219	hsa:727
Q9UBV2	hsa:147798
Q9HC10	hsa:1652
Q9Y6D5	hsa:51196
Q16647	hsa:10577
P40617	hsa:8453
Q03252	hsa:8659
P19971	hsa:439
O00231	hsa:23633
P09543	hsa:3176
P01031	hsa:10174
Q7Z404	hsa:6710
P30046	hsa:4110
Q9P212	hsa:9380
P61916	hsa:8540
Q13617	hsa:6809
P30038	hsa:3273
O43681	hsa:92140
O60684	hsa:1781
P50135	hsa:2244
O60504	hsa:8288
P11277	hsa:22930
P43364	hsa:3698
Q9UBQ7	hsa:79228
O00116	hsa:51100
Q13277	hsa:55762
P04196	hsa:23061
Q86UE4	hsa:80790
Q13409	hsa:1314
P02675	hsa:29789
P11678	hsa:11078
Q15042	hsa:10142
P19823	hsa:11083
Q86W42	hsa:55775
Q9Y371	hsa:9260
Q9NV72	hsa:335
Q66K14	hsa:204474
Q8IY22	hsa:279
P53621	hsa:22818
Q9NTK5	hsa:830
Q9H2D6	hsa:9172
Q99996	hsa:1466
Q9BTC0	hsa:26286
Q9NUW8	hsa:9540
Q9NR12	hsa:11100
P02647	hsa:56061
Q8N807	hsa:4026
P04746	hsa:22938
P61923	hsa:400966
P47755	hsa:5594
P54296	hsa:2771
Q16527	hsa:3066
Q9NP61	hsa:79784
Q53FA7	hsa:7276
Q9BUJ2	hsa:3910
O14562	hsa:156
Q93052	hsa:10330
Q13573	hsa:12
P0DJD0	hsa:1357
P28482	hsa:5208
P04899	hsa:5910
Q92769	hsa:10938
Q7Z406	hsa:51062
P02766	hsa:4147
Q16363	hsa:2628
P25098	hsa:122769
Q9Y2B0	hsa:4629
P01011	hsa:2633
P15085	hsa:6636
P0DOX8	hsa:8312
O60825	hsa:26059
P52306	hsa:217
Q9H4M9	hsa:337
Q8WXF7	hsa:7846
O00339	hsa:5879
P50440	hsa:219285
Q96L50	hsa:3843
P35749	hsa:5901
P32455	hsa:11079
P62306	hsa:5605
O15169	hsa:670
O15083	hsa:8605
P05091	hsa:25777
P06727	hsa:1523
Q71U36	hsa:23176
P63000	hsa:80201
Q8IVG5	hsa:9805
O00410	hsa:57403
P62826	hsa:7555
O15258	hsa:5018
P36507	hsa:440567
Q86WA6	hsa:3655
Q9UP65	hsa:79611
Q9UH99	hsa:1175
Q13948	hsa:83483
Q92599	hsa:6793
Q2TB90	hsa:7536
Q12765	hsa:23352
Q9UL26	hsa:5682
P62633	hsa:5239
Q15070	hsa:55742
P0DP01	hsa:23193
A0A096LP55	hsa:1462
P23229	hsa:3300
Q9H6R3	hsa:1293
P53680	hsa:55119
Q9BX97	hsa:6317
O94804	hsa:7410
Q15637	hsa:8943
Q5T4S7	hsa:23157
P25786	hsa:7408
Q15124	hsa:833
Q9NVD7	hsa:6451
Q14697	hsa:5406
P13611	hsa:226
P25686	hsa:325
P12111	hsa:391365
Q5VTL8	hsa:653073
P29508	hsa:2935
P52735	hsa:79877
O14617	hsa:113220
Q14141	hsa:9910
P50552	hsa:4329
P49589	hsa:203
P0DOY2	hsa:1674
O75368	hsa:11081
P16233	hsa:3018
P04075	hsa:79718
P02743	hsa:3059
Q6IMI4	hsa:164045
A6NMD2	hsa:5116
P15170	hsa:27175
Q8WVC6	hsa:26003
Q96FN5	hsa:152579
B7ZAP0	hsa:27036
Q02252	hsa:8890
P00568	hsa:10954
P17661	hsa:51474
O60938	hsa:4735
P33778	hsa:1508
Q9BZK7	hsa:526
P14317	hsa:4719
A2PYH4	hsa:57026
O95613	hsa:1358
Q9NRH3	hsa:3034
Q9H8Y8	hsa:64762
Q8WU76	hsa:25939
Q9Y286	hsa:23673
Q9UI10	hsa:51699
Q14554	hsa:5265
Q9UHB6	hsa:10150
Q15019	hsa:3048
P07858	hsa:4313
P21281	hsa:55118
P28331	hsa:80777
Q96GD0	hsa:87
P48052	hsa:7373
P42357	hsa:60
Q9H706	hsa:7404
Q9Y3Z3	hsa:1981
Q86Y82	hsa:3105
Q9UBQ0	hsa:28970
P01009	hsa:2987
Q5VZF2	hsa:2110
P69892	hsa:1520
P08253	hsa:25782
Q9NQ79	hsa:84328
O43169	hsa:7277
P12814	hsa:79983
Q05707	hsa:10134
P0DOY3	hsa:8976
P60709	hsa:1729
O14607	hsa:7461
Q04637	hsa:338
P04439	hsa:57326
Q9H0W9	hsa:2521
Q16774	hsa:1809
Q16134	hsa:4939
P25774	hsa:84450
Q9H2M9	hsa:6423
Q8WZA0	hsa:79874
P68366	hsa:1371
Q8WVV4	hsa:81631
P51572	hsa:10157
O00401	hsa:9688
O60610	hsa:5357
Q9UDT6	hsa:51182
P04114	hsa:548596
Q96AQ6	hsa:64129
P35637	hsa:4628
Q14195	hsa:51128
P29728	hsa:84817
Q96ME7	hsa:54576
Q96HF1	hsa:51014
Q9H5N1	hsa:57687
P36551	hsa:11345
Q9GZQ8	hsa:29108
Q9UDR5	hsa:7170
Q8N1F7	hsa:1756
Q14651	hsa:5880
Q0VDF9	hsa:149371
P12532	hsa:8480
Q9GZM7	hsa:4645
P35580	hsa:3304
Q9Y6B6	hsa:51260
Q9BRA2	hsa:5720
Q9HAW9	hsa:471
Q9Y3B3	hsa:65244
Q9HCJ6	hsa:5899
P60520	hsa:6902
Q9ULZ3	hsa:55858
P01860	hsa:84324
P06753	hsa:50
P11532	hsa:64167
P15153	hsa:5423
Q8IYI6	hsa:2125
P78406	hsa:2243
Q9ULV0	hsa:64121
P0DMV8	hsa:9559
Q9BVG4	hsa:259307
Q06323	hsa:28960
P31939	hsa:58472
Q86XZ4	hsa:283209
P11234	hsa:8667
O75347	hsa:57690
Q9HC07	hsa:7123
P82979	hsa:4060
Q99798	hsa:51250
Q6P179	hsa:10437
P06746	hsa:5527
Q92817	hsa:7341
P02671	hsa:66005
Q9HB90	hsa:80279
O75436	hsa:3190
Q719I0	hsa:170575
Q96RQ9	hsa:653689
Q96C86	hsa:7082
Q9Y6N5	hsa:11179
Q6PCE3	hsa:7398
O15372	hsa:5238
Q9HCJ0	hsa:1646
P05452	hsa:55753
P51884	hsa:55902
Q9P0P8	hsa:49855
P13284	hsa:1522
Q13362	hsa:10951
Q9UPS6	hsa:3958
P63165	hsa:722
Q9BWS9	hsa:10763
Q96JB5	hsa:4129
P61978	hsa:9798
Q8WWP7	hsa:7402
P0CG30	hsa:23469
Q07157	hsa:721
Q9NRM2	hsa:633
O94782	hsa:24139
O95394	hsa:151011
P52895	hsa:261726
Q9ULD0	hsa:3709
Q9NR19	hsa:9373
Q9BY12	hsa:23558
Q9UBR2	hsa:1289
P83916	hsa:80347
P17931	hsa:11214
P04003	hsa:7462
P48681	hsa:54585
P27338	hsa:26130
P53990	hsa:218
P46939	hsa:22824
Q92576	hsa:26258
P0C0L5	hsa:22915
P21810	hsa:51150
Q2VIR3	hsa:445815
O95834	hsa:55276
Q9P0V9	hsa:5068
O75663	hsa:9550
Q14571	hsa:6273
Q9Y263	hsa:3122
Q969T9	hsa:716
P20908	hsa:90423
Q13057	hsa:2939
Q12802	hsa:161
Q9GZY6	hsa:150786
Q9NQ48	hsa:9943
Q14C86	hsa:353497
P30838	hsa:2275
O95757	hsa:3043
Q9UL45	hsa:30851
Q13201	hsa:8618
Q9BRK5	hsa:79672
Q8IXS6	hsa:4239
Q96G03	hsa:3263
Q06141	hsa:2760
O75348	hsa:63891
P29034	hsa:7345
P01903	hsa:2629
P09871	hsa:10398
Q96A05	hsa:55752
P09210	hsa:2273
O94973	hsa:10788
Q53S08	hsa:6235
O95747	hsa:10394
Q7Z5Q5	hsa:2180
Q13643	hsa:5118
P68871	hsa:5345
O14907	hsa:3898
Q9ULU8	hsa:55971
Q9HA64	hsa:399687
P55083	hsa:29937
P02790	hsa:55330
E7EU14	hsa:1397
P17900	hsa:22908
Q5XPI4	hsa:7169
P09936	hsa:8345
P04062	hsa:6195
P24844	hsa:10735
Q9NVA2	hsa:10695
Q13642	hsa:4057
Q13576	hsa:7073
P62273	hsa:56904
Q9Y2Y8	hsa:3914
P33121	hsa:4724
Q15113	hsa:6291
P08697	hsa:2296
O00515	hsa:4967
Q9UHR4	hsa:83940
Q92614	hsa:10130
Q9UMX5	hsa:2531
Q9NUP1	hsa:7791
P52943	hsa:7168
Q9NTJ5	hsa:1475
P07951	hsa:55201
Q93079	hsa:124641
Q15418	hsa:4811
Q8N3U4	hsa:29995
Q9BT09	hsa:2804
P02788	hsa:6659
Q01085	hsa:3040
Q9NR46	hsa:3320
Q13751	hsa:10552
O43181	hsa:54832
P35542	hsa:11117
Q12948	hsa:1730
Q02218	hsa:4837
Q6P1N9	hsa:57617
Q15084	hsa:7074
Q06136	hsa:51700
Q15942	hsa:3073
P09493	hsa:5694
P01040	hsa:51667
Q5JNZ5	hsa:81889
Q66K74	hsa:8106
Q8WZ82	hsa:57016
P14543	hsa:26275
Q9NZU5	hsa:23042
Q14789	hsa:4035
Q06945	hsa:55915
P69905	hsa:51143
P07900	hsa:653499
Q92747	hsa:6009
Q709C8	hsa:165
Q9Y6C2	hsa:462
O60879	hsa:4288
P40261	hsa:23122
Q9P253	hsa:2335
Q13009	hsa:4659
Q6BCY4	hsa:6709
P06865	hsa:2010
P28072	hsa:2512
Q9Y5A7	hsa:1300
Q6P587	hsa:257218
Q86U42	hsa:27436
O60218	hsa:2
Q6NVY1	hsa:92815
Q6P996	hsa:7172
Q07954	hsa:84952
Q9NS86	hsa:440387
Q9Y6G9	hsa:6294
P47929	hsa:26064
Q15382	hsa:6173
Q8IUX7	hsa:5978
P01008	hsa:27068
P46013	hsa:90850
O75122	hsa:5549
P02751	hsa:23436
O14974	hsa:55275
Q13813	hsa:64422
P50402	hsa:2641
P02792	hsa:5351
Q03692	hsa:9318
Q149N8	hsa:10606
Q9HC35	hsa:4128
P01023	hsa:1212
Q7L7L0	hsa:1108
P51580	hsa:8572
Q0VF96	hsa:64175
Q6GPI1	hsa:391
Q15424	hsa:51138
Q9P0K7	hsa:4507
P83881	hsa:3045
Q13127	hsa:23191
Q9H2U2	hsa:5534
Q86UK7	hsa:89797
P51888	hsa:9696
P08861	hsa:440689
Q5VIR6	hsa:4069
Q9NT62	hsa:8470
P01275	hsa:10654
Q02809	hsa:6514
P61201	hsa:10512
P22234	hsa:10092
P21397	hsa:5604
P09497	hsa:4070
Q14839	hsa:4134
P50479	hsa:8693
Q32P28	hsa:4638
P84095	hsa:54936
Q9BT78	hsa:2192
Q13126	hsa:9054
P02042	hsa:11337
Q7L576	hsa:9255
P63098	hsa:522
Q8IVL1	hsa:23780
Q5TZA2	hsa:11311
Q5QNW6	hsa:1964
P61626	hsa:10170
A0A1B0GV03	hsa:199
O94875	hsa:9823
Q15126	hsa:7145
P11168	hsa:54714
Q99985	hsa:18
O15511	hsa:64787
Q02750	hsa:5538
P09758	hsa:10072
P27816	hsa:10147
Q8N4A0	hsa:5875
Q15746	hsa:1676
Q9NX46	hsa:5525
P23142	hsa:5797
Q9Y697	hsa:51386
O95166	hsa:4237
Q12904	hsa:60412
P18859	hsa:4705
Q9BQE5	hsa:152007
Q9NRW7	hsa:50804
P47813	hsa:388553
Q9BPW9	hsa:27243
P55008	hsa:11171
Q7L311	hsa:3187
Q9HBL0	hsa:2631
Q9NQW8	hsa:118
P80404	hsa:9761
Q9H6S3	hsa:390748
P50897	hsa:7178
Q9NY33	hsa:51566
Q8IX01	hsa:8682
Q92696	hsa:4738
O00273	hsa:80745
Q15172	hsa:5747
P28827	hsa:6714
Q9Y262	hsa:2046
P55001	hsa:4361
Q96A65	hsa:51495
O95299	hsa:84886
Q9H4G4	hsa:3612
Q9P2K5	hsa:8644
C9JSJ3	hsa:11052
O43633	hsa:8789
Q9Y3F4	hsa:6118
P31943	hsa:815
O75323	hsa:350
P35611	hsa:929
Q14165	hsa:676
A6NDY0	hsa:25923
P13693	hsa:5955
Q9UH62	hsa:23039
Q15121	hsa:51347
Q15843	hsa:341567
Q9BTF0	hsa:4830
Q05397	hsa:28952
P12931	hsa:9861
P29322	hsa:195814
P49959	hsa:4357
Q9P035	hsa:57720
Q9H425	hsa:138050
P29218	hsa:79848
P42330	hsa:10006
Q16630	hsa:3673
A6NLC8	hsa:4642
O00757	hsa:5725
P15927	hsa:1452
Q9UQM7	hsa:1933
P02749	hsa:1291
P08571	hsa:4782
Q58F21	hsa:6209
Q6DD88	hsa:489
Q14257	hsa:2764
Q9UIA9	hsa:727832
Q9H2K8	hsa:128240
Q75WM6	hsa:6188
P15531	hsa:280
O60826	hsa:6334
Q15008	hsa:10189
Q96P09	hsa:55748
Q8N3Y7	hsa:131873
P25325	hsa:4522
Q5VW38	hsa:5825
Q68CP4	hsa:7871
Q1MSJ5	hsa:55604
Q8IZP0	hsa:9931
P17301	hsa:1471
O94832	hsa:6372
P26599	hsa:55506
P48729	hsa:5869
P01859	hsa:173
P24534	hsa:5860
P12109	hsa:51635
P08651	hsa:285782
P62841	hsa:6170
Q93084	hsa:4013
P60983	hsa:54440
A8MZA4	hsa:8813
Q8NCW5	hsa:327
P23396	hsa:56889
P19961	hsa:5768
Q9UQD0	hsa:6161
Q86V81	hsa:54439
Q96KP4	hsa:2035
A6NMZ7	hsa:397
P11586	hsa:23474
P28288	hsa:2766
Q14BN4	hsa:79017
Q5VZK9	hsa:8542
P42694	hsa:5211
P01034	hsa:7332
P80162	hsa:7419
Q9P0M6	hsa:6923
P61020	hsa:29102
P01871	hsa:389
P43652	hsa:120
P09417	hsa:2530
P01780	hsa:3611
Q9Y394	hsa:151
Q8TC20	hsa:51673
P62891	hsa:51631
O00534	hsa:80781
O75995	hsa:4637
O60762	hsa:23075
P13798	hsa:50940
Q9HD45	hsa:143
O00391	hsa:5444
P62910	hsa:51032
Q9P2N5	hsa:1009
P11171	hsa:29966
P52566	hsa:5371
O95571	hsa:4599
P36959	hsa:8517
O75223	hsa:1173
O14791	hsa:26509
P17858	hsa:1208
P68036	hsa:151835
Q9Y277	hsa:2803
Q15370	hsa:2162
Q9NRR4	hsa:1601
P01834	hsa:55738
P08134	hsa:25840
Q9UEY8	hsa:80221
Q9BYC5	hsa:6224
Q13418	hsa:9368
P18089	hsa:5271
Q9BW30	hsa:4204
Q9Y383	hsa:147166
P39060	hsa:84129
P60660	hsa:63894
Q9UH65	hsa:7922
Q9HCR9	hsa:1153
Q9UKK3	hsa:10059
P27169	hsa:63899
P08218	hsa:51479
P55287	hsa:8239
Q13033	hsa:64714
P29590	hsa:3512
P20591	hsa:4835
Q9Y6K9	hsa:1183
Q96CW1	hsa:3939
Q9NZM1	hsa:27146
P04118	hsa:27248
Q8IYJ1	hsa:26578
Q13439	hsa:22869
P00488	hsa:23556
P98082	hsa:285148
Q8N6T3	hsa:2873
Q9H8H3	hsa:6280
Q96CM8	hsa:3306
P60866	hsa:55763
O14745	hsa:2202
P50452	hsa:5660
P51608	hsa:302
Q309B1	hsa:10631
Q709F0	hsa:80208
Q9H9C1	hsa:9320
Q92504	hsa:51703
Q14011	hsa:5340
O00429	hsa:7535
Q9H649	hsa:9825
Q9P2R3	hsa:6093
Q93008	hsa:3276
Q13087	hsa:4715
P01591	hsa:1495
P16083	hsa:338645
P51793	hsa:8436
P00338	hsa:375790
Q9ULE4	hsa:3934
Q96DZ1	hsa:85313
Q92882	hsa:2266
Q9Y2H8	hsa:9652
O95427	hsa:10007
Q2TAA2	hsa:135228
Q13098	hsa:8880
P06702	hsa:1179
P54652	hsa:25934
Q9NV70	hsa:3927
Q12805	hsa:4650
P07602	hsa:9246
P07355	hsa:9493
Q15063	hsa:10963
Q96JI7	hsa:80346
Q14669	hsa:8226
Q9ULC5	hsa:8878
P00747	hsa:832
P43403	hsa:23545
Q9UM82	hsa:7381
Q13464	hsa:4259
Q99873	hsa:6622
Q9Y6M9	hsa:6916
P35221	hsa:9221
Q86TE4	hsa:283742
O95810	hsa:2800
O00468	hsa:9491
P80188	hsa:1155
Q8WUA2	hsa:759
P02679	hsa:9053
Q6PGP7	hsa:79863
P46926	hsa:84859
Q6YHK3	hsa:5320
Q96AE4	hsa:4053
A8K7I4	hsa:4130
Q9UFN0	hsa:29123
Q14847	hsa:6279
Q13459	hsa:1854
P01861	hsa:26960
O14933	hsa:2130
Q02241	hsa:229
P31948	hsa:5813
Q9H6H4	hsa:3310
Q08623	hsa:246329
Q13501	hsa:22795
P47756	hsa:1528
Q9Y487	hsa:57470
P14927	hsa:129285
O14880	hsa:10000
P37840	hsa:4653
P24557	hsa:3909
Q14978	hsa:23022
Q52LJ0	hsa:55968
Q92805	hsa:10011
Q92530	hsa:84629
Q99426	hsa:9482
P00915	hsa:2878
Q14244	hsa:6897
Q8N0V3	hsa:342898
Q96II8	hsa:8672
P14555	hsa:10093
Q14767	hsa:435
P78559	hsa:283358
Q6UB99	hsa:26093
P05109	hsa:54829
P33316	hsa:54148
Q8NFP9	hsa:50808
Q01844	hsa:475
P05062	hsa:3098
Q00577	hsa:3912
P17066	hsa:55707
Q96MF2	hsa:9414
Q14112	hsa:51614
P00167	hsa:731
Q8N1G4	hsa:57688
Q6ZMI0	hsa:1465
Q9Y243	hsa:3490
Q99972	hsa:5267
Q16787	hsa:196446
Q8WX93	hsa:5184
Q9UNZ2	hsa:10380
Q9HD15	hsa:7058
O15417	hsa:2762
Q9UNK0	hsa:9645
P22352	hsa:2191
P26639	hsa:629
Q0VAF6	hsa:51020
O43432	hsa:57038
P59998	hsa:60626
P04424	hsa:1410
Q6L9W6	hsa:23197
Q9Y3X0	hsa:5176
Q9BXN1	hsa:8331
Q9NYK5	hsa:762
Q9UIJ7	hsa:3268
O00244	hsa:7915
P19367	hsa:55713
P07942	hsa:4316
Q5VYK3	hsa:2203
Q9NVZ3	hsa:5106
Q9UDY2	hsa:8574
Q9Y282	hsa:587
P07357	hsa:23255
Q9HCJ5	hsa:5275
P21291	hsa:3845
Q16270	hsa:10551
P29622	hsa:718
Q96LU7	hsa:821
P12955	hsa:2331
O95861	hsa:9748
P35442	hsa:4190
O60547	hsa:60314
O94851	hsa:10644
P51570	hsa:28988
Q12884	hsa:2274
P00751	hsa:5225
Q7Z4H3	hsa:6450
Q5T160	hsa:158
Q9NPQ8	hsa:11076
P02511	hsa:567
Q96CS3	hsa:84457
P36955	hsa:3251
Q99878	hsa:23410
P22748	hsa:6737
O95081	hsa:22
P51649	hsa:2743
Q9HCZ1	hsa:8773
P09237	hsa:100
P09467	hsa:112464
P01877	hsa:5578
Q16822	hsa:56163
O43488	hsa:5573
O15382	hsa:55176
Q9Y4B5	hsa:4542
Q9UIV8	hsa:10250
P01116	hsa:159
O95994	hsa:5864
P01024	hsa:59345
P27824	hsa:1655
Q06828	hsa:11336
Q9H2G2	hsa:8662
P40925	hsa:55108
Q9HB07	hsa:820
Q9Y6M1	hsa:6249
Q9UJU6	hsa:808
Q14192	hsa:10095
P20142	hsa:202333
P55822	hsa:1072
P30566	hsa:23164
O94811	hsa:6891
P61769	hsa:341
Q96FC7	hsa:130589
P00492	hsa:7360
Q9NTG7	hsa:284992
P19474	hsa:344
O75027	hsa:563
P48167	hsa:55313
O00161	hsa:10396
P00813	hsa:1504
Q969G5	hsa:972
P17252	hsa:81855
Q9BXT8	hsa:427
P10644	hsa:7008
Q9H9S3	hsa:5524
O00160	hsa:1066
Q8IYB3	hsa:5562
P30520	hsa:7070
P20336	hsa:5373
Q9HAV0	hsa:6426
P17844	hsa:57153
O60645	hsa:9531
P55884	hsa:8760
Q9NW68	hsa:7264
P49913	hsa:8775
P30622	hsa:6386
P0DP25	hsa:8573
O15143	hsa:55325
Q8N3K9	hsa:928
P23528	hsa:9218
Q6WCQ1	hsa:11316
Q03519	hsa:25801
P02654	hsa:23435
Q96C23	hsa:6283
Q16851	hsa:155435
Q8NCX0	hsa:6521
P02655	hsa:5754
P25311	hsa:55256
Q9BRF8	hsa:84532
Q9Y2Q0	hsa:54989
P17538	hsa:57721
P04233	hsa:56898
Q9BWM7	hsa:9689
Q13510	hsa:5341
Q10587	hsa:55973
Q15257	hsa:3033
P23141	hsa:10521
Q13131	hsa:2950
P04216	hsa:10982
O15305	hsa:116151
Q07955	hsa:3827
Q8IWA5	hsa:80230
O95817	hsa:7919
O95674	hsa:125988
Q13630	hsa:10120
P54920	hsa:5110
O00560	hsa:6251
O14936	hsa:6850
Q9NUQ7	hsa:51654
P21926	hsa:81502
Q9P0L0	hsa:5319
O14579	hsa:8774
P28676	hsa:56954
Q13148	hsa:23028
P80511	hsa:5137
Q96EV2	hsa:23307
P02730	hsa:79925
Q13308	hsa:51661
Q9BV57	hsa:2542
Q9NUB1	hsa:51237
Q6IQ21	hsa:9208
Q9HCE5	hsa:373156
Q9UN81	hsa:72
Q9BUT1	hsa:57530
Q7L1Q6	hsa:164
P08567	hsa:5585
Q9UHQ4	hsa:10020
Q16836	hsa:51011
Q92841	hsa:7164
P09211	hsa:348
Q15555	hsa:51004
Q96KR6	hsa:4702
P01042	hsa:27295
Q96T51	hsa:170692
Q13838	hsa:3908
Q5XKP0	hsa:5095
P42025	hsa:54809
P22061	hsa:5566
Q15404	hsa:6160
P43405	hsa:11156
Q96SZ6	hsa:4047
Q8TCT9	hsa:3609
P04054	hsa:37
Q99747	hsa:10097
Q9NQR4	hsa:81570
O60341	hsa:1830
Q14123	hsa:55308
Q5T1M5	hsa:57698
Q9C093	hsa:3075
Q9Y680	hsa:9444
O43826	hsa:2747
Q8WU39	hsa:65059
Q32MZ4	hsa:4729
Q9Y2Q3	hsa:3007
P63267	hsa:6813
Q9P2M7	hsa:4072
Q5VTE0	hsa:9782
O43747	hsa:360
Q16512	hsa:3371
Q9Y223	hsa:23564
Q96GK7	hsa:84034
Q16890	hsa:23499
P02649	hsa:51574
Q9Y2Z9	hsa:2170
P51970	hsa:8396
Q53GG5	hsa:25917
Q8TE60	hsa:50865
P24043	hsa:63036
P05165	hsa:116844
Q5K651	hsa:10133
P17612	hsa:4940
P62899	hsa:29106
O75365	hsa:3712
P48449	hsa:347
Q12906	hsa:6303
P49748	hsa:39
P61160	hsa:51466
Q9H078	hsa:1982
P32926	hsa:1499
Q9NUU7	hsa:10540
A0MZ66	hsa:1265
P08603	hsa:8650
Q96PU8	hsa:372
P49448	hsa:10426
Q70E73	hsa:121506
P19404	hsa:6193
P16402	hsa:222537
Q15833	hsa:85476
P16422	hsa:79083
P43243	hsa:5571
Q92482	hsa:7177
P24821	hsa:5968
A0A0B4J2H0	hsa:2200
O95865	hsa:23593
Q9BXX0	hsa:51747
Q9UPN3	hsa:9403
A2NJV5	hsa:224
Q4G0J3	hsa:6642
P05413	hsa:3697
P78356	hsa:9317
Q9BV44	hsa:401024
Q9NRV9	hsa:5305
P08217	hsa:5595
P02750	hsa:51752
Q96CV9	hsa:10102
Q9Y6K5	hsa:8417
Q8WXD2	hsa:11112
P26440	hsa:826
P05090	hsa:10627
P21673	hsa:51477
Q9BWD1	hsa:645
Q9UI08	hsa:83786
P78344	hsa:10908
P35222	hsa:22863
Q13561	hsa:5592
Q99439	hsa:3240
P49757	hsa:2990
P48444	hsa:823
Q96CW5	hsa:9331
Q96DN0	hsa:4809
P46782	hsa:30011
Q8IZT8	hsa:10295
Q96RP9	hsa:126129
Q9BV36	hsa:2776
P54619	hsa:81932
Q15661	hsa:83660
P48304	hsa:10671
P35555	hsa:942
Q9Y5Z4	hsa:23155
O95232	hsa:163589
O60613	hsa:5510
P51648	hsa:3921
Q13596	hsa:788
P43155	hsa:80301
P19827	hsa:133619
Q96BW5	hsa:831
Q5CZC0	hsa:9632
P48426	hsa:5589
P27361	hsa:1759
Q9NZ08	hsa:1635
P43897	hsa:51095
O15400	hsa:5352
P31937	hsa:30
P04632	hsa:5501
P19105	hsa:55823
Q9NPH2	hsa:51706
P30043	hsa:8065
Q9BZ67	hsa:7163
Q8IY17	hsa:7045
Q6ZNE5	hsa:23265
Q13976	hsa:8821
P00738	hsa:131
P08236	hsa:1622
P07384	hsa:1292
Q9UBX8	hsa:90701
P55769	hsa:4969
Q96B97	hsa:3831
O14874	hsa:7511
Q8TCG5	hsa:3607
P50148	hsa:5306
Q9BSH5	hsa:2665
Q9Y4G6	hsa:10590
O00399	hsa:528
P42081	hsa:4701
Q96S66	hsa:51332
Q8NAT2
Q15435
P08865
O43772
Q8TD55
Q96M27
P20810
P53992
P14314
Q05193
P32321
Q96Q11
O00469
P09110
P36873
Q9H270
Q9UHQ9
Q93034
P55327
Q15582
Q9UPT5
O15327
P40394
P07108
P12110
Q9BY50
P20774
Q07866
Q9NQW7
Q01167
Q00169
P50395
O76038
P21283
O95182
Q9NRC6

## Sheet: unique Khib proteins pancreatic
KEGG pathways of unique Khib proteins in pancreatic cancer
KEGG Pathway	Log2 Enrichment		protein number
hsa01100 Metabolic pathways - Homo sapiens (human) (199)	7.63662	7.63662462054365	199
hsa05022 Pathways of neurodegeneration - multiple diseases - Homo sapiens (human) (66)	6.04439	6.04439411935845	66
hsa05200 Pathways in cancer - Homo sapiens (human) (57) [Cancer network viewer]	5.83289	5.83289001416474	57
hsa05132 Salmonella infection - Homo sapiens (human) (54)	5.75489	5.75488750216347	54
hsa04510 Focal adhesion - Homo sapiens (human) (52)	5.70044	5.70043971814109	52
hsa05165 Human papillomavirus infection - Homo sapiens (human) (52)	5.70044	5.70043971814109	52
hsa05010 Alzheimer disease - Homo sapiens (human) (51)	5.67243	5.6724253419715	51
hsa05014 Amyotrophic lateral sclerosis - Homo sapiens (human) (50)	5.64386	5.64385618977473	50
hsa05131 Shigellosis - Homo sapiens (human) (49)	5.61471	5.61470984411521	49
hsa04810 Regulation of actin cytoskeleton - Homo sapiens (human) (46)	5.52356	5.52356195605701	46
hsa05020 Prion disease - Homo sapiens (human) (44)	5.45943	5.4594316186373	44
hsa04144 Endocytosis - Homo sapiens (human) (44)	5.45943	5.4594316186373	44
hsa05016 Huntington disease - Homo sapiens (human) (43)	5.42626	5.4262647547021	43
hsa05012 Parkinson disease - Homo sapiens (human) (42)	5.39232	5.39231742277876	42
hsa05205 Proteoglycans in cancer - Homo sapiens (human) (41)	5.35755	5.35755200461808	41
hsa04151 PI3K-Akt signaling pathway - Homo sapiens (human) (41)	5.35755	5.35755200461808	41
hsa05130 Pathogenic Escherichia coli infection - Homo sapiens (human) (40)	5.32193	5.32192809488736	40
hsa05171 Coronavirus disease - COVID-19 - Homo sapiens (human) (35)	5.12928	5.12928301694497	35
hsa04530 Tight junction - Homo sapiens (human) (34)	5.08746	5.08746284125034	34
hsa05208 Chemical carcinogenesis - reactive oxygen species - Homo sapiens (human) (34)	5.08746	5.08746284125034	34
hsa05415 Diabetic cardiomyopathy - Homo sapiens (human) (32)	5	5	32
hsa04141 Protein processing in endoplasmic reticulum - Homo sapiens (human) (32)	5	5	32
hsa05170 Human immunodeficiency virus 1 infection - Homo sapiens (human) (32)	5	5	32
hsa04611 Platelet activation - Homo sapiens (human) (31)	4.9542	4.95419631038688	31
hsa04714 Thermogenesis - Homo sapiens (human) (31)	4.9542	4.95419631038688	31
hsa05163 Human cytomegalovirus infection - Homo sapiens (human) (30)	4.90689	4.90689059560852	30
hsa04613 Neutrophil extracellular trap formation - Homo sapiens (human) (30)	4.90689	4.90689059560852	30
hsa04145 Phagosome - Homo sapiens (human) (28)	4.80735	4.8073549220576	28
hsa05135 Yersinia infection - Homo sapiens (human) (28)	4.80735	4.8073549220576	28
hsa04921 Oxytocin signaling pathway - Homo sapiens (human) (27)	4.75489	4.75488750216347	27
hsa05417 Lipid and atherosclerosis - Homo sapiens (human) (27)	4.75489	4.75488750216347	27
hsa05146 Amoebiasis - Homo sapiens (human) (27)	4.75489	4.75488750216347	27
hsa04010 MAPK signaling pathway - Homo sapiens (human) (27)	4.75489	4.75488750216347	27
hsa04024 cAMP signaling pathway - Homo sapiens (human) (27)	4.75489	4.75488750216347	27
hsa04270 Vascular smooth muscle contraction - Homo sapiens (human) (26)	4.70044	4.70043971814109	26
hsa04014 Ras signaling pathway - Homo sapiens (human) (26)	4.70044	4.70043971814109	26
hsa04210 Apoptosis - Homo sapiens (human) (26)	4.70044	4.70043971814109	26
hsa05168 Herpes simplex virus 1 infection - Homo sapiens (human) (26)	4.70044	4.70043971814109	26
hsa05203 Viral carcinogenesis - Homo sapiens (human) (25)	4.64386	4.64385618977473	25
hsa05167 Kaposi sarcoma-associated herpesvirus infection - Homo sapiens (human) (25)	4.64386	4.64385618977473	25
hsa05100 Bacterial invasion of epithelial cells - Homo sapiens (human) (24)	4.58496	4.58496250072116	24
hsa04015 Rap1 signaling pathway - Homo sapiens (human) (24)	4.58496	4.58496250072116	24
hsa04512 ECM-receptor interaction - Homo sapiens (human) (24)	4.58496	4.58496250072116	24
hsa04140 Autophagy - animal - Homo sapiens (human) (24)	4.58496	4.58496250072116	24
hsa05164 Influenza A - Homo sapiens (human) (23)	4.52356	4.52356195605701	23
hsa05034 Alcoholism - Homo sapiens (human) (23)	4.52356	4.52356195605701	23
hsa01200 Carbon metabolism - Homo sapiens (human) (23)	4.52356	4.52356195605701	23
hsa04910 Insulin signaling pathway - Homo sapiens (human) (23)	4.52356	4.52356195605701	23
hsa05166 Human T-cell leukemia virus 1 infection - Homo sapiens (human) (23)	4.52356	4.52356195605701	23
hsa05418 Fluid shear stress and atherosclerosis - Homo sapiens (human) (23)	4.52356	4.52356195605701	23
hsa04974 Protein digestion and absorption - Homo sapiens (human) (22)	4.45943	4.4594316186373	22
hsa04022 cGMP-PKG signaling pathway - Homo sapiens (human) (22)	4.45943	4.4594316186373	22
hsa01240 Biosynthesis of cofactors - Homo sapiens (human) (22)	4.45943	4.4594316186373	22
hsa05207 Chemical carcinogenesis - receptor activation - Homo sapiens (human) (22)	4.45943	4.4594316186373	22
hsa05152 Tuberculosis - Homo sapiens (human) (22)	4.45943	4.4594316186373	22
hsa04062 Chemokine signaling pathway - Homo sapiens (human) (22)	4.45943	4.4594316186373	22
hsa00190 Oxidative phosphorylation - Homo sapiens (human) (21)	4.39232	4.39231742277876	21
hsa04360 Axon guidance - Homo sapiens (human) (21)	4.39232	4.39231742277876	21
hsa04922 Glucagon signaling pathway - Homo sapiens (human) (21)	4.39232	4.39231742277876	21
hsa04218 Cellular senescence - Homo sapiens (human) (21)	4.39232	4.39231742277876	21
hsa04142 Lysosome - Homo sapiens (human) (21)	4.39232	4.39231742277876	21
hsa04972 Pancreatic secretion - Homo sapiens (human) (21)	4.39232	4.39231742277876	21
hsa04610 Complement and coagulation cascades - Homo sapiens (human) (21)	4.39232	4.39231742277876	21
hsa04217 Necroptosis - Homo sapiens (human) (21)	4.39232	4.39231742277876	21
hsa05145 Toxoplasmosis - Homo sapiens (human) (20)	4.32193	4.32192809488736	20
hsa04621 NOD-like receptor signaling pathway - Homo sapiens (human) (20)	4.32193	4.32192809488736	20
hsa04932 Non-alcoholic fatty liver disease - Homo sapiens (human) (20)	4.32193	4.32192809488736	20
hsa00010 Glycolysis / Gluconeogenesis - Homo sapiens (human) (20)	4.32193	4.32192809488736	20
hsa04071 Sphingolipid signaling pathway - Homo sapiens (human) (20)	4.32193	4.32192809488736	20
hsa05225 Hepatocellular carcinoma - Homo sapiens (human) (20)	4.32193	4.32192809488736	20
hsa04723 Retrograde endocannabinoid signaling - Homo sapiens (human) (20)	4.32193	4.32192809488736	20
hsa04915 Estrogen signaling pathway - Homo sapiens (human) (19)	4.24793	4.24792751344359	19
hsa04666 Fc gamma R-mediated phagocytosis - Homo sapiens (human) (19)	4.24793	4.24792751344359	19
hsa04936 Alcoholic liver disease - Homo sapiens (human) (19)	4.24793	4.24792751344359	19
hsa04150 mTOR signaling pathway - Homo sapiens (human) (19)	4.24793	4.24792751344359	19
hsa05169 Epstein-Barr virus infection - Homo sapiens (human) (19)	4.24793	4.24792751344359	19
hsa05322 Systemic lupus erythematosus - Homo sapiens (human) (19)	4.24793	4.24792751344359	19
hsa04919 Thyroid hormone signaling pathway - Homo sapiens (human) (19)	4.16993	4.16992500144231	18
hsa04310 Wnt signaling pathway - Homo sapiens (human) (18)	4.16993	4.16992500144231	18
hsa04926 Relaxin signaling pathway - Homo sapiens (human) (18)	4.16993	4.16992500144231	18
hsa04066 HIF-1 signaling pathway - Homo sapiens (human) (18)	4.16993	4.16992500144231	18
hsa04261 Adrenergic signaling in cardiomyocytes - Homo sapiens (human) (18)	4.16993	4.16992500144231	18
hsa00230 Purine metabolism - Homo sapiens (human) (18)	4.16993	4.16992500144231	18
hsa05017 Spinocerebellar ataxia - Homo sapiens (human) (18)	4.16993	4.16992500144231	18
hsa04371 Apelin signaling pathway - Homo sapiens (human) (18)	4.16993	4.16992500144231	18
hsa00983 Drug metabolism - other enzymes - Homo sapiens (human) (17)	4.08746	4.08746284125034	17
hsa04935 Growth hormone synthesis, secretion and action - Homo sapiens (human) (17)	4.08746	4.08746284125034	17
hsa04728 Dopaminergic synapse - Homo sapiens (human) (17)	4.08746	4.08746284125034	17
hsa04540 Gap junction - Homo sapiens (human) (17)	4.08746	4.08746284125034	17
hsa04912 GnRH signaling pathway - Homo sapiens (human) (17)	4.08746	4.08746284125034	17
hsa04720 Long-term potentiation - Homo sapiens (human) (16)	4	4	16
hsa04933 AGE-RAGE signaling pathway in diabetic complications - Homo sapiens (human) (16)	4	4	16
hsa00280 Valine, leucine and isoleucine degradation - Homo sapiens (human) (16)	4	4	16
hsa04670 Leukocyte transendothelial migration - Homo sapiens (human) (16)	4	4	16
hsa05206 MicroRNAs in cancer - Homo sapiens (human) (16)	4	4	16
hsa04114 Oocyte meiosis - Homo sapiens (human) (16)	4	4	16
hsa05161 Hepatitis B - Homo sapiens (human) (15)	3.90689	3.90689059560852	15
hsa05222 Small cell lung cancer - Homo sapiens (human) (15)	3.90689	3.90689059560852	15
hsa05230 Central carbon metabolism in cancer - Homo sapiens (human) (15)	3.90689	3.90689059560852	15
hsa03015 mRNA surveillance pathway - Homo sapiens (human) (15)	3.90689	3.90689059560852	15
hsa04020 Calcium signaling pathway - Homo sapiens (human) (15)	3.90689	3.90689059560852	15
hsa05133 Pertussis - Homo sapiens (human) (15)	3.90689	3.90689059560852	15
hsa05202 Transcriptional misregulation in cancer - Homo sapiens (human) (15)	3.90689	3.90689059560852	15
hsa04721 Synaptic vesicle cycle - Homo sapiens (human) (15)	3.90689	3.90689059560852	15
hsa03010 Ribosome - Homo sapiens (human) (15)	3.90689	3.90689059560852	15
hsa05414 Dilated cardiomyopathy - Homo sapiens (human) (15)	3.90689	3.90689059560852	15
hsa05410 Hypertrophic cardiomyopathy - Homo sapiens (human) (15)	3.90689	3.90689059560852	15
hsa03320 PPAR signaling pathway - Homo sapiens (human) (15)	3.90689	3.90689059560852	15
hsa04612 Antigen processing and presentation - Homo sapiens (human) (14)	3.80735	3.8073549220576	14
hsa04664 Fc epsilon RI signaling pathway - Homo sapiens (human) (14)	3.80735	3.8073549220576	14
hsa04625 C-type lectin receptor signaling pathway - Homo sapiens (human) (14)	3.80735	3.8073549220576	14
hsa04750 Inflammatory mediator regulation of TRP channels - Homo sapiens (human) (14)	3.80735	3.8073549220576	14
hsa05231 Choline metabolism in cancer - Homo sapiens (human) (14)	3.80735	3.8073549220576	14
hsa00982 Drug metabolism - cytochrome P450 - Homo sapiens (human) (14)	3.80735	3.8073549220576	14
hsa04072 Phospholipase D signaling pathway - Homo sapiens (human) (14)	3.80735	3.8073549220576	14
hsa00520 Amino sugar and nucleotide sugar metabolism - Homo sapiens (human) (14)	3.80735	3.8073549220576	14
hsa03013 Nucleocytoplasmic transport - Homo sapiens (human) (14)	3.80735	3.8073549220576	14
hsa04726 Serotonergic synapse - Homo sapiens (human) (14)	3.80735	3.8073549220576	14
hsa00051 Fructose and mannose metabolism - Homo sapiens (human) (13)	3.70044	3.70043971814109	13
hsa00071 Fatty acid degradation - Homo sapiens (human) (13)	3.70044	3.70043971814109	13
hsa04722 Neurotrophin signaling pathway - Homo sapiens (human) (13)	3.70044	3.70043971814109	13
hsa04725 Cholinergic synapse - Homo sapiens (human) (13)	3.70044	3.70043971814109	13
hsa04370 VEGF signaling pathway - Homo sapiens (human) (13)	3.70044	3.70043971814109	13
hsa04660 T cell receptor signaling pathway - Homo sapiens (human) (13)	3.70044	3.70043971814109	13
hsa05210 Colorectal cancer - Homo sapiens (human) (13)	3.70044	3.70043971814109	13
hsa04650 Natural killer cell mediated cytotoxicity - Homo sapiens (human) (13)	3.70044	3.70043971814109	13
hsa05160 Hepatitis C - Homo sapiens (human) (13)	3.70044	3.70043971814109	13
hsa00620 Pyruvate metabolism - Homo sapiens (human) (13)	3.70044	3.70043971814109	13
hsa04012 ErbB signaling pathway - Homo sapiens (human) (13)	3.70044	3.70043971814109	13
hsa04152 AMPK signaling pathway - Homo sapiens (human) (13)	3.70044	3.70043971814109	13
hsa04068 FoxO signaling pathway - Homo sapiens (human) (13)	3.70044	3.70043971814109	13
hsa04916 Melanogenesis - Homo sapiens (human) (13)	3.70044	3.70043971814109	13
hsa03040 Spliceosome - Homo sapiens (human) (13)	3.70044	3.70043971814109	13
hsa00980 Metabolism of xenobiotics by cytochrome P450 - Homo sapiens (human) (13)	3.70044	3.70043971814109	13
hsa05110 Vibrio cholerae infection - Homo sapiens (human) (13)	3.70044	3.70043971814109	13
hsa04934 Cushing syndrome - Homo sapiens (human) (13)	3.70044	3.70043971814109	13
hsa01522 Endocrine resistance - Homo sapiens (human) (13)	3.70044	3.70043971814109	13
hsa04662 B cell receptor signaling pathway - Homo sapiens (human) (12)	3.58496	3.58496250072116	12
hsa01212 Fatty acid metabolism - Homo sapiens (human) (12)	3.58496	3.58496250072116	12
hsa05412 Arrhythmogenic right ventricular cardiomyopathy - Homo sapiens (human) (12)	3.58496	3.58496250072116	12
hsa05162 Measles - Homo sapiens (human) (12)	3.58496	3.58496250072116	12
hsa04380 Osteoclast differentiation - Homo sapiens (human) (12)	3.58496	3.58496250072116	12
hsa04620 Toll-like receptor signaling pathway - Homo sapiens (human) (12)	3.58496	3.58496250072116	12
hsa04213 Longevity regulating pathway - multiple species - Homo sapiens (human) (12)	3.58496	3.58496250072116	12
hsa04724 Glutamatergic synapse - Homo sapiens (human) (12)	3.58496	3.58496250072116	12
hsa00480 Glutathione metabolism - Homo sapiens (human) (12)	3.58496	3.58496250072116	12
hsa04970 Salivary secretion - Homo sapiens (human) (12)	3.58496	3.58496250072116	12
hsa04914 Progesterone-mediated oocyte maturation - Homo sapiens (human) (12)	3.58496	3.58496250072116	12
hsa05416 Viral myocarditis - Homo sapiens (human) (12)	3.58496	3.58496250072116	12
hsa04979 Cholesterol metabolism - Homo sapiens (human) (12)	3.58496	3.58496250072116	12
hsa04520 Adherens junction - Homo sapiens (human) (12)	3.58496	3.58496250072116	12
hsa04730 Long-term depression - Homo sapiens (human) (11)	3.45943	3.4594316186373	11
hsa00052 Galactose metabolism - Homo sapiens (human) (11)	3.45943	3.4594316186373	11
hsa04928 Parathyroid hormone synthesis, secretion and action - Homo sapiens (human) (11)	3.45943	3.4594316186373	11
hsa04657 IL-17 signaling pathway - Homo sapiens (human) (11)	3.45943	3.4594316186373	11
hsa01524 Platinum drug resistance - Homo sapiens (human) (11)	3.45943	3.4594316186373	11
hsa04713 Circadian entrainment - Homo sapiens (human) (11)	3.45943	3.4594316186373	11
hsa05220 Chronic myeloid leukemia - Homo sapiens (human) (11)	3.45943	3.4594316186373	11
hsa05235 PD-L1 expression and PD-1 checkpoint pathway in cancer - Homo sapiens (human) (11)	3.45943	3.4594316186373	11
hsa05204 Chemical carcinogenesis - DNA adducts - Homo sapiens (human) (11)	3.45943	3.4594316186373	11
hsa05213 Endometrial cancer - Homo sapiens (human) (11)	3.45943	3.4594316186373	11
hsa04668 TNF signaling pathway - Homo sapiens (human) (11)	3.45943	3.4594316186373	11
hsa05226 Gastric cancer - Homo sapiens (human) (11)	3.45943	3.4594316186373	11
hsa05221 Acute myeloid leukemia - Homo sapiens (human) (11)	3.45943	3.4594316186373	11
hsa04137 Mitophagy - animal - Homo sapiens (human) (11)	3.45943	3.4594316186373	11
hsa04971 Gastric acid secretion - Homo sapiens (human) (11)	3.45943	3.4594316186373	11
hsa05031 Amphetamine addiction - Homo sapiens (human) (11)	3.45943	3.4594316186373	11
hsa05212 Pancreatic cancer - Homo sapiens (human) (11)	3.45943	3.4594316186373	11
hsa05215 Prostate cancer - Homo sapiens (human) (10)	3.32193	3.32192809488736	10
hsa04962 Vasopressin-regulated water reabsorption - Homo sapiens (human) (10)	3.32193	3.32192809488736	10
hsa04917 Prolactin signaling pathway - Homo sapiens (human) (10)	3.32193	3.32192809488736	10
hsa05224 Breast cancer - Homo sapiens (human) (10)	3.32193	3.32192809488736	10
hsa04961 Endocrine and other factor-regulated calcium reabsorption - Homo sapiens (human) (10)	3.32193	3.32192809488736	10
hsa03050 Proteasome - Homo sapiens (human) (10)	3.32193	3.32192809488736	10
hsa05211 Renal cell carcinoma - Homo sapiens (human) (10)	3.32193	3.32192809488736	10
hsa00330 Arginine and proline metabolism - Homo sapiens (human) (10)	3.32193	3.32192809488736	10
hsa05223 Non-small cell lung cancer - Homo sapiens (human) (10)	3.32193	3.32192809488736	10
hsa04120 Ubiquitin mediated proteolysis - Homo sapiens (human) (10)	3.32193	3.32192809488736	10
hsa05120 Epithelial cell signaling in Helicobacter pylori infection - Homo sapiens (human) (10)	3.32193	3.32192809488736	10
hsa04070 Phosphatidylinositol signaling system - Homo sapiens (human) (10)	3.32193	3.32192809488736	10
hsa05214 Glioma - Homo sapiens (human) (10)	3.32193	3.32192809488736	10
hsa04931 Insulin resistance - Homo sapiens (human) (10)	3.32193	3.32192809488736	10
hsa04924 Renin secretion - Homo sapiens (human) (10)	3.32193	3.32192809488736	10
hsa04920 Adipocytokine signaling pathway - Homo sapiens (human) (10)	3.32193	3.32192809488736	10
hsa04080 Neuroactive ligand-receptor interaction - Homo sapiens (human) (10)	3.32193	3.32192809488736	10
hsa05134 Legionellosis - Homo sapiens (human) (10)	3.32193	3.32192809488736	10
hsa04216 Ferroptosis - Homo sapiens (human) (10)	3.32193	3.32192809488736	10
hsa05150 Staphylococcus aureus infection - Homo sapiens (human) (10)	3.32193	3.32192809488736	10
hsa00630 Glyoxylate and dicarboxylate metabolism - Homo sapiens (human) (9)	3.16993	3.16992500144231	9
hsa00500 Starch and sucrose metabolism - Homo sapiens (human) (9)	3.16993	3.16992500144231	9
hsa00640 Propanoate metabolism - Homo sapiens (human) (9)	3.16993	3.16992500144231	9
hsa04146 Peroxisome - Homo sapiens (human) (9)	3.16993	3.16992500144231	9
hsa04659 Th17 cell differentiation - Homo sapiens (human) (9)	3.16993	3.16992500144231	9
hsa04727 GABAergic synapse - Homo sapiens (human) (9)	3.16993	3.16992500144231	9
hsa01230 Biosynthesis of amino acids - Homo sapiens (human) (9)	3.16993	3.16992500144231	9
hsa05323 Rheumatoid arthritis - Homo sapiens (human) (9)	3.16993	3.16992500144231	9
hsa01250 Biosynthesis of nucleotide sugars - Homo sapiens (human) (9)	3.16993	3.16992500144231	9
hsa04550 Signaling pathways regulating pluripotency of stem cells - Homo sapiens (human) (9)	3.16993	3.16992500144231	9
hsa05142 Chagas disease - Homo sapiens (human) (9)	3.16993	3.16992500144231	9
hsa00250 Alanine, aspartate and glutamate metabolism - Homo sapiens (human) (9)	3.16993	3.16992500144231	9
hsa04929 GnRH secretion - Homo sapiens (human) (9)	3.16993	3.16992500144231	9
hsa01521 EGFR tyrosine kinase inhibitor resistance - Homo sapiens (human) (9)	3.16993	3.16992500144231	9
hsa05219 Bladder cancer - Homo sapiens (human) (9)	3.16993	3.16992500144231	9
hsa04350 TGF-beta signaling pathway - Homo sapiens (human) (8)	3	3	8
hsa00310 Lysine degradation - Homo sapiens (human) (8)	3	3	8
hsa04911 Insulin secretion - Homo sapiens (human) (8)	3	3	8
hsa04658 Th1 and Th2 cell differentiation - Homo sapiens (human) (8)	3	3	8
hsa00340 Histidine metabolism - Homo sapiens (human) (8)	3	3	8
hsa04973 Carbohydrate digestion and absorption - Homo sapiens (human) (8)	3	3	8
hsa04975 Fat digestion and absorption - Homo sapiens (human) (8)	3	3	8
hsa04918 Thyroid hormone synthesis - Homo sapiens (human) (8)	3	3	8
hsa04211 Longevity regulating pathway - Homo sapiens (human) (8)	3	3	8
hsa05032 Morphine addiction - Homo sapiens (human) (8)	3	3	8
hsa05143 African trypanosomiasis - Homo sapiens (human) (8)	3	3	8
hsa05216 Thyroid cancer - Homo sapiens (human) (8)	3	3	8
hsa00270 Cysteine and methionine metabolism - Homo sapiens (human) (8)	3	3	8
hsa00030 Pentose phosphate pathway - Homo sapiens (human) (8)	3	3	8
hsa00562 Inositol phosphate metabolism - Homo sapiens (human) (8)	3	3	8
hsa00590 Arachidonic acid metabolism - Homo sapiens (human) (7)	2.80735	2.8073549220576	7
hsa05218 Melanoma - Homo sapiens (human) (7)	2.80735	2.8073549220576	7
hsa04514 Cell adhesion molecules - Homo sapiens (human) (7)	2.80735	2.8073549220576	7
hsa04925 Aldosterone synthesis and secretion - Homo sapiens (human) (7)	2.80735	2.8073549220576	7
hsa00564 Glycerophospholipid metabolism - Homo sapiens (human) (7)	2.80735	2.8073549220576	7
hsa04260 Cardiac muscle contraction - Homo sapiens (human) (7)	2.80735	2.8073549220576	7
hsa00380 Tryptophan metabolism - Homo sapiens (human) (7)	2.80735	2.8073549220576	7
hsa04740 Olfactory transduction - Homo sapiens (human) (7)	2.80735	2.8073549220576	7
hsa00600 Sphingolipid metabolism - Homo sapiens (human) (7)	2.80735	2.8073549220576	7
hsa00350 Tyrosine metabolism - Homo sapiens (human) (7)	2.80735	2.8073549220576	7
hsa00240 Pyrimidine metabolism - Homo sapiens (human) (7)	2.80735	2.8073549220576	7
hsa04390 Hippo signaling pathway - Homo sapiens (human) (7)	2.80735	2.8073549220576	7
hsa00410 beta-Alanine metabolism - Homo sapiens (human) (7)	2.80735	2.8073549220576	7
hsa04930 Type II diabetes mellitus - Homo sapiens (human) (6)	2.58496	2.58496250072116	6
hsa00260 Glycine, serine and threonine metabolism - Homo sapiens (human) (6)	2.58496	2.58496250072116	6
hsa00860 Porphyrin and chlorophyll metabolism - Homo sapiens (human) (6)	2.58496	2.58496250072116	6
hsa00020 Citrate cycle (TCA cycle) - Homo sapiens (human) (6)	2.58496	2.58496250072116	6
hsa00970 Aminoacyl-tRNA biosynthesis - Homo sapiens (human) (6)	2.58496	2.58496250072116	6
hsa00920 Sulfur metabolism - Homo sapiens (human) (6)	2.58496	2.58496250072116	6
hsa04966 Collecting duct acid secretion - Homo sapiens (human) (6)	2.58496	2.58496250072116	6
hsa04923 Regulation of lipolysis in adipocytes - Homo sapiens (human) (6)	2.58496	2.58496250072116	6
hsa00650 Butanoate metabolism - Homo sapiens (human) (6)	2.58496	2.58496250072116	6
hsa04960 Aldosterone-regulated sodium reabsorption - Homo sapiens (human) (5)	2.32193	2.32192809488736	5
hsa00561 Glycerolipid metabolism - Homo sapiens (human) (5)	2.32193	2.32192809488736	5
hsa04640 Hematopoietic cell lineage - Homo sapiens (human) (5)	2.32193	2.32192809488736	5
hsa05030 Cocaine addiction - Homo sapiens (human) (5)	2.32193	2.32192809488736	5
hsa00830 Retinol metabolism - Homo sapiens (human) (5)	2.32193	2.32192809488736	5
hsa04976 Bile secretion - Homo sapiens (human) (5)	2.32193	2.32192809488736	5
hsa04064 NF-kappa B signaling pathway - Homo sapiens (human) (5)	2.32193	2.32192809488736	5
hsa03018 RNA degradation - Homo sapiens (human) (5)	2.32193	2.32192809488736	5
hsa04110 Cell cycle - Homo sapiens (human) (5)	2.32193	2.32192809488736	5
hsa04136 Autophagy - other - Homo sapiens (human) (5)	2.32193	2.32192809488736	5
hsa00061 Fatty acid biosynthesis - Homo sapiens (human) (4)	2	2	4
hsa04340 Hedgehog signaling pathway - Homo sapiens (human) (4)	2	2	4
hsa03008 Ribosome biogenesis in eukaryotes - Homo sapiens (human) (4)	2	2	4
hsa00565 Ether lipid metabolism - Homo sapiens (human) (4)	2	2	4
hsa05340 Primary immunodeficiency - Homo sapiens (human) (4)	2	2	4
hsa04977 Vitamin digestion and absorption - Homo sapiens (human) (4)	2	2	4
hsa03060 Protein export - Homo sapiens (human) (4)	2	2	4
hsa04927 Cortisol synthesis and secretion - Homo sapiens (human) (4)	2	2	4
hsa05144 Malaria - Homo sapiens (human) (4)	2	2	4
hsa05140 Leishmaniasis - Homo sapiens (human) (4)	2	2	4
hsa02010 ABC transporters - Homo sapiens (human) (4)	2	2	4
hsa00140 Steroid hormone biosynthesis - Homo sapiens (human) (4)	2	2	4
hsa00040 Pentose and glucuronate interconversions - Homo sapiens (human) (4)	2	2	4
hsa00770 Pantothenate and CoA biosynthesis - Homo sapiens (human) (4)	2	2	4
hsa00531 Glycosaminoglycan degradation - Homo sapiens (human) (4)	2	2	4
hsa04330 Notch signaling pathway - Homo sapiens (human) (4)	2	2	4
hsa00592 alpha-Linolenic acid metabolism - Homo sapiens (human) (4)	2	2	4
hsa04130 SNARE interactions in vesicular transport - Homo sapiens (human) (4)	2	2	4
hsa00360 Phenylalanine metabolism - Homo sapiens (human) (4)	2	2	4
hsa04913 Ovarian steroidogenesis - Homo sapiens (human) (4)	2	2	4
hsa00760 Nicotinate and nicotinamide metabolism - Homo sapiens (human) (4)	2	2	4
hsa00053 Ascorbate and aldarate metabolism - Homo sapiens (human) (4)	2	2	4
hsa04964 Proximal tubule bicarbonate reclamation - Homo sapiens (human) (4)	2	2	4
hsa04622 RIG-I-like receptor signaling pathway - Homo sapiens (human) (3)	1.58496	1.58496250072116	3
hsa05217 Basal cell carcinoma - Homo sapiens (human) (3)	1.58496	1.58496250072116	3
hsa00220 Arginine biosynthesis - Homo sapiens (human) (3)	1.58496	1.58496250072116	3
hsa03440 Homologous recombination - Homo sapiens (human) (3)	1.58496	1.58496250072116	3
hsa04122 Sulfur relay system - Homo sapiens (human) (3)	1.58496	1.58496250072116	3
hsa00510 N-Glycan biosynthesis - Homo sapiens (human) (3)	1.58496	1.58496250072116	3
hsa04623 Cytosolic DNA-sensing pathway - Homo sapiens (human) (3)	1.58496	1.58496250072116	3
hsa00900 Terpenoid backbone biosynthesis - Homo sapiens (human) (3)	1.58496	1.58496250072116	3
hsa00513 Various types of N-glycan biosynthesis - Homo sapiens (human) (3)	1.58496	1.58496250072116	3
hsa05320 Autoimmune thyroid disease - Homo sapiens (human) (3)	1.58496	1.58496250072116	3
hsa00591 Linoleic acid metabolism - Homo sapiens (human) (3)	1.58496	1.58496250072116	3
hsa01523 Antifolate resistance - Homo sapiens (human) (3)	1.58496	1.58496250072116	3
hsa01210 2-Oxocarboxylic acid metabolism - Homo sapiens (human) (3)	1.58496	1.58496250072116	3
hsa04940 Type I diabetes mellitus - Homo sapiens (human) (3)	1.58496	1.58496250072116	3
hsa04742 Taste transduction - Homo sapiens (human) (3)	1.58496	1.58496250072116	3
hsa04630 JAK-STAT signaling pathway - Homo sapiens (human) (3)	1.58496	1.58496250072116	3
hsa00790 Folate biosynthesis - Homo sapiens (human) (3)	1.58496	1.58496250072116	3
hsa05332 Graft-versus-host disease - Homo sapiens (human) (3)	1.58496	1.58496250072116	3
hsa04978 Mineral absorption - Homo sapiens (human) (3)	1.58496	1.58496250072116	3
hsa00670 One carbon pool by folate - Homo sapiens (human) (3)	1.58496	1.58496250072116	3
hsa04710 Circadian rhythm - Homo sapiens (human) (3	1.58496	1.58496250072116	3
hsa04115 p53 signaling pathway - Homo sapiens (human) (3)	1.58496	1.58496250072116	3
hsa03460 Fanconi anemia pathway - Homo sapiens (human) (3)	1.58496	1.58496250072116	3
hsa00511 Other glycan degradation - Homo sapiens (human) (3)	1.58496	1.58496250072116	3
hsa00062 Fatty acid elongation - Homo sapiens (human) (3)	1.58496	1.58496250072116	3
hsa05330 Allograft rejection - Homo sapiens (human) (3)	1.58496	1.58496250072116	3
hsa03420 Nucleotide excision repair - Homo sapiens (human) (3)	1.58496	1.58496250072116	3
hsa00910 Nitrogen metabolism - Homo sapiens (human) (3)	1.58496	1.58496250072116	3
hsa04215 Apoptosis - multiple species - Homo sapiens (human) (3)	1.58496	1.58496250072116	3
hsa00120 Primary bile acid biosynthesis - Homo sapiens (human) (2)	1	1	2
hsa05310 Asthma - Homo sapiens (human) (2)	1	1	2
hsa00524 Neomycin, kanamycin and gentamicin biosynthesis - Homo sapiens (human) (2)	1	1	2
hsa00730 Thiamine metabolism - Homo sapiens (human) (2)	1	1	2
hsa04672 Intestinal immune network for IgA production - Homo sapiens (human) (2)	1	1	2
hsa00534 Glycosaminoglycan biosynthesis - heparan sulfate / heparin - Homo sapiens (human) (2)	1	1	2
hsa03030 DNA replication - Homo sapiens (human) (2)	1	1	2
hsa04060 Cytokine-cytokine receptor interaction - Homo sapiens (human) (2)	1	1	2
hsa01040 Biosynthesis of unsaturated fatty acids - Homo sapiens (human) (2)	1	1	2
hsa03450 Non-homologous end-joining - Homo sapiens (human) (2)	1	1	2
hsa00750 Vitamin B6 metabolism - Homo sapiens (human) (2)	1	1	2
hsa03410 Base excision repair - Homo sapiens (human) (2)	1	1	2
hsa00604 Glycosphingolipid biosynthesis - ganglio series - Homo sapiens (human) (2)	1	1	2
hsa04061 Viral protein interaction with cytokine and cytokine receptor - Homo sapiens (human) (2)	1	1	2
hsa03430 Mismatch repair - Homo sapiens (human) (1)	0	0	1
hsa00533 Glycosaminoglycan biosynthesis - keratan sulfate - Homo sapiens (human) (1)	0	0	1
hsa00563 Glycosylphosphatidylinositol (GPI)-anchor biosynthesis - Homo sapiens (human) (1)	0	0	1
hsa00740 Riboflavin metabolism - Homo sapiens (human) (1)	0	0	1
hsa00100 Steroid biosynthesis - Homo sapiens (human) (1)	0	0	1
hsa00514 Other types of O-glycan biosynthesis - Homo sapiens (human) (1)	0	0	1
hsa00400 Phenylalanine, tyrosine and tryptophan biosynthesis - Homo sapiens (human) (1)	0	0	1
hsa05321 Inflammatory bowel disease - Homo sapiens (human) (1)	0	0	1
hsa04950 Maturity onset diabetes of the young - Homo sapiens (human) (1)	0	0	1
hsa04744 Phototransduction - Homo sapiens (human) (1)	0	0	1
hsa00130 Ubiquinone and other terpenoid-quinone biosynthesis - Homo sapiens (human) (1)	0	0	1
hsa00470 D-Amino acid metabolism - Homo sapiens (human) (1)	0	0	1
hsa00603 Glycosphingolipid biosynthesis - globo and isoglobo series - Homo sapiens (human) (1)	0	0	1
hsa00290 Valine, leucine and isoleucine biosynthesis - Homo sapiens (human) (1)	0	0	1
hsa00440 Phosphonate and phosphinate metabolism - Homo sapiens (human) (1)	0	0	1
hsa00512 Mucin type O-glycan biosynthesis - Homo sapiens (human) (1)	0	0	1
hsa00740 Riboflavin metabolism - Homo sapiens (human) (1)
hsa00100 Steroid biosynthesis - Homo sapiens (human) (1)
hsa00514 Other types of O-glycan biosynthesis - Homo sapiens (human) (1)
hsa00400 Phenylalanine, tyrosine and tryptophan biosynthesis - Homo sapiens (human) (1)
hsa05321 Inflammatory bowel disease - Homo sapiens (human) (1)
hsa04950 Maturity onset diabetes of the young - Homo sapiens (human) (1)
hsa04744 Phototransduction - Homo sapiens (human) (1)
hsa00130 Ubiquinone and other terpenoid-quinone biosynthesis - Homo sapiens (human) (1)
hsa00470 D-Amino acid metabolism - Homo sapiens (human) (1)
hsa00603 Glycosphingolipid biosynthesis - globo and isoglobo series - Homo sapiens (human) (1)
hsa00290 Valine, leucine and isoleucine biosynthesis - Homo sapiens (human) (1)
hsa00440 Phosphonate and phosphinate metabolism - Homo sapiens (human) (1)
hsa00512 Mucin type O-glycan biosynthesis - Homo sapiens (human) (1)

## Sheet: Sheet2
Comparison of Khib,Ksu and Kac proteins					Comparison of Khib,Ksu and Kac sites
Modification	total number	Uniprot ID			Modification	total number	Uniprot ID	modified site number
Kac Khib Ksu	105	P05783			Kac Khib Ksu	80	P05783	3
		O75369					O75369	0
		O75390					O75390	1
		O75947					O75947	1
		P00367					P00367	2
		P00387					P00387	1
		P00505					P00505	3
		P02545					P02545	2
		P02786					P02786	0
		P04075					P04075	0
		P04114					P04114	0
		P04179					P04179	1
		P04406					P04406	1
		Q93077					Q93077	1
		P05141					P05141	2
		P05556					P05556	0
		P06576					P06576	1
		P06733					P06733	1
		P07237					P07237	2
		P07355					P07355	6
		P08238					P08238	0
		P07910					P07910	0
		P07954					P07954	1
		P14625					P14625	2
		P08559					P08559	1
		P09382					P09382	1
		P09622					P09622	2
		P09651					P09651	1
		Q99878					Q99878	1
		P62987					P62987	0
		P11142					P11142	0
		P0DP25					P0DP25	1
		P10809					P10809	2
		P11021					P11021	1
		P11182					P11182	0
		P13073					P13073	1
		P13667					P13667	0
		P13804					P13804	0
		P14324					P14324	0
		P18859					P18859	0
		P19367					P19367	0
		P20700					P20700	0
		P21333					P21333	0
		P21796					P21796	1
		P23246					P23246	0
		P23284					P23284	2
		P23368					P23368	0
		P24539					P24539	0
		P25705					P25705	1
		P26641					P26641	0
		P27797					P27797	0
		P27824					P27824	1
		P30048					P30048	1
		P30101					P30101	1
		P30405					P30405	1
		P34897					P34897	2
		P35914					P35914	0
		P38159					P38159	0
		P38646					P38646	5
		P40227					P40227	0
		P40926					P40926	2
		P40939					P40939	2
		P42126					P42126	1
		P42704					P42704	0
		P42765					P42765	0
		P43304					P43304	0
		P45880					P45880	1
		P48047					P48047	0
		P48643					P48643	0
		P48735					P48735	1
		P49411					P49411	0
		P49748					P49748	0
		P50454					P50454	0
		P50990					P50990	0
		P51572					P51572	0
		P60903					P60903	2
		P61353					P61353	0
		P61604					P61604	2
		P62805					P62805	3
		Q5VTE0					Q5VTE0	0
		P82650					P82650	0
		Q00325					Q00325	1
		Q00610					Q00610	0
		Q00839					Q00839	1
		Q02218					Q02218	0
		Q02543					Q02543	0
		Q07021					Q07021	1
		Q07065					Q07065	0
		Q12931					Q12931	1
		Q14103					Q14103	0
		Q15149					Q15149	0
		Q16698					Q16698	0
		Q53GQ0					Q53GQ0	0
		Q5JRX3					Q5JRX3	0
		Q71DI3					Q71DI3	0
		Q7Z4W1					Q7Z4W1	0
		Q96I59					Q96I59	1
		Q99880					Q99880	0
		Q9BPW8					Q9BPW8	0
		Q9NSE4					Q9NSE4	2
		Q9UMS4					Q9UMS4	0
		Q9Y277					Q9Y277	0
		Q9Y305					Q9Y305	1
		Q9Y4L1					Q9Y4L1	0
		Q9Y6N5					Q9Y6N5	1
Kac Ksu	135	ENSEMBL:ENSBTAP00000032840			Kac Ksu	164	ENSEMBL:ENSBTAP00000032840	0
		P02538					P02538	2
		P08729					P08729	9
		P05787					P05787	10
		P02769					P02769	18
		P05783					P05783	3
		P08727					P08727	6
		P12763					P12763	2
		P15497					P15497	1
		P17690					P17690	1
		P34955					P34955	1
		Q29443					Q29443	0
		Q3SX09					Q3SX09	2
		O75369					O75369	0
		O75390					O75390	2
		O75947					O75947	2
		O95139					O95139	0
		P00367					P00367	2
		P00387					P00387	1
		P00505					P00505	3
		P02545					P02545	2
		P02786					P02786	0
		P04075					P04075	0
		P04114					P04114	0
		P04179					P04179	1
		P04406					P04406	1
		Q93077					Q93077	1
		P05141					P05141	2
		P05556					P05556	0
		P06576					P06576	1
		P06733					P06733	1
		P07237					P07237	2
		P07355					P07355	6
		P08238					P08238	0
		P07910					P07910	0
		P07954					P07954	1
		P14625					P14625	2
		P08559					P08559	1
		P09382					P09382	1
		P09622					P09622	3
		P09651					P09651	1
		Q99878					Q99878	1
		P62987					P62987	0
		P11142					P11142	0
		P0DMV9					P0DMV9	0
		P0DP25					P0DP25	1
		P10809					P10809	2
		P11021					P11021	1
		P11182					P11182	1
		P13073					P13073	1
		P13667					P13667	0
		P13804					P13804	0
		P13995					P13995	0
		P14324					P14324	1
		P18859					P18859	2
		P19367					P19367	0
		P20700					P20700	0
		P21333					P21333	0
		P21796					P21796	1
		P23246					P23246	0
		P23284					P23284	2
		P23368					P23368	1
		P24539					P24539	1
		P25705					P25705	1
		P26641					P26641	0
		P27797					P27797	2
		P27824					P27824	1
		P30048					P30048	1
		P30101					P30101	1
		P30405					P30405	2
		P34897					P34897	3
		P35914					P35914	0
		P38159					P38159	0
		P38646					P38646	5
		P40227					P40227	0
		P40926					P40926	2
		P40939					P40939	2
		P42126					P42126	1
		P42704					P42704	0
		P42765					P42765	0
		P43304					P43304	0
		P45880					P45880	1
		P48047					P48047	2
		P48643					P48643	0
		P48735					P48735	2
		P49411					P49411	0
		P49748					P49748	1
		P49821					P49821	0
		P50454					P50454	0
		P50990					P50990	0
		P51572					P51572	0
		P52815					P52815	0
		P60903					P60903	3
		P61353					P61353	1
		P61604					P61604	3
		P62805					P62805	3
		Q5VTE0					Q5VTE0	0
		P82650					P82650	1
		Q00325					Q00325	1
		Q00610					Q00610	0
		Q00839					Q00839	1
		Q02218					Q02218	1
		Q02543					Q02543	0
		Q07021					Q07021	1
		Q07065					Q07065	0
		Q08945					Q08945	0
		Q12931					Q12931	2
		Q14103					Q14103	0
		Q15149					Q15149	0
		Q15392					Q15392	0
		Q16698					Q16698	0
		Q53GQ0					Q53GQ0	0
		Q56VL3					Q56VL3	1
		Q5JRX3					Q5JRX3	0
		Q5T9A4					Q5T9A4	1
		Q71DI3					Q71DI3	0
		Q7Z4W1					Q7Z4W1	0
		Q92552					Q92552	0
		Q969Z0					Q969Z0	1
		Q96I59					Q96I59	1
		Q99880					Q99880	0
		Q9BPW8					Q9BPW8	1
		Q9BYT8					Q9BYT8	1
		Q9HD33					Q9HD33	1
		Q9NNW7					Q9NNW7	0
		Q9NP81					Q9NP81	1
		Q9NSE4					Q9NSE4	2
		Q9NTX5					Q9NTX5	0
		Q9UMS4					Q9UMS4	0
		Q9Y277					Q9Y277	0
		Q9Y2Q9					Q9Y2Q9	1
		Q9Y2R9					Q9Y2R9	1
		Q9Y305					Q9Y305	1
		Q9Y4L1					Q9Y4L1	0
		Q9Y6N5					Q9Y6N5	1
Kac Khib	297	A0A096LP55			Kac Khib	308	A0A096LP55	1
		P05783					P05783	7
		Q13838					Q13838	1
		O00148					O00148	1
		O00159					O00159	0
		O43390					O43390	0
		O43707					O43707	2
		O43809					O43809	0
		O60313					O60313	0
		O60437					O60437	0
		O60506					O60506	0
		Q5QNW6					Q5QNW6	1
		P62807					P62807	1
		O75367					O75367	0
		O75369					O75369	1
		O75390					O75390	2
		O75643					O75643	0
		O75947					O75947	1
		O95159					O95159	0
		O95292					O95292	1
		O95573					O95573	1
		P00167					P00167	0
		P00338					P00338	2
		P00367					P00367	3
		P00387					P00387	3
		P00505					P00505	3
		P00533					P00533	0
		P02545					P02545	6
		P02786					P02786	0
		P04075					P04075	1
		P04083					P04083	1
		P04114					P04114	0
		P04179					P04179	2
		P04406					P04406	3
		P04439					P04439	0
		Q93077					Q93077	1
		P05023					P05023	1
		P05141					P05141	3
		P05455					P05455	0
		P05556					P05556	0
		P06576					P06576	1
		P06733					P06733	3
		P06748					P06748	4
		P06753					P06753	1
		P07108					P07108	2
		P07237					P07237	4
		P07355					P07355	6
		P07437					P07437	1
		P08238					P08238	3
		P07900					P07900	1
		P07910					P07910	1
		P07954					P07954	1
		P14625					P14625	3
		P08559					P08559	2
		P08579					P08579	0
		P09382					P09382	1
		P09622					P09622	2
		P09651					P09651	2
		P09661					P09661	0
		Q71UI9					Q71UI9	1
		Q99878					Q99878	1
		P62987					P62987	0
		P11142					P11142	4
		P0DP25					P0DP25	2
		P16403					P16403	0
		P10599					P10599	1
		P10809					P10809	3
		P11021					P11021	4
		P11182					P11182	0
		P11387					P11387	0
		P12270					P12270	0
		P12956					P12956	1
		P13010					P13010	1
		P13073					P13073	1
		P13639					P13639	1
		P13667					P13667	1
		P13797					P13797	1
		P13804					P13804	1
		P14324					P14324	0
		P15924					P15924	0
		P16144					P16144	0
		P16422					P16422	0
		P17844					P17844	1
		P17987					P17987	3
		P18669					P18669	1
		P18859					P18859	0
		P19338					P19338	1
		P19367					P19367	1
		P20700					P20700	3
		P21333					P21333	2
		P21673					P21673	0
		P21796					P21796	2
		P21926					P21926	0
		P21964					P21964	0
		P22626					P22626	2
		P23246					P23246	0
		P23284					P23284	4
		P23368					P23368	0
		P23526					P23526	1
		P23528					P23528	2
		P23588					P23588	0
		P24539					P24539	0
		P25398					P25398	0
		P25705					P25705	1
		P26038					P26038	1
		P26368					P26368	1
		P26599					P26599	2
		P26641					P26641	1
		P27635					P27635	1
		P27797					P27797	1
		P27824					P27824	2
		P29034					P29034	1
		P30040					P30040	1
		P30041					P30041	1
		P30048					P30048	1
		P30101					P30101	2
		P30153					P30153	0
		P30405					P30405	1
		P30533					P30533	1
		P31943					P31943	1
		P31947					P31947	1
		P31948					P31948	1
		P32969					P32969	1
		P34897					P34897	2
		P35221					P35221	1
		P35579					P35579	2
		P35914					P35914	0
		P36578					P36578	1
		P36873					P36873	1
		P37837					P37837	1
		P38159					P38159	0
		P38646					P38646	6
		P39023					P39023	1
		P40227					P40227	1
		P40429					P40429	1
		P40926					P40926	2
		P40939					P40939	3
		P42126					P42126	1
		P42167					P42167	0
		P42285					P42285	0
		P42704					P42704	3
		P42765					P42765	1
		P43243					P43243	0
		P43304					P43304	0
		P45880					P45880	1
		P46013					P46013	0
		P46776					P46776	1
		P46777					P46777	1
		P48047					P48047	0
		P48643					P48643	0
		P48735					P48735	1
		P49327					P49327	0
		P49411					P49411	2
		P49720					P49720	1
		P49748					P49748	0
		P49755					P49755	1
		P49756					P49756	0
		P50454					P50454	3
		P50914					P50914	1
		P50990					P50990	0
		P50991					P50991	1
		P51572					P51572	3
		P51608					P51608	0
		P51648					P51648	0
		P51970					P51970	0
		P51991					P51991	1
		P52272					P52272	1
		P52597					P52597	0
		P52907					P52907	1
		P53621					P53621	1
		P54136					P54136	0
		P54709					P54709	1
		P58876					P58876	1
		P60174					P60174	0
		P60842					P60842	1
		P60900					P60900	0
		P60903					P60903	4
		P61158					P61158	1
		P61247					P61247	1
		P61254					P61254	0
		P61289					P61289	0
		P61353					P61353	0
		P61604					P61604	2
		P61978					P61978	2
		P61981					P61981	1
		P62081					P62081	1
		P62266					P62266	1
		P62277					P62277	1
		P62280					P62280	0
		P62333					P62333	0
		P62701					P62701	1
		P62805					P62805	5
		P62826					P62826	1
		P62888					P62888	0
		P62906					P62906	2
		P62937					P62937	3
		P63165					P63165	0
		P63261					P63261	3
		Q5VTE0					Q5VTE0	1
		P68371					P68371	1
		P78347					P78347	0
		P78371					P78371	1
		P78527					P78527	0
		P82650					P82650	1
		P82979					P82979	1
		Q969Q0					Q969Q0	1
		P84090					P84090	2
		Q00325					Q00325	2
		Q00341					Q00341	0
		Q00610					Q00610	1
		Q00839					Q00839	6
		Q01082					Q01082	1
		Q01105					Q01105	1
		Q01130					Q01130	1
		Q02218					Q02218	0
		Q02543					Q02543	0
		Q02818					Q02818	1
		Q02878					Q02878	2
		Q03135					Q03135	3
		Q06830					Q06830	1
		Q07021					Q07021	1
		Q07065					Q07065	1
		Q07955					Q07955	1
		Q08211					Q08211	1
		Q09028					Q09028	1
		Q09161					Q09161	0
		Q09666					Q09666	0
		Q12874					Q12874	0
		Q12906					Q12906	1
		Q12931					Q12931	1
		Q13185					Q13185	1
		Q13263					Q13263	0
		Q13505					Q13505	1
		Q13547					Q13547	0
		Q14103					Q14103	3
		Q14247					Q14247	2
		Q14739					Q14739	0
		Q14839					Q14839	0
		Q14974					Q14974	0
		Q14978					Q14978	0
		Q14980					Q14980	1
		Q15005					Q15005	1
		Q15149					Q15149	3
		Q15233					Q15233	0
		Q15417					Q15417	1
		Q16576					Q16576	1
		Q16698					Q16698	1
		Q4V328					Q4V328	0
		Q53GQ0					Q53GQ0	1
		Q5JRX3					Q5JRX3	0
		Q6YP21					Q6YP21	0
		Q71DI3					Q71DI3	0
		Q7RTV0					Q7RTV0	1
		Q7Z4W1					Q7Z4W1	1
		Q86UP2					Q86UP2	1
		Q86V81					Q86V81	1
		Q8N257					Q8N257	1
		Q8N8S7					Q8N8S7	0
		Q8TDN6					Q8TDN6	1
		Q8WYA6					Q8WYA6	0
		Q92576					Q92576	0
		Q92841					Q92841	1
		Q92878					Q92878	0
		Q96A65					Q96A65	0
		Q96C19					Q96C19	0
		Q96EV2					Q96EV2	0
		Q96HS1					Q96HS1	1
		Q96I59					Q96I59	1
		Q96PK6					Q96PK6	0
		Q99729					Q99729	0
		Q99877					Q99877	1
		Q99880					Q99880	1
		Q9BPW8					Q9BPW8	0
		Q9BS26					Q9BS26	1
		Q9BSH5					Q9BSH5	1
		Q9H0D6					Q9H0D6	0
		Q9H9B4					Q9H9B4	1
		Q9HD45					Q9HD45	1
		Q9NSE4					Q9NSE4	2
		Q9NZ01					Q9NZ01	1
		Q9P0L0					Q9P0L0	1
		Q9UBR2					Q9UBR2	0
		Q9UHB6					Q9UHB6	0
		Q9UKM9					Q9UKM9	0
		Q9UL25					Q9UL25	0
		Q9ULV4					Q9ULV4	0
		Q9UMS4					Q9UMS4	0
		Q9UQE7					Q9UQE7	0
		Q9Y224					Q9Y224	1
		Q9Y277					Q9Y277	1
		Q9Y305					Q9Y305	1
		Q9Y446					Q9Y446	0
		Q9Y4L1					Q9Y4L1	0
		Q9Y608					Q9Y608	1
		Q9Y6M9					Q9Y6M9	0
		Q9Y6N5					Q9Y6N5	1
		Q8TBA6					Q8TBA6	0
Ksu Khib	243	P61224			Ksu Khib	463	P61224	1
		P05783					P05783	4
		O00330					O00330	0
		O14874					O14874	1
		O15382					O15382	1
		O43169					O43169	0
		O43301					O43301	0
		O43678					O43678	0
		O43837					O43837	0
		O75027					O75027	0
		O75323					O75323	1
		O75369					O75369	1
		O75390					O75390	5
		O75439					O75439	0
		O75477					O75477	0
		O75521					O75521	1
		O75947					O75947	5
		O94925					O94925	0
		O95182					O95182	0
		O95571					O95571	1
		O95831					O95831	0
		P00367					P00367	7
		P00387					P00387	1
		P00505					P00505	11
		P02545					P02545	8
		P02751					P02751	0
		P02786					P02786	1
		P04075					P04075	1
		P04114					P04114	1
		P04179					P04179	1
		P04181					P04181	0
		P04406					P04406	5
		P04843					P04843	3
		Q93077					Q93077	1
		P05141					P05141	6
		P05556					P05556	1
		P06576					P06576	4
		P06733					P06733	4
		P07237					P07237	5
		P07355					P07355	10
		P08238					P08238	3
		P07910					P07910	0
		P07954					P07954	2
		P08559					P08559	3
		P09382					P09382	3
		P09622					P09622	4
		P09651					P09651	2
		P09758					P09758	0
		Q99878					Q99878	1
		P62987					P62987	0
		P0DP25					P0DP25	1
		P10515					P10515	1
		P10606					P10606	1
		P10809					P10809	23
		P11021					P11021	11
		P11142					P11142	2
		P11182					P11182	0
		P11310					P11310	2
		P12235					P12235	1
		P12236					P12236	1
		P12814					P12814	1
		P13073					P13073	4
		P13667					P13667	4
		P13804					P13804	4
		P14324					P14324	0
		P14618					P14618	1
		P14625					P14625	4
		P14927					P14927	1
		P22392					P22392	1
		P15559					P15559	0
		P16615					P16615	1
		P18621					P18621	1
		P18859					P18859	1
		P19367					P19367	1
		P19404					P19404	1
		P20700					P20700	0
		P21333					P21333	1
		P21796					P21796	4
		P21953					P21953	1
		P22695					P22695	0
		P23246					P23246	1
		P23284					P23284	6
		P23368					P23368	2
		Q99880					Q99880	0
		P23786					P23786	0
		P24539					P24539	1
		P24752					P24752	3
		P25705					P25705	9
		P26440					P26440	0
		P26641					P26641	1
		P27348					P27348	2
		P27797					P27797	0
		P27824					P27824	3
		P28331					P28331	0
		P28838					P28838	1
		P30048					P30048	1
		P30049					P30049	1
		P30084					P30084	2
		P30101					P30101	10
		P30405					P30405	3
		P30837					P30837	0
		P31040					P31040	3
		P31930					P31930	0
		P31937					P31937	2
		P31946					P31946	1
		P34897					P34897	3
		P35232					P35232	2
		P35914					P35914	0
		P36542					P36542	1
		P36776					P36776	1
		P36957					P36957	0
		P38117					P38117	4
		P38159					P38159	1
		P38646					P38646	13
		P40227					P40227	1
		P40926					P40926	10
		P40939					P40939	14
		P41250					P41250	1
		P42126					P42126	1
		P42704					P42704	3
		P42765					P42765	2
		P43304					P43304	0
		P45880					P45880	2
		P48047					P48047	2
		P48643					P48643	1
		P48735					P48735	7
		P49189					P49189	2
		P49368					P49368	1
		P49411					P49411	3
		P49419					P49419	0
		P49748					P49748	6
		P49914					P49914	1
		P50213					P50213	4
		P50416					P50416	0
		P50440					P50440	0
		P50454					P50454	2
		P50990					P50990	2
		P51572					P51572	2
		P51649					P51649	1
		P53007					P53007	2
		P53597					P53597	1
		P54886					P54886	2
		P55084					P55084	5
		P55786					P55786	0
		P55809					P55809	2
		P56381					P56381	1
		P60709					P60709	7
		P60903					P60903	2
		P60953					P60953	1
		P61026					P61026	1
		P61353					P61353	1
		P61604					P61604	7
		P62491					P62491	0
		P62805					P62805	3
		Q9H0U4					Q9H0U4	0
		P63104					P63104	2
		Q5VTE0					Q5VTE0	1
		Q71DI3					Q71DI3	3
		P80404					P80404	0
		P82650					P82650	0
		Q00325					Q00325	1
		Q00610					Q00610	1
		Q00839					Q00839	1
		Q01813					Q01813	0
		Q02218					Q02218	3
		Q02252					Q02252	1
		Q02543					Q02543	1
		Q02978					Q02978	1
		Q04837					Q04837	1
		Q07021					Q07021	1
		Q07065					Q07065	1
		Q12797					Q12797	1
		Q12931					Q12931	3
		Q13084					Q13084	0
		Q13423					Q13423	3
		Q14103					Q14103	1
		Q14697					Q14697	1
		Q15046					Q15046	0
		Q15070					Q15070	1
		Q15084					Q15084	0
		Q15149					Q15149	2
		Q16531					Q16531	1
		Q16698					Q16698	0
		Q16795					Q16795	1
		Q16822					Q16822	1
		Q16836					Q16836	4
		Q16881					Q16881	2
		Q53GQ0					Q53GQ0	0
		Q5JRX3					Q5JRX3	0
		Q5T160					Q5T160	0
		Q6NUK1					Q6NUK1	2
		Q6NVY1					Q6NVY1	0
		Q96GK7					Q96GK7	0
		Q6P587					Q6P587	0
		Q6YN16					Q6YN16	0
		Q7Z4W1					Q7Z4W1	1
		Q86WA6					Q86WA6	2
		Q8NBS9					Q8NBS9	0
		Q8NE86					Q8NE86	1
		Q8TC12					Q8TC12	0
		Q8TCD5					Q8TCD5	0
		Q8TCS8					Q8TCS8	1
		Q96AG4					Q96AG4	2
		Q96C36					Q96C36	0
		Q96CM8					Q96CM8	1
		Q96E11					Q96E11	0
		Q96ER9					Q96ER9	1
		Q96HE7					Q96HE7	1
		Q96I59					Q96I59	1
		Q96I99					Q96I99	2
		Q96M27					Q96M27	1
		Q96RP9					Q96RP9	0
		Q99497					Q99497	1
		Q99623					Q99623	4
		Q99714					Q99714	2
		Q99798					Q99798	4
		Q99832					Q99832	1
		Q9BPW8					Q9BPW8	0
		Q9BXW7					Q9BXW7	1
		Q9H2U2					Q9H2U2	4
		Q9H845					Q9H845	1
		Q9HAV7					Q9HAV7	0
		Q9NSE4					Q9NSE4	5
		Q9NUJ1					Q9NUJ1	0
		Q9NVI7					Q9NVI7	0
		Q9NX46					Q9NX46	0
		Q9NYK5					Q9NYK5	1
		Q9NZ45					Q9NZ45	2
		Q9P2R7					Q9P2R7	3
		Q9UFN0					Q9UFN0	1
		Q9UIJ7					Q9UIJ7	2
		Q9UJZ1					Q9UJZ1	3
		Q9UMS4					Q9UMS4	1
		Q9Y277					Q9Y277	1
		Q9Y2Q3					Q9Y2Q3	0
		Q9Y305					Q9Y305	2
		Q9Y4L1					Q9Y4L1	0
		Q9Y4W6					Q9Y4W6	1
		Q9Y697					Q9Y697	0
		Q9Y6N5					Q9Y6N5	5
		Q15393					Q15393	0
		Q8IWJ2					Q8IWJ2	0
