# Supplementary material for: Global landscape of 2-hydroxyisobutyrylation in human pancreatic cancer
Source: Front Oncol. 2022 Sep 30;12:1001807. doi: 10.3389/fonc.2022.1001807 (PMC9563853; doi:10.3389/fonc.2022.1001807)
Supplement: Supplementary file 12 [file Table_7.xlsx]

## Sheet: Sheet1
KEGG pathway	Fisher's exact test p value	Mapping	Fold enrichment	Protein accession	Position	Amino acid	Protein description	Gene name	Exp.1.Localization probability	Exp.1.PEP	Exp.1.Score	Exp.1.Modified sequence	Exp.1.Charge	Exp.1.Mass error [ppm]	Exp.1.MS/MS Count	Exp.2.Localization probability	Exp.2.PEP	Exp.2.Score	Exp.2.Modified sequence	Exp.2.Charge	Exp.2.Mass error [ppm]	Exp.2.MS/MS Count
hsa00010 Glycolysis / Gluconeogenesis	7.92548e-15	41	3.33	P09467	151	K	"Fructose-1,6-bisphosphatase 1 OS=Homo sapiens OX=9606 GN=FBP1 PE=1 SV=5"	FBP1	1	0.000204335	122.51	STDEPSEK(1)DALQPGR	2	-0.36468	1
hsa00010 Glycolysis / Gluconeogenesis	7.92548e-15	41	3.33	P09467	300	K	"Fructose-1,6-bisphosphatase 1 OS=Homo sapiens OX=9606 GN=FBP1 PE=1 SV=5"	FBP1	1	0.00470671	77.045	AGGMATTGK(1)EAVLDVIPTDIHQR	3	0.60713	1
hsa00010 Glycolysis / Gluconeogenesis	7.92548e-15	41	3.33	P09467	110	K	"Fructose-1,6-bisphosphatase 1 OS=Homo sapiens OX=9606 GN=FBP1 PE=1 SV=5"	FBP1								1	0.00825776	86.136	HAIIVEPEK(1)R	2	-0.54539	1
hsa00010 Glycolysis / Gluconeogenesis	7.92548e-15	41	3.33	P09622	445	K	"Dihydrolipoyl dehydrogenase, mitochondrial OS=Homo sapiens OX=9606 GN=DLD PE=1 SV=2"	DLD	1	0.00913642	80.219	ILGQK(1)STDR	2	3.644	1
hsa00010 Glycolysis / Gluconeogenesis	7.92548e-15	41	3.33	P09622	127	K	"Dihydrolipoyl dehydrogenase, mitochondrial OS=Homo sapiens OX=9606 GN=DLD PE=1 SV=2"	DLD	1	0.000277874	152.34	MMEQK(1)STAVK	2	-1.5099	3	1	0.000295165	143.03	MMEQK(1)STAVK	2	0.050941	2
hsa00010 Glycolysis / Gluconeogenesis	7.92548e-15	41	3.33	P09622	155	K	"Dihydrolipoyl dehydrogenase, mitochondrial OS=Homo sapiens OX=9606 GN=DLD PE=1 SV=2"	DLD	1	0.00908773	80.522	VVHVNGYGK(1)ITGK	3	1.5723	2	1	0.0309912	56.956	VVHVNGYGK(1)ITGK	3	-0.038739	1
hsa00010 Glycolysis / Gluconeogenesis	7.92548e-15	41	3.33	P09622	440	K	"Dihydrolipoyl dehydrogenase, mitochondrial OS=Homo sapiens OX=9606 GN=DLD PE=1 SV=2"	DLD	1	1.97649e-07	178.81	TNADTDGMVK(1)ILGQK	2	0.88463	1
hsa00010 Glycolysis / Gluconeogenesis	7.92548e-15	41	3.33	P09622	132	K	"Dihydrolipoyl dehydrogenase, mitochondrial OS=Homo sapiens OX=9606 GN=DLD PE=1 SV=2"	DLD	1	0.013082	67.326	STAVK(1)ALTGGIAHLFK	3	0.23409	1
hsa00010 Glycolysis / Gluconeogenesis	7.92548e-15	41	3.33	P09622	122	K	"Dihydrolipoyl dehydrogenase, mitochondrial OS=Homo sapiens OX=9606 GN=DLD PE=1 SV=2"	DLD	1	0.0107153	81.547	LNLDK(1)MMEQK	2	0.070223	1
hsa00010 Glycolysis / Gluconeogenesis	7.92548e-15	41	3.33	P09622	417	K	"Dihydrolipoyl dehydrogenase, mitochondrial OS=Homo sapiens OX=9606 GN=DLD PE=1 SV=2"	DLD	1	1.1141e-06	147.7	SEEQLKEEGIEYK(1)VGK	3	0.51666	1	0.999998	0.000350932	109.04	SEEQLKEEGIEYK(1)VGK	3	1.0204	1
hsa00010 Glycolysis / Gluconeogenesis	7.92548e-15	41	3.33	P09622	143	K	"Dihydrolipoyl dehydrogenase, mitochondrial OS=Homo sapiens OX=9606 GN=DLD PE=1 SV=2"	DLD	1	0.00013978	119.43	ALTGGIAHLFK(1)QNK	3	0.90179	1
hsa00010 Glycolysis / Gluconeogenesis	7.92548e-15	41	3.33	P09622	277	K	"Dihydrolipoyl dehydrogenase, mitochondrial OS=Homo sapiens OX=9606 GN=DLD PE=1 SV=2"	DLD	1	0.000310421	145.84	LNTK(1)VTGATK	2	-1.0004	1
hsa00010 Glycolysis / Gluconeogenesis	7.92548e-15	41	3.33	P04075	330	K	Fructose-bisphosphate aldolase A OS=Homo sapiens OX=9606 GN=ALDOA PE=1 SV=2	ALDOA	1	0.00172238	136.8	AAQEEYVK(1)R	2	-0.25913	1	1	0.00131627	133.55	AAQEEYVK(1)R	2	-0.22879	2
hsa00010 Glycolysis / Gluconeogenesis	7.92548e-15	41	3.33	P04075	342	K	Fructose-bisphosphate aldolase A OS=Homo sapiens OX=9606 GN=ALDOA PE=1 SV=2	ALDOA	1	0.000117657	86.492	ALANSLACQGK(1)YTPSGQAGAAASESLFVSNHAY	3	-0.49902	1	1	0.000209942	91.592	ALANSLACQGK(1)YTPSGQAGAAASESLFVSNHAY	3	-0.99893	1
hsa00010 Glycolysis / Gluconeogenesis	7.92548e-15	41	3.33	P04075	208	K	Fructose-bisphosphate aldolase A OS=Homo sapiens OX=9606 GN=ALDOA PE=1 SV=2	ALDOA	1	0.000114813	128.01	CQYVTEK(1)VLAAVYK	2	-0.40388	1
hsa00010 Glycolysis / Gluconeogenesis	7.92548e-15	41	3.33	P04075	322	K	Fructose-bisphosphate aldolase A OS=Homo sapiens OX=9606 GN=ALDOA PE=1 SV=2	ALDOA	1	1.42624e-06	188.99	ENLK(1)AAQEEYVK	2	0.67348	1	1	5.25877e-08	204.5	ENLK(1)AAQEEYVK	2	0.64981	3
hsa00010 Glycolysis / Gluconeogenesis	7.92548e-15	41	3.33	P04075	42	K	Fructose-bisphosphate aldolase A OS=Homo sapiens OX=9606 GN=ALDOA PE=1 SV=2	ALDOA	1	1.56628e-06	169.58	GILAADESTGSIAK(1)R	2	-0.95029	4	1	1.7179e-07	174.1	GILAADESTGSIAK(1)R	2	-0.62378	4
hsa00010 Glycolysis / Gluconeogenesis	7.92548e-15	41	3.33	P04075	99	K	Fructose-bisphosphate aldolase A OS=Homo sapiens OX=9606 GN=ALDOA PE=1 SV=2	ALDOA	1	0.000522986	122.45	ADDGRPFPQVIK(1)SK	2	-1.0535	2	1	6.47411e-05	125.67	ADDGRPFPQVIK(1)SK	2	-0.76286	2
hsa00010 Glycolysis / Gluconeogenesis	7.92548e-15	41	3.33	P04075	87	K	Fructose-bisphosphate aldolase A OS=Homo sapiens OX=9606 GN=ALDOA PE=1 SV=2	ALDOA	1	0.0118126	67.283	VNPCIGGVILFHETLYQK(1)ADDGRPFPQVIK	4	0.63712	1	1	0.0185465	65.301	VNPCIGGVILFHETLYQK(1)ADDGRPFPQVIK	4	1.4262	1
hsa00010 Glycolysis / Gluconeogenesis	7.92548e-15	41	3.33	P04075	13	K	Fructose-bisphosphate aldolase A OS=Homo sapiens OX=9606 GN=ALDOA PE=1 SV=2	ALDOA	1	9.70073e-08	201.48	PYQYPALTPEQK(1)K	3	-0.20076	3	1	8.42029e-09	203.52	PYQYPALTPEQK(1)K	3	0.29441	3
hsa00010 Glycolysis / Gluconeogenesis	7.92548e-15	41	3.33	P04075	147	K	Fructose-bisphosphate aldolase A OS=Homo sapiens OX=9606 GN=ALDOA PE=1 SV=2	ALDOA	1	0.00118398	135.79	DGADFAK(1)WR	2	-0.1814	5	1	2.17112e-05	187.22	DGADFAK(1)WR	2	-0.23621	8
hsa00010 Glycolysis / Gluconeogenesis	7.92548e-15	41	3.33	P04075	28	K	Fructose-bisphosphate aldolase A OS=Homo sapiens OX=9606 GN=ALDOA PE=1 SV=2	ALDOA	1	2.47862e-10	181.71	IVAPGK(1)GILAADESTGSIAK	2	0.18961	2	1	7.04025e-11	192.65	IVAPGK(1)GILAADESTGSIAK	3	0.38478	4
hsa00010 Glycolysis / Gluconeogenesis	7.92548e-15	41	3.33	P04075	108	K	Fructose-bisphosphate aldolase A OS=Homo sapiens OX=9606 GN=ALDOA PE=1 SV=2	ALDOA	1	0.0486871	54.722	GGVVGIK(1)VDK	2	-0.22876	2	1	0.00978411	76.679	GGVVGIK(1)VDK	2	0.35577	1
hsa00010 Glycolysis / Gluconeogenesis	7.92548e-15	41	3.33	P04075	111	K	Fructose-bisphosphate aldolase A OS=Homo sapiens OX=9606 GN=ALDOA PE=1 SV=2	ALDOA	1	3.12803e-05	112.39	VDK(1)GVVPLAGTNGETTTQGLDGLSER	3	-0.74897	1	1	9.80606e-05	108.57	VDK(1)GVVPLAGTNGETTTQGLDGLSER	3	-0.86734	1
hsa00010 Glycolysis / Gluconeogenesis	7.92548e-15	41	3.33	P04075	230	K	Fructose-bisphosphate aldolase A OS=Homo sapiens OX=9606 GN=ALDOA PE=1 SV=2	ALDOA								1	0.00104898	78.921	ALSDHHIYLEGTLLK(1)PNMVTPGHACTQK	4	-1.0555	1
hsa00010 Glycolysis / Gluconeogenesis	7.92548e-15	41	3.33	P04075	14	K	Fructose-bisphosphate aldolase A OS=Homo sapiens OX=9606 GN=ALDOA PE=1 SV=2	ALDOA	1	0.000968336	149.94	K(1)ELSDIAHR	2	-0.32485	3	1	0.000979661	140.5	K(1)ELSDIAHR	2	-3.9459	4
hsa00010 Glycolysis / Gluconeogenesis	7.92548e-15	41	3.33	P04075	312	K	Fructose-bisphosphate aldolase A OS=Homo sapiens OX=9606 GN=ALDOA PE=1 SV=2	ALDOA	1	9.69448e-05	137.98	ALQASALK(1)AWGGK	2	0.31791	1	1	5.99791e-07	173.32	ALQASALK(1)AWGGK	2	4.0054	2
hsa00010 Glycolysis / Gluconeogenesis	7.92548e-15	41	3.33	P04075	101	K	Fructose-bisphosphate aldolase A OS=Homo sapiens OX=9606 GN=ALDOA PE=1 SV=2	ALDOA	1	0.0199089	73.248	SK(1)GGVVGIK	2	0.17755	1	1	0.00249916	88.294	SK(1)GGVVGIK	2	0.69877	2
hsa00010 Glycolysis / Gluconeogenesis	7.92548e-15	41	3.33	P04075	140	K	Fructose-bisphosphate aldolase A OS=Homo sapiens OX=9606 GN=ALDOA PE=1 SV=2	ALDOA	1	0.0148058	100.02	K(1)DGADFAK	2	0.15137	2	1	0.0183872	83.783	K(1)DGADFAK	2	-0.33998	2
hsa00010 Glycolysis / Gluconeogenesis	7.92548e-15	41	3.33	Q16822	108	K	"Phosphoenolpyruvate carboxykinase [GTP], mitochondrial OS=Homo sapiens OX=9606 GN=PCK2 PE=1 SV=4"	PCK2	1	0.038667	57.836	VESK(1)TVIVTPSQR	2	0.32772	1
hsa00010 Glycolysis / Gluconeogenesis	7.92548e-15	41	3.33	P17858	713	K	"ATP-dependent 6-phosphofructokinase, liver type OS=Homo sapiens OX=9606 GN=PFKL PE=1 SV=6"	PFKL	1	0.00442848	95.401	VFANAPDSACVIGLK(1)K	2	-2.9128	1
hsa00010 Glycolysis / Gluconeogenesis	7.92548e-15	41	3.33	P17858	614	K	"ATP-dependent 6-phosphofructokinase, liver type OS=Homo sapiens OX=9606 GN=PFKL PE=1 SV=6"	PFKL	1	0.0307852	50.786	VNVEHMTEK(1)MK	3	-1.3858	1	1	0.000396364	115.29	VNVEHMTEK(1)MK	2	-0.34484	1
hsa00010 Glycolysis / Gluconeogenesis	7.92548e-15	41	3.33	P17858	726	K	"ATP-dependent 6-phosphofructokinase, liver type OS=Homo sapiens OX=9606 GN=PFKL PE=1 SV=6"	PFKL	1	0.00160528	111.06	AVAFSPVTELK(1)K	2	0.2988	1	1	0.000320045	122.26	AVAFSPVTELK(1)K	2	-0.50752	1
hsa00010 Glycolysis / Gluconeogenesis	7.92548e-15	41	3.33	P17858	469	K	"ATP-dependent 6-phosphofructokinase, liver type OS=Homo sapiens OX=9606 GN=PFKL PE=1 SV=6"	PFKL	1	0.0129811	81.548	GGSMLGTK(1)R	2	1.1571	1
hsa00010 Glycolysis / Gluconeogenesis	7.92548e-15	41	3.33	P17858	8	K	"ATP-dependent 6-phosphofructokinase, liver type OS=Homo sapiens OX=9606 GN=PFKL PE=1 SV=6"	PFKL	1	0.0345143	57.96	AAVDLEK(1)LR	2	-0.59013	1
hsa00010 Glycolysis / Gluconeogenesis	7.92548e-15	41	3.33	P17858	727	K	"ATP-dependent 6-phosphofructokinase, liver type OS=Homo sapiens OX=9606 GN=PFKL PE=1 SV=6"	PFKL	1	0.0192188	90.657	K(1)DTDFEHR	2	-0.046812	1
hsa00010 Glycolysis / Gluconeogenesis	7.92548e-15	41	3.33	P17858	556	K	"ATP-dependent 6-phosphofructokinase, liver type OS=Homo sapiens OX=9606 GN=PFKL PE=1 SV=6"	PFKL	1	0.00265777	109.48	IK(1)QSASGTK	2	-0.51487	1
hsa00010 Glycolysis / Gluconeogenesis	7.92548e-15	41	3.33	P17858	689	K	"ATP-dependent 6-phosphofructokinase, liver type OS=Homo sapiens OX=9606 GN=PFKL PE=1 SV=6"	PFKL	1	0.000734069	123.72	AMLWLSEK(1)LR	2	-0.82695	1	1	0.00155902	107.47	AMLWLSEK(1)LR	2	-0.23036	1
hsa00010 Glycolysis / Gluconeogenesis	7.92548e-15	41	3.33	P60174	131	K	Triosephosphate isomerase OS=Homo sapiens OX=9606 GN=TPI1 PE=1 SV=4	TPI1	1	1.08373e-07	163.79	VAHALAEGLGVIACIGEK(1)LDER	4	-0.30458	2	1	6.76386e-06	142.43	VAHALAEGLGVIACIGEK(1)LDER	3	0.27442	1
hsa00010 Glycolysis / Gluconeogenesis	7.92548e-15	41	3.33	P60174	142	K	Triosephosphate isomerase OS=Homo sapiens OX=9606 GN=TPI1 PE=1 SV=4	TPI1	1	3.31759e-06	159.09	EAGITEK(1)VVFEQTK	3	-0.47528	2	1	4.50646e-17	244.27	EAGITEK(1)VVFEQTK	3	-0.26238	3
hsa00010 Glycolysis / Gluconeogenesis	7.92548e-15	41	3.33	P60174	188	K	Triosephosphate isomerase OS=Homo sapiens OX=9606 GN=TPI1 PE=1 SV=4	TPI1	1	1.03526e-11	232.5	TATPQQAQEVHEK(1)LR	2	-0.20866	1	1	3.78861e-06	144.57	TATPQQAQEVHEK(1)LR	2	-0.28991	2
hsa00010 Glycolysis / Gluconeogenesis	7.92548e-15	41	3.33	P60174	219	K	Triosephosphate isomerase OS=Homo sapiens OX=9606 GN=TPI1 PE=1 SV=4	TPI1								1	0.000212199	91.525	IIYGGSVTGATCK(1)ELASQPDVDGFLVGGASLKPEFVDIINAK	4	-0.78175	1
hsa00010 Glycolysis / Gluconeogenesis	7.92548e-15	41	3.33	P60174	6	K	Triosephosphate isomerase OS=Homo sapiens OX=9606 GN=TPI1 PE=1 SV=4	TPI1	1	0.00158612	139.28	K(1)FFVGGNWK	2	-0.35484	2	1	0.00255143	111.82	K(1)FFVGGNWK	2	-0.17028	1
hsa00010 Glycolysis / Gluconeogenesis	7.92548e-15	41	3.33	P60174	238	K	Triosephosphate isomerase OS=Homo sapiens OX=9606 GN=TPI1 PE=1 SV=4	TPI1	1	0.0135319	65.171	ELASQPDVDGFLVGGASLK(1)PEFVDIINAK	3	2.0674	1
hsa00010 Glycolysis / Gluconeogenesis	7.92548e-15	41	3.33	P60174	149	K	Triosephosphate isomerase OS=Homo sapiens OX=9606 GN=TPI1 PE=1 SV=4	TPI1	1	3.78887e-08	199.8	VVFEQTK(1)VIADNVK	2	-0.27407	3	1	8.28908e-10	208.74	VVFEQTK(1)VIADNVK	2	0.29384	4
hsa00010 Glycolysis / Gluconeogenesis	7.92548e-15	41	3.33	P60174	194	K	Triosephosphate isomerase OS=Homo sapiens OX=9606 GN=TPI1 PE=1 SV=4	TPI1	1	3.22536e-13	215.85	GWLK(1)SNVSDAVAQSTR	2	-0.12396	3	1	7.14557e-20	253.88	GWLK(1)SNVSDAVAQSTR	3	1.3875	2
hsa00010 Glycolysis / Gluconeogenesis	7.92548e-15	41	3.33	P60174	156	K	Triosephosphate isomerase OS=Homo sapiens OX=9606 GN=TPI1 PE=1 SV=4	TPI1	1	0.000973737	111.61	VIADNVK(1)DWSK	2	-0.23042	3	1	6.79e-05	117.67	VIADNVK(1)DWSK	2	2.9307	3
hsa00010 Glycolysis / Gluconeogenesis	7.92548e-15	41	3.33	P60174	248	K	Triosephosphate isomerase OS=Homo sapiens OX=9606 GN=TPI1 PE=1 SV=4	TPI1	0.998659	0.00436709	76.899	ELASQPDVDGFLVGGASLK(0.001)PEFVDIINAK(0.999)Q	3	-1.1932	1	0.985912	0.0333557	51.052	ELASQPDVDGFLVGGASLK(0.014)PEFVDIINAK(0.986)Q	3	-1.1939	1
hsa00010 Glycolysis / Gluconeogenesis	7.92548e-15	41	3.33	P60174	160	K	Triosephosphate isomerase OS=Homo sapiens OX=9606 GN=TPI1 PE=1 SV=4	TPI1	1	5.46251e-08	179.56	DWSK(1)VVLAYEPVWAIGTGK	3	0.72652	4	1	1.11047e-10	179.56	DWSK(1)VVLAYEPVWAIGTGK	2	0.72687	3
hsa00010 Glycolysis / Gluconeogenesis	7.92548e-15	41	3.33	P60174	14	K	Triosephosphate isomerase OS=Homo sapiens OX=9606 GN=TPI1 PE=1 SV=4	TPI1	1	0.000125413	112.84	FFVGGNWK(1)MNGR	2	-0.20555	2	1	0.0177185	76.221	FFVGGNWK(1)MNGR	2	-0.36221	2
hsa00010 Glycolysis / Gluconeogenesis	7.92548e-15	41	3.33	P60174	59	K	Triosephosphate isomerase OS=Homo sapiens OX=9606 GN=TPI1 PE=1 SV=4	TPI1	1	4.41286e-07	178.54	LDPK(1)IAVAAQNCYK	2	2.4806	4	1	1.21085e-06	160.77	LDPK(1)IAVAAQNCYK	2	0.082645	4
hsa00010 Glycolysis / Gluconeogenesis	7.92548e-15	41	3.33	P60174	69	K	Triosephosphate isomerase OS=Homo sapiens OX=9606 GN=TPI1 PE=1 SV=4	TPI1	1	0.000157857	111.88	IAVAAQNCYK(1)VTNGAFTGEISPGMIK	3	0.23692	1	1	0.000603512	94.838	IAVAAQNCYK(1)VTNGAFTGEISPGMIK	3	0.23797	1
hsa00010 Glycolysis / Gluconeogenesis	7.92548e-15	41	3.33	P60174	19	K	Triosephosphate isomerase OS=Homo sapiens OX=9606 GN=TPI1 PE=1 SV=4	TPI1	1	0.000304302	125.28	K(1)QSLGELIGTLNAAK	3	-0.28023	2
hsa00010 Glycolysis / Gluconeogenesis	7.92548e-15	41	3.33	P60174	175	K	Triosephosphate isomerase OS=Homo sapiens OX=9606 GN=TPI1 PE=1 SV=4	TPI1	1	8.32469e-11	175.11	VVLAYEPVWAIGTGK(1)TATPQQAQEVHEK	3	-1.626	1	1	7.22367e-12	182.4	VVLAYEPVWAIGTGK(1)TATPQQAQEVHEK	3	-0.045677	1
hsa00010 Glycolysis / Gluconeogenesis	7.92548e-15	41	3.33	Q96G03	27	K	Phosphoglucomutase-2 OS=Homo sapiens OX=9606 GN=PGM2 PE=1 SV=4	PGM2	1	0.00244956	102.52	WDK(1)NSLTLEAVK	2	-0.97191	1
hsa00010 Glycolysis / Gluconeogenesis	7.92548e-15	41	3.33	Q96G03	333	K	Phosphoglucomutase-2 OS=Homo sapiens OX=9606 GN=PGM2 PE=1 SV=4	PGM2	1	1.13988e-10	217.66	LAVAEK(1)QDSGEWR	2	-0.080326	1	1	9.9326e-07	169.93	LAVAEK(1)QDSGEWR	2	-0.70387	1
hsa00010 Glycolysis / Gluconeogenesis	7.92548e-15	41	3.33	Q96G03	370	K	Phosphoglucomutase-2 OS=Homo sapiens OX=9606 GN=PGM2 PE=1 SV=4	PGM2	1	0.0001722	124.3	SALK(1)DTYMLSSTVSSK	2	-0.682	1
hsa00010 Glycolysis / Gluconeogenesis	7.92548e-15	41	3.33	Q96G03	36	K	Phosphoglucomutase-2 OS=Homo sapiens OX=9606 GN=PGM2 PE=1 SV=4	PGM2	1	0.00127133	122.33	NSLTLEAVK(1)R	2	0.88567	1
hsa00010 Glycolysis / Gluconeogenesis	7.92548e-15	41	3.33	Q96G03	97	K	Phosphoglucomutase-2 OS=Homo sapiens OX=9606 GN=PGM2 PE=1 SV=4	PGM2	1	0.0191331	77.923	QFSDLK(1)QK	2	0.97357	1
hsa00010 Glycolysis / Gluconeogenesis	7.92548e-15	41	3.33	Q96G03	390	K	Phosphoglucomutase-2 OS=Homo sapiens OX=9606 GN=PGM2 PE=1 SV=4	PGM2	1	6.50052e-05	127.78	AIALK(1)EGFHFEETLTGFK	3	-0.43772	1
hsa00010 Glycolysis / Gluconeogenesis	7.92548e-15	41	3.33	Q96G03	532	K	Phosphoglucomutase-2 OS=Homo sapiens OX=9606 GN=PGM2 PE=1 SV=4	PGM2								1	0.00181116	104.79	DLTTGYDDSQPDK(1)K	2	-0.92527	1
hsa00010 Glycolysis / Gluconeogenesis	7.92548e-15	41	3.33	Q96G03	44	K	Phosphoglucomutase-2 OS=Homo sapiens OX=9606 GN=PGM2 PE=1 SV=4	PGM2	1	0.0604552	53.756	LIAEGNK(1)EELR	2	1.3893	1	1	0.0179229	70.1	LIAEGNK(1)EELR	2	2.2863	1
hsa00010 Glycolysis / Gluconeogenesis	7.92548e-15	41	3.33	P05062	101	K	Fructose-bisphosphate aldolase B OS=Homo sapiens OX=9606 GN=ALDOB PE=1 SV=2	ALDOB	1	0.0453127	56.81	EK(1)GIVVGIK	2	-0.25164	1	1	0.0214491	67.169	EK(1)GIVVGIK	2	0.51127	1
hsa00010 Glycolysis / Gluconeogenesis	7.92548e-15	41	3.33	P04406	139	K	Glyceraldehyde-3-phosphate dehydrogenase OS=Homo sapiens OX=9606 GN=GAPDH PE=1 SV=3	GAPDH	1	4.4902e-06	114.21	VIISAPSADAPMFVMGVNHEK(1)YDNSLK	4	-0.53903	9	1	0.000170663	101.76	VIISAPSADAPMFVMGVNHEK(1)YDNSLK	4	-0.19901	5
hsa00010 Glycolysis / Gluconeogenesis	7.92548e-15	41	3.33	P04406	263	K	Glyceraldehyde-3-phosphate dehydrogenase OS=Homo sapiens OX=9606 GN=GAPDH PE=1 SV=3	GAPDH	1	0.000401704	134.13	VVK(1)QASEGPLK	2	0.068036	3	1	4.1845e-05	145.72	VVK(1)QASEGPLK	2	-0.37045	3
hsa00010 Glycolysis / Gluconeogenesis	7.92548e-15	41	3.33	P04406	227	K	Glyceraldehyde-3-phosphate dehydrogenase OS=Homo sapiens OX=9606 GN=GAPDH PE=1 SV=3	GAPDH	1	2.47815e-06	167.3	VIPELNGK(1)LTGMAFR	3	-0.62935	5	1	3.89518e-06	150.06	VIPELNGK(1)LTGMAFR	3	0.3733	6
hsa00010 Glycolysis / Gluconeogenesis	7.92548e-15	41	3.33	P04406	107	K	Glyceraldehyde-3-phosphate dehydrogenase OS=Homo sapiens OX=9606 GN=GAPDH PE=1 SV=3	GAPDH								1	0.000151586	99.446	WGDAGAEYVVESTGVFTTMEK(1)AGAHLQGGAK	3	0.37053	1
hsa00010 Glycolysis / Gluconeogenesis	7.92548e-15	41	3.33	P04406	219	K	Glyceraldehyde-3-phosphate dehydrogenase OS=Homo sapiens OX=9606 GN=GAPDH PE=1 SV=3	GAPDH	1	0.000177282	134.25	AVGK(1)VIPELNGK	2	-0.079594	5	1	1.59406e-05	147.2	AVGK(1)VIPELNGK	2	-0.86459	7
hsa00010 Glycolysis / Gluconeogenesis	7.92548e-15	41	3.33	P04406	186	K	Glyceraldehyde-3-phosphate dehydrogenase OS=Homo sapiens OX=9606 GN=GAPDH PE=1 SV=3	GAPDH	1	3.14687e-14	188.26	VIHDNFGIVEGLMTTVHAITATQK(1)TVDGPSGK	4	0.095731	1
hsa00010 Glycolysis / Gluconeogenesis	7.92548e-15	41	3.33	P04406	334	K	Glyceraldehyde-3-phosphate dehydrogenase OS=Homo sapiens OX=9606 GN=GAPDH PE=1 SV=3	GAPDH	1	5.17464e-05	152.54	VVDLMAHMASK(1)E	2	0.12372	4	1	1.9916e-05	147.74	VVDLMAHMASK(1)E	2	0.28185	5
hsa00010 Glycolysis / Gluconeogenesis	7.92548e-15	41	3.33	P04406	194	K	Glyceraldehyde-3-phosphate dehydrogenase OS=Homo sapiens OX=9606 GN=GAPDH PE=1 SV=3	GAPDH	1	0.00212511	104.17	TVDGPSGK(1)LWR	3	-0.80458	5	1	0.000236985	128.86	TVDGPSGK(1)LWR	3	-0.86846	5
hsa00010 Glycolysis / Gluconeogenesis	7.92548e-15	41	3.33	P04406	61	K	Glyceraldehyde-3-phosphate dehydrogenase OS=Homo sapiens OX=9606 GN=GAPDH PE=1 SV=3	GAPDH	1	5.62736e-07	210.27	FHGTVK(1)AENGK	2	4.4288	4	1	9.84668e-14	256.47	FHGTVK(1)AENGK	3	1.4707	7
hsa00010 Glycolysis / Gluconeogenesis	7.92548e-15	41	3.33	P04406	254	K	Glyceraldehyde-3-phosphate dehydrogenase OS=Homo sapiens OX=9606 GN=GAPDH PE=1 SV=3	GAPDH	1	0.00041351	157.96	PAK(1)YDDIK	2	-0.19209	15	1	0.000195685	148.94	PAK(1)YDDIK	2	-2.072	21
hsa00010 Glycolysis / Gluconeogenesis	7.92548e-15	41	3.33	P04406	215	K	Glyceraldehyde-3-phosphate dehydrogenase OS=Homo sapiens OX=9606 GN=GAPDH PE=1 SV=3	GAPDH	1	0.000132989	120.84	GALQNIIPASTGAAK(1)AVGK	2	-0.58757	2	1	7.17625e-05	131.32	GALQNIIPASTGAAK(1)AVGK	2	-0.8784	2
hsa00010 Glycolysis / Gluconeogenesis	7.92548e-15	41	3.33	P04406	145	K	Glyceraldehyde-3-phosphate dehydrogenase OS=Homo sapiens OX=9606 GN=GAPDH PE=1 SV=3	GAPDH	1	5.28308e-23	250.95	YDNSLK(1)IISNASCTTNCLAPLAK	3	-2.6603	3	1	1.59523e-17	243.04	YDNSLK(1)IISNASCTTNCLAPLAK	3	-1.2558	3
hsa00010 Glycolysis / Gluconeogenesis	7.92548e-15	41	3.33	P04406	66	K	Glyceraldehyde-3-phosphate dehydrogenase OS=Homo sapiens OX=9606 GN=GAPDH PE=1 SV=3	GAPDH	1	0.000127993	128.74	AENGK(1)LVINGNPITIFQER	3	1.2257	2	1	0.000105928	122.13	AENGK(1)LVINGNPITIFQER	3	0.55484	2
hsa00010 Glycolysis / Gluconeogenesis	7.92548e-15	41	3.33	P04406	117	K	Glyceraldehyde-3-phosphate dehydrogenase OS=Homo sapiens OX=9606 GN=GAPDH PE=1 SV=3	GAPDH	1	0.000257116	123.75	AGAHLQGGAK(1)R	2	0.97762	4	1	2.12577e-05	166.52	AGAHLQGGAK(1)R	3	0.06974	5
hsa00010 Glycolysis / Gluconeogenesis	7.92548e-15	41	3.33	P04406	86	K	Glyceraldehyde-3-phosphate dehydrogenase OS=Homo sapiens OX=9606 GN=GAPDH PE=1 SV=3	GAPDH	1	2.56138e-16	229.02	IK(1)WGDAGAEYVVESTGVFTTMEK	2	0.88041	2	1	0.00108686	93.966	IK(1)WGDAGAEYVVESTGVFTTMEK	3	-1.7422	2
hsa00010 Glycolysis / Gluconeogenesis	7.92548e-15	41	3.33	P04406	5	K	Glyceraldehyde-3-phosphate dehydrogenase OS=Homo sapiens OX=9606 GN=GAPDH PE=1 SV=3	GAPDH	1	0.00514123	121.62	VK(1)VGVNGFGR	2	-4.0841	3	1	0.00466133	112.17	VK(1)VGVNGFGR	2	-1.0426	2
hsa00010 Glycolysis / Gluconeogenesis	7.92548e-15	41	3.33	P08559	244	K	"Pyruvate dehydrogenase E1 component subunit alpha, somatic form, mitochondrial OS=Homo sapiens OX=9606 GN=PDHA1 PE=1 SV=3"	PDHA1	1	0.000321298	160.88	AAASTDYYK(1)R	2	-0.68475	1	1	0.0303946	66.504	AAASTDYYK(1)R	2	-2.1576	1
hsa00010 Glycolysis / Gluconeogenesis	7.92548e-15	41	3.33	P08559	77	K	"Pyruvate dehydrogenase E1 component subunit alpha, somatic form, mitochondrial OS=Homo sapiens OX=9606 GN=PDHA1 PE=1 SV=3"	PDHA1	1	0.000270333	148.52	MELK(1)ADQLYK	2	-0.29941	1	1	0.00374561	93.649	MELK(1)ADQLYK	2	0.057375	1
hsa00010 Glycolysis / Gluconeogenesis	7.92548e-15	41	3.33	P08559	63	K	"Pyruvate dehydrogenase E1 component subunit alpha, somatic form, mitochondrial OS=Homo sapiens OX=9606 GN=PDHA1 PE=1 SV=3"	PDHA1	1	0.011466	90.777	EDGLK(1)YYR	2	-0.47078	1
hsa00010 Glycolysis / Gluconeogenesis	7.92548e-15	41	3.33	P08559	83	K	"Pyruvate dehydrogenase E1 component subunit alpha, somatic form, mitochondrial OS=Homo sapiens OX=9606 GN=PDHA1 PE=1 SV=3"	PDHA1	1	0.0222068	75.972	ADQLYK(1)QK	2	-0.50871	1	1	0.0550198	44.117	ADQLYK(1)QK	2	-2.2694	1
hsa00010 Glycolysis / Gluconeogenesis	7.92548e-15	41	3.33	P08559	321	K	"Pyruvate dehydrogenase E1 component subunit alpha, somatic form, mitochondrial OS=Homo sapiens OX=9606 GN=PDHA1 PE=1 SV=3"	PDHA1	1	0.00285595	103.7	SDPIMLLK(1)DR	2	0.64002	1
hsa00010 Glycolysis / Gluconeogenesis	7.92548e-15	41	3.33	P08559	277	K	"Pyruvate dehydrogenase E1 component subunit alpha, somatic form, mitochondrial OS=Homo sapiens OX=9606 GN=PDHA1 PE=1 SV=3"	PDHA1	1	0.000252992	118.87	SGK(1)GPILMELQTYR	2	0.4195	1
hsa00010 Glycolysis / Gluconeogenesis	7.92548e-15	41	3.33	P18669	251	K	Phosphoglycerate mutase 1 OS=Homo sapiens OX=9606 GN=PGAM1 PE=1 SV=2	PGAM1	1	0.00101301	110.76	AMEAVAAQGK(1)AK	2	-1.0285	1	1	9.00397e-05	135.71	AMEAVAAQGK(1)AK	2	-0.71821	1
hsa00010 Glycolysis / Gluconeogenesis	7.92548e-15	41	3.33	P18669	39	K	Phosphoglycerate mutase 1 OS=Homo sapiens OX=9606 GN=PGAM1 PE=1 SV=2	PGAM1	1	1.52453e-21	263.83	FSGWYDADLSPAGHEEAK(1)R	2	-1.3277	2	1	1.06433e-10	193.06	FSGWYDADLSPAGHEEAK(1)R	2	-0.4632	2
hsa00010 Glycolysis / Gluconeogenesis	7.92548e-15	41	3.33	P18669	228	K	Phosphoglycerate mutase 1 OS=Homo sapiens OX=9606 GN=PGAM1 PE=1 SV=2	PGAM1	0.96763	0.000244352	112.82	NLK(0.032)PIK(0.968)PMQFLGDEETVR	3	-2.9894	1
hsa00010 Glycolysis / Gluconeogenesis	7.92548e-15	41	3.33	P18669	106	K	Phosphoglycerate mutase 1 OS=Homo sapiens OX=9606 GN=PGAM1 PE=1 SV=2	PGAM1	1	8.48097e-20	290.13	AETAAK(1)HGEAQVK	3	0.41674	2	1	7.095e-17	250.48	AETAAK(1)HGEAQVK	2	0.1515	1
hsa00010 Glycolysis / Gluconeogenesis	7.92548e-15	41	3.33	P18669	241	K	Phosphoglycerate mutase 1 OS=Homo sapiens OX=9606 GN=PGAM1 PE=1 SV=2	PGAM1	1	0.0539258	64.841	K(1)AMEAVAAQGK	2	-0.12872	1	1	0.00459795	91.087	K(1)AMEAVAAQGK	2	-0.25729	1
hsa00010 Glycolysis / Gluconeogenesis	7.92548e-15	41	3.33	P18669	138	K	Phosphoglycerate mutase 1 OS=Homo sapiens OX=9606 GN=PGAM1 PE=1 SV=2	PGAM1	1	0.000158636	108.4	SYDVPPPPMEPDHPFYSNISK(1)DR	3	-1.1533	1	1	0.00956034	70.345	SYDVPPPPMEPDHPFYSNISK(1)DR	3	-1.5395	1
hsa00010 Glycolysis / Gluconeogenesis	7.92548e-15	41	3.33	P18669	157	K	Phosphoglycerate mutase 1 OS=Homo sapiens OX=9606 GN=PGAM1 PE=1 SV=2	PGAM1	1	3.2717e-22	268.01	YADLTEDQLPSCESLK(1)DTIAR	2	-0.20418	3	1	2.26652e-30	292.83	YADLTEDQLPSCESLK(1)DTIAR	2	-0.9891	2
hsa00010 Glycolysis / Gluconeogenesis	7.92548e-15	41	3.33	P18669	100	K	Phosphoglycerate mutase 1 OS=Homo sapiens OX=9606 GN=PGAM1 PE=1 SV=2	PGAM1	1	2.09393e-24	306.07	HYGGLTGLNK(1)AETAAK	2	1.3372	1	1	3.38503e-34	319.58	HYGGLTGLNK(1)AETAAK	2	0.63048	2
hsa00010 Glycolysis / Gluconeogenesis	7.92548e-15	41	3.33	P18669	5	K	Phosphoglycerate mutase 1 OS=Homo sapiens OX=9606 GN=PGAM1 PE=1 SV=2	PGAM1								1	0.0558631	126.67	AAYK(1)LVLIR	2	-0.69238	1
hsa00010 Glycolysis / Gluconeogenesis	7.92548e-15	41	3.33	P10515	362	K	"Dihydrolipoyllysine-residue acetyltransferase component of pyruvate dehydrogenase complex, mitochondrial OS=Homo sapiens OX=9606 GN=DLAT PE=1 SV=3"	DLAT	1	0.0129811	81.548	VFVSPLAK(1)K	2	0.38253	1
hsa00010 Glycolysis / Gluconeogenesis	7.92548e-15	41	3.33	P10515	376	K	"Dihydrolipoyllysine-residue acetyltransferase component of pyruvate dehydrogenase complex, mitochondrial OS=Homo sapiens OX=9606 GN=DLAT PE=1 SV=3"	DLAT	1	0.00233789	99.5	GIDLTQVK(1)GTGPDGR	2	0.36	1
hsa00010 Glycolysis / Gluconeogenesis	7.92548e-15	41	3.33	P10515	368	K	"Dihydrolipoyllysine-residue acetyltransferase component of pyruvate dehydrogenase complex, mitochondrial OS=Homo sapiens OX=9606 GN=DLAT PE=1 SV=3"	DLAT	1	0.0046164	88.596	LAVEK(1)GIDLTQVK	2	-0.39028	1	1	0.0381389	54.198	LAVEK(1)GIDLTQVK	2	-0.85224	1
hsa00010 Glycolysis / Gluconeogenesis	7.92548e-15	41	3.33	P10515	473	K	"Dihydrolipoyllysine-residue acetyltransferase component of pyruvate dehydrogenase complex, mitochondrial OS=Homo sapiens OX=9606 GN=DLAT PE=1 SV=3"	DLAT	1	0.0141318	76.228	SK(1)ISVNDFIIK	2	-0.15115	1
hsa00010 Glycolysis / Gluconeogenesis	7.92548e-15	41	3.33	P00558	139	K	Phosphoglycerate kinase 1 OS=Homo sapiens OX=9606 GN=PGK1 PE=1 SV=3	PGK1	1	0.0368765	75.571	DASGNK(1)VK	2	0.83389	2	0.999981	0.0223176	51.162	GKDASGNK(1)VK	3	-0.017178	1
hsa00010 Glycolysis / Gluconeogenesis	7.92548e-15	41	3.33	P00558	322	K	Phosphoglycerate kinase 1 OS=Homo sapiens OX=9606 GN=PGK1 PE=1 SV=3	PGK1	1	3.50058e-23	248.13	TGQATVASGIPAGWMGLDCGPESSK(1)K	3	-0.89344	2
hsa00010 Glycolysis / Gluconeogenesis	7.92548e-15	41	3.33	P00558	353	K	Phosphoglycerate kinase 1 OS=Homo sapiens OX=9606 GN=PGK1 PE=1 SV=3	PGK1	1	0.00198468	105.98	GTK(1)ALMDEVVK	2	0.098938	4	1	0.00368765	98.943	GTK(1)ALMDEVVK	2	-0.35525	5
hsa00010 Glycolysis / Gluconeogenesis	7.92548e-15	41	3.33	P00558	141	K	Phosphoglycerate kinase 1 OS=Homo sapiens OX=9606 GN=PGK1 PE=1 SV=3	PGK1	1	0.00640979	130.77	VK(1)AEPAK	2	-0.15076	1
hsa00010 Glycolysis / Gluconeogenesis	7.92548e-15	41	3.33	P00558	264	K	Phosphoglycerate kinase 1 OS=Homo sapiens OX=9606 GN=PGK1 PE=1 SV=3	PGK1	1	9.20844e-16	218.68	VLNNMEIGTSLFDEEGAK(1)IVK	2	-0.85992	5	1	0.00176606	88.548	VLNNMEIGTSLFDEEGAK(1)IVK	3	-0.033361	2
hsa00010 Glycolysis / Gluconeogenesis	7.92548e-15	41	3.33	P00558	297	K	Phosphoglycerate kinase 1 OS=Homo sapiens OX=9606 GN=PGK1 PE=1 SV=3	PGK1	1	3.83614e-06	113.71	FDENAK(1)TGQATVASGIPAGWMGLDCGPESSK	3	0.26797	1
hsa00010 Glycolysis / Gluconeogenesis	7.92548e-15	41	3.33	P00558	272	K	Phosphoglycerate kinase 1 OS=Homo sapiens OX=9606 GN=PGK1 PE=1 SV=3	PGK1	1	0.00011468	140.39	DLMSK(1)AEK	2	-1.0683	7	1	0.0106093	85.212	DLMSK(1)AEK	2	-0.44442	4
hsa00010 Glycolysis / Gluconeogenesis	7.92548e-15	41	3.33	P00558	156	K	Phosphoglycerate kinase 1 OS=Homo sapiens OX=9606 GN=PGK1 PE=1 SV=3	PGK1	1	1.42471e-10	195.54	ASLSK(1)LGDVYVNDAFGTAHR	3	-0.32221	5	1	3.02278e-07	166.09	ASLSK(1)LGDVYVNDAFGTAHR	3	-1.0263	4
hsa00010 Glycolysis / Gluconeogenesis	7.92548e-15	41	3.33	P00558	75	K	Phosphoglycerate kinase 1 OS=Homo sapiens OX=9606 GN=PGK1 PE=1 SV=3	PGK1	1	2.42223e-07	130.87	SVVLMSHLGRPDGVPMPDK(1)YSLEPVAVELK	4	0.335	1	1	0.000248297	97.047	SVVLMSHLGRPDGVPMPDK(1)YSLEPVAVELK	4	0.84625	1
hsa00010 Glycolysis / Gluconeogenesis	7.92548e-15	41	3.33	P00558	192	K	Phosphoglycerate kinase 1 OS=Homo sapiens OX=9606 GN=PGK1 PE=1 SV=3	PGK1	1	0.0494323	71.296	K(1)ELNYFAK	2	0.80662	1	1	0.00580283	112.17	K(1)ELNYFAK	2	0.78564	1
hsa00010 Glycolysis / Gluconeogenesis	7.92548e-15	41	3.33	P00558	323	K	Phosphoglycerate kinase 1 OS=Homo sapiens OX=9606 GN=PGK1 PE=1 SV=3	PGK1	1	0.0483884	71.692	K(1)YAEAVTR	2	0.35825	1	1	0.0198699	80.438	K(1)YAEAVTR	2	0.067493	1
hsa00010 Glycolysis / Gluconeogenesis	7.92548e-15	41	3.33	P00558	220	K	Phosphoglycerate kinase 1 OS=Homo sapiens OX=9606 GN=PGK1 PE=1 SV=3	PGK1	1	7.93597e-06	146.59	VADK(1)IQLINNMLDK	2	-0.35158	5	1	1.12899e-06	149.32	VADK(1)IQLINNMLDK	2	2.0817	5
hsa00010 Glycolysis / Gluconeogenesis	7.92548e-15	41	3.33	P00558	361	K	Phosphoglycerate kinase 1 OS=Homo sapiens OX=9606 GN=PGK1 PE=1 SV=3	PGK1	1	3.1927e-05	155.15	ALMDEVVK(1)ATSR	2	0.27766	5	1	0.00515929	90.05	ALMDEVVK(1)ATSR	3	0.092958	2
hsa00010 Glycolysis / Gluconeogenesis	7.92548e-15	41	3.33	P00558	184	K	Phosphoglycerate kinase 1 OS=Homo sapiens OX=9606 GN=PGK1 PE=1 SV=3	PGK1	1	0.000173428	112.06	AHSSMVGVNLPQK(1)AGGFLMK	3	-0.075965	2	1	0.00226336	84.144	AHSSMVGVNLPQK(1)AGGFLMK	3	1.3097	2
hsa00010 Glycolysis / Gluconeogenesis	7.92548e-15	41	3.33	P00558	191	K	Phosphoglycerate kinase 1 OS=Homo sapiens OX=9606 GN=PGK1 PE=1 SV=3	PGK1	1	0.0133068	82.386	AGGFLMK(1)K	2	0.57439	2	1	0.0331495	71.852	AGGFLMK(1)K	1	-1.1841	3
hsa00010 Glycolysis / Gluconeogenesis	7.92548e-15	41	3.33	P00558	11	K	Phosphoglycerate kinase 1 OS=Homo sapiens OX=9606 GN=PGK1 PE=1 SV=3	PGK1	1	0.00240289	110.87	LTLDK(1)LDVK	2	0.77126	4	1	0.00117404	120.15	LTLDK(1)LDVK	2	0.98001	3
hsa00010 Glycolysis / Gluconeogenesis	7.92548e-15	41	3.33	P00558	131	K	Phosphoglycerate kinase 1 OS=Homo sapiens OX=9606 GN=PGK1 PE=1 SV=3	PGK1	1	5.18213e-10	218.55	FHVEEEGK(1)GK	3	-0.10362	6	1	7.75783e-06	183.47	FHVEEEGK(1)GK	2	0.76536	6
hsa00010 Glycolysis / Gluconeogenesis	7.92548e-15	41	3.33	P00558	267	K	Phosphoglycerate kinase 1 OS=Homo sapiens OX=9606 GN=PGK1 PE=1 SV=3	PGK1	1	0.00815499	102.51	IVK(1)DLMSK	2	0.32615	4	1	0.00521693	105.57	IVK(1)DLMSK	2	-0.6009	3
hsa00010 Glycolysis / Gluconeogenesis	7.92548e-15	41	3.33	P00558	91	K	Phosphoglycerate kinase 1 OS=Homo sapiens OX=9606 GN=PGK1 PE=1 SV=3	PGK1	1	0.0004588	116.3	SLLGK(1)DVLFLK	2	0.054185	1	1	0.000215867	130.66	SLLGK(1)DVLFLK	2	-0.026634	1
hsa00010 Glycolysis / Gluconeogenesis	7.92548e-15	41	3.33	P00558	48	K	Phosphoglycerate kinase 1 OS=Homo sapiens OX=9606 GN=PGK1 PE=1 SV=3	PGK1	1	3.80116e-05	143.24	AAVPSIK(1)FCLDNGAK	2	-0.071354	6	1	0.00029339	134.13	AAVPSIK(1)FCLDNGAK	2	-0.14951	5
hsa00010 Glycolysis / Gluconeogenesis	7.92548e-15	41	3.33	P00558	388	K	Phosphoglycerate kinase 1 OS=Homo sapiens OX=9606 GN=PGK1 PE=1 SV=3	PGK1	1	1.62545e-50	350.49	WNTEDK(1)VSHVSTGGGASLELLEGK	2	0.58316	3	1	1.53396e-07	158.69	WNTEDK(1)VSHVSTGGGASLELLEGK	3	0.79027	1
hsa00010 Glycolysis / Gluconeogenesis	7.92548e-15	41	3.33	P00558	6	K	Phosphoglycerate kinase 1 OS=Homo sapiens OX=9606 GN=PGK1 PE=1 SV=3	PGK1	1	0.000895634	209.6	SLSNK(1)LTLDK	2	0.97939	1	1	0.0228763	131.62	SLSNK(1)LTLDK	2	0.57531	1
hsa00010 Glycolysis / Gluconeogenesis	7.92548e-15	41	3.33	P00558	291	K	Phosphoglycerate kinase 1 OS=Homo sapiens OX=9606 GN=PGK1 PE=1 SV=3	PGK1	1	6.43192e-07	160.69	ITLPVDFVTADK(1)FDENAK	2	-0.44523	4	1	2.30571e-07	162.59	ITLPVDFVTADK(1)FDENAK	2	0.0073155	3
hsa00010 Glycolysis / Gluconeogenesis	7.92548e-15	41	3.33	P00558	97	K	Phosphoglycerate kinase 1 OS=Homo sapiens OX=9606 GN=PGK1 PE=1 SV=3	PGK1	1	4.41296e-09	208.95	DVLFLK(1)DCVGPEVEK	2	0.048909	5	1	7.38785e-10	195.25	DVLFLK(1)DCVGPEVEK	2	0.87542	3
hsa00010 Glycolysis / Gluconeogenesis	7.92548e-15	41	3.33	P00558	146	K	Phosphoglycerate kinase 1 OS=Homo sapiens OX=9606 GN=PGK1 PE=1 SV=3	PGK1	1	0.00079947	120.31	AEPAK(1)IEAFR	2	-0.2295	1	1	0.000609077	120.31	AEPAK(1)IEAFR	2	0.054973	1
hsa00010 Glycolysis / Gluconeogenesis	7.92548e-15	41	3.33	P00558	199	K	Phosphoglycerate kinase 1 OS=Homo sapiens OX=9606 GN=PGK1 PE=1 SV=3	PGK1	1	2.39128e-06	165.35	ELNYFAK(1)ALESPERPFLAILGGAK	3	0.44191	2
hsa00010 Glycolysis / Gluconeogenesis	7.92548e-15	41	3.33	P00558	406	K	Phosphoglycerate kinase 1 OS=Homo sapiens OX=9606 GN=PGK1 PE=1 SV=3	PGK1	1	0.00829728	71.418	VSHVSTGGGASLELLEGK(1)VLPGVDALSNI	3	0.41899	1
hsa00010 Glycolysis / Gluconeogenesis	7.92548e-15	41	3.33	P00558	41	K	Phosphoglycerate kinase 1 OS=Homo sapiens OX=9606 GN=PGK1 PE=1 SV=3	PGK1	1	0.00362333	104.2	IK(1)AAVPSIK	2	0.31615	1	1	0.000935994	128.38	IK(1)AAVPSIK	2	-0.0056114	1
hsa00010 Glycolysis / Gluconeogenesis	7.92548e-15	41	3.33	P00558	56	K	Phosphoglycerate kinase 1 OS=Homo sapiens OX=9606 GN=PGK1 PE=1 SV=3	PGK1	1	6.30614e-07	155.03	FCLDNGAK(1)SVVLMSHLGRPDGVPMPDK	4	-0.60507	6	1	0.000442905	90.712	FCLDNGAK(1)SVVLMSHLGRPDGVPMPDK	4	0.97505	4
hsa00010 Glycolysis / Gluconeogenesis	7.92548e-15	41	3.33	P00558	382	K	Phosphoglycerate kinase 1 OS=Homo sapiens OX=9606 GN=PGK1 PE=1 SV=3	PGK1	1	1.06807e-32	311	GCITIIGGGDTATCCAK(1)WNTEDK	2	-0.159	2	1	4.38523e-17	241.3	GCITIIGGGDTATCCAK(1)WNTEDK	2	-1.5098	2
hsa00010 Glycolysis / Gluconeogenesis	7.92548e-15	41	3.33	P00558	216	K	Phosphoglycerate kinase 1 OS=Homo sapiens OX=9606 GN=PGK1 PE=1 SV=3	PGK1	1	2.29926e-15	216.93	PFLAILGGAK(1)VADK	3	-0.45306	4	1	3.1202e-07	174.23	PFLAILGGAK(1)VADK	2	-0.63044	5
hsa00010 Glycolysis / Gluconeogenesis	7.92548e-15	41	3.33	P00558	86	K	Phosphoglycerate kinase 1 OS=Homo sapiens OX=9606 GN=PGK1 PE=1 SV=3	PGK1	1	0.000269741	112.5	YSLEPVAVELK(1)SLLGK	3	-0.55262	2	1	1.55499e-10	185.57	YSLEPVAVELK(1)SLLGK	3	0.26894	2
hsa00010 Glycolysis / Gluconeogenesis	7.92548e-15	41	3.33	P40394	350	K	All-trans-retinol dehydrogenase [NAD(+)] ADH7 OS=Homo sapiens OX=9606 GN=ADH7 PE=1 SV=2	ADH7								1	0.0432	60.59	LVTEFLAK(1)K	2	0.32231	1
hsa00010 Glycolysis / Gluconeogenesis	7.92548e-15	41	3.33	P11766	233	K	Alcohol dehydrogenase class-3 OS=Homo sapiens OX=9606 GN=ADH5 PE=1 SV=4	ADH5	1	1.11933e-13	229.97	AK(1)EFGATECINPQDFSK	2	1.6011	1	1	0.000228496	108.97	AK(1)EFGATECINPQDFSK	2	0.90861	1
hsa00010 Glycolysis / Gluconeogenesis	7.92548e-15	41	3.33	P11766	120	K	Alcohol dehydrogenase class-3 OS=Homo sapiens OX=9606 GN=ADH5 PE=1 SV=4	ADH5	1	4.10815e-06	153.74	VTQGK(1)GLMPDGTSR	2	0.1406	1	1	7.15404e-05	131.17	VTQGK(1)GLMPDGTSR	2	-0.77975	1
hsa00010 Glycolysis / Gluconeogenesis	7.92548e-15	41	3.33	P11766	323	K	Alcohol dehydrogenase class-3 OS=Homo sapiens OX=9606 GN=ADH5 PE=1 SV=4	ADH5	1	0.00224216	100.19	GTAFGGWK(1)SVESVPK	2	0.11179	1	1	0.0028809	87.001	GTAFGGWK(1)SVESVPK	2	0.36915	1
hsa00010 Glycolysis / Gluconeogenesis	7.92548e-15	41	3.33	P11766	226	K	Alcohol dehydrogenase class-3 OS=Homo sapiens OX=9606 GN=ADH5 PE=1 SV=4	ADH5								1	0.00499876	85.731	IIGVDINK(1)DK	2	0.45179	1
hsa00010 Glycolysis / Gluconeogenesis	7.92548e-15	41	3.33	P11766	341	K	Alcohol dehydrogenase class-3 OS=Homo sapiens OX=9606 GN=ADH5 PE=1 SV=4	ADH5	1	0.00206388	81.157	IK(1)VDEFVTHNLSFDEINK	3	-0.77469	1
hsa00010 Glycolysis / Gluconeogenesis	7.92548e-15	41	3.33	P11766	107	K	Alcohol dehydrogenase class-3 OS=Homo sapiens OX=9606 GN=ADH5 PE=1 SV=4	ADH5	1	2.03742e-05	162.88	FCLNPK(1)TNLCQK	2	-0.34718	1	1	1.22319e-05	154.56	FCLNPK(1)TNLCQK	2	-0.6458	1
hsa00010 Glycolysis / Gluconeogenesis	7.92548e-15	41	3.33	P11766	315	K	Alcohol dehydrogenase class-3 OS=Homo sapiens OX=9606 GN=ADH5 PE=1 SV=4	ADH5	1	0.0040101	94.692	TWK(1)GTAFGGWK	2	1.1861	1
hsa00010 Glycolysis / Gluconeogenesis	7.92548e-15	41	3.33	P11766	366	K	Alcohol dehydrogenase class-3 OS=Homo sapiens OX=9606 GN=ADH5 PE=1 SV=4	ADH5	1	0.00232912	92.866	AFELMHSGK(1)SIR	3	-0.69636	1	1	0.000469134	108.56	AFELMHSGK(1)SIR	3	-0.42245	1
hsa00010 Glycolysis / Gluconeogenesis	7.92548e-15	41	3.33	P11766	338	K	Alcohol dehydrogenase class-3 OS=Homo sapiens OX=9606 GN=ADH5 PE=1 SV=4	ADH5	1	0.00424695	110.12	LVSEYMSK(1)K	2	0.45227	1	1	0.00901201	89.355	LVSEYMSK(1)K	2	0.34906	1
hsa00010 Glycolysis / Gluconeogenesis	7.92548e-15	41	3.33	P11766	113	K	Alcohol dehydrogenase class-3 OS=Homo sapiens OX=9606 GN=ADH5 PE=1 SV=4	ADH5	1	0.00334812	130.77	TNLCQK(1)IR	2	-0.82359	1
hsa00010 Glycolysis / Gluconeogenesis	7.92548e-15	41	3.33	P19367	763	K	Hexokinase-1 OS=Homo sapiens OX=9606 GN=HK1 PE=1 SV=3	HK1	1	0.00965119	92.439	NILIDFTK(1)K	2	-0.49854	4	1	0.0144429	78.334	NILIDFTK(1)K	2	-0.82364	1
hsa00010 Glycolysis / Gluconeogenesis	7.92548e-15	41	3.33	P19367	346	K	Hexokinase-1 OS=Homo sapiens OX=9606 GN=HK1 PE=1 SV=3	HK1	1	0.000456374	162.97	NK(1)EGLHNAK	2	0.25006	2	1	0.000418641	147.36	NK(1)EGLHNAK	2	-0.20242	1
hsa00010 Glycolysis / Gluconeogenesis	7.92548e-15	41	3.33	P19367	401	K	Hexokinase-1 OS=Homo sapiens OX=9606 GN=HK1 PE=1 SV=3	HK1	1	0.00861144	104.01	LRDNK(1)GTPR	2	0.8166	3	1	0.0496385	57.281	DNK(1)GTPR	2	2.2107	1
hsa00010 Glycolysis / Gluconeogenesis	7.92548e-15	41	3.33	P19367	315	K	Hexokinase-1 OS=Homo sapiens OX=9606 GN=HK1 PE=1 SV=3	HK1	1	0.000234862	134.68	MAK(1)EGLLFEGR	2	0.092529	1	1	0.00222386	100.48	MAK(1)EGLLFEGR	2	1.3163	1
hsa00010 Glycolysis / Gluconeogenesis	7.92548e-15	41	3.33	P19367	353	K	Hexokinase-1 OS=Homo sapiens OX=9606 GN=HK1 PE=1 SV=3	HK1	1	7.58831e-09	234.3	EGLHNAK(1)EILTR	3	0.091923	2	1	2.55799e-07	178.53	EGLHNAK(1)EILTR	2	-0.33632	1
hsa00010 Glycolysis / Gluconeogenesis	7.92548e-15	41	3.33	P19367	344	K	Hexokinase-1 OS=Homo sapiens OX=9606 GN=HK1 PE=1 SV=3	HK1	1	0.00183647	101.93	FNTSDVSAIEK(1)NK	2	-1.5287	2
hsa00010 Glycolysis / Gluconeogenesis	7.92548e-15	41	3.33	P19367	844	K	Hexokinase-1 OS=Homo sapiens OX=9606 GN=HK1 PE=1 SV=3	HK1	1	1.04265e-06	158.11	AAQLCGAGMAAVVDK(1)IR	2	0.28474	2	1	6.19405e-05	133.16	AAQLCGAGMAAVVDK(1)IR	2	1.4505	1
hsa00010 Glycolysis / Gluconeogenesis	7.92548e-15	41	3.33	P19367	785	K	Hexokinase-1 OS=Homo sapiens OX=9606 GN=HK1 PE=1 SV=3	HK1	1	0.0119632	69.224	GIFETK(1)FLSQIESDR	3	-1.2291	1
hsa00010 Glycolysis / Gluconeogenesis	7.92548e-15	41	3.33	P19367	880	K	Hexokinase-1 OS=Homo sapiens OX=9606 GN=HK1 PE=1 SV=3	HK1	1	0.00207247	95.477	IMHQTVK(1)ELSPK	3	0.23691	1
hsa00010 Glycolysis / Gluconeogenesis	7.92548e-15	41	3.33	P19367	290	K	Hexokinase-1 OS=Homo sapiens OX=9606 GN=HK1 PE=1 SV=3	HK1	1	0.00355799	96.171	GSLNPGK(1)QLFEK	2	0.75191	1
hsa00010 Glycolysis / Gluconeogenesis	7.92548e-15	41	3.33	P19367	738	K	Hexokinase-1 OS=Homo sapiens OX=9606 GN=HK1 PE=1 SV=3	HK1	1	3.10945e-11	239.39	LVDEYSLNAGK(1)QR	3	-0.63375	2	1	1.90472e-13	242.83	LVDEYSLNAGK(1)QR	2	0.91025	1
hsa00010 Glycolysis / Gluconeogenesis	7.92548e-15	41	3.33	P19367	333	K	Hexokinase-1 OS=Homo sapiens OX=9606 GN=HK1 PE=1 SV=3	HK1	1	0.000118362	135.66	GK(1)FNTSDVSAIEK	2	-1.8887	2	1	3.54994e-06	147.91	GK(1)FNTSDVSAIEK	2	0.37968	1
hsa00010 Glycolysis / Gluconeogenesis	7.92548e-15	41	3.33	P19367	418	K	Hexokinase-1 OS=Homo sapiens OX=9606 GN=HK1 PE=1 SV=3	HK1	1	1.09673e-05	144.5	TTVGVDGSLYK(1)THPQYSR	3	-0.98916	1
hsa00010 Glycolysis / Gluconeogenesis	7.92548e-15	41	3.33	P19367	451	K	Hexokinase-1 OS=Homo sapiens OX=9606 GN=HK1 PE=1 SV=3	HK1	1	2.67874e-05	129.46	FLLSESGSGK(1)GAAMVTAVAYR	3	-0.87619	1
hsa00010 Glycolysis / Gluconeogenesis	7.92548e-15	41	3.33	P19367	176	K	Hexokinase-1 OS=Homo sapiens OX=9606 GN=HK1 PE=1 SV=3	HK1	1	0.000194624	127.42	FK(1)ASGVEGADVVK	2	-0.46292	2	1	0.00148817	102.53	FK(1)ASGVEGADVVK	2	-1.4063	1
hsa00010 Glycolysis / Gluconeogenesis	7.92548e-15	41	3.33	P19367	312	K	Hexokinase-1 OS=Homo sapiens OX=9606 GN=HK1 PE=1 SV=3	HK1	1	0.0140449	83.801	LILVK(1)MAK	2	-0.52517	2	1	0.00907977	90.986	LILVK(1)MAK	2	-0.32947	1
hsa00010 Glycolysis / Gluconeogenesis	7.92548e-15	41	3.33	P19367	544	K	Hexokinase-1 OS=Homo sapiens OX=9606 GN=HK1 PE=1 SV=3	HK1	1	0.00722679	126.04	VLLVK(1)IR	2	0.001771	1
hsa00010 Glycolysis / Gluconeogenesis	7.92548e-15	41	3.33	P19367	24	K	Hexokinase-1 OS=Homo sapiens OX=9606 GN=HK1 PE=1 SV=3	HK1	1	0.00147602	127.02	IDK(1)YLYAMR	2	-0.31046	1
hsa00010 Glycolysis / Gluconeogenesis	7.92548e-15	41	3.33	P19367	624	K	Hexokinase-1 OS=Homo sapiens OX=9606 GN=HK1 PE=1 SV=3	HK1	1	0.00108359	99.569	GFK(1)ATDCVGHDVVTLLR	3	-1.8203	2	1	0.0180401	58.246	GFK(1)ATDCVGHDVVTLLR	3	-2.5317	1
hsa00010 Glycolysis / Gluconeogenesis	7.92548e-15	41	3.33	P19367	187	K	Hexokinase-1 OS=Homo sapiens OX=9606 GN=HK1 PE=1 SV=3	HK1	1	1.94256e-05	145.55	ASGVEGADVVK(1)LLNK	2	-0.28832	1
hsa00010 Glycolysis / Gluconeogenesis	7.92548e-15	41	3.33	P19367	866	K	Hexokinase-1 OS=Homo sapiens OX=9606 GN=HK1 PE=1 SV=3	HK1	1	6.31389e-05	115.42	LNVTVGVDGTLYK(1)LHPHFSR	4	0.27774	2
hsa00010 Glycolysis / Gluconeogenesis	7.92548e-15	41	3.33	P19367	62	K	Hexokinase-1 OS=Homo sapiens OX=9606 GN=HK1 PE=1 SV=3	HK1	1	0.00131364	97.904	DFNPTATVK(1)MLPTFVR	3	-0.80924	1
hsa00010 Glycolysis / Gluconeogenesis	7.92548e-15	41	3.33	P30837	280	K	"Aldehyde dehydrogenase X, mitochondrial OS=Homo sapiens OX=9606 GN=ALDH1B1 PE=1 SV=3"	ALDH1B1	1	0.00539629	106.36	AAGDSNLK(1)R	2	-2.4444	1	1	0.00974858	86.794	AAGDSNLK(1)R	2	-2.9493	1
hsa00010 Glycolysis / Gluconeogenesis	7.92548e-15	41	3.33	P14550	85	K	Aldo-keto reductase family 1 member A1 OS=Homo sapiens OX=9606 GN=AKR1A1 PE=1 SV=3	AKR1A1	1	2.58009e-10	204.13	LWNTK(1)HHPEDVEPALR	2	0.48311	2	1	0.00169465	81.526	LWNTK(1)HHPEDVEPALR	4	-0.20321	1
hsa00010 Glycolysis / Gluconeogenesis	7.92548e-15	41	3.33	P14550	61	K	Aldo-keto reductase family 1 member A1 OS=Homo sapiens OX=9606 GN=AKR1A1 PE=1 SV=3	AKR1A1	1	0.000292544	93.397	HIDCAAIYGNEPEIGEALK(1)EDVGPGK	3	0.863	1
hsa00010 Glycolysis / Gluconeogenesis	7.92548e-15	41	3.33	P14550	141	K	Aldo-keto reductase family 1 member A1 OS=Homo sapiens OX=9606 GN=AKR1A1 PE=1 SV=3	AKR1A1	1	0.000156263	113.53	NADGTICYDSTHYK(1)ETWK	3	-0.38504	1	1	0.00104797	97.32	NADGTICYDSTHYK(1)ETWK	3	-0.37264	1
hsa00010 Glycolysis / Gluconeogenesis	7.92548e-15	41	3.33	P14550	30	K	Aldo-keto reductase family 1 member A1 OS=Homo sapiens OX=9606 GN=AKR1A1 PE=1 SV=3	AKR1A1	1	0.00380843	95.815	SEPGQVK(1)AAVK	2	1.254	1
hsa00010 Glycolysis / Gluconeogenesis	7.92548e-15	41	3.33	P14550	68	K	Aldo-keto reductase family 1 member A1 OS=Homo sapiens OX=9606 GN=AKR1A1 PE=1 SV=3	AKR1A1	1	0.000475989	114.89	EDVGPGK(1)AVPR	2	0.31421	1	1	0.00205075	101.64	EDVGPGK(1)AVPR	2	0.32987	1
hsa00010 Glycolysis / Gluconeogenesis	7.92548e-15	41	3.33	Q2TB90	324	K	Hexokinase HKDC1 OS=Homo sapiens OX=9606 GN=HKDC1 PE=1 SV=3	HKDC1	1	0.00208289	87.148	AGLLFGGEK(1)SSALHTK	3	0.10212	1
hsa00010 Glycolysis / Gluconeogenesis	7.92548e-15	41	3.33	Q2TB90	331	K	Hexokinase HKDC1 OS=Homo sapiens OX=9606 GN=HKDC1 PE=1 SV=3	HKDC1	1	0.00212128	112.41	SSALHTK(1)GK	2	-0.0028423	1
hsa00010 Glycolysis / Gluconeogenesis	7.92548e-15	41	3.33	P06733	330	K	Alpha-enolase OS=Homo sapiens OX=9606 GN=ENO1 PE=1 SV=2	ENO1	1	0.00427088	120.46	IAK(1)AVNEK	2	1.2619	2	1	0.0106093	85.212	IAK(1)AVNEK	2	-0.60993	1
hsa00010 Glycolysis / Gluconeogenesis	7.92548e-15	41	3.33	P06733	71	K	Alpha-enolase OS=Homo sapiens OX=9606 GN=ENO1 PE=1 SV=2	ENO1	1	1.3551e-13	234.22	AVEHINK(1)TIAPALVSK	2	-0.64068	2	1	4.87784e-07	154.65	AVEHINK(1)TIAPALVSK	2	-0.4496	2
hsa00010 Glycolysis / Gluconeogenesis	7.92548e-15	41	3.33	P06733	239	K	Alpha-enolase OS=Homo sapiens OX=9606 GN=ENO1 PE=1 SV=2	ENO1	1	2.58895e-20	216.15	AGYTDK(1)VVIGMDVAASEFFR	2	0.29513	1	1	2.54613e-07	160.13	AGYTDK(1)VVIGMDVAASEFFR	3	-0.59024	1
hsa00010 Glycolysis / Gluconeogenesis	7.92548e-15	41	3.33	P06733	80	K	Alpha-enolase OS=Homo sapiens OX=9606 GN=ENO1 PE=1 SV=2	ENO1	1	0.0111631	82.749	TIAPALVSK(1)K	2	-0.25881	2	1	0.00952843	81.338	TIAPALVSK(1)K	2	-0.23312	3
hsa00010 Glycolysis / Gluconeogenesis	7.92548e-15	41	3.33	P06733	193	K	Alpha-enolase OS=Homo sapiens OX=9606 GN=ENO1 PE=1 SV=2	ENO1	1	0.00201114	103.08	IGAEVYHNLK(1)NVIK	2	-0.30029	2	1	5.63364e-05	134.3	IGAEVYHNLK(1)NVIK	2	-0.36588	2
hsa00010 Glycolysis / Gluconeogenesis	7.92548e-15	41	3.33	P06733	262	K	Alpha-enolase OS=Homo sapiens OX=9606 GN=ENO1 PE=1 SV=2	ENO1	1	7.35586e-06	148.28	YDLDFK(1)SPDDPSR	2	-0.5482	4	1	0.0015634	101.95	YDLDFK(1)SPDDPSR	2	-0.027028	1
hsa00010 Glycolysis / Gluconeogenesis	7.92548e-15	41	3.33	P06733	420	K	Alpha-enolase OS=Homo sapiens OX=9606 GN=ENO1 PE=1 SV=2	ENO1	1	0.00074107	123.35	IEEELGSK(1)AK	2	-0.65565	1	1	0.000346412	134.77	IEEELGSK(1)AK	2	0.65364	2
hsa00010 Glycolysis / Gluconeogenesis	7.92548e-15	41	3.33	P06733	358	K	Alpha-enolase OS=Homo sapiens OX=9606 GN=ENO1 PE=1 SV=2	ENO1	1	1.06719e-10	177.14	VNQIGSVTESLQACK(1)LAQANGWGVMVSHR	3	-0.064883	1	1	1.77206e-08	159.56	VNQIGSVTESLQACK(1)LAQANGWGVMVSHR	3	0.0042828	1
hsa00010 Glycolysis / Gluconeogenesis	7.92548e-15	41	3.33	P06733	281	K	Alpha-enolase OS=Homo sapiens OX=9606 GN=ENO1 PE=1 SV=2	ENO1	1	3.64394e-10	199.96	YISPDQLADLYK(1)SFIK	2	0.43493	3	1	0.00102531	97.073	YISPDQLADLYK(1)SFIK	3	-0.50922	1
hsa00010 Glycolysis / Gluconeogenesis	7.92548e-15	41	3.33	P06733	126	K	Alpha-enolase OS=Homo sapiens OX=9606 GN=ENO1 PE=1 SV=2	ENO1	1	0.00323313	98.033	AGAVEK(1)GVPLYR	3	0.28071	3	1	0.000221948	118.18	AGAVEK(1)GVPLYR	2	0.92517	4
hsa00010 Glycolysis / Gluconeogenesis	7.92548e-15	41	3.33	P06733	233	K	Alpha-enolase OS=Homo sapiens OX=9606 GN=ENO1 PE=1 SV=2	ENO1	1	0.000366661	123.86	TAIGK(1)AGYTDK	2	0.35744	2	1	0.000298433	123.63	TAIGK(1)AGYTDK	2	-0.011626	3
hsa00010 Glycolysis / Gluconeogenesis	7.92548e-15	41	3.33	P06733	28	K	Alpha-enolase OS=Homo sapiens OX=9606 GN=ENO1 PE=1 SV=2	ENO1	1	7.16939e-05	135.13	GNPTVEVDLFTSK(1)GLFR	2	-0.43367	2	1	2.16276e-07	161.94	GNPTVEVDLFTSK(1)GLFR	2	-0.028677	2
hsa00010 Glycolysis / Gluconeogenesis	7.92548e-15	41	3.33	P06733	228	K	Alpha-enolase OS=Homo sapiens OX=9606 GN=ENO1 PE=1 SV=2	ENO1	1	0.000308288	121.83	EGLELLK(1)TAIGK	2	0.00061713	1	1	1.65938e-05	145.9	EGLELLK(1)TAIGK	2	0.33777	1
hsa00010 Glycolysis / Gluconeogenesis	7.92548e-15	41	3.33	P06733	64	K	Alpha-enolase OS=Homo sapiens OX=9606 GN=ENO1 PE=1 SV=2	ENO1	1	3.56144e-08	222.28	GVSK(1)AVEHINK	3	0.63563	2	1	1.37792e-06	138.08	GVSK(1)AVEHINK	2	4.2638	4
hsa00010 Glycolysis / Gluconeogenesis	7.92548e-15	41	3.33	P06733	326	K	Alpha-enolase OS=Homo sapiens OX=9606 GN=ENO1 PE=1 SV=2	ENO1	1	2.6613e-36	336.79	FTASAGIQVVGDDLTVTNPK(1)R	2	0.22677	3	1	7.98808e-23	248.68	FTASAGIQVVGDDLTVTNPK(1)R	2	0.47108	5
hsa00010 Glycolysis / Gluconeogenesis	7.92548e-15	41	3.33	P06733	202	K	Alpha-enolase OS=Homo sapiens OX=9606 GN=ENO1 PE=1 SV=2	ENO1	1	2.03082e-22	264.52	YGK(1)DATNVGDEGGFAPNILENK	2	-0.1165	1	1	2.45016e-11	205.52	YGK(1)DATNVGDEGGFAPNILENK	2	-0.37085	2
hsa00010 Glycolysis / Gluconeogenesis	7.92548e-15	41	3.33	P06733	406	K	Alpha-enolase OS=Homo sapiens OX=9606 GN=ENO1 PE=1 SV=2	ENO1	1	0.00127359	129.4	LAK(1)YNQLLR	2	-0.14291	1	1	0.000523673	142.64	LAK(1)YNQLLR	2	-0.52999	2
hsa00010 Glycolysis / Gluconeogenesis	7.92548e-15	41	3.33	P06733	81	K	Alpha-enolase OS=Homo sapiens OX=9606 GN=ENO1 PE=1 SV=2	ENO1	1	0.00263568	120.15	K(1)LNVTEQEK	2	-0.29195	1	1	0.00094604	141.2	K(1)LNVTEQEK	2	-0.30966	2
hsa00010 Glycolysis / Gluconeogenesis	7.92548e-15	41	3.33	P06733	92	K	Alpha-enolase OS=Homo sapiens OX=9606 GN=ENO1 PE=1 SV=2	ENO1	1	1.91203e-06	168.59	IDK(1)LMIEMDGTENK	2	-1.3727	4	1	6.76409e-09	191.33	IDK(1)LMIEMDGTENK	3	-0.4653	6
hsa00010 Glycolysis / Gluconeogenesis	7.92548e-15	41	3.33	P06733	103	K	Alpha-enolase OS=Homo sapiens OX=9606 GN=ENO1 PE=1 SV=2	ENO1	1	7.9756e-08	196.7	LMIEMDGTENK(1)SK	2	-0.38457	7	1	1.15999e-08	193.52	LMIEMDGTENK(1)SK	2	-2.7872	10
hsa00010 Glycolysis / Gluconeogenesis	7.92548e-15	41	3.33	P06733	60	K	Alpha-enolase OS=Homo sapiens OX=9606 GN=ENO1 PE=1 SV=2	ENO1	1	0.0149174	84.568	YMGK(1)GVSK	2	-0.25585	2	1	0.0198089	78.77	YMGK(1)GVSK	2	-0.86883	3
hsa00010 Glycolysis / Gluconeogenesis	7.92548e-15	41	3.33	P06733	89	K	Alpha-enolase OS=Homo sapiens OX=9606 GN=ENO1 PE=1 SV=2	ENO1	1	1.62559e-08	235.49	LNVTEQEK(1)IDK	2	-0.2809	7	1	8.96476e-14	259.18	LNVTEQEK(1)IDK	2	1.9153	6
hsa00010 Glycolysis / Gluconeogenesis	7.92548e-15	41	3.33	P06733	256	K	Alpha-enolase OS=Homo sapiens OX=9606 GN=ENO1 PE=1 SV=2	ENO1	1	0.00517083	95.741	SGK(1)YDLDFK	2	-0.43364	3	1	0.00432882	95.502	SGK(1)YDLDFK	2	0.58223	4
hsa00010 Glycolysis / Gluconeogenesis	7.92548e-15	41	3.33	P06733	335	K	Alpha-enolase OS=Homo sapiens OX=9606 GN=ENO1 PE=1 SV=2	ENO1	1	5.03727e-06	158.79	AVNEK(1)SCNCLLLK	2	-0.54811	3	1	2.07642e-08	179.57	AVNEK(1)SCNCLLLK	2	1.1815	4
hsa00010 Glycolysis / Gluconeogenesis	7.92548e-15	41	3.33	P06733	54	K	Alpha-enolase OS=Homo sapiens OX=9606 GN=ENO1 PE=1 SV=2	ENO1	1	6.13329e-06	128.98	AAVPSGASTGIYEALELRDNDK(1)TR	3	0.59471	2	1	3.86565e-07	152.48	AAVPSGASTGIYEALELRDNDK(1)TR	3	0.58231	3
hsa00010 Glycolysis / Gluconeogenesis	7.92548e-15	41	3.33	P06733	5	K	Alpha-enolase OS=Homo sapiens OX=9606 GN=ENO1 PE=1 SV=2	ENO1	1	0.0294732	68.422	SILK(1)IHAR	2	0.13371	1	1	0.0171835	173.68	SILK(1)IHAR	2	0.013752	2
hsa00010 Glycolysis / Gluconeogenesis	7.92548e-15	41	3.33	P14618	206	K	Pyruvate kinase PKM OS=Homo sapiens OX=9606 GN=PKM PE=1 SV=4	PKM	1	7.35885e-16	239.19	GADFLVTEVENGGSLGSK(1)K	3	-0.47583	8	1	1.69159e-22	249.75	GADFLVTEVENGGSLGSK(1)K	2	0.6125	6
hsa00010 Glycolysis / Gluconeogenesis	7.92548e-15	41	3.33	P14618	207	K	Pyruvate kinase PKM OS=Homo sapiens OX=9606 GN=PKM PE=1 SV=4	PKM	1	0.000123399	135.02	K(1)GVNLPGAAVDLPAVSEK	3	-0.0025426	2	1	0.000186288	124.45	K(1)GVNLPGAAVDLPAVSEK	2	-0.20343	1
hsa00010 Glycolysis / Gluconeogenesis	7.92548e-15	41	3.33	P14618	188	K	Pyruvate kinase PKM OS=Homo sapiens OX=9606 GN=PKM PE=1 SV=4	PKM	1	8.6996e-45	360.81	QK(1)GADFLVTEVENGGSLGSK	2	0.13567	7	1	7.34048e-38	323.37	QK(1)GADFLVTEVENGGSLGSK	3	-0.0479	5
hsa00010 Glycolysis / Gluconeogenesis	7.92548e-15	41	3.33	P14618	475	K	Pyruvate kinase PKM OS=Homo sapiens OX=9606 GN=PKM PE=1 SV=4	PKM	1	3.27372e-22	254.53	GIFPVLCK(1)DPVQEAWAEDVDLR	2	-1.4085	2	1	3.92349e-05	127.01	GIFPVLCK(1)DPVQEAWAEDVDLR	3	0.74813	1
hsa00010 Glycolysis / Gluconeogenesis	7.92548e-15	41	3.33	P14618	322	K	Pyruvate kinase PKM OS=Homo sapiens OX=9606 GN=PKM PE=1 SV=4	PKM								1	0.00148009	89.982	AGK(1)PVICATQMLESMIK	3	-0.99909	1
hsa00010 Glycolysis / Gluconeogenesis	7.92548e-15	41	3.33	P14618	505	K	Pyruvate kinase PKM OS=Homo sapiens OX=9606 GN=PKM PE=1 SV=4	PKM	1	0.000524785	121.29	K(1)GDVVIVLTGWR	2	-1.6406	1
hsa00010 Glycolysis / Gluconeogenesis	7.92548e-15	41	3.33	P14618	336	K	Pyruvate kinase PKM OS=Homo sapiens OX=9606 GN=PKM PE=1 SV=4	PKM	0.893517	0.00011539	122.31	AGKPVICATQMLESMIK(0.894)K(0.106)PR	4	-0.91015	2	1	8.5719e-05	119.47	AGKPVICATQMLESMIK(1)K	3	-3.3299	3
hsa00010 Glycolysis / Gluconeogenesis	7.92548e-15	41	3.33	P14618	166	K	Pyruvate kinase PKM OS=Homo sapiens OX=9606 GN=PKM PE=1 SV=4	PKM	1	0.00401002	94.692	NICK(1)VVEVGSK	3	-1.1887	2	1	0.00468874	83.862	NICK(1)VVEVGSK	2	-0.51749	2
hsa00010 Glycolysis / Gluconeogenesis	7.92548e-15	41	3.33	P14618	125	K	Pyruvate kinase PKM OS=Homo sapiens OX=9606 GN=PKM PE=1 SV=4	PKM	1	0.000233582	118.87	TGLIK(1)GSGTAEVELK	2	-0.043392	1	1	4.96459e-05	134.49	TGLIK(1)GSGTAEVELK	2	-0.19467	2
hsa00010 Glycolysis / Gluconeogenesis	7.92548e-15	41	3.33	P14618	186	K	Pyruvate kinase PKM OS=Homo sapiens OX=9606 GN=PKM PE=1 SV=4	PKM	1	9.33274e-09	203.03	IYVDDGLISLQVK(1)QK	2	-1.6415	6	1	3.82939e-08	176.78	IYVDDGLISLQVK(1)QK	3	-0.075143	7
hsa00010 Glycolysis / Gluconeogenesis	7.92548e-15	41	3.33	P14618	141	K	Pyruvate kinase PKM OS=Homo sapiens OX=9606 GN=PKM PE=1 SV=4	PKM	1	2.67392e-08	182.08	GATLK(1)ITLDNAYMEK	2	-0.69062	7	1	1.78775e-13	227.2	GATLK(1)ITLDNAYMEK	2	-0.84091	3
hsa00010 Glycolysis / Gluconeogenesis	7.92548e-15	41	3.33	P14618	261	K	Pyruvate kinase PKM OS=Homo sapiens OX=9606 GN=PKM PE=1 SV=4	PKM	1	0.0112279	114.89	VLGEK(1)GK	2	0.38117	2	1	0.017542	96.492	VLGEK(1)GK	2	0.67328	4
hsa00010 Glycolysis / Gluconeogenesis	7.92548e-15	41	3.33	P14618	305	K	Pyruvate kinase PKM OS=Homo sapiens OX=9606 GN=PKM PE=1 SV=4	PKM	1	8.67161e-05	124.2	GDLGIEIPAEK(1)VFLAQK	3	-0.078121	2	1	0.000308302	109.07	GDLGIEIPAEK(1)VFLAQK	2	0.07294	2
hsa00010 Glycolysis / Gluconeogenesis	7.92548e-15	41	3.33	P14618	115	K	Pyruvate kinase PKM OS=Homo sapiens OX=9606 GN=PKM PE=1 SV=4	PKM	1	6.43942e-20	282.39	TATESFASDPILYRPVAVALDTK(1)GPEIR	4	-1.1843	10	1	3.24627e-13	240.08	TATESFASDPILYRPVAVALDTK(1)GPEIR	3	-0.64933	10
hsa00010 Glycolysis / Gluconeogenesis	7.92548e-15	41	3.33	P14618	135	K	Pyruvate kinase PKM OS=Homo sapiens OX=9606 GN=PKM PE=1 SV=4	PKM	1	0.000562871	126.31	GSGTAEVELK(1)K	2	0.34575	2	1	0.000334614	132.01	GSGTAEVELK(1)K	2	0.24124	4
hsa00010 Glycolysis / Gluconeogenesis	7.92548e-15	41	3.33	P14618	367	K	Pyruvate kinase PKM OS=Homo sapiens OX=9606 GN=PKM PE=1 SV=4	PKM	1	1.67968e-22	239.97	AEGSDVANAVLDGADCIMLSGETAK(1)GDYPLEAVR	4	0.23307	2
hsa00010 Glycolysis / Gluconeogenesis	7.92548e-15	41	3.33	P14618	498	K	Pyruvate kinase PKM OS=Homo sapiens OX=9606 GN=PKM PE=1 SV=4	PKM	1	2.84186e-12	274.55	VNFAMNVGK(1)AR	3	-0.78505	3	1	2.64693e-05	157.91	VNFAMNVGK(1)AR	2	1.0017	2
hsa00010 Glycolysis / Gluconeogenesis	7.92548e-15	41	3.33	P14618	66	K	Pyruvate kinase PKM OS=Homo sapiens OX=9606 GN=PKM PE=1 SV=4	PKM	1	0.000848764	112.84	EMIK(1)SGMNVAR	2	0.4208	1	1	0.00296192	95.502	EMIK(1)SGMNVAR	2	-1.4958	1
hsa00010 Glycolysis / Gluconeogenesis	7.92548e-15	41	3.33	P14618	89	K	Pyruvate kinase PKM OS=Homo sapiens OX=9606 GN=PKM PE=1 SV=4	PKM	1	1.35676e-44	358.31	LNFSHGTHEYHAETIK(1)NVR	3	-0.3254	5	1	1.20433e-70	411.05	LNFSHGTHEYHAETIK(1)NVR	4	0.28432	5
hsa00010 Glycolysis / Gluconeogenesis	7.92548e-15	41	3.33	P14618	224	K	Pyruvate kinase PKM OS=Homo sapiens OX=9606 GN=PKM PE=1 SV=4	PKM	1	5.43745e-06	131.59	GVNLPGAAVDLPAVSEK(1)DIQDLK	3	0.39599	2	1	7.7718e-11	189.81	GVNLPGAAVDLPAVSEK(1)DIQDLK	2	-1.6211	4
hsa00010 Glycolysis / Gluconeogenesis	7.92548e-15	41	3.33	P14618	62	K	Pyruvate kinase PKM OS=Homo sapiens OX=9606 GN=PKM PE=1 SV=4	PKM	1	0.000413201	123.75	SVETLK(1)EMIK	2	1.4976	4	1	0.00305177	98.033	SVETLK(1)EMIK	2	1.0374	2
hsa00010 Glycolysis / Gluconeogenesis	7.92548e-15	41	3.33	P14618	270	K	Pyruvate kinase PKM OS=Homo sapiens OX=9606 GN=PKM PE=1 SV=4	PKM	1	1.66487e-08	218.49	IISK(1)IENHEGVR	3	1.6171	3	1	0.00137728	115.7	IISK(1)IENHEGVR	2	-0.023534	4
hsa00010 Glycolysis / Gluconeogenesis	7.92548e-15	41	3.33	P14618	311	K	Pyruvate kinase PKM OS=Homo sapiens OX=9606 GN=PKM PE=1 SV=4	PKM								1	0.00907223	86.011	VFLAQK(1)MMIGR	2	2.2847	1
hsa00010 Glycolysis / Gluconeogenesis	7.92548e-15	41	3.33	P14618	247	K	Pyruvate kinase PKM OS=Homo sapiens OX=9606 GN=PKM PE=1 SV=4	PKM	1	0.000277549	186.78	K(1)ASDVHEVR	3	-0.26047	3	1	2.3358e-07	212.03	K(1)ASDVHEVR	2	0.56268	4
hsa00010 Glycolysis / Gluconeogenesis	7.92548e-15	41	3.33	P09972	101	K	Fructose-bisphosphate aldolase C OS=Homo sapiens OX=9606 GN=ALDOC PE=1 SV=2	ALDOC	1	0.000665425	112.75	TIQDK(1)GIVVGIK	2	-1.3591	1
hsa00010 Glycolysis / Gluconeogenesis	7.92548e-15	41	3.33	P09972	13	K	Fructose-bisphosphate aldolase C OS=Homo sapiens OX=9606 GN=ALDOC PE=1 SV=2	ALDOC	1	9.8149e-06	155	PHSYPALSAEQK(1)K	2	-0.32663	2
hsa00010 Glycolysis / Gluconeogenesis	7.92548e-15	41	3.33	P09972	14	K	Fructose-bisphosphate aldolase C OS=Homo sapiens OX=9606 GN=ALDOC PE=1 SV=2	ALDOC	1	0.00459487	108.98	K(1)ELSDIALR	2	-0.68581	1
hsa00010 Glycolysis / Gluconeogenesis	7.92548e-15	41	3.33	P11177	354	K	"Pyruvate dehydrogenase E1 component subunit beta, mitochondrial OS=Homo sapiens OX=9606 GN=PDHB PE=1 SV=3"	PDHB	1	0.0615861	66.682	DIIFAIK(1)K	2	-1.7554	1
hsa00010 Glycolysis / Gluconeogenesis	7.92548e-15	41	3.33	P11177	227	K	"Pyruvate dehydrogenase E1 component subunit beta, mitochondrial OS=Homo sapiens OX=9606 GN=PDHB PE=1 SV=3"	PDHB	1	0.0247644	69.825	DFLIPIGK(1)AK	2	0.024408	1
hsa00010 Glycolysis / Gluconeogenesis	7.92548e-15	41	3.33	P11177	188	K	"Pyruvate dehydrogenase E1 component subunit beta, mitochondrial OS=Homo sapiens OX=9606 GN=PDHB PE=1 SV=3"	PDHB	1	0.00392028	124.37	GLIK(1)SAIR	2	0.089456	1	1	0.00533648	105.12	GLIK(1)SAIR	2	0.56467	1
hsa00010 Glycolysis / Gluconeogenesis	7.92548e-15	41	3.33	P11177	68	K	"Pyruvate dehydrogenase E1 component subunit beta, mitochondrial OS=Homo sapiens OX=9606 GN=PDHB PE=1 SV=3"	PDHB	1	5.51849e-05	127.97	VFLLGEEVAQYDGAYK(1)VSR	3	2.8577	1
hsa00010 Glycolysis / Gluconeogenesis	7.92548e-15	41	3.33	P11177	184	K	"Pyruvate dehydrogenase E1 component subunit beta, mitochondrial OS=Homo sapiens OX=9606 GN=PDHB PE=1 SV=3"	PDHB	1	0.000153223	128.88	VVSPWNSEDAK(1)GLIK	2	2.3526	1
hsa00010 Glycolysis / Gluconeogenesis	7.92548e-15	41	3.33	Q96C23	93	K	Galactose mutarotase OS=Homo sapiens OX=9606 GN=GALM PE=1 SV=1	GALM	1	0.00882294	75.045	VDGK(1)EYHLAINK	3	-0.63454	1
hsa00010 Glycolysis / Gluconeogenesis	7.92548e-15	41	3.33	Q96C23	115	K	Galactose mutarotase OS=Homo sapiens OX=9606 GN=GALM PE=1 SV=1	GALM	1	0.0202998	72.643	GFDK(1)VLWTPR	2	1.4946	1
hsa00010 Glycolysis / Gluconeogenesis	7.92548e-15	41	3.33	P09104	60	K	Gamma-enolase OS=Homo sapiens OX=9606 GN=ENO2 PE=1 SV=3	ENO2								1	0.0500061	54.787	YLGK(1)GVLK	2	0.77506	1
hsa00010 Glycolysis / Gluconeogenesis	7.92548e-15	41	3.33	P09104	233	K	Gamma-enolase OS=Homo sapiens OX=9606 GN=ENO2 PE=1 SV=3	ENO2	1	4.13732e-05	163.94	EAIDK(1)AGYTEK	2	-0.12384	2	1	0.000270909	125.97	EAIDK(1)AGYTEK	2	0.75802	1
hsa00010 Glycolysis / Gluconeogenesis	7.92548e-15	41	3.33	P09104	335	K	Gamma-enolase OS=Homo sapiens OX=9606 GN=ENO2 PE=1 SV=3	ENO2	1	0.00300399	98.249	AVEEK(1)ACNCLLLK	2	-1.8611	1
hsa00010 Glycolysis / Gluconeogenesis	7.92548e-15	41	3.33	P09104	199	K	Gamma-enolase OS=Homo sapiens OX=9606 GN=ENO2 PE=1 SV=3	ENO2	0.918614	0.0377321	75.761	GVIK(0.081)DK(0.919)YGK	2	0.63325	1
hsa00010 Glycolysis / Gluconeogenesis	7.92548e-15	41	3.33	P09104	262	K	Gamma-enolase OS=Homo sapiens OX=9606 GN=ENO2 PE=1 SV=3	ENO2	1	6.06097e-06	154.15	YDLDFK(1)SPTDPSR	2	-0.12257	2
hsa00010 Glycolysis / Gluconeogenesis	7.92548e-15	41	3.33	P09104	406	K	Gamma-enolase OS=Homo sapiens OX=9606 GN=ENO2 PE=1 SV=3	ENO2	1	0.0261685	69.198	LAK(1)YNQLMR	2	-0.82418	1
hsa00010 Glycolysis / Gluconeogenesis	7.92548e-15	41	3.33	P00338	228	K	L-lactate dehydrogenase A chain OS=Homo sapiens OX=9606 GN=LDHA PE=1 SV=2	LDHA	1	5.45095e-06	145.88	EQWK(1)EVHK	3	1.3165	4	0.999823	6.23538e-07	149.47	TLHPDLGTDKDKEQWK(1)EVHK	3	-0.65583	2
hsa00010 Glycolysis / Gluconeogenesis	7.92548e-15	41	3.33	P00338	57	K	L-lactate dehydrogenase A chain OS=Homo sapiens OX=9606 GN=LDHA PE=1 SV=2	LDHA	1	4.56659e-07	170.95	DLADELALVDVIEDK(1)LK	2	-0.53279	2	1	8.78418e-27	280.05	DLADELALVDVIEDK(1)LK	3	-0.95373	3
hsa00010 Glycolysis / Gluconeogenesis	7.92548e-15	41	3.33	P00338	328	K	L-lactate dehydrogenase A chain OS=Homo sapiens OX=9606 GN=LDHA PE=1 SV=2	LDHA	1	0.000167282	128.81	SADTLWGIQK(1)ELQF	2	-0.3239	1
hsa00010 Glycolysis / Gluconeogenesis	7.92548e-15	41	3.33	P00338	14	K	L-lactate dehydrogenase A chain OS=Homo sapiens OX=9606 GN=LDHA PE=1 SV=2	LDHA	1	1.00648e-13	231.74	DQLIYNLLK(1)EEQTPQNK	2	0.94849	2	1	1.23236e-19	239.03	DQLIYNLLK(1)EEQTPQNK	2	0.86283	2
hsa00010 Glycolysis / Gluconeogenesis	7.92548e-15	41	3.33	P00338	81	K	L-lactate dehydrogenase A chain OS=Homo sapiens OX=9606 GN=LDHA PE=1 SV=2	LDHA	1	2.49795e-11	236.16	IVSGK(1)DYNVTANSK	2	0.2015	3	1	2.61469e-12	212.2	IVSGK(1)DYNVTANSK	2	0.070795	4
hsa00010 Glycolysis / Gluconeogenesis	7.92548e-15	41	3.33	P00338	243	K	L-lactate dehydrogenase A chain OS=Homo sapiens OX=9606 GN=LDHA PE=1 SV=2	LDHA	1	0.000230821	123.51	QVVESAYEVIK(1)LK	2	0.40168	1	1	0.00139822	103.22	QVVESAYEVIK(1)LK	3	-0.7172	2
hsa00010 Glycolysis / Gluconeogenesis	7.92548e-15	41	3.33	P00338	59	K	L-lactate dehydrogenase A chain OS=Homo sapiens OX=9606 GN=LDHA PE=1 SV=2	LDHA	1	1.48422e-24	308.42	LK(1)GEMMDLQHGSLFLR	2	-0.36198	6	1	5.41767e-27	299.64	LK(1)GEMMDLQHGSLFLR	2	-1.2699	8
hsa00010 Glycolysis / Gluconeogenesis	7.92548e-15	41	3.33	P00338	278	K	L-lactate dehydrogenase A chain OS=Homo sapiens OX=9606 GN=LDHA PE=1 SV=2	LDHA	1	0.000265936	114.83	VHPVSTMIK(1)GLYGIK	2	0.078718	2	1	0.000135793	115.18	VHPVSTMIK(1)GLYGIK	4	-0.2608	4
hsa00010 Glycolysis / Gluconeogenesis	7.92548e-15	41	3.33	P00338	232	K	L-lactate dehydrogenase A chain OS=Homo sapiens OX=9606 GN=LDHA PE=1 SV=2	LDHA	1	0.000226339	113.4	EVHK(1)QVVESAYEVIK	3	0.40628	1	1	1.38845e-13	230.96	EVHK(1)QVVESAYEVIK	2	0.69928	2
hsa00010 Glycolysis / Gluconeogenesis	7.92548e-15	41	3.33	P00338	318	K	L-lactate dehydrogenase A chain OS=Homo sapiens OX=9606 GN=LDHA PE=1 SV=2	LDHA	1	0.00688311	94.087	K(1)SADTLWGIQK	2	0.39151	1	1	0.0004612	125.57	K(1)SADTLWGIQK	2	0.47519	1
hsa00010 Glycolysis / Gluconeogenesis	7.92548e-15	41	3.33	P00338	224	K	L-lactate dehydrogenase A chain OS=Homo sapiens OX=9606 GN=LDHA PE=1 SV=2	LDHA	0.997598	3.51939e-18	272.92	TLHPDLGTDK(0.002)DK(0.998)EQWK	4	-0.24949	5	0.966495	8.41065e-07	165.7	TLHPDLGTDK(0.034)DK(0.966)EQWK	2	-0.091202	6
hsa00010 Glycolysis / Gluconeogenesis	7.92548e-15	41	3.33	P00338	76	K	L-lactate dehydrogenase A chain OS=Homo sapiens OX=9606 GN=LDHA PE=1 SV=2	LDHA	1	0.00423404	120.87	TPK(1)IVSGK	2	0.065718	1	1	0.0277185	66.27	TPK(1)IVSGK	2	-0.0046541	1
hsa00010 Glycolysis / Gluconeogenesis	7.92548e-15	41	3.33	P00338	5	K	L-lactate dehydrogenase A chain OS=Homo sapiens OX=9606 GN=LDHA PE=1 SV=2	LDHA	1	9.65938e-13	259.08	ATLK(1)DQLIYNLLK	2	0.14563	3	1	6.90355e-07	192.64	ATLK(1)DQLIYNLLK	2	-2.1268	2
hsa00010 Glycolysis / Gluconeogenesis	7.92548e-15	41	3.33	P00338	222	K	L-lactate dehydrogenase A chain OS=Homo sapiens OX=9606 GN=LDHA PE=1 SV=2	LDHA	1	1.23927e-09	193.62	TLHPDLGTDK(1)DK	2	3.2824	7	1	5.99688e-14	220.4	TLHPDLGTDK(1)DK	2	4.1936	7
hsa00010 Glycolysis / Gluconeogenesis	7.92548e-15	41	3.33	Q9NUB1	158	K	"Acetyl-coenzyme A synthetase 2-like, mitochondrial OS=Homo sapiens OX=9606 GN=ACSS1 PE=1 SV=2"	ACSS1	1	0.0552768	76.847	LANTLK(1)R	2	-0.85717	1
hsa00010 Glycolysis / Gluconeogenesis	7.92548e-15	41	3.33	Q9NUB1	212	K	"Acetyl-coenzyme A synthetase 2-like, mitochondrial OS=Homo sapiens OX=9606 GN=ACSS1 PE=1 SV=2"	ACSS1								1	0.0450877	60.799	INDAK(1)CK	2	1.1544	1
hsa00010 Glycolysis / Gluconeogenesis	7.92548e-15	41	3.33	Q9NR19	542	K	"Acetyl-coenzyme A synthetase, cytoplasmic OS=Homo sapiens OX=9606 GN=ACSS2 PE=1 SV=1"	ACSS2	1	0.0419731	74.127	FETTYFK(1)K	2	-1.575	1
hsa00010 Glycolysis / Gluconeogenesis	7.92548e-15	41	3.33	Q9NR19	88	K	"Acetyl-coenzyme A synthetase, cytoplasmic OS=Homo sapiens OX=9606 GN=ACSS2 PE=1 SV=1"	ACSS2	1	0.0117677	78.516	YNFDVTK(1)GK	2	-2.389	2
hsa00010 Glycolysis / Gluconeogenesis	7.92548e-15	41	3.33	P51648	324	K	Aldehyde dehydrogenase family 3 member A2 OS=Homo sapiens OX=9606 GN=ALDH3A2 PE=1 SV=1	ALDH3A2	1	7.64406e-05	138.45	YIAPTVLTDVDPK(1)TK	2	0.30141	1	1	8.70611e-05	126.1	YIAPTVLTDVDPK(1)TK	2	0.75561	1
hsa00010 Glycolysis / Gluconeogenesis	7.92548e-15	41	3.33	Q01813	625	K	"ATP-dependent 6-phosphofructokinase, platelet type OS=Homo sapiens OX=9606 GN=PFKP PE=1 SV=2"	PFKP	1	0.00744838	75.669	DLQSNVEHLTEK(1)MK	3	0.2823	1	1	5.64643e-23	289.45	DLQSNVEHLTEK(1)MK	2	2.2573	2
hsa00010 Glycolysis / Gluconeogenesis	7.92548e-15	41	3.33	Q01813	25	K	"ATP-dependent 6-phosphofructokinase, platelet type OS=Homo sapiens OX=9606 GN=PFKP PE=1 SV=2"	PFKP								1	0.000344973	87.28	FLEHLSGAGK(1)AIGVLTSGGDAQGMNAAVR	3	1.0784	1
hsa00010 Glycolysis / Gluconeogenesis	7.92548e-15	41	3.33	Q01813	289	K	"ATP-dependent 6-phosphofructokinase, platelet type OS=Homo sapiens OX=9606 GN=PFKP PE=1 SV=2"	PFKP	1	0.00839453	76.522	IK(1)ELVVTQLGYDTR	2	-0.52108	1
hsa00010 Glycolysis / Gluconeogenesis	7.92548e-15	41	3.33	Q01813	156	K	"ATP-dependent 6-phosphofructokinase, platelet type OS=Homo sapiens OX=9606 GN=PFKP PE=1 SV=2"	PFKP	1	0.0514968	80.231	NGQIDK(1)EAVQK	2	-0.21756	1	1	0.000737275	96.342	NGQIDK(1)EAVQK	2	-0.19541	1
hsa00010 Glycolysis / Gluconeogenesis	7.92548e-15	41	3.33	Q01813	700	K	"ATP-dependent 6-phosphofructokinase, platelet type OS=Homo sapiens OX=9606 GN=PFKP PE=1 SV=2"	PFKP	1	0.00400018	97.431	AMEWITAK(1)LK	2	-1.0264	1	1	0.0027718	99.802	AMEWITAK(1)LK	2	-0.99526	1
hsa00010 Glycolysis / Gluconeogenesis	7.92548e-15	41	3.33	Q01813	15	K	"ATP-dependent 6-phosphofructokinase, platelet type OS=Homo sapiens OX=9606 GN=PFKP PE=1 SV=2"	PFKP	1	0.0595248	43.501	K(1)FLEHLSGAGK	3	0.14987	1
hsa00010 Glycolysis / Gluconeogenesis	7.92548e-15	41	3.33	Q01813	109	K	"ATP-dependent 6-phosphofructokinase, platelet type OS=Homo sapiens OX=9606 GN=PFKP PE=1 SV=2"	PFKP								1	0.0457837	49.813	LK(1)AACNLLQR	2	-2.4142	1
hsa00010 Glycolysis / Gluconeogenesis	7.92548e-15	41	3.33	Q01813	567	K	"ATP-dependent 6-phosphofructokinase, platelet type OS=Homo sapiens OX=9606 GN=PFKP PE=1 SV=2"	PFKP								1	0.00176669	110.41	IK(1)QSASGTK	2	0.015321	1
hsa00010 Glycolysis / Gluconeogenesis	7.92548e-15	41	3.33	Q01813	395	K	"ATP-dependent 6-phosphofructokinase, platelet type OS=Homo sapiens OX=9606 GN=PFKP PE=1 SV=2"	PFKP								1	0.00258885	98.055	SFAGNLNTYK(1)R	2	-0.34605	1
hsa00010 Glycolysis / Gluconeogenesis	7.92548e-15	41	3.33	Q01813	736	K	"ATP-dependent 6-phosphofructokinase, platelet type OS=Homo sapiens OX=9606 GN=PFKP PE=1 SV=2"	PFKP	1	0.00359864	104.22	NVIFQPVAELK(1)K	2	0.8274	1	1	0.000247317	128.03	NVIFQPVAELK(1)K	2	0.89134	1
hsa00010 Glycolysis / Gluconeogenesis	7.92548e-15	41	3.33	P06744	124	K	Glucose-6-phosphate isomerase OS=Homo sapiens OX=9606 GN=GPI PE=1 SV=4	GPI								1	0.00630218	78.653	DVMPEVNK(1)VLDK	2	-2.3199	2
hsa00010 Glycolysis / Gluconeogenesis	7.92548e-15	41	3.33	P06744	130	K	Glucose-6-phosphate isomerase OS=Homo sapiens OX=9606 GN=GPI PE=1 SV=4	GPI	1	0.00334165	151.17	MK(1)SFCQR	2	-0.34324	2	1	0.0016112	158.38	MK(1)SFCQR	2	-0.80255	2
hsa00010 Glycolysis / Gluconeogenesis	7.92548e-15	41	3.33	P06744	524	K	Glucose-6-phosphate isomerase OS=Homo sapiens OX=9606 GN=GPI PE=1 SV=4	GPI								1	4.06977e-06	126.46	K(1)IEPELDGSAQVTSHDASTNGLINFIK	3	0.074829	2
hsa00010 Glycolysis / Gluconeogenesis	7.92548e-15	41	3.33	P06744	241	K	Glucose-6-phosphate isomerase OS=Homo sapiens OX=9606 GN=GPI PE=1 SV=4	GPI	1	2.29694e-24	281.4	DPSAVAK(1)HFVALSTNTTK	2	0.12157	2	1	2.99104e-15	216.54	DPSAVAK(1)HFVALSTNTTK	3	-0.50705	2
hsa00010 Glycolysis / Gluconeogenesis	7.92548e-15	41	3.33	P06744	142	K	Glucose-6-phosphate isomerase OS=Homo sapiens OX=9606 GN=GPI PE=1 SV=4	GPI	1	0.0166932	74.92	SGDWK(1)GYTGK	2	-0.33847	1	1	0.0120027	74.92	SGDWK(1)GYTGK	2	-1.3724	2
hsa00010 Glycolysis / Gluconeogenesis	7.92548e-15	41	3.33	P06744	234	K	Glucose-6-phosphate isomerase OS=Homo sapiens OX=9606 GN=GPI PE=1 SV=4	GPI	1	9.84874e-07	168.98	EWFLQAAK(1)DPSAVAK	2	3.1072	1	1	2.39825e-05	140.24	EWFLQAAK(1)DPSAVAK	3	0.72046	2
hsa00010 Glycolysis / Gluconeogenesis	7.92548e-15	41	3.33	P06744	116	K	Glucose-6-phosphate isomerase OS=Homo sapiens OX=9606 GN=GPI PE=1 SV=4	GPI	1	4.10709e-10	185.95	SNTPILVDGK(1)DVMPEVNK	3	-0.55493	3	1	5.56564e-35	313.24	SNTPILVDGK(1)DVMPEVNK	2	-0.25865	7
hsa00010 Glycolysis / Gluconeogenesis	7.92548e-15	41	3.33	P06744	366	K	Glucose-6-phosphate isomerase OS=Homo sapiens OX=9606 GN=GPI PE=1 SV=4	GPI	1	0.00934386	98.299	YITK(1)SGTR	2	-0.14148	1	1	0.0173094	75.213	YITK(1)SGTR	2	-0.07453	2
hsa00010 Glycolysis / Gluconeogenesis	7.92548e-15	41	3.33	P06744	252	K	Glucose-6-phosphate isomerase OS=Homo sapiens OX=9606 GN=GPI PE=1 SV=4	GPI								1	0.000161502	115.57	HFVALSTNTTK(1)VK	3	0.61285	2
hsa00010 Glycolysis / Gluconeogenesis	7.92548e-15	41	3.33	P06744	466	K	Glucose-6-phosphate isomerase OS=Homo sapiens OX=9606 GN=GPI PE=1 SV=4	GPI								1	0.00605562	76.176	LLPHK(1)VFEGNRPTNSIVFTK	4	-0.3939	2
hsa00010 Glycolysis / Gluconeogenesis	7.92548e-15	41	3.33	P06744	440	K	Glucose-6-phosphate isomerase OS=Homo sapiens OX=9606 GN=GPI PE=1 SV=4	GPI	1	0.00608195	109.86	GK(1)STEEAR	2	0.19724	1	1	0.00251881	125.5	GK(1)STEEAR	2	0.090453	1
hsa00010 Glycolysis / Gluconeogenesis	7.92548e-15	41	3.33	P06744	226	K	Glucose-6-phosphate isomerase OS=Homo sapiens OX=9606 GN=GPI PE=1 SV=4	GPI								1	0.000449395	102.48	TFTTQETITNAETAK(1)EWFLQAAK	3	0.29653	1
hsa00010 Glycolysis / Gluconeogenesis	7.92548e-15	41	3.33	P06744	12	K	Glucose-6-phosphate isomerase OS=Homo sapiens OX=9606 GN=GPI PE=1 SV=4	GPI	1	1.48278e-06	187.97	DPQFQK(1)LQQWYR	2	-0.40775	1	1	2.94306e-10	219.8	DPQFQK(1)LQQWYR	3	-0.49208	2
hsa00010 Glycolysis / Gluconeogenesis	7.92548e-15	41	3.33	P06744	211	K	Glucose-6-phosphate isomerase OS=Homo sapiens OX=9606 GN=GPI PE=1 SV=4	GPI								1	3.62684e-07	124.98	TLAQLNPESSLFIIASK(1)TFTTQETITNAETAK	3	0.56818	1
hsa00010 Glycolysis / Gluconeogenesis	7.92548e-15	41	3.33	P06744	454	K	Glucose-6-phosphate isomerase OS=Homo sapiens OX=9606 GN=GPI PE=1 SV=4	GPI	1	7.85585e-09	211.26	ELQAAGK(1)SPEDLER	2	-0.53103	3	1	2.98167e-17	255.3	ELQAAGK(1)SPEDLER	2	0.58679	8
hsa00010 Glycolysis / Gluconeogenesis	7.92548e-15	41	3.33	P06744	447	K	Glucose-6-phosphate isomerase OS=Homo sapiens OX=9606 GN=GPI PE=1 SV=4	GPI	1	0.0186969	89.296	K(1)ELQAAGK	2	1.4372	1
hsa00010 Glycolysis / Gluconeogenesis	7.92548e-15	41	3.33	P06744	362	K	Glucose-6-phosphate isomerase OS=Homo sapiens OX=9606 GN=GPI PE=1 SV=4	GPI								1	1.49811e-22	267.67	FAAYFQQGDMESNGK(1)YITK	2	-0.28753	1
hsa00010 Glycolysis / Gluconeogenesis	7.92548e-15	41	3.33	P06744	34	K	Glucose-6-phosphate isomerase OS=Homo sapiens OX=9606 GN=GPI PE=1 SV=4	GPI	1	0.00670196	107.66	LFDANK(1)DR	2	-0.44089	1	1	0.00820116	94.302	LFDANK(1)DR	2	-0.71111	2
hsa00010 Glycolysis / Gluconeogenesis	7.92548e-15	41	3.33	P06744	89	K	Glucose-6-phosphate isomerase OS=Homo sapiens OX=9606 GN=GPI PE=1 SV=4	GPI	1	2.67041e-06	170.52	MFNGEK(1)INYTEGR	2	-1.1708	5	1	1.81584e-11	184.24	MFNGEK(1)INYTEGR	2	0.58176	10
hsa00010 Glycolysis / Gluconeogenesis	7.92548e-15	41	3.33	P06744	73	K	Glucose-6-phosphate isomerase OS=Homo sapiens OX=9606 GN=GPI PE=1 SV=4	GPI	1	0.000790082	144.12	MLVDLAK(1)SR	2	-1.0221	4	1	0.000425498	146.81	MLVDLAK(1)SR	3	0.74587	4
hsa00010 Glycolysis / Gluconeogenesis	7.92548e-15	41	3.33	P06744	550	K	Glucose-6-phosphate isomerase OS=Homo sapiens OX=9606 GN=GPI PE=1 SV=4	GPI								0.999949	0.0384423	52.971	KIEPELDGSAQVTSHDASTNGLINFIK(1)QQR	4	-0.099954	1
hsa00010 Glycolysis / Gluconeogenesis	7.92548e-15	41	3.33	P06744	423	K	Glucose-6-phosphate isomerase OS=Homo sapiens OX=9606 GN=GPI PE=1 SV=4	GPI	1	0.000440751	105.38	GLHHK(1)ILLANFLAQTEALMR	4	-0.76175	1	1	4.61701e-05	124.91	GLHHK(1)ILLANFLAQTEALMR	3	0.56605	3
hsa00010 Glycolysis / Gluconeogenesis	7.92548e-15	41	3.33	P07195	156	K	L-lactate dehydrogenase B chain OS=Homo sapiens OX=9606 GN=LDHB PE=1 SV=2	LDHB	1	0.0282503	72.138	LSGLPK(1)HR	2	-0.14445	1	1	0.00732709	97.602	LSGLPK(1)HR	2	0.058913	1
hsa00010 Glycolysis / Gluconeogenesis	7.92548e-15	41	3.33	P07195	310	K	L-lactate dehydrogenase B chain OS=Homo sapiens OX=9606 GN=LDHB PE=1 SV=2	LDHB	1	0.00613818	85.716	LK(1)DDEVAQLK	2	0.86255	2	1	0.000654398	117.81	LK(1)DDEVAQLK	2	0.16833	1
hsa00010 Glycolysis / Gluconeogenesis	7.92548e-15	41	3.33	P07195	7	K	L-lactate dehydrogenase B chain OS=Homo sapiens OX=9606 GN=LDHB PE=1 SV=2	LDHB	1	9.97052e-07	157.86	EK(1)LIAPVAEEEATVPNNK	2	1.0663	1	1	7.30367e-07	150.11	EK(1)LIAPVAEEEATVPNNK	2	0.97409	1
hsa00010 Glycolysis / Gluconeogenesis	7.92548e-15	41	3.33	P07195	58	K	L-lactate dehydrogenase B chain OS=Homo sapiens OX=9606 GN=LDHB PE=1 SV=2	LDHB	1	1.29602e-05	144.33	SLADELALVDVLEDK(1)LK	3	-1.2946	1
hsa00010 Glycolysis / Gluconeogenesis	7.92548e-15	41	3.33	P07195	308	K	L-lactate dehydrogenase B chain OS=Homo sapiens OX=9606 GN=LDHB PE=1 SV=2	LDHB	1	1.83225e-07	174.23	GLTSVINQK(1)LK	2	0.24036	2	1	2.85213e-11	198.85	GLTSVINQK(1)LK	2	0.2246	2
hsa00010 Glycolysis / Gluconeogenesis	7.92548e-15	41	3.33	P07195	319	K	L-lactate dehydrogenase B chain OS=Homo sapiens OX=9606 GN=LDHB PE=1 SV=2	LDHB	1	0.000931504	113.93	K(1)SADTLWDIQK	2	-0.30014	2
hsa00010 Glycolysis / Gluconeogenesis	7.92548e-15	41	3.33	P07195	60	K	L-lactate dehydrogenase B chain OS=Homo sapiens OX=9606 GN=LDHB PE=1 SV=2	LDHB	1	1.17973e-44	361.23	LK(1)GEMMDLQHGSLFLQTPK	3	0.7208	2	1	9.10043e-11	185.26	LK(1)GEMMDLQHGSLFLQTPK	2	-0.038528	3
hsa00010 Glycolysis / Gluconeogenesis	7.92548e-15	41	3.33	P07195	318	K	L-lactate dehydrogenase B chain OS=Homo sapiens OX=9606 GN=LDHB PE=1 SV=2	LDHB	1	5.33068e-06	197.21	LKDDEVAQLK(1)K	2	0.15358	2	1	0.00128592	115.18	LKDDEVAQLK(1)K	2	-0.1799	2
hsa00010 Glycolysis / Gluconeogenesis	7.92548e-15	41	3.33	P07195	82	K	L-lactate dehydrogenase B chain OS=Homo sapiens OX=9606 GN=LDHB PE=1 SV=2	LDHB	1	7.77759e-08	184.58	IVADK(1)DYSVTANSK	2	-0.61107	2	1	6.12343e-07	169.52	IVADK(1)DYSVTANSK	2	1.4656	3
hsa00010 Glycolysis / Gluconeogenesis	7.92548e-15	41	3.33	P00325	367	K	All-trans-retinol dehydrogenase [NAD(+)] ADH1B OS=Homo sapiens OX=9606 GN=ADH1B PE=1 SV=2	ADH1B	1	9.19624e-05	136.51	INEGFDLLHSGK(1)SIR	2	4.4407	3	1	6.55909e-07	151.08	INEGFDLLHSGK(1)SIR	3	-0.22264	3
hsa00010 Glycolysis / Gluconeogenesis	7.92548e-15	41	3.33	P00325	339	K	All-trans-retinol dehydrogenase [NAD(+)] ADH1B OS=Homo sapiens OX=9606 GN=ADH1B PE=1 SV=2	ADH1B	1	0.0124562	83.265	LVADFMAK(1)K	2	0.1873	3	1	0.0023651	109.86	LVADFMAK(1)K	2	0.83125	2
hsa00010 Glycolysis / Gluconeogenesis	7.92548e-15	41	3.33	P00325	234	K	All-trans-retinol dehydrogenase [NAD(+)] ADH1B OS=Homo sapiens OX=9606 GN=ADH1B PE=1 SV=2	ADH1B	1	6.3653e-10	189.3	AK(1)ELGATECINPQDYK	2	0.64344	1	1	0.00174482	85.176	AK(1)ELGATECINPQDYK	3	-0.30534	1
hsa00010 Glycolysis / Gluconeogenesis	7.92548e-15	41	3.33	P00325	326	K	All-trans-retinol dehydrogenase [NAD(+)] ADH1B OS=Homo sapiens OX=9606 GN=ADH1B PE=1 SV=2	ADH1B	1	0.0218819	86.095	SK(1)EGIPK	2	1.4195	1	1	0.055949	52.403	SK(1)EGIPK	2	1.5156	1
hsa00010 Glycolysis / Gluconeogenesis	7.92548e-15	41	3.33	P00325	248	K	All-trans-retinol dehydrogenase [NAD(+)] ADH1B OS=Homo sapiens OX=9606 GN=ADH1B PE=1 SV=2	ADH1B	1	1.73728e-06	168.3	ELGATECINPQDYK(1)K	2	-1.6651	1
hsa00010 Glycolysis / Gluconeogenesis	7.92548e-15	41	3.33	P00325	340	K	All-trans-retinol dehydrogenase [NAD(+)] ADH1B OS=Homo sapiens OX=9606 GN=ADH1B PE=1 SV=2	ADH1B	1	0.000155537	117.4	K(1)FSLDALITHVLPFEK	3	-0.64433	1	1	5.90408e-05	124.22	K(1)FSLDALITHVLPFEK	3	0.45558	1
hsa00010 Glycolysis / Gluconeogenesis	7.92548e-15	41	3.33	P00325	227	K	All-trans-retinol dehydrogenase [NAD(+)] ADH1B OS=Homo sapiens OX=9606 GN=ADH1B PE=1 SV=2	ADH1B	1	0.00279874	104.01	IIAVDINK(1)DK	2	-0.099081	1	1	0.00496947	80.688	IIAVDINK(1)DK	2	-0.034456	1
hsa00010 Glycolysis / Gluconeogenesis	7.92548e-15	41	3.33	P52789	315	K	Hexokinase-2 OS=Homo sapiens OX=9606 GN=HK2 PE=1 SV=2	HK2	1	0.0004588	116.3	MAK(1)EELLFGGK	2	1.0184	1
hsa00010 Glycolysis / Gluconeogenesis	7.92548e-15	41	3.33	P52789	763	K	Hexokinase-2 OS=Homo sapiens OX=9606 GN=HK2 PE=1 SV=2	HK2	1	0.00297332	114.28	NILIDFTK(1)R	2	3.2296	2	1	0.00211564	117.04	NILIDFTK(1)R	2	-0.072587	1
hsa00010 Glycolysis / Gluconeogenesis	7.92548e-15	41	3.33	P52789	346	K	Hexokinase-2 OS=Homo sapiens OX=9606 GN=HK2 PE=1 SV=2	HK2	1	0.00422937	90.913	DISDIEGEK(1)DGIR	2	2.113	1
hsa00010 Glycolysis / Gluconeogenesis	7.92548e-15	41	3.33	P49419	124	K	Alpha-aminoadipic semialdehyde dehydrogenase OS=Homo sapiens OX=9606 GN=ALDH7A1 PE=1 SV=5	ALDH7A1	1	3.4099e-07	168.41	EK(1)IQVLGSLVSLEMGK	3	-0.4603	1
hsa00010 Glycolysis / Gluconeogenesis	7.92548e-15	41	3.33	P49419	109	K	Alpha-aminoadipic semialdehyde dehydrogenase OS=Homo sapiens OX=9606 GN=ALDH7A1 PE=1 SV=5	ALDH7A1	1	0.00146206	116.37	IWADIPAPK(1)R	2	-0.085016	1	1	0.000877059	124.98	IWADIPAPK(1)R	2	0.32204	1
hsa00010 Glycolysis / Gluconeogenesis	7.92548e-15	41	3.33	P49419	93	K	Alpha-aminoadipic semialdehyde dehydrogenase OS=Homo sapiens OX=9606 GN=ALDH7A1 PE=1 SV=5	ALDH7A1	1	0.00072667	113.63	QASVADYEETVK(1)K	2	1.3891	1	1	0.000100881	134.75	QASVADYEETVK(1)K	2	1.9185	1
hsa00010 Glycolysis / Gluconeogenesis	7.92548e-15	41	3.33	P49419	232	K	Alpha-aminoadipic semialdehyde dehydrogenase OS=Homo sapiens OX=9606 GN=ALDH7A1 PE=1 SV=5	ALDH7A1	1	0.0285944	48.314	GAPTTSLISVAVTK(1)IIAK	3	-1.2255	1
hsa00010 Glycolysis / Gluconeogenesis	7.92548e-15	41	3.33	P49419	236	K	Alpha-aminoadipic semialdehyde dehydrogenase OS=Homo sapiens OX=9606 GN=ALDH7A1 PE=1 SV=5	ALDH7A1	1	0.00626076	92.051	IIAK(1)VLEDNK	2	0.78018	2	1	0.0148744	72.643	IIAK(1)VLEDNK	2	1.9674	1
hsa00010 Glycolysis / Gluconeogenesis	7.92548e-15	41	3.33	P49419	400	K	Alpha-aminoadipic semialdehyde dehydrogenase OS=Homo sapiens OX=9606 GN=ALDH7A1 PE=1 SV=5	ALDH7A1	1	0.000245251	119.76	EGGTVVYGGK(1)VMDR	2	-0.045732	1
hsa00010 Glycolysis / Gluconeogenesis	7.92548e-15	41	3.33	P49419	500	K	Alpha-aminoadipic semialdehyde dehydrogenase OS=Homo sapiens OX=9606 GN=ALDH7A1 PE=1 SV=5	ALDH7A1	1	0.0112987	66.027	GSDCGIVNVNIPTSGAEIGGAFGGEK(1)HTGGGR	3	-0.22368	1
hsa00010 Glycolysis / Gluconeogenesis	7.92548e-15	41	3.33	P30838	269	K	"Aldehyde dehydrogenase, dimeric NADP-preferring OS=Homo sapiens OX=9606 GN=ALDH3A1 PE=1 SV=3"	ALDH3A1								1	0.0311389	58.699	SLK(1)EFYGEDAK	2	1.0515	1
hsa00010 Glycolysis / Gluconeogenesis	7.92548e-15	41	3.33	P30838	202	K	"Aldehyde dehydrogenase, dimeric NADP-preferring OS=Homo sapiens OX=9606 GN=ALDH3A1 PE=1 SV=3"	ALDH3A1								1	2.98871e-05	134.06	IIMTAAAK(1)HLTPVTLELGGK	3	0.35375	1
hsa00010 Glycolysis / Gluconeogenesis	7.92548e-15	41	3.33	P49189	246	K	4-trimethylaminobutyraldehyde dehydrogenase OS=Homo sapiens OX=9606 GN=ALDH9A1 PE=1 SV=3	ALDH9A1	1	0.00200546	85.231	IMEMSAK(1)GIK	2	1.4382	2
hsa00010 Glycolysis / Gluconeogenesis	7.92548e-15	41	3.33	P49189	298	K	4-trimethylaminobutyraldehyde dehydrogenase OS=Homo sapiens OX=9606 GN=ALDH9A1 PE=1 SV=3	ALDH9A1	1	0.00450004	94.692	VFVQK(1)EILDK	2	0.32321	1
hsa00010 Glycolysis / Gluconeogenesis	7.92548e-15	41	3.33	P49189	303	K	4-trimethylaminobutyraldehyde dehydrogenase OS=Homo sapiens OX=9606 GN=ALDH9A1 PE=1 SV=3	ALDH9A1	1	0.00565086	80.896	EILDK(1)FTEEVVK	2	-0.91122	1
hsa00010 Glycolysis / Gluconeogenesis	7.92548e-15	41	3.33	P49189	68	K	4-trimethylaminobutyraldehyde dehydrogenase OS=Homo sapiens OX=9606 GN=ALDH9A1 PE=1 SV=3	ALDH9A1	1	0.000393892	141.48	IWSQK(1)SGMER	2	-1.2808	2	1	0.000453735	128.86	IWSQK(1)SGMER	2	-0.42445	1
hsa00010 Glycolysis / Gluconeogenesis	7.92548e-15	41	3.33	P49189	59	K	4-trimethylaminobutyraldehyde dehydrogenase OS=Homo sapiens OX=9606 GN=ALDH9A1 PE=1 SV=3	ALDH9A1	1	4.19545e-08	198.25	EVNLAVQNAK(1)AAFK	2	-0.25353	1	1	9.72601e-09	182.64	EVNLAVQNAK(1)AAFK	2	0.26827	1
hsa00010 Glycolysis / Gluconeogenesis	7.92548e-15	41	3.33	P49189	366	K	4-trimethylaminobutyraldehyde dehydrogenase OS=Homo sapiens OX=9606 GN=ALDH9A1 PE=1 SV=3	ALDH9A1	1	4.77761e-07	171.05	VLCGGDIYVPEDPK(1)LK	2	-0.88135	1	1	4.80271e-07	155.02	VLCGGDIYVPEDPK(1)LK	2	0.83667	1
hsa00010 Glycolysis / Gluconeogenesis	7.92548e-15	41	3.33	P49189	344	K	4-trimethylaminobutyraldehyde dehydrogenase OS=Homo sapiens OX=9606 GN=ALDH9A1 PE=1 SV=3	ALDH9A1	1	0.00592366	91.626	VLGFVK(1)VAK	2	-0.12495	1	1	0.00308826	102.72	VLGFVK(1)VAK	2	-0.49717	1
hsa00010 Glycolysis / Gluconeogenesis	7.92548e-15	41	3.33	P49189	30	K	4-trimethylaminobutyraldehyde dehydrogenase OS=Homo sapiens OX=9606 GN=ALDH9A1 PE=1 SV=3	ALDH9A1	1	0.0264083	51.566	VEPADASGTEK(1)AFEPATGR	3	0.1244	1
hsa00010 Glycolysis / Gluconeogenesis	7.92548e-15	41	3.33	P49189	101	K	4-trimethylaminobutyraldehyde dehydrogenase OS=Homo sapiens OX=9606 GN=ALDH9A1 PE=1 SV=3	ALDH9A1	1	0.0425508	60.352	EREDEIATMECINNGK(1)SIFEAR	3	-1.9131	1
hsa00010 Glycolysis / Gluconeogenesis	7.92548e-15	41	3.33	P08237	10	K	"ATP-dependent 6-phosphofructokinase, muscle type OS=Homo sapiens OX=9606 GN=PFKM PE=1 SV=2"	PFKM	1	0.00099483	104.94	THEEHHAAK(1)TLGIGK	3	-0.28284	1
hsa00010 Glycolysis / Gluconeogenesis	7.92548e-15	41	3.33	P08237	107	K	"ATP-dependent 6-phosphofructokinase, muscle type OS=Homo sapiens OX=9606 GN=PFKM PE=1 SV=2"	PFKM	1	0.00778716	116.11	AAYNLVK(1)R	2	-0.3961	1
hsa00010 Glycolysis / Gluconeogenesis	7.92548e-15	41	3.33	P08237	557	K	"ATP-dependent 6-phosphofructokinase, muscle type OS=Homo sapiens OX=9606 GN=PFKM PE=1 SV=2"	PFKM	1	0.00212128	112.41	IK(1)QSAAGTK	2	0.33794	1
hsa00010 Glycolysis / Gluconeogenesis	7.92548e-15	41	3.33	O00757	208	K	"Fructose-1,6-bisphosphatase isozyme 2 OS=Homo sapiens OX=9606 GN=FBP2 PE=1 SV=2"	FBP2	1	0.0511136	50.194	GK(1)IYSLNEGYAK	2	-0.67827	1	1	0.0156512	73.499	GK(1)IYSLNEGYAK	2	-1.3282	1
hsa00010 Glycolysis / Gluconeogenesis	7.92548e-15	41	3.33	P05091	159	K	"Aldehyde dehydrogenase, mitochondrial OS=Homo sapiens OX=9606 GN=ALDH2 PE=1 SV=2"	ALDH2	1	0.00193647	86.455	YHGK(1)TIPIDGDFFSYTR	3	0.50312	1	1	8.83173e-05	114.28	YHGK(1)TIPIDGDFFSYTR	3	-0.29376	1
hsa00010 Glycolysis / Gluconeogenesis	7.92548e-15	41	3.33	P05091	155	K	"Aldehyde dehydrogenase, mitochondrial OS=Homo sapiens OX=9606 GN=ALDH2 PE=1 SV=2"	ALDH2	1	0.0146248	68.515	YYAGWADK(1)YHGK	3	0.56533	1	1	0.0177978	70.056	YYAGWADK(1)YHGK	2	0.18896	1
hsa00010 Glycolysis / Gluconeogenesis	7.92548e-15	41	3.33	P05091	280	K	"Aldehyde dehydrogenase, mitochondrial OS=Homo sapiens OX=9606 GN=ALDH2 PE=1 SV=2"	ALDH2	1	7.10288e-06	162.36	VIQVAAGSSNLK(1)R	3	-1.0123	2	1	5.041e-06	152.54	VIQVAAGSSNLK(1)R	3	0.0074232	2
hsa00010 Glycolysis / Gluconeogenesis	7.92548e-15	41	3.33	P05091	368	K	"Aldehyde dehydrogenase, mitochondrial OS=Homo sapiens OX=9606 GN=ALDH2 PE=1 SV=2"	ALDH2	1	1.21715e-07	186.46	TEQGPQVDETQFK(1)K	2	-1.3992	1
hsa00010 Glycolysis / Gluconeogenesis	7.92548e-15	41	3.33	P05091	378	K	"Aldehyde dehydrogenase, mitochondrial OS=Homo sapiens OX=9606 GN=ALDH2 PE=1 SV=2"	ALDH2	1	2.38211e-05	145.46	ILGYINTGK(1)QEGAK	2	-0.60037	1	1	6.1379e-08	177.57	ILGYINTGK(1)QEGAK	2	-0.68585	1
hsa00010 Glycolysis / Gluconeogenesis	7.92548e-15	41	3.33	P05091	78	K	"Aldehyde dehydrogenase, mitochondrial OS=Homo sapiens OX=9606 GN=ALDH2 PE=1 SV=2"	ALDH2	0.999919	2.9149e-07	134.04	TFPTVNPSTGEVICQVAEGDKEDVDK(1)AVK	3	-0.38958	1	0.997737	1.50619e-08	156.58	TFPTVNPSTGEVICQVAEGDK(0.002)EDVDK(0.998)AVK	3	-0.58361	1
hsa00010 Glycolysis / Gluconeogenesis	7.92548e-15	41	3.33	P05091	355	K	"Aldehyde dehydrogenase, mitochondrial OS=Homo sapiens OX=9606 GN=ALDH2 PE=1 SV=2"	ALDH2	1	0.000915646	85.737	VVGNPFDSK(1)TEQGPQVDETQFK	3	0.84708	1	1	4.84279e-05	122.64	VVGNPFDSK(1)TEQGPQVDETQFK	3	-0.58584	2
hsa00010 Glycolysis / Gluconeogenesis	7.92548e-15	41	3.33	P36871	440	K	Phosphoglucomutase-1 OS=Homo sapiens OX=9606 GN=PGM1 PE=1 SV=3	PGM1	1	2.31063e-05	144.7	YDYEEVEAEGANK(1)MMK	2	0.91461	1
hsa00010 Glycolysis / Gluconeogenesis	7.92548e-15	41	3.33	P36871	3	K	Phosphoglucomutase-1 OS=Homo sapiens OX=9606 GN=PGM1 PE=1 SV=3	PGM1								1	0.0357969	67.981	VK(1)IVTVK	2	2.8411	1
hsa00010 Glycolysis / Gluconeogenesis	7.92548e-15	41	3.33	P36871	523	K	Phosphoglucomutase-1 OS=Homo sapiens OX=9606 GN=PGM1 PE=1 SV=3	PGM1	1	0.000188043	133.23	LYIDSYEK(1)DVAK	2	-0.43427	2	1	0.00265374	95.573	LYIDSYEK(1)DVAK	2	-0.37611	1
hsa00010 Glycolysis / Gluconeogenesis	7.92548e-15	41	3.33	P36871	146	K	Phosphoglucomutase-1 OS=Homo sapiens OX=9606 GN=PGM1 PE=1 SV=3	PGM1	1	0.00198118	88.79	FNISNGGPAPEAITDK(1)IFQISK	3	0.28469	1
hsa00010 Glycolysis / Gluconeogenesis	7.92548e-15	41	3.33	P36871	8	K	Phosphoglucomutase-1 OS=Homo sapiens OX=9606 GN=PGM1 PE=1 SV=3	PGM1	1	2.36188e-05	138.75	IVTVK(1)TQAYQDQKPGTSGLR	3	0.42725	1	0.999704	0.00743598	74.207	IVTVK(1)TQAYQDQKPGTSGLR	3	-0.017147	1
hsa00010 Glycolysis / Gluconeogenesis	7.92548e-15	41	3.33	P36871	349	K	Phosphoglucomutase-1 OS=Homo sapiens OX=9606 GN=PGM1 PE=1 SV=3	PGM1	1	0.00268315	92.99	VASATK(1)IALYETPTGWK	3	-0.36398	2
hsa00010 Glycolysis / Gluconeogenesis	7.92548e-15	41	3.33	P36871	419	K	Phosphoglucomutase-1 OS=Homo sapiens OX=9606 GN=PGM1 PE=1 SV=3	PGM1	1	0.00216401	125.25	DHWQK(1)YGR	3	-0.072026	2
hsa00010 Glycolysis / Gluconeogenesis	7.92548e-15	41	3.33	P36871	16	K	Phosphoglucomutase-1 OS=Homo sapiens OX=9606 GN=PGM1 PE=1 SV=3	PGM1								1	0.00303749	85.536	TQAYQDQK(1)PGTSGLR	2	0.47263	1
hsa00030 Pentose phosphate pathway	1.69033e-05	16	2.9	P09467	72	K	"Fructose-1,6-bisphosphatase 1 OS=Homo sapiens OX=9606 GN=FBP1 PE=1 SV=5"	FBP1	1	0.026475	59.512	AGIAHLYGIAGSTNVTGDQVK(1)K	3	-0.26698	1	1	9.40568e-05	113.47	AGIAHLYGIAGSTNVTGDQVK(1)K	3	-0.36495	1
hsa00030 Pentose phosphate pathway	1.69033e-05	16	2.9	P09467	151	K	"Fructose-1,6-bisphosphatase 1 OS=Homo sapiens OX=9606 GN=FBP1 PE=1 SV=5"	FBP1	1	0.000204335	122.51	STDEPSEK(1)DALQPGR	2	-0.36468	1
hsa00030 Pentose phosphate pathway	1.69033e-05	16	2.9	P09467	300	K	"Fructose-1,6-bisphosphatase 1 OS=Homo sapiens OX=9606 GN=FBP1 PE=1 SV=5"	FBP1	1	0.00470671	77.045	AGGMATTGK(1)EAVLDVIPTDIHQR	3	0.60713	1
hsa00030 Pentose phosphate pathway	1.69033e-05	16	2.9	P09467	110	K	"Fructose-1,6-bisphosphatase 1 OS=Homo sapiens OX=9606 GN=FBP1 PE=1 SV=5"	FBP1								1	0.00825776	86.136	HAIIVEPEK(1)R	2	-0.54539	1
hsa00030 Pentose phosphate pathway	1.69033e-05	16	2.9	P04075	330	K	Fructose-bisphosphate aldolase A OS=Homo sapiens OX=9606 GN=ALDOA PE=1 SV=2	ALDOA	1	0.00172238	136.8	AAQEEYVK(1)R	2	-0.25913	1	1	0.00131627	133.55	AAQEEYVK(1)R	2	-0.22879	2
hsa00030 Pentose phosphate pathway	1.69033e-05	16	2.9	P04075	342	K	Fructose-bisphosphate aldolase A OS=Homo sapiens OX=9606 GN=ALDOA PE=1 SV=2	ALDOA	1	0.000117657	86.492	ALANSLACQGK(1)YTPSGQAGAAASESLFVSNHAY	3	-0.49902	1	1	0.000209942	91.592	ALANSLACQGK(1)YTPSGQAGAAASESLFVSNHAY	3	-0.99893	1
hsa00030 Pentose phosphate pathway	1.69033e-05	16	2.9	P04075	208	K	Fructose-bisphosphate aldolase A OS=Homo sapiens OX=9606 GN=ALDOA PE=1 SV=2	ALDOA	1	0.000114813	128.01	CQYVTEK(1)VLAAVYK	2	-0.40388	1
hsa00030 Pentose phosphate pathway	1.69033e-05	16	2.9	P04075	322	K	Fructose-bisphosphate aldolase A OS=Homo sapiens OX=9606 GN=ALDOA PE=1 SV=2	ALDOA	1	1.42624e-06	188.99	ENLK(1)AAQEEYVK	2	0.67348	1	1	5.25877e-08	204.5	ENLK(1)AAQEEYVK	2	0.64981	3
hsa00030 Pentose phosphate pathway	1.69033e-05	16	2.9	P04075	42	K	Fructose-bisphosphate aldolase A OS=Homo sapiens OX=9606 GN=ALDOA PE=1 SV=2	ALDOA	1	1.56628e-06	169.58	GILAADESTGSIAK(1)R	2	-0.95029	4	1	1.7179e-07	174.1	GILAADESTGSIAK(1)R	2	-0.62378	4
hsa00030 Pentose phosphate pathway	1.69033e-05	16	2.9	P04075	99	K	Fructose-bisphosphate aldolase A OS=Homo sapiens OX=9606 GN=ALDOA PE=1 SV=2	ALDOA	1	0.000522986	122.45	ADDGRPFPQVIK(1)SK	2	-1.0535	2	1	6.47411e-05	125.67	ADDGRPFPQVIK(1)SK	2	-0.76286	2
hsa00030 Pentose phosphate pathway	1.69033e-05	16	2.9	P04075	87	K	Fructose-bisphosphate aldolase A OS=Homo sapiens OX=9606 GN=ALDOA PE=1 SV=2	ALDOA	1	0.0118126	67.283	VNPCIGGVILFHETLYQK(1)ADDGRPFPQVIK	4	0.63712	1	1	0.0185465	65.301	VNPCIGGVILFHETLYQK(1)ADDGRPFPQVIK	4	1.4262	1
hsa00030 Pentose phosphate pathway	1.69033e-05	16	2.9	P04075	13	K	Fructose-bisphosphate aldolase A OS=Homo sapiens OX=9606 GN=ALDOA PE=1 SV=2	ALDOA	1	9.70073e-08	201.48	PYQYPALTPEQK(1)K	3	-0.20076	3	1	8.42029e-09	203.52	PYQYPALTPEQK(1)K	3	0.29441	3
hsa00030 Pentose phosphate pathway	1.69033e-05	16	2.9	P04075	147	K	Fructose-bisphosphate aldolase A OS=Homo sapiens OX=9606 GN=ALDOA PE=1 SV=2	ALDOA	1	0.00118398	135.79	DGADFAK(1)WR	2	-0.1814	5	1	2.17112e-05	187.22	DGADFAK(1)WR	2	-0.23621	8
hsa00030 Pentose phosphate pathway	1.69033e-05	16	2.9	P04075	28	K	Fructose-bisphosphate aldolase A OS=Homo sapiens OX=9606 GN=ALDOA PE=1 SV=2	ALDOA	1	2.47862e-10	181.71	IVAPGK(1)GILAADESTGSIAK	2	0.18961	2	1	7.04025e-11	192.65	IVAPGK(1)GILAADESTGSIAK	3	0.38478	4
hsa00030 Pentose phosphate pathway	1.69033e-05	16	2.9	P04075	108	K	Fructose-bisphosphate aldolase A OS=Homo sapiens OX=9606 GN=ALDOA PE=1 SV=2	ALDOA	1	0.0486871	54.722	GGVVGIK(1)VDK	2	-0.22876	2	1	0.00978411	76.679	GGVVGIK(1)VDK	2	0.35577	1
hsa00030 Pentose phosphate pathway	1.69033e-05	16	2.9	P04075	111	K	Fructose-bisphosphate aldolase A OS=Homo sapiens OX=9606 GN=ALDOA PE=1 SV=2	ALDOA	1	3.12803e-05	112.39	VDK(1)GVVPLAGTNGETTTQGLDGLSER	3	-0.74897	1	1	9.80606e-05	108.57	VDK(1)GVVPLAGTNGETTTQGLDGLSER	3	-0.86734	1
hsa00030 Pentose phosphate pathway	1.69033e-05	16	2.9	P04075	230	K	Fructose-bisphosphate aldolase A OS=Homo sapiens OX=9606 GN=ALDOA PE=1 SV=2	ALDOA								1	0.00104898	78.921	ALSDHHIYLEGTLLK(1)PNMVTPGHACTQK	4	-1.0555	1
hsa00030 Pentose phosphate pathway	1.69033e-05	16	2.9	P04075	14	K	Fructose-bisphosphate aldolase A OS=Homo sapiens OX=9606 GN=ALDOA PE=1 SV=2	ALDOA	1	0.000968336	149.94	K(1)ELSDIAHR	2	-0.32485	3	1	0.000979661	140.5	K(1)ELSDIAHR	2	-3.9459	4
hsa00030 Pentose phosphate pathway	1.69033e-05	16	2.9	P04075	312	K	Fructose-bisphosphate aldolase A OS=Homo sapiens OX=9606 GN=ALDOA PE=1 SV=2	ALDOA	1	9.69448e-05	137.98	ALQASALK(1)AWGGK	2	0.31791	1	1	5.99791e-07	173.32	ALQASALK(1)AWGGK	2	4.0054	2
hsa00030 Pentose phosphate pathway	1.69033e-05	16	2.9	P04075	101	K	Fructose-bisphosphate aldolase A OS=Homo sapiens OX=9606 GN=ALDOA PE=1 SV=2	ALDOA	1	0.0199089	73.248	SK(1)GGVVGIK	2	0.17755	1	1	0.00249916	88.294	SK(1)GGVVGIK	2	0.69877	2
hsa00030 Pentose phosphate pathway	1.69033e-05	16	2.9	P04075	140	K	Fructose-bisphosphate aldolase A OS=Homo sapiens OX=9606 GN=ALDOA PE=1 SV=2	ALDOA	1	0.0148058	100.02	K(1)DGADFAK	2	0.15137	2	1	0.0183872	83.783	K(1)DGADFAK	2	-0.33998	2
hsa00030 Pentose phosphate pathway	1.69033e-05	16	2.9	P17858	713	K	"ATP-dependent 6-phosphofructokinase, liver type OS=Homo sapiens OX=9606 GN=PFKL PE=1 SV=6"	PFKL	1	0.00442848	95.401	VFANAPDSACVIGLK(1)K	2	-2.9128	1
hsa00030 Pentose phosphate pathway	1.69033e-05	16	2.9	P17858	614	K	"ATP-dependent 6-phosphofructokinase, liver type OS=Homo sapiens OX=9606 GN=PFKL PE=1 SV=6"	PFKL	1	0.0307852	50.786	VNVEHMTEK(1)MK	3	-1.3858	1	1	0.000396364	115.29	VNVEHMTEK(1)MK	2	-0.34484	1
hsa00030 Pentose phosphate pathway	1.69033e-05	16	2.9	P17858	726	K	"ATP-dependent 6-phosphofructokinase, liver type OS=Homo sapiens OX=9606 GN=PFKL PE=1 SV=6"	PFKL	1	0.00160528	111.06	AVAFSPVTELK(1)K	2	0.2988	1	1	0.000320045	122.26	AVAFSPVTELK(1)K	2	-0.50752	1
hsa00030 Pentose phosphate pathway	1.69033e-05	16	2.9	P17858	469	K	"ATP-dependent 6-phosphofructokinase, liver type OS=Homo sapiens OX=9606 GN=PFKL PE=1 SV=6"	PFKL	1	0.0129811	81.548	GGSMLGTK(1)R	2	1.1571	1
hsa00030 Pentose phosphate pathway	1.69033e-05	16	2.9	P17858	8	K	"ATP-dependent 6-phosphofructokinase, liver type OS=Homo sapiens OX=9606 GN=PFKL PE=1 SV=6"	PFKL	1	0.0345143	57.96	AAVDLEK(1)LR	2	-0.59013	1
hsa00030 Pentose phosphate pathway	1.69033e-05	16	2.9	P17858	727	K	"ATP-dependent 6-phosphofructokinase, liver type OS=Homo sapiens OX=9606 GN=PFKL PE=1 SV=6"	PFKL	1	0.0192188	90.657	K(1)DTDFEHR	2	-0.046812	1
hsa00030 Pentose phosphate pathway	1.69033e-05	16	2.9	P17858	556	K	"ATP-dependent 6-phosphofructokinase, liver type OS=Homo sapiens OX=9606 GN=PFKL PE=1 SV=6"	PFKL	1	0.00265777	109.48	IK(1)QSASGTK	2	-0.51487	1
hsa00030 Pentose phosphate pathway	1.69033e-05	16	2.9	P17858	689	K	"ATP-dependent 6-phosphofructokinase, liver type OS=Homo sapiens OX=9606 GN=PFKL PE=1 SV=6"	PFKL	1	0.000734069	123.72	AMLWLSEK(1)LR	2	-0.82695	1	1	0.00155902	107.47	AMLWLSEK(1)LR	2	-0.23036	1
hsa00030 Pentose phosphate pathway	1.69033e-05	16	2.9	Q96G03	27	K	Phosphoglucomutase-2 OS=Homo sapiens OX=9606 GN=PGM2 PE=1 SV=4	PGM2	1	0.00244956	102.52	WDK(1)NSLTLEAVK	2	-0.97191	1
hsa00030 Pentose phosphate pathway	1.69033e-05	16	2.9	Q96G03	333	K	Phosphoglucomutase-2 OS=Homo sapiens OX=9606 GN=PGM2 PE=1 SV=4	PGM2	1	1.13988e-10	217.66	LAVAEK(1)QDSGEWR	2	-0.080326	1	1	9.9326e-07	169.93	LAVAEK(1)QDSGEWR	2	-0.70387	1
hsa00030 Pentose phosphate pathway	1.69033e-05	16	2.9	Q96G03	370	K	Phosphoglucomutase-2 OS=Homo sapiens OX=9606 GN=PGM2 PE=1 SV=4	PGM2	1	0.0001722	124.3	SALK(1)DTYMLSSTVSSK	2	-0.682	1
hsa00030 Pentose phosphate pathway	1.69033e-05	16	2.9	Q96G03	36	K	Phosphoglucomutase-2 OS=Homo sapiens OX=9606 GN=PGM2 PE=1 SV=4	PGM2	1	0.00127133	122.33	NSLTLEAVK(1)R	2	0.88567	1
hsa00030 Pentose phosphate pathway	1.69033e-05	16	2.9	Q96G03	97	K	Phosphoglucomutase-2 OS=Homo sapiens OX=9606 GN=PGM2 PE=1 SV=4	PGM2	1	0.0191331	77.923	QFSDLK(1)QK	2	0.97357	1
hsa00030 Pentose phosphate pathway	1.69033e-05	16	2.9	Q96G03	390	K	Phosphoglucomutase-2 OS=Homo sapiens OX=9606 GN=PGM2 PE=1 SV=4	PGM2	1	6.50052e-05	127.78	AIALK(1)EGFHFEETLTGFK	3	-0.43772	1
hsa00030 Pentose phosphate pathway	1.69033e-05	16	2.9	Q96G03	532	K	Phosphoglucomutase-2 OS=Homo sapiens OX=9606 GN=PGM2 PE=1 SV=4	PGM2								1	0.00181116	104.79	DLTTGYDDSQPDK(1)K	2	-0.92527	1
hsa00030 Pentose phosphate pathway	1.69033e-05	16	2.9	Q96G03	44	K	Phosphoglucomutase-2 OS=Homo sapiens OX=9606 GN=PGM2 PE=1 SV=4	PGM2	1	0.0604552	53.756	LIAEGNK(1)EELR	2	1.3893	1	1	0.0179229	70.1	LIAEGNK(1)EELR	2	2.2863	1
hsa00030 Pentose phosphate pathway	1.69033e-05	16	2.9	P05062	101	K	Fructose-bisphosphate aldolase B OS=Homo sapiens OX=9606 GN=ALDOB PE=1 SV=2	ALDOB	1	0.0453127	56.81	EK(1)GIVVGIK	2	-0.25164	1	1	0.0214491	67.169	EK(1)GIVVGIK	2	0.51127	1
hsa00030 Pentose phosphate pathway	1.69033e-05	16	2.9	P52209	261	K	"6-phosphogluconate dehydrogenase, decarboxylating OS=Homo sapiens OX=9606 GN=PGD PE=1 SV=3"	PGD	1	0.000404807	134.75	IRDSAGQK(1)GTGK	2	-0.1981	1	1	0.00295048	107.97	IRDSAGQK(1)GTGK	2	-0.41581	1
hsa00030 Pentose phosphate pathway	1.69033e-05	16	2.9	P52209	253	K	"6-phosphogluconate dehydrogenase, decarboxylating OS=Homo sapiens OX=9606 GN=PGD PE=1 SV=3"	PGD	1	0.0242169	80.999	HLLPK(1)IR	2	0.22989	1	1	0.0427583	74.717	HLLPK(1)IR	2	0.30019	1
hsa00030 Pentose phosphate pathway	1.69033e-05	16	2.9	P52209	248	K	"6-phosphogluconate dehydrogenase, decarboxylating OS=Homo sapiens OX=9606 GN=PGD PE=1 SV=3"	PGD	1	0.00024927	127.42	FQDTDGK(1)HLLPK	3	-0.4676	3	1	0.00280941	94.465	FQDTDGK(1)HLLPK	3	0.14093	4
hsa00030 Pentose phosphate pathway	1.69033e-05	16	2.9	P52209	51	K	"6-phosphogluconate dehydrogenase, decarboxylating OS=Homo sapiens OX=9606 GN=PGD PE=1 SV=3"	PGD	1	0.0207128	72.096	GTK(1)VVGAQSLK	2	-0.30996	1	1	0.0164519	71.221	GTK(1)VVGAQSLK	2	-0.25619	1
hsa00030 Pentose phosphate pathway	1.69033e-05	16	2.9	P52209	316	K	"6-phosphogluconate dehydrogenase, decarboxylating OS=Homo sapiens OX=9606 GN=PGD PE=1 SV=3"	PGD								1	0.016818	87.323	FQFDGDK(1)K	2	-0.0743	2
hsa00030 Pentose phosphate pathway	1.69033e-05	16	2.9	P52209	377	K	"6-phosphogluconate dehydrogenase, decarboxylating OS=Homo sapiens OX=9606 GN=PGD PE=1 SV=3"	PGD	1	0.00875776	117.18	IK(1)DAFDR	2	-0.90762	2	1	0.00682299	111.82	IK(1)DAFDR	2	-1.175	3
hsa00030 Pentose phosphate pathway	1.69033e-05	16	2.9	P52209	48	K	"6-phosphogluconate dehydrogenase, decarboxylating OS=Homo sapiens OX=9606 GN=PGD PE=1 SV=3"	PGD	1	0.000255423	120.86	VDDFLANEAK(1)GTK	2	-0.036778	1	1	0.00241816	95.401	VDDFLANEAK(1)GTK	2	0.4575	1
hsa00030 Pentose phosphate pathway	1.69033e-05	16	2.9	P52209	38	K	"6-phosphogluconate dehydrogenase, decarboxylating OS=Homo sapiens OX=9606 GN=PGD PE=1 SV=3"	PGD	1	3.43388e-06	158.3	TVSK(1)VDDFLANEAK	2	1.4137	2	1	1.71901e-06	153.34	TVSK(1)VDDFLANEAK	2	0.76537	3
hsa00030 Pentose phosphate pathway	1.69033e-05	16	2.9	P52209	119	K	"6-phosphogluconate dehydrogenase, decarboxylating OS=Homo sapiens OX=9606 GN=PGD PE=1 SV=3"	PGD	1	1.21168e-06	150.12	AK(1)GILFVGSGVSGGEEGAR	2	1.9311	1	1	0.000102418	125.22	AK(1)GILFVGSGVSGGEEGAR	2	2.4928	1
hsa00030 Pentose phosphate pathway	1.69033e-05	16	2.9	P52209	59	K	"6-phosphogluconate dehydrogenase, decarboxylating OS=Homo sapiens OX=9606 GN=PGD PE=1 SV=3"	PGD								1	8.03911e-05	130.94	VVGAQSLK(1)EMVSK	2	1.7604	1
hsa00030 Pentose phosphate pathway	1.69033e-05	16	2.9	P52209	317	K	"6-phosphogluconate dehydrogenase, decarboxylating OS=Homo sapiens OX=9606 GN=PGD PE=1 SV=3"	PGD	1	0.00313912	147.19	K(1)SFLEDIR	2	-0.98449	1	1	0.00961869	103.56	K(1)SFLEDIR	2	-0.27323	1
hsa00030 Pentose phosphate pathway	1.69033e-05	16	2.9	P52209	375	K	"6-phosphogluconate dehydrogenase, decarboxylating OS=Homo sapiens OX=9606 GN=PGD PE=1 SV=3"	PGD	1	0.0333313	68.915	SVFLGK(1)IK	2	0.33055	1	1	0.02464	68.915	SVFLGK(1)IK	2	0.33721	1
hsa00030 Pentose phosphate pathway	1.69033e-05	16	2.9	P52209	76	K	"6-phosphogluconate dehydrogenase, decarboxylating OS=Homo sapiens OX=9606 GN=PGD PE=1 SV=3"	PGD	1	1.33164e-06	151.78	IILLVK(1)AGQAVDDFIEK	2	-1.6969	2
hsa00030 Pentose phosphate pathway	1.69033e-05	16	2.9	P08237	10	K	"ATP-dependent 6-phosphofructokinase, muscle type OS=Homo sapiens OX=9606 GN=PFKM PE=1 SV=2"	PFKM	1	0.00099483	104.94	THEEHHAAK(1)TLGIGK	3	-0.28284	1
hsa00030 Pentose phosphate pathway	1.69033e-05	16	2.9	P08237	107	K	"ATP-dependent 6-phosphofructokinase, muscle type OS=Homo sapiens OX=9606 GN=PFKM PE=1 SV=2"	PFKM	1	0.00778716	116.11	AAYNLVK(1)R	2	-0.3961	1
hsa00030 Pentose phosphate pathway	1.69033e-05	16	2.9	P08237	557	K	"ATP-dependent 6-phosphofructokinase, muscle type OS=Homo sapiens OX=9606 GN=PFKM PE=1 SV=2"	PFKM	1	0.00212128	112.41	IK(1)QSAAGTK	2	0.33794	1
hsa00030 Pentose phosphate pathway	1.69033e-05	16	2.9	P60891	212	K	Ribose-phosphate pyrophosphokinase 1 OS=Homo sapiens OX=9606 GN=PRPS1 PE=1 SV=2	PRPS1	1	0.000904145	114.84	MVLVGDVK(1)DR	2	-0.34827	2	1	0.0263378	65.347	MVLVGDVK(1)DR	2	-0.36001	1
hsa00030 Pentose phosphate pathway	1.69033e-05	16	2.9	P60891	194	K	Ribose-phosphate pyrophosphokinase 1 OS=Homo sapiens OX=9606 GN=PRPS1 PE=1 SV=2	PRPS1	1	0.0469135	64.827	LNVDFALIHK(1)ER	3	0.58969	1
hsa00030 Pentose phosphate pathway	1.69033e-05	16	2.9	P60891	29	K	Ribose-phosphate pyrophosphokinase 1 OS=Homo sapiens OX=9606 GN=PRPS1 PE=1 SV=2	PRPS1	1	0.0529269	49.5	LGLELGK(1)VVTK	2	-0.68079	1
hsa00030 Pentose phosphate pathway	1.69033e-05	16	2.9	P29401	538	K	Transketolase OS=Homo sapiens OX=9606 GN=TKT PE=1 SV=3	TKT	1	0.00534013	85.958	VLDPFTIK(1)PLDR	2	0.7467	2	1	0.00259168	96.015	VLDPFTIK(1)PLDR	2	1.7952	1
hsa00030 Pentose phosphate pathway	1.69033e-05	16	2.9	P29401	204	K	Transketolase OS=Homo sapiens OX=9606 GN=TKT PE=1 SV=3	TKT	1	0.00121603	97.502	LGQSDPAPLQHQMDIYQK(1)R	3	-0.20829	1
hsa00030 Pentose phosphate pathway	1.69033e-05	16	2.9	P29401	241	K	Transketolase OS=Homo sapiens OX=9606 GN=TKT PE=1 SV=3	TKT	1	8.52948e-05	136.7	HQPTAIIAK(1)TFK	2	-0.8078	2	1	0.00199143	89.43	HQPTAIIAK(1)TFK	3	-0.31776	1
hsa00030 Pentose phosphate pathway	1.69033e-05	16	2.9	P29401	102	K	Transketolase OS=Homo sapiens OX=9606 GN=TKT PE=1 SV=3	TKT	1	0.00999264	80.979	K(1)ISSDLDGHPVPK	2	-0.45401	1	1	0.00344516	98.156	K(1)ISSDLDGHPVPK	2	0.77945	1
hsa00030 Pentose phosphate pathway	1.69033e-05	16	2.9	P29401	523	K	Transketolase OS=Homo sapiens OX=9606 GN=TKT PE=1 SV=3	TKT	0.999999	0.0182805	61.89	SKDDQVTVIGAGVTLHEALAAAELLK(1)K	4	-0.3568	1
hsa00030 Pentose phosphate pathway	1.69033e-05	16	2.9	P29401	314	K	Transketolase OS=Homo sapiens OX=9606 GN=TKT PE=1 SV=3	TKT	1	0.00301576	134.48	VGDK(1)IATR	2	-0.30819	1	1	0.00271309	122.52	VGDK(1)IATR	2	-3.1014	1
hsa00030 Pentose phosphate pathway	1.69033e-05	16	2.9	P29401	543	K	Transketolase OS=Homo sapiens OX=9606 GN=TKT PE=1 SV=3	TKT	1	0.0112005	107.66	K(1)LILDSAR	2	-0.049617	3	1	0.00744763	108.46	K(1)LILDSAR	2	0.12852	2
hsa00030 Pentose phosphate pathway	1.69033e-05	16	2.9	P29401	327	K	Transketolase OS=Homo sapiens OX=9606 GN=TKT PE=1 SV=3	TKT	1	2.20575e-06	153.74	AYGQALAK(1)LGHASDR	2	0.32307	2	1	5.26522e-10	199.82	AYGQALAK(1)LGHASDR	2	0.62295	2
hsa00030 Pentose phosphate pathway	1.69033e-05	16	2.9	P29401	352	K	Transketolase OS=Homo sapiens OX=9606 GN=TKT PE=1 SV=3	TKT	1	0.0107168	84.213	NSTFSEIFK(1)K	2	0.82024	1	1	0.014913	75.378	NSTFSEIFK(1)K	2	0.55735	1
hsa00030 Pentose phosphate pathway	1.69033e-05	16	2.9	P29401	144	K	Transketolase OS=Homo sapiens OX=9606 GN=TKT PE=1 SV=3	TKT	1	0.00394663	124.08	YFDK(1)ASYR	2	-0.4595	1
hsa00030 Pentose phosphate pathway	1.69033e-05	16	2.9	P29401	16	K	Transketolase OS=Homo sapiens OX=9606 GN=TKT PE=1 SV=3	TKT	1	9.38953e-05	176.44	LQALK(1)DTANR	2	-1.5944	2
hsa00030 Pentose phosphate pathway	1.69033e-05	16	2.9	P29401	310	K	Transketolase OS=Homo sapiens OX=9606 GN=TKT PE=1 SV=3	TKT	1	0.000374293	115.57	MPSLPSYK(1)VGDK	2	0.058175	1	1	0.000152388	127.42	MPSLPSYK(1)VGDK	2	0.13298	3
hsa00030 Pentose phosphate pathway	1.69033e-05	16	2.9	P29401	597	K	Transketolase OS=Homo sapiens OX=9606 GN=TKT PE=1 SV=3	TKT	1	0.0461659	56.258	SGK(1)PAELLK	2	0.61557	1	1	0.0399367	51.066	SGK(1)PAELLK	2	0.35111	1
hsa00030 Pentose phosphate pathway	1.69033e-05	16	2.9	P29401	465	K	Transketolase OS=Homo sapiens OX=9606 GN=TKT PE=1 SV=3	TKT	1	0.000126815	132.17	AVELAANTK(1)GICFIR	2	-4.4384	1
hsa00030 Pentose phosphate pathway	1.69033e-05	16	2.9	P29401	456	K	Transketolase OS=Homo sapiens OX=9606 GN=TKT PE=1 SV=3	TKT	1	0.0149424	64.707	SVPTSTVFYPSDGVATEK(1)AVELAANTK	3	0.76107	1	1	0.0266256	50.144	SVPTSTVFYPSDGVATEK(1)AVELAANTK	3	1.177	1
hsa00030 Pentose phosphate pathway	1.69033e-05	16	2.9	P29401	254	K	Transketolase OS=Homo sapiens OX=9606 GN=TKT PE=1 SV=3	TKT	0.977403	0.0293165	49.049	GITGVEDK(0.977)ESWHGK(0.023)PLPK	4	-0.13218	1	0.999997	0.000120634	113.69	GITGVEDK(1)ESWHGKPLPK	4	-0.39564	1
hsa00030 Pentose phosphate pathway	1.69033e-05	16	2.9	P29401	319	K	Transketolase OS=Homo sapiens OX=9606 GN=TKT PE=1 SV=3	TKT	1	0.00764638	98.997	K(1)AYGQALAK	2	-0.14534	1	1	0.0116368	80.229	K(1)AYGQALAK	2	0.12944	1
hsa00030 Pentose phosphate pathway	1.69033e-05	16	2.9	P29401	499	K	Transketolase OS=Homo sapiens OX=9606 GN=TKT PE=1 SV=3	TKT	1	1.30013e-06	137.9	SK(1)DDQVTVIGAGVTLHEALAAAELLK	3	0.59322	1	1	6.60515e-05	110.12	SK(1)DDQVTVIGAGVTLHEALAAAELLK	3	0.49347	1
hsa00030 Pentose phosphate pathway	1.69033e-05	16	2.9	P29401	232	K	Transketolase OS=Homo sapiens OX=9606 GN=TKT PE=1 SV=3	TKT	1	1.08681e-06	167.71	AFGQAK(1)HQPTAIIAK	3	0.032505	2	1	1.14068e-09	186.58	AFGQAK(1)HQPTAIIAK	3	0.10932	2
hsa00030 Pentose phosphate pathway	1.69033e-05	16	2.9	P29401	260	K	Transketolase OS=Homo sapiens OX=9606 GN=TKT PE=1 SV=3	TKT	1	0.000874831	116.37	ESWHGK(1)PLPK	2	1.3644	1	1	0.00037605	133.13	ESWHGK(1)PLPK	2	0.60172	1
hsa00030 Pentose phosphate pathway	1.69033e-05	16	2.9	P29401	493	K	Transketolase OS=Homo sapiens OX=9606 GN=TKT PE=1 SV=3	TKT	1	4.91513e-06	117.36	TSRPENAIIYNNNEDFQVGQAK(1)VVLK	3	-0.64914	2	1	9.3135e-06	128.52	TSRPENAIIYNNNEDFQVGQAK(1)VVLK	3	0.34923	1
hsa00030 Pentose phosphate pathway	1.69033e-05	16	2.9	P29401	343	K	Transketolase OS=Homo sapiens OX=9606 GN=TKT PE=1 SV=3	TKT	1	2.6318e-10	196.11	IIALDGDTK(1)NSTFSEIFK	2	0.094177	1	1	0.000127988	121.28	IIALDGDTK(1)NSTFSEIFK	2	1.3258	1
hsa00030 Pentose phosphate pathway	1.69033e-05	16	2.9	P37837	225	K	Transaldolase OS=Homo sapiens OX=9606 GN=TALDO1 PE=1 SV=2	TALDO1	1	0.0416913	80.555	IYNYYK(1)K	2	0.52383	1	1	0.0504352	72.355	IYNYYK(1)K	2	0.06037	1
hsa00030 Pentose phosphate pathway	1.69033e-05	16	2.9	P37837	71	K	Transaldolase OS=Homo sapiens OX=9606 GN=TALDO1 PE=1 SV=2	TALDO1	1	0.0490221	66.683	K(1)LGGSQEDQIK	2	0.5536	1
hsa00030 Pentose phosphate pathway	1.69033e-05	16	2.9	P37837	245	K	Transaldolase OS=Homo sapiens OX=9606 GN=TALDO1 PE=1 SV=2	TALDO1	1	1.07279e-07	178.22	NTGEIK(1)ALAGCDFLTISPK	3	2.7572	2
hsa00030 Pentose phosphate pathway	1.69033e-05	16	2.9	P37837	314	K	Transaldolase OS=Homo sapiens OX=9606 GN=TALDO1 PE=1 SV=2	TALDO1								1	0.0327692	73.26	K(1)FAADAVK	2	0.85303	1
hsa00030 Pentose phosphate pathway	1.69033e-05	16	2.9	P37837	307	K	Transaldolase OS=Homo sapiens OX=9606 GN=TALDO1 PE=1 SV=2	TALDO1	1	6.80565e-05	126.84	WLHNEDQMAVEK(1)LSDGIR	3	-0.44826	2	1	3.66115e-05	133.32	WLHNEDQMAVEK(1)LSDGIR	3	-0.70968	1
hsa00030 Pentose phosphate pathway	1.69033e-05	16	2.9	P37837	269	K	Transaldolase OS=Homo sapiens OX=9606 GN=TALDO1 PE=1 SV=2	TALDO1	1	0.00023505	111.65	LLGELLQDNAK(1)LVPVLSAK	3	-0.21804	2	1	8.8331e-05	114.55	LLGELLQDNAK(1)LVPVLSAK	2	-0.020745	3
hsa00030 Pentose phosphate pathway	1.69033e-05	16	2.9	P37837	219	K	Transaldolase OS=Homo sapiens OX=9606 GN=TALDO1 PE=1 SV=2	TALDO1	1	0.00689038	81.594	SVTK(1)IYNYYK	2	0.3491	1	1	0.00282884	99.442	SVTK(1)IYNYYK	2	0.070108	1
hsa00030 Pentose phosphate pathway	1.69033e-05	16	2.9	P37837	292	K	Transaldolase OS=Homo sapiens OX=9606 GN=TALDO1 PE=1 SV=2	TALDO1	1	0.00612275	83.265	IHLDEK(1)SFR	3	0.031807	3	1	0.00476912	88.948	IHLDEK(1)SFR	3	1.885	3
hsa00030 Pentose phosphate pathway	1.69033e-05	16	2.9	P37837	203	K	Transaldolase OS=Homo sapiens OX=9606 GN=TALDO1 PE=1 SV=2	TALDO1	1	4.17042e-05	158.41	ILDWHVANTDK(1)K	2	-0.088144	2	1	9.94865e-07	144.17	ILDWHVANTDK(1)K	2	-0.33047	2
hsa00030 Pentose phosphate pathway	1.69033e-05	16	2.9	P37837	286	K	Transaldolase OS=Homo sapiens OX=9606 GN=TALDO1 PE=1 SV=2	TALDO1	1	4.21512e-09	209.19	AAQASDLEK(1)IHLDEK	3	0.28834	7	1	1.52375e-09	178.32	AAQASDLEK(1)IHLDEK	2	0.33202	8
hsa00030 Pentose phosphate pathway	1.69033e-05	16	2.9	P37837	230	K	Transaldolase OS=Homo sapiens OX=9606 GN=TALDO1 PE=1 SV=2	TALDO1	1	0.0145664	75.416	FSYK(1)TIVMGASFR	2	0.49204	1
hsa00030 Pentose phosphate pathway	1.69033e-05	16	2.9	P37837	115	K	Transaldolase OS=Homo sapiens OX=9606 GN=TALDO1 PE=1 SV=2	TALDO1	1	0.000965661	111.65	LSFDK(1)DAMVAR	2	0.07525	2	1	0.000156492	135.71	LSFDK(1)DAMVAR	2	-0.41086	1
hsa00030 Pentose phosphate pathway	1.69033e-05	16	2.9	P37837	277	K	Transaldolase OS=Homo sapiens OX=9606 GN=TALDO1 PE=1 SV=2	TALDO1	1	3.54615e-10	196.38	LVPVLSAK(1)AAQASDLEK	3	0.24137	2	1	7.14805e-11	196.38	LVPVLSAK(1)AAQASDLEK	3	0.12502	2
hsa00030 Pentose phosphate pathway	1.69033e-05	16	2.9	P37837	81	K	Transaldolase OS=Homo sapiens OX=9606 GN=TALDO1 PE=1 SV=2	TALDO1	1	1.59285e-08	195.09	LGGSQEDQIK(1)NAIDK	2	1.4325	1	1	8.20304e-10	193.49	LGGSQEDQIK(1)NAIDK	2	1.3258	1
hsa00030 Pentose phosphate pathway	1.69033e-05	16	2.9	P37837	215	K	Transaldolase OS=Homo sapiens OX=9606 GN=TALDO1 PE=1 SV=2	TALDO1	1	0.00230558	99.732	SYEPLEDPGVK(1)SVTK	2	0.088658	1	1	6.21278e-05	131.69	SYEPLEDPGVK(1)SVTK	2	0.44557	1
hsa00030 Pentose phosphate pathway	1.69033e-05	16	2.9	P37837	321	K	Transaldolase OS=Homo sapiens OX=9606 GN=TALDO1 PE=1 SV=2	TALDO1	1	0.0059724	94.692	FAADAVK(1)LER	2	0.49859	2	1	0.00276976	99.815	FAADAVK(1)LER	2	-1.3753	2
hsa00030 Pentose phosphate pathway	1.69033e-05	16	2.9	Q01813	625	K	"ATP-dependent 6-phosphofructokinase, platelet type OS=Homo sapiens OX=9606 GN=PFKP PE=1 SV=2"	PFKP	1	0.00744838	75.669	DLQSNVEHLTEK(1)MK	3	0.2823	1	1	5.64643e-23	289.45	DLQSNVEHLTEK(1)MK	2	2.2573	2
hsa00030 Pentose phosphate pathway	1.69033e-05	16	2.9	Q01813	25	K	"ATP-dependent 6-phosphofructokinase, platelet type OS=Homo sapiens OX=9606 GN=PFKP PE=1 SV=2"	PFKP								1	0.000344973	87.28	FLEHLSGAGK(1)AIGVLTSGGDAQGMNAAVR	3	1.0784	1
hsa00030 Pentose phosphate pathway	1.69033e-05	16	2.9	Q01813	289	K	"ATP-dependent 6-phosphofructokinase, platelet type OS=Homo sapiens OX=9606 GN=PFKP PE=1 SV=2"	PFKP	1	0.00839453	76.522	IK(1)ELVVTQLGYDTR	2	-0.52108	1
hsa00030 Pentose phosphate pathway	1.69033e-05	16	2.9	Q01813	156	K	"ATP-dependent 6-phosphofructokinase, platelet type OS=Homo sapiens OX=9606 GN=PFKP PE=1 SV=2"	PFKP	1	0.0514968	80.231	NGQIDK(1)EAVQK	2	-0.21756	1	1	0.000737275	96.342	NGQIDK(1)EAVQK	2	-0.19541	1
hsa00030 Pentose phosphate pathway	1.69033e-05	16	2.9	Q01813	700	K	"ATP-dependent 6-phosphofructokinase, platelet type OS=Homo sapiens OX=9606 GN=PFKP PE=1 SV=2"	PFKP	1	0.00400018	97.431	AMEWITAK(1)LK	2	-1.0264	1	1	0.0027718	99.802	AMEWITAK(1)LK	2	-0.99526	1
hsa00030 Pentose phosphate pathway	1.69033e-05	16	2.9	Q01813	15	K	"ATP-dependent 6-phosphofructokinase, platelet type OS=Homo sapiens OX=9606 GN=PFKP PE=1 SV=2"	PFKP	1	0.0595248	43.501	K(1)FLEHLSGAGK	3	0.14987	1
hsa00030 Pentose phosphate pathway	1.69033e-05	16	2.9	Q01813	109	K	"ATP-dependent 6-phosphofructokinase, platelet type OS=Homo sapiens OX=9606 GN=PFKP PE=1 SV=2"	PFKP								1	0.0457837	49.813	LK(1)AACNLLQR	2	-2.4142	1
hsa00030 Pentose phosphate pathway	1.69033e-05	16	2.9	Q01813	567	K	"ATP-dependent 6-phosphofructokinase, platelet type OS=Homo sapiens OX=9606 GN=PFKP PE=1 SV=2"	PFKP								1	0.00176669	110.41	IK(1)QSASGTK	2	0.015321	1
hsa00030 Pentose phosphate pathway	1.69033e-05	16	2.9	Q01813	395	K	"ATP-dependent 6-phosphofructokinase, platelet type OS=Homo sapiens OX=9606 GN=PFKP PE=1 SV=2"	PFKP								1	0.00258885	98.055	SFAGNLNTYK(1)R	2	-0.34605	1
hsa00030 Pentose phosphate pathway	1.69033e-05	16	2.9	Q01813	736	K	"ATP-dependent 6-phosphofructokinase, platelet type OS=Homo sapiens OX=9606 GN=PFKP PE=1 SV=2"	PFKP	1	0.00359864	104.22	NVIFQPVAELK(1)K	2	0.8274	1	1	0.000247317	128.03	NVIFQPVAELK(1)K	2	0.89134	1
hsa00030 Pentose phosphate pathway	1.69033e-05	16	2.9	O00757	208	K	"Fructose-1,6-bisphosphatase isozyme 2 OS=Homo sapiens OX=9606 GN=FBP2 PE=1 SV=2"	FBP2	1	0.0511136	50.194	GK(1)IYSLNEGYAK	2	-0.67827	1	1	0.0156512	73.499	GK(1)IYSLNEGYAK	2	-1.3282	1
hsa00030 Pentose phosphate pathway	1.69033e-05	16	2.9	P09972	101	K	Fructose-bisphosphate aldolase C OS=Homo sapiens OX=9606 GN=ALDOC PE=1 SV=2	ALDOC	1	0.000665425	112.75	TIQDK(1)GIVVGIK	2	-1.3591	1
hsa00030 Pentose phosphate pathway	1.69033e-05	16	2.9	P09972	13	K	Fructose-bisphosphate aldolase C OS=Homo sapiens OX=9606 GN=ALDOC PE=1 SV=2	ALDOC	1	9.8149e-06	155	PHSYPALSAEQK(1)K	2	-0.32663	2
hsa00030 Pentose phosphate pathway	1.69033e-05	16	2.9	P09972	14	K	Fructose-bisphosphate aldolase C OS=Homo sapiens OX=9606 GN=ALDOC PE=1 SV=2	ALDOC	1	0.00459487	108.98	K(1)ELSDIALR	2	-0.68581	1
hsa00030 Pentose phosphate pathway	1.69033e-05	16	2.9	P36871	440	K	Phosphoglucomutase-1 OS=Homo sapiens OX=9606 GN=PGM1 PE=1 SV=3	PGM1	1	2.31063e-05	144.7	YDYEEVEAEGANK(1)MMK	2	0.91461	1
hsa00030 Pentose phosphate pathway	1.69033e-05	16	2.9	P36871	3	K	Phosphoglucomutase-1 OS=Homo sapiens OX=9606 GN=PGM1 PE=1 SV=3	PGM1								1	0.0357969	67.981	VK(1)IVTVK	2	2.8411	1
hsa00030 Pentose phosphate pathway	1.69033e-05	16	2.9	P36871	523	K	Phosphoglucomutase-1 OS=Homo sapiens OX=9606 GN=PGM1 PE=1 SV=3	PGM1	1	0.000188043	133.23	LYIDSYEK(1)DVAK	2	-0.43427	2	1	0.00265374	95.573	LYIDSYEK(1)DVAK	2	-0.37611	1
hsa00030 Pentose phosphate pathway	1.69033e-05	16	2.9	P36871	146	K	Phosphoglucomutase-1 OS=Homo sapiens OX=9606 GN=PGM1 PE=1 SV=3	PGM1	1	0.00198118	88.79	FNISNGGPAPEAITDK(1)IFQISK	3	0.28469	1
hsa00030 Pentose phosphate pathway	1.69033e-05	16	2.9	P36871	8	K	Phosphoglucomutase-1 OS=Homo sapiens OX=9606 GN=PGM1 PE=1 SV=3	PGM1	1	2.36188e-05	138.75	IVTVK(1)TQAYQDQKPGTSGLR	3	0.42725	1	0.999704	0.00743598	74.207	IVTVK(1)TQAYQDQKPGTSGLR	3	-0.017147	1
hsa00030 Pentose phosphate pathway	1.69033e-05	16	2.9	P36871	349	K	Phosphoglucomutase-1 OS=Homo sapiens OX=9606 GN=PGM1 PE=1 SV=3	PGM1	1	0.00268315	92.99	VASATK(1)IALYETPTGWK	3	-0.36398	2
hsa00030 Pentose phosphate pathway	1.69033e-05	16	2.9	P36871	419	K	Phosphoglucomutase-1 OS=Homo sapiens OX=9606 GN=PGM1 PE=1 SV=3	PGM1	1	0.00216401	125.25	DHWQK(1)YGR	3	-0.072026	2
hsa00030 Pentose phosphate pathway	1.69033e-05	16	2.9	P36871	16	K	Phosphoglucomutase-1 OS=Homo sapiens OX=9606 GN=PGM1 PE=1 SV=3	PGM1								1	0.00303749	85.536	TQAYQDQK(1)PGTSGLR	2	0.47263	1
hsa00030 Pentose phosphate pathway	1.69033e-05	16	2.9	P06744	124	K	Glucose-6-phosphate isomerase OS=Homo sapiens OX=9606 GN=GPI PE=1 SV=4	GPI								1	0.00630218	78.653	DVMPEVNK(1)VLDK	2	-2.3199	2
hsa00030 Pentose phosphate pathway	1.69033e-05	16	2.9	P06744	130	K	Glucose-6-phosphate isomerase OS=Homo sapiens OX=9606 GN=GPI PE=1 SV=4	GPI	1	0.00334165	151.17	MK(1)SFCQR	2	-0.34324	2	1	0.0016112	158.38	MK(1)SFCQR	2	-0.80255	2
hsa00030 Pentose phosphate pathway	1.69033e-05	16	2.9	P06744	524	K	Glucose-6-phosphate isomerase OS=Homo sapiens OX=9606 GN=GPI PE=1 SV=4	GPI								1	4.06977e-06	126.46	K(1)IEPELDGSAQVTSHDASTNGLINFIK	3	0.074829	2
hsa00030 Pentose phosphate pathway	1.69033e-05	16	2.9	P06744	241	K	Glucose-6-phosphate isomerase OS=Homo sapiens OX=9606 GN=GPI PE=1 SV=4	GPI	1	2.29694e-24	281.4	DPSAVAK(1)HFVALSTNTTK	2	0.12157	2	1	2.99104e-15	216.54	DPSAVAK(1)HFVALSTNTTK	3	-0.50705	2
hsa00030 Pentose phosphate pathway	1.69033e-05	16	2.9	P06744	142	K	Glucose-6-phosphate isomerase OS=Homo sapiens OX=9606 GN=GPI PE=1 SV=4	GPI	1	0.0166932	74.92	SGDWK(1)GYTGK	2	-0.33847	1	1	0.0120027	74.92	SGDWK(1)GYTGK	2	-1.3724	2
hsa00030 Pentose phosphate pathway	1.69033e-05	16	2.9	P06744	234	K	Glucose-6-phosphate isomerase OS=Homo sapiens OX=9606 GN=GPI PE=1 SV=4	GPI	1	9.84874e-07	168.98	EWFLQAAK(1)DPSAVAK	2	3.1072	1	1	2.39825e-05	140.24	EWFLQAAK(1)DPSAVAK	3	0.72046	2
hsa00030 Pentose phosphate pathway	1.69033e-05	16	2.9	P06744	116	K	Glucose-6-phosphate isomerase OS=Homo sapiens OX=9606 GN=GPI PE=1 SV=4	GPI	1	4.10709e-10	185.95	SNTPILVDGK(1)DVMPEVNK	3	-0.55493	3	1	5.56564e-35	313.24	SNTPILVDGK(1)DVMPEVNK	2	-0.25865	7
hsa00030 Pentose phosphate pathway	1.69033e-05	16	2.9	P06744	366	K	Glucose-6-phosphate isomerase OS=Homo sapiens OX=9606 GN=GPI PE=1 SV=4	GPI	1	0.00934386	98.299	YITK(1)SGTR	2	-0.14148	1	1	0.0173094	75.213	YITK(1)SGTR	2	-0.07453	2
hsa00030 Pentose phosphate pathway	1.69033e-05	16	2.9	P06744	252	K	Glucose-6-phosphate isomerase OS=Homo sapiens OX=9606 GN=GPI PE=1 SV=4	GPI								1	0.000161502	115.57	HFVALSTNTTK(1)VK	3	0.61285	2
hsa00030 Pentose phosphate pathway	1.69033e-05	16	2.9	P06744	466	K	Glucose-6-phosphate isomerase OS=Homo sapiens OX=9606 GN=GPI PE=1 SV=4	GPI								1	0.00605562	76.176	LLPHK(1)VFEGNRPTNSIVFTK	4	-0.3939	2
hsa00030 Pentose phosphate pathway	1.69033e-05	16	2.9	P06744	440	K	Glucose-6-phosphate isomerase OS=Homo sapiens OX=9606 GN=GPI PE=1 SV=4	GPI	1	0.00608195	109.86	GK(1)STEEAR	2	0.19724	1	1	0.00251881	125.5	GK(1)STEEAR	2	0.090453	1
hsa00030 Pentose phosphate pathway	1.69033e-05	16	2.9	P06744	226	K	Glucose-6-phosphate isomerase OS=Homo sapiens OX=9606 GN=GPI PE=1 SV=4	GPI								1	0.000449395	102.48	TFTTQETITNAETAK(1)EWFLQAAK	3	0.29653	1
hsa00030 Pentose phosphate pathway	1.69033e-05	16	2.9	P06744	12	K	Glucose-6-phosphate isomerase OS=Homo sapiens OX=9606 GN=GPI PE=1 SV=4	GPI	1	1.48278e-06	187.97	DPQFQK(1)LQQWYR	2	-0.40775	1	1	2.94306e-10	219.8	DPQFQK(1)LQQWYR	3	-0.49208	2
hsa00030 Pentose phosphate pathway	1.69033e-05	16	2.9	P06744	211	K	Glucose-6-phosphate isomerase OS=Homo sapiens OX=9606 GN=GPI PE=1 SV=4	GPI								1	3.62684e-07	124.98	TLAQLNPESSLFIIASK(1)TFTTQETITNAETAK	3	0.56818	1
hsa00030 Pentose phosphate pathway	1.69033e-05	16	2.9	P06744	454	K	Glucose-6-phosphate isomerase OS=Homo sapiens OX=9606 GN=GPI PE=1 SV=4	GPI	1	7.85585e-09	211.26	ELQAAGK(1)SPEDLER	2	-0.53103	3	1	2.98167e-17	255.3	ELQAAGK(1)SPEDLER	2	0.58679	8
hsa00030 Pentose phosphate pathway	1.69033e-05	16	2.9	P06744	447	K	Glucose-6-phosphate isomerase OS=Homo sapiens OX=9606 GN=GPI PE=1 SV=4	GPI	1	0.0186969	89.296	K(1)ELQAAGK	2	1.4372	1
hsa00030 Pentose phosphate pathway	1.69033e-05	16	2.9	P06744	362	K	Glucose-6-phosphate isomerase OS=Homo sapiens OX=9606 GN=GPI PE=1 SV=4	GPI								1	1.49811e-22	267.67	FAAYFQQGDMESNGK(1)YITK	2	-0.28753	1
hsa00030 Pentose phosphate pathway	1.69033e-05	16	2.9	P06744	34	K	Glucose-6-phosphate isomerase OS=Homo sapiens OX=9606 GN=GPI PE=1 SV=4	GPI	1	0.00670196	107.66	LFDANK(1)DR	2	-0.44089	1	1	0.00820116	94.302	LFDANK(1)DR	2	-0.71111	2
hsa00030 Pentose phosphate pathway	1.69033e-05	16	2.9	P06744	89	K	Glucose-6-phosphate isomerase OS=Homo sapiens OX=9606 GN=GPI PE=1 SV=4	GPI	1	2.67041e-06	170.52	MFNGEK(1)INYTEGR	2	-1.1708	5	1	1.81584e-11	184.24	MFNGEK(1)INYTEGR	2	0.58176	10
hsa00030 Pentose phosphate pathway	1.69033e-05	16	2.9	P06744	73	K	Glucose-6-phosphate isomerase OS=Homo sapiens OX=9606 GN=GPI PE=1 SV=4	GPI	1	0.000790082	144.12	MLVDLAK(1)SR	2	-1.0221	4	1	0.000425498	146.81	MLVDLAK(1)SR	3	0.74587	4
hsa00030 Pentose phosphate pathway	1.69033e-05	16	2.9	P06744	550	K	Glucose-6-phosphate isomerase OS=Homo sapiens OX=9606 GN=GPI PE=1 SV=4	GPI								0.999949	0.0384423	52.971	KIEPELDGSAQVTSHDASTNGLINFIK(1)QQR	4	-0.099954	1
hsa00030 Pentose phosphate pathway	1.69033e-05	16	2.9	P06744	423	K	Glucose-6-phosphate isomerase OS=Homo sapiens OX=9606 GN=GPI PE=1 SV=4	GPI	1	0.000440751	105.38	GLHHK(1)ILLANFLAQTEALMR	4	-0.76175	1	1	4.61701e-05	124.91	GLHHK(1)ILLANFLAQTEALMR	3	0.56605	3
hsa00030 Pentose phosphate pathway	1.69033e-05	16	2.9	P11413	386	K	Glucose-6-phosphate 1-dehydrogenase OS=Homo sapiens OX=9606 GN=G6PD PE=1 SV=4	G6PD								1	0.0260315	47.548	LQFHDVAGDIFHQQCK(1)R	4	0.5349	1
hsa00030 Pentose phosphate pathway	1.69033e-05	16	2.9	P11413	171	K	Glucose-6-phosphate 1-dehydrogenase OS=Homo sapiens OX=9606 GN=G6PD PE=1 SV=4	G6PD	1	0.00709716	85.212	IIVEK(1)PFGR	2	-0.45589	1
hsa00030 Pentose phosphate pathway	1.69033e-05	16	2.9	P11413	288	K	Glucose-6-phosphate 1-dehydrogenase OS=Homo sapiens OX=9606 GN=G6PD PE=1 SV=4	G6PD	1	0.00325143	82.663	PASTNSDDVRDEK(1)VK	3	2.0855	1
hsa00020 Citrate cycle (TCA cycle)	1.89877e-14	25	4.53	P09622	445	K	"Dihydrolipoyl dehydrogenase, mitochondrial OS=Homo sapiens OX=9606 GN=DLD PE=1 SV=2"	DLD	1	0.00913642	80.219	ILGQK(1)STDR	2	3.644	1
hsa00020 Citrate cycle (TCA cycle)	1.89877e-14	25	4.53	P09622	127	K	"Dihydrolipoyl dehydrogenase, mitochondrial OS=Homo sapiens OX=9606 GN=DLD PE=1 SV=2"	DLD	1	0.000277874	152.34	MMEQK(1)STAVK	2	-1.5099	3	1	0.000295165	143.03	MMEQK(1)STAVK	2	0.050941	2
hsa00020 Citrate cycle (TCA cycle)	1.89877e-14	25	4.53	P09622	155	K	"Dihydrolipoyl dehydrogenase, mitochondrial OS=Homo sapiens OX=9606 GN=DLD PE=1 SV=2"	DLD	1	0.00908773	80.522	VVHVNGYGK(1)ITGK	3	1.5723	2	1	0.0309912	56.956	VVHVNGYGK(1)ITGK	3	-0.038739	1
hsa00020 Citrate cycle (TCA cycle)	1.89877e-14	25	4.53	P09622	440	K	"Dihydrolipoyl dehydrogenase, mitochondrial OS=Homo sapiens OX=9606 GN=DLD PE=1 SV=2"	DLD	1	1.97649e-07	178.81	TNADTDGMVK(1)ILGQK	2	0.88463	1
hsa00020 Citrate cycle (TCA cycle)	1.89877e-14	25	4.53	P09622	132	K	"Dihydrolipoyl dehydrogenase, mitochondrial OS=Homo sapiens OX=9606 GN=DLD PE=1 SV=2"	DLD	1	0.013082	67.326	STAVK(1)ALTGGIAHLFK	3	0.23409	1
hsa00020 Citrate cycle (TCA cycle)	1.89877e-14	25	4.53	P09622	122	K	"Dihydrolipoyl dehydrogenase, mitochondrial OS=Homo sapiens OX=9606 GN=DLD PE=1 SV=2"	DLD	1	0.0107153	81.547	LNLDK(1)MMEQK	2	0.070223	1
hsa00020 Citrate cycle (TCA cycle)	1.89877e-14	25	4.53	P09622	417	K	"Dihydrolipoyl dehydrogenase, mitochondrial OS=Homo sapiens OX=9606 GN=DLD PE=1 SV=2"	DLD	1	1.1141e-06	147.7	SEEQLKEEGIEYK(1)VGK	3	0.51666	1	0.999998	0.000350932	109.04	SEEQLKEEGIEYK(1)VGK	3	1.0204	1
hsa00020 Citrate cycle (TCA cycle)	1.89877e-14	25	4.53	P09622	143	K	"Dihydrolipoyl dehydrogenase, mitochondrial OS=Homo sapiens OX=9606 GN=DLD PE=1 SV=2"	DLD	1	0.00013978	119.43	ALTGGIAHLFK(1)QNK	3	0.90179	1
hsa00020 Citrate cycle (TCA cycle)	1.89877e-14	25	4.53	P09622	277	K	"Dihydrolipoyl dehydrogenase, mitochondrial OS=Homo sapiens OX=9606 GN=DLD PE=1 SV=2"	DLD	1	0.000310421	145.84	LNTK(1)VTGATK	2	-1.0004	1
hsa00020 Citrate cycle (TCA cycle)	1.89877e-14	25	4.53	P40925	170	K	"Malate dehydrogenase, cytoplasmic OS=Homo sapiens OX=9606 GN=MDH1 PE=1 SV=4"	MDH1	1	0.000259992	115.57	AQIALK(1)LGVTANDVK	2	-0.31615	2	1	0.000103604	122.39	AQIALK(1)LGVTANDVK	2	-0.93098	1
hsa00020 Citrate cycle (TCA cycle)	1.89877e-14	25	4.53	P40925	118	K	"Malate dehydrogenase, cytoplasmic OS=Homo sapiens OX=9606 GN=MDH1 PE=1 SV=4"	MDH1	1	0.00425549	93.325	SQGAALDK(1)YAK	2	0.3399	1	1	0.0382485	54.608	SQGAALDK(1)YAK	2	0.50988	1
hsa00020 Citrate cycle (TCA cycle)	1.89877e-14	25	4.53	P40925	239	K	"Malate dehydrogenase, cytoplasmic OS=Homo sapiens OX=9606 GN=MDH1 PE=1 SV=4"	MDH1	1	0.0138862	79.986	K(1)LSSAMSAAK	2	1.1338	2
hsa00020 Citrate cycle (TCA cycle)	1.89877e-14	25	4.53	P40925	79	K	"Malate dehydrogenase, cytoplasmic OS=Homo sapiens OX=9606 GN=MDH1 PE=1 SV=4"	MDH1	0.99767	0.000348498	90.468	DVIATDK(0.002)EDVAFK(0.998)DLDVAILVGSMPR	4	0.90212	1
hsa00020 Citrate cycle (TCA cycle)	1.89877e-14	25	4.53	P40925	107	K	"Malate dehydrogenase, cytoplasmic OS=Homo sapiens OX=9606 GN=MDH1 PE=1 SV=4"	MDH1	1	0.0239904	81.381	ANVK(1)IFK	2	0.064481	1	1	0.017877	86.086	ANVK(1)IFK	2	-0.52619	1
hsa00020 Citrate cycle (TCA cycle)	1.89877e-14	25	4.53	P40925	205	K	"Malate dehydrogenase, cytoplasmic OS=Homo sapiens OX=9606 GN=MDH1 PE=1 SV=4"	MDH1	1	0.000114071	114.46	LQGK(1)EVGVYEALK	3	0.42159	3	1	9.25082e-05	117.66	LQGK(1)EVGVYEALK	2	-1.6298	2
hsa00020 Citrate cycle (TCA cycle)	1.89877e-14	25	4.53	P40925	179	K	"Malate dehydrogenase, cytoplasmic OS=Homo sapiens OX=9606 GN=MDH1 PE=1 SV=4"	MDH1	1	0.00418585	75.939	LGVTANDVK(1)NVIIWGNHSSTQYPDVNHAK	4	-1.3394	1
hsa00020 Citrate cycle (TCA cycle)	1.89877e-14	25	4.53	P40925	214	K	"Malate dehydrogenase, cytoplasmic OS=Homo sapiens OX=9606 GN=MDH1 PE=1 SV=4"	MDH1	1	2.20618e-05	145.23	EVGVYEALK(1)DDSWLK	2	2.2384	1
hsa00020 Citrate cycle (TCA cycle)	1.89877e-14	25	4.53	P40925	318	K	"Malate dehydrogenase, cytoplasmic OS=Homo sapiens OX=9606 GN=MDH1 PE=1 SV=4"	MDH1	1	1.21674e-05	170.89	MDLTAK(1)ELTEEK	2	0.58479	3	1	0.000133842	129.89	MDLTAK(1)ELTEEK	2	1.9861	3
hsa00020 Citrate cycle (TCA cycle)	1.89877e-14	25	4.53	P40925	149	K	"Malate dehydrogenase, cytoplasmic OS=Homo sapiens OX=9606 GN=MDH1 PE=1 SV=4"	MDH1	1	0.00162827	104.59	SAPSIPK(1)ENFSCLTR	2	-0.058369	1	1	0.00198326	95.401	SAPSIPK(1)ENFSCLTR	2	0.029185	1
hsa00020 Citrate cycle (TCA cycle)	1.89877e-14	25	4.53	P40925	248	K	"Malate dehydrogenase, cytoplasmic OS=Homo sapiens OX=9606 GN=MDH1 PE=1 SV=4"	MDH1	1	5.51489e-05	140.31	LSSAMSAAK(1)AICDHVR	2	-0.60983	2	1	1.49693e-07	171.05	LSSAMSAAK(1)AICDHVR	2	-0.028405	2
hsa00020 Citrate cycle (TCA cycle)	1.89877e-14	25	4.53	P40925	199	K	"Malate dehydrogenase, cytoplasmic OS=Homo sapiens OX=9606 GN=MDH1 PE=1 SV=4"	MDH1	1	8.95102e-05	112.37	NVIIWGNHSSTQYPDVNHAK(1)VK	3	0.042229	1	1	1.56399e-05	138.22	NVIIWGNHSSTQYPDVNHAK(1)VK	3	0.87671	1
hsa00020 Citrate cycle (TCA cycle)	1.89877e-14	25	4.53	P40925	236	K	"Malate dehydrogenase, cytoplasmic OS=Homo sapiens OX=9606 GN=MDH1 PE=1 SV=4"	MDH1	1	0.00903791	99.384	GAAVIK(1)AR	2	0.33246	1	1	0.0102648	86.512	GAAVIK(1)AR	2	0.14825	1
hsa00020 Citrate cycle (TCA cycle)	1.89877e-14	25	4.53	P40925	220	K	"Malate dehydrogenase, cytoplasmic OS=Homo sapiens OX=9606 GN=MDH1 PE=1 SV=4"	MDH1	1	6.37936e-10	189.24	DDSWLK(1)GEFVTTVQQR	3	2.6965	4	1	2.67213e-07	165.35	DDSWLK(1)GEFVTTVQQR	2	1.641	2
hsa00020 Citrate cycle (TCA cycle)	1.89877e-14	25	4.53	P40925	103	K	"Malate dehydrogenase, cytoplasmic OS=Homo sapiens OX=9606 GN=MDH1 PE=1 SV=4"	MDH1	1	0.00097	166.09	DLLK(1)ANVK	2	1.0278	3	1	0.000795188	161.28	KDLLK(1)ANVK	2	0.10907	1
hsa00020 Citrate cycle (TCA cycle)	1.89877e-14	25	4.53	P40925	312	K	"Malate dehydrogenase, cytoplasmic OS=Homo sapiens OX=9606 GN=MDH1 PE=1 SV=4"	MDH1	1	0.0362877	70.525	EK(1)MDLTAK	2	0.36397	1
hsa00020 Citrate cycle (TCA cycle)	1.89877e-14	25	4.53	P40925	164	K	"Malate dehydrogenase, cytoplasmic OS=Homo sapiens OX=9606 GN=MDH1 PE=1 SV=4"	MDH1	1	0.00425404	120.65	AK(1)AQIALK	2	0.013136	1	1	0.0068574	99.375	AK(1)AQIALK	2	0.39284	1
hsa00020 Citrate cycle (TCA cycle)	1.89877e-14	25	4.53	P40925	73	K	"Malate dehydrogenase, cytoplasmic OS=Homo sapiens OX=9606 GN=MDH1 PE=1 SV=4"	MDH1	1	7.54309e-05	140.3	DVIATDK(1)EDVAFK	2	0.89512	2	1	1.3616e-08	156.48	DVIATDK(1)EDVAFK	2	-1.5244	3
hsa00020 Citrate cycle (TCA cycle)	1.89877e-14	25	4.53	Q16822	108	K	"Phosphoenolpyruvate carboxykinase [GTP], mitochondrial OS=Homo sapiens OX=9606 GN=PCK2 PE=1 SV=4"	PCK2	1	0.038667	57.836	VESK(1)TVIVTPSQR	2	0.32772	1
hsa00020 Citrate cycle (TCA cycle)	1.89877e-14	25	4.53	O75390	327	K	"Citrate synthase, mitochondrial OS=Homo sapiens OX=9606 GN=CS PE=1 SV=2"	CS	1	0.000230939	112.55	DVSDEK(1)LRDYIWNTLNSGR	3	0.1402	2	1	0.00671699	83.753	DVSDEK(1)LR	2	2.1577	2
hsa00020 Citrate cycle (TCA cycle)	1.89877e-14	25	4.53	O75390	215	K	"Citrate synthase, mitochondrial OS=Homo sapiens OX=9606 GN=CS PE=1 SV=2"	CS	1	0.000496691	136.11	LPCVAAK(1)IYR	2	1.1766	1	1	0.000547611	123.69	LPCVAAK(1)IYR	2	2.2631	1
hsa00020 Citrate cycle (TCA cycle)	1.89877e-14	25	4.53	O75390	103	K	"Citrate synthase, mitochondrial OS=Homo sapiens OX=9606 GN=CS PE=1 SV=2"	CS	1	0.0110987	77.662	GFSIPECQK(1)LLPK	2	-1.7591	1
hsa00020 Citrate cycle (TCA cycle)	1.89877e-14	25	4.53	O75390	375	K	"Citrate synthase, mitochondrial OS=Homo sapiens OX=9606 GN=CS PE=1 SV=2"	CS	1	0.00628756	76.151	HLPNDPMFK(1)LVAQLYK	3	-0.11536	1
hsa00020 Citrate cycle (TCA cycle)	1.89877e-14	25	4.53	O75390	366	K	"Citrate synthase, mitochondrial OS=Homo sapiens OX=9606 GN=CS PE=1 SV=2"	CS	1	4.72129e-11	226.04	EFALK(1)HLPNDPMFK	2	3.1401	1	1	2.06339e-05	136.96	EFALK(1)HLPNDPMFK	2	0.97115	2
hsa00020 Citrate cycle (TCA cycle)	1.89877e-14	25	4.53	O75390	459	K	"Citrate synthase, mitochondrial OS=Homo sapiens OX=9606 GN=CS PE=1 SV=2"	CS	1	3.65972e-05	143.97	SMSTEGLMK(1)FVDSK	2	-1.2146	3	1	2.0652e-06	148.28	SMSTEGLMK(1)FVDSK	2	-2.2543	2
hsa00020 Citrate cycle (TCA cycle)	1.89877e-14	25	4.53	O75390	321	K	"Citrate synthase, mitochondrial OS=Homo sapiens OX=9606 GN=CS PE=1 SV=2"	CS	1	0.0150478	76.064	EVGK(1)DVSDEK	2	-2.1882	1	1	0.0256482	66.27	EVGK(1)DVSDEK	2	-0.87994	1
hsa00020 Citrate cycle (TCA cycle)	1.89877e-14	25	4.53	O75390	43	K	"Citrate synthase, mitochondrial OS=Homo sapiens OX=9606 GN=CS PE=1 SV=2"	CS	1	6.38233e-06	152.69	DILADLIPK(1)EQAR	2	0.044544	2	1	0.000124887	122.51	DILADLIPK(1)EQAR	2	1.3499	2
hsa00020 Citrate cycle (TCA cycle)	1.89877e-14	25	4.53	P50213	200	K	"Isocitrate dehydrogenase [NAD] subunit alpha, mitochondrial OS=Homo sapiens OX=9606 GN=IDH3A PE=1 SV=1"	IDH3A	1	3.18657e-06	167.18	SNVTAVHK(1)ANIMR	2	1.4052	1
hsa00020 Citrate cycle (TCA cycle)	1.89877e-14	25	4.53	P50213	85	K	"Isocitrate dehydrogenase [NAD] subunit alpha, mitochondrial OS=Homo sapiens OX=9606 GN=IDH3A PE=1 SV=1"	IDH3A	1	0.0023893	101.93	WMIPSEAK(1)ESMDK	2	-1.2017	1
hsa00020 Citrate cycle (TCA cycle)	1.89877e-14	25	4.53	P50213	214	K	"Isocitrate dehydrogenase [NAD] subunit alpha, mitochondrial OS=Homo sapiens OX=9606 GN=IDH3A PE=1 SV=1"	IDH3A	1	7.51834e-05	152.34	MSDGLFLQK(1)CR	2	-1.7287	2
hsa00020 Citrate cycle (TCA cycle)	1.89877e-14	25	4.53	P50213	58	K	"Isocitrate dehydrogenase [NAD] subunit alpha, mitochondrial OS=Homo sapiens OX=9606 GN=IDH3A PE=1 SV=1"	IDH3A	1	0.000146928	131.17	IFDAAK(1)APIQWEER	2	0.041503	2
hsa00020 Citrate cycle (TCA cycle)	1.89877e-14	25	4.53	P50213	336	K	"Isocitrate dehydrogenase [NAD] subunit alpha, mitochondrial OS=Homo sapiens OX=9606 GN=IDH3A PE=1 SV=1"	IDH3A	1	5.54095e-06	156.51	IEAACFATIK(1)DGK	2	-0.48144	2
hsa00020 Citrate cycle (TCA cycle)	1.89877e-14	25	4.53	P50213	223	K	"Isocitrate dehydrogenase [NAD] subunit alpha, mitochondrial OS=Homo sapiens OX=9606 GN=IDH3A PE=1 SV=1"	IDH3A	1	0.000459357	138.06	EVAESCK(1)DIK	2	-0.10845	1	1	0.0435413	51.488	EVAESCK(1)DIK	2	0.2995	1
hsa00020 Citrate cycle (TCA cycle)	1.89877e-14	25	4.53	P21912	274	K	"Succinate dehydrogenase [ubiquinone] iron-sulfur subunit, mitochondrial OS=Homo sapiens OX=9606 GN=SDHB PE=1 SV=3"	SDHB	1	0.0117549	89.752	MMATYK(1)EK	2	-0.30704	1
hsa00020 Citrate cycle (TCA cycle)	1.89877e-14	25	4.53	P21912	80	K	"Succinate dehydrogenase [ubiquinone] iron-sulfur subunit, mitochondrial OS=Homo sapiens OX=9606 GN=SDHB PE=1 SV=3"	SDHB	1	1.25295e-06	192.1	IK(1)NEVDSTLTFR	2	1.4653	2	1	3.29824e-06	172.27	IK(1)NEVDSTLTFR	2	0.10044	2
hsa00020 Citrate cycle (TCA cycle)	1.89877e-14	25	4.53	Q02218	697	K	"2-oxoglutarate dehydrogenase, mitochondrial OS=Homo sapiens OX=9606 GN=OGDH PE=1 SV=3"	OGDH	1	1.85734e-05	156.81	HHVLHDQNVDK(1)R	4	0.91235	2	1	9.83257e-05	125.54	HHVLHDQNVDK(1)R	3	0.00097636	2
hsa00020 Citrate cycle (TCA cycle)	1.89877e-14	25	4.53	Q02218	74	K	"2-oxoglutarate dehydrogenase, mitochondrial OS=Homo sapiens OX=9606 GN=OGDH PE=1 SV=3"	OGDH	1	0.00606415	78.342	SVHK(1)SWDIFFR	3	0.13387	1	1	0.0293784	44.847	SVHK(1)SWDIFFR	3	-0.65717	1
hsa00020 Citrate cycle (TCA cycle)	1.89877e-14	25	4.53	Q02218	860	K	"2-oxoglutarate dehydrogenase, mitochondrial OS=Homo sapiens OX=9606 GN=OGDH PE=1 SV=3"	OGDH	1	0.00647089	78.814	KPLIIFTPK(1)SLLR	3	-0.35769	1	1	0.00802084	73.877	KPLIIFTPK(1)SLLR	3	-0.53687	1
hsa00020 Citrate cycle (TCA cycle)	1.89877e-14	25	4.53	Q02218	999	K	"2-oxoglutarate dehydrogenase, mitochondrial OS=Homo sapiens OX=9606 GN=OGDH PE=1 SV=3"	OGDH	1	0.000314261	133.23	DPAAAPATGNK(1)K	2	1.0641	1	1	0.00130059	108.93	DPAAAPATGNK(1)K	2	0.12099	1
hsa00020 Citrate cycle (TCA cycle)	1.89877e-14	25	4.53	Q02218	389	K	"2-oxoglutarate dehydrogenase, mitochondrial OS=Homo sapiens OX=9606 GN=OGDH PE=1 SV=3"	OGDH								1	0.000810756	107.09	TK(1)AEQFYCGDTEGK	2	-1.1638	1
hsa00020 Citrate cycle (TCA cycle)	1.89877e-14	25	4.53	Q02218	401	K	"2-oxoglutarate dehydrogenase, mitochondrial OS=Homo sapiens OX=9606 GN=OGDH PE=1 SV=3"	OGDH	1	7.84078e-06	160.36	AEQFYCGDTEGK(1)K	2	-1.6653	1
hsa00020 Citrate cycle (TCA cycle)	1.89877e-14	25	4.53	Q02218	348	K	"2-oxoglutarate dehydrogenase, mitochondrial OS=Homo sapiens OX=9606 GN=OGDH PE=1 SV=3"	OGDH	1	0.00864875	79.97	LEAADEGSGDVK(1)YHLGMYHR	3	0.69057	1
hsa00020 Citrate cycle (TCA cycle)	1.89877e-14	25	4.53	Q02218	899	K	"2-oxoglutarate dehydrogenase, mitochondrial OS=Homo sapiens OX=9606 GN=OGDH PE=1 SV=3"	OGDH	1	2.5241e-06	147.87	VIPEDGPAAQNPENVK(1)R	2	0.44976	1	1	4.40197e-05	140.31	VIPEDGPAAQNPENVK(1)R	2	0.49143	1
hsa00020 Citrate cycle (TCA cycle)	1.89877e-14	25	4.53	P53597	308	K	"Succinate--CoA ligase [ADP/GDP-forming] subunit alpha, mitochondrial OS=Homo sapiens OX=9606 GN=SUCLG1 PE=1 SV=4"	SUCLG1	1	0.0372774	45.863	MGHAGAIIAGGK(1)GGAK	2	0.26459	2
hsa00020 Citrate cycle (TCA cycle)	1.89877e-14	25	4.53	P53597	182	K	"Succinate--CoA ligase [ADP/GDP-forming] subunit alpha, mitochondrial OS=Homo sapiens OX=9606 GN=SUCLG1 PE=1 SV=4"	SUCLG1	1	0.00508392	75.539	LIGPNCPGVINPGECK(1)IGIMPGHIHK	4	0.40582	1
hsa00020 Citrate cycle (TCA cycle)	1.89877e-14	25	4.53	P53597	90	K	"Succinate--CoA ligase [ADP/GDP-forming] subunit alpha, mitochondrial OS=Homo sapiens OX=9606 GN=SUCLG1 PE=1 SV=4"	SUCLG1	1	0.000362116	97.509	LVGGTTPGK(1)GGQTHLGLPVFNTVK	3	-0.14833	1	1	0.00607244	74.062	LVGGTTPGK(1)GGQTHLGLPVFNTVK	3	0.16024	1
hsa00020 Citrate cycle (TCA cycle)	1.89877e-14	25	4.53	P53597	57	K	"Succinate--CoA ligase [ADP/GDP-forming] subunit alpha, mitochondrial OS=Homo sapiens OX=9606 GN=SUCLG1 PE=1 SV=4"	SUCLG1	1	0.00441829	89.561	NTK(1)IICQGFTGK	2	-0.037138	1	1	0.0211746	64.64	NTK(1)IICQGFTGK	2	0.8834	1
hsa00020 Citrate cycle (TCA cycle)	1.89877e-14	25	4.53	P53597	66	K	"Succinate--CoA ligase [ADP/GDP-forming] subunit alpha, mitochondrial OS=Homo sapiens OX=9606 GN=SUCLG1 PE=1 SV=4"	SUCLG1	1	0.000188285	105.79	IICQGFTGK(1)QGTFHSQQALEYGTK	3	0.59396	1
hsa00020 Citrate cycle (TCA cycle)	1.89877e-14	25	4.53	P53597	105	K	"Succinate--CoA ligase [ADP/GDP-forming] subunit alpha, mitochondrial OS=Homo sapiens OX=9606 GN=SUCLG1 PE=1 SV=4"	SUCLG1	1	0.000349016	110.26	GGQTHLGLPVFNTVK(1)EAK	3	0.50861	1
hsa00020 Citrate cycle (TCA cycle)	1.89877e-14	25	4.53	Q9ULD0	993	K	"2-oxoglutarate dehydrogenase-like, mitochondrial OS=Homo sapiens OX=9606 GN=OGDHL PE=1 SV=3"	OGDHL	1	0.00610207	104.05	NTHLVSLK(1)K	2	0.7776	1
hsa00020 Citrate cycle (TCA cycle)	1.89877e-14	25	4.53	P08559	244	K	"Pyruvate dehydrogenase E1 component subunit alpha, somatic form, mitochondrial OS=Homo sapiens OX=9606 GN=PDHA1 PE=1 SV=3"	PDHA1	1	0.000321298	160.88	AAASTDYYK(1)R	2	-0.68475	1	1	0.0303946	66.504	AAASTDYYK(1)R	2	-2.1576	1
hsa00020 Citrate cycle (TCA cycle)	1.89877e-14	25	4.53	P08559	77	K	"Pyruvate dehydrogenase E1 component subunit alpha, somatic form, mitochondrial OS=Homo sapiens OX=9606 GN=PDHA1 PE=1 SV=3"	PDHA1	1	0.000270333	148.52	MELK(1)ADQLYK	2	-0.29941	1	1	0.00374561	93.649	MELK(1)ADQLYK	2	0.057375	1
hsa00020 Citrate cycle (TCA cycle)	1.89877e-14	25	4.53	P08559	63	K	"Pyruvate dehydrogenase E1 component subunit alpha, somatic form, mitochondrial OS=Homo sapiens OX=9606 GN=PDHA1 PE=1 SV=3"	PDHA1	1	0.011466	90.777	EDGLK(1)YYR	2	-0.47078	1
hsa00020 Citrate cycle (TCA cycle)	1.89877e-14	25	4.53	P08559	83	K	"Pyruvate dehydrogenase E1 component subunit alpha, somatic form, mitochondrial OS=Homo sapiens OX=9606 GN=PDHA1 PE=1 SV=3"	PDHA1	1	0.0222068	75.972	ADQLYK(1)QK	2	-0.50871	1	1	0.0550198	44.117	ADQLYK(1)QK	2	-2.2694	1
hsa00020 Citrate cycle (TCA cycle)	1.89877e-14	25	4.53	P08559	321	K	"Pyruvate dehydrogenase E1 component subunit alpha, somatic form, mitochondrial OS=Homo sapiens OX=9606 GN=PDHA1 PE=1 SV=3"	PDHA1	1	0.00285595	103.7	SDPIMLLK(1)DR	2	0.64002	1
hsa00020 Citrate cycle (TCA cycle)	1.89877e-14	25	4.53	P08559	277	K	"Pyruvate dehydrogenase E1 component subunit alpha, somatic form, mitochondrial OS=Homo sapiens OX=9606 GN=PDHA1 PE=1 SV=3"	PDHA1	1	0.000252992	118.87	SGK(1)GPILMELQTYR	2	0.4195	1
hsa00020 Citrate cycle (TCA cycle)	1.89877e-14	25	4.53	P10515	362	K	"Dihydrolipoyllysine-residue acetyltransferase component of pyruvate dehydrogenase complex, mitochondrial OS=Homo sapiens OX=9606 GN=DLAT PE=1 SV=3"	DLAT	1	0.0129811	81.548	VFVSPLAK(1)K	2	0.38253	1
hsa00020 Citrate cycle (TCA cycle)	1.89877e-14	25	4.53	P10515	376	K	"Dihydrolipoyllysine-residue acetyltransferase component of pyruvate dehydrogenase complex, mitochondrial OS=Homo sapiens OX=9606 GN=DLAT PE=1 SV=3"	DLAT	1	0.00233789	99.5	GIDLTQVK(1)GTGPDGR	2	0.36	1
hsa00020 Citrate cycle (TCA cycle)	1.89877e-14	25	4.53	P10515	368	K	"Dihydrolipoyllysine-residue acetyltransferase component of pyruvate dehydrogenase complex, mitochondrial OS=Homo sapiens OX=9606 GN=DLAT PE=1 SV=3"	DLAT	1	0.0046164	88.596	LAVEK(1)GIDLTQVK	2	-0.39028	1	1	0.0381389	54.198	LAVEK(1)GIDLTQVK	2	-0.85224	1
hsa00020 Citrate cycle (TCA cycle)	1.89877e-14	25	4.53	P10515	473	K	"Dihydrolipoyllysine-residue acetyltransferase component of pyruvate dehydrogenase complex, mitochondrial OS=Homo sapiens OX=9606 GN=DLAT PE=1 SV=3"	DLAT	1	0.0141318	76.228	SK(1)ISVNDFIIK	2	-0.15115	1
hsa00020 Citrate cycle (TCA cycle)	1.89877e-14	25	4.53	P53396	166	K	ATP-citrate synthase OS=Homo sapiens OX=9606 GN=ACLY PE=1 SV=3	ACLY								1	0.0130116	95.909	LNPEDIK(1)K	2	0.53969	1
hsa00020 Citrate cycle (TCA cycle)	1.89877e-14	25	4.53	P53396	265	K	ATP-citrate synthase OS=Homo sapiens OX=9606 GN=ACLY PE=1 SV=3	ACLY	1	0.0557699	47.288	SGASLK(1)LTLLNPK	2	0.46971	1
hsa00020 Citrate cycle (TCA cycle)	1.89877e-14	25	4.53	P53396	177	K	ATP-citrate synthase OS=Homo sapiens OX=9606 GN=ACLY PE=1 SV=3	ACLY	1	0.00297276	93.325	HLLVHAPEDK(1)K	3	-0.22828	1	1	0.00203443	92.239	HLLVHAPEDK(1)K	3	0.1781	1
hsa00020 Citrate cycle (TCA cycle)	1.89877e-14	25	4.53	P53396	151	K	ATP-citrate synthase OS=Homo sapiens OX=9606 GN=ACLY PE=1 SV=3	ACLY	1	0.0113702	76.465	AQK(1)LLVGVDEK	2	2.1045	1
hsa00020 Citrate cycle (TCA cycle)	1.89877e-14	25	4.53	P53396	991	K	ATP-citrate synthase OS=Homo sapiens OX=9606 GN=ACLY PE=1 SV=3	ACLY	1	0.0389763	60.91	VQILK(1)DYVR	2	1.1793	1
hsa00020 Citrate cycle (TCA cycle)	1.89877e-14	25	4.53	P53396	978	K	ATP-citrate synthase OS=Homo sapiens OX=9606 GN=ACLY PE=1 SV=3	ACLY	1	0.000452973	138.4	VK(1)SINNPDMR	2	-3.3236	1	1	0.000151224	145.72	VK(1)SINNPDMR	2	-3.1613	1
hsa00020 Citrate cycle (TCA cycle)	1.89877e-14	25	4.53	Q96I99	271	K	"Succinate--CoA ligase [GDP-forming] subunit beta, mitochondrial OS=Homo sapiens OX=9606 GN=SUCLG2 PE=1 SV=2"	SUCLG2	1	0.00533656	90.108	QK(1)DIFAMDDK	2	0.35524	1
hsa00020 Citrate cycle (TCA cycle)	1.89877e-14	25	4.53	Q96I99	386	K	"Succinate--CoA ligase [GDP-forming] subunit beta, mitochondrial OS=Homo sapiens OX=9606 GN=SUCLG2 PE=1 SV=2"	SUCLG2	1	0.00042512	119.07	ELELK(1)VPLVVR	2	-0.066513	1
hsa00020 Citrate cycle (TCA cycle)	1.89877e-14	25	4.53	Q96I99	78	K	"Succinate--CoA ligase [GDP-forming] subunit beta, mitochondrial OS=Homo sapiens OX=9606 GN=SUCLG2 PE=1 SV=2"	SUCLG2	1	0.00610106	90.657	LNAK(1)EIVLK	2	-0.024817	1	1	0.0207358	78.334	LNAK(1)EIVLK	2	-0.59469	1
hsa00020 Citrate cycle (TCA cycle)	1.89877e-14	25	4.53	Q96I99	200	K	"Succinate--CoA ligase [GDP-forming] subunit beta, mitochondrial OS=Homo sapiens OX=9606 GN=SUCLG2 PE=1 SV=2"	SUCLG2	1	2.7488e-13	220.53	EQIDIFEGIK(1)DSQAQR	2	0.54069	1
hsa00020 Citrate cycle (TCA cycle)	1.89877e-14	25	4.53	Q96I99	136	K	"Succinate--CoA ligase [GDP-forming] subunit beta, mitochondrial OS=Homo sapiens OX=9606 GN=SUCLG2 PE=1 SV=2"	SUCLG2	1	0.0494251	65.672	EGVK(1)VNK	2	0.64858	1
hsa00020 Citrate cycle (TCA cycle)	1.89877e-14	25	4.53	Q96I99	93	K	"Succinate--CoA ligase [GDP-forming] subunit beta, mitochondrial OS=Homo sapiens OX=9606 GN=SUCLG2 PE=1 SV=2"	SUCLG2	1	0.0480892	53.756	GK(1)GVFNSGLK	2	-2.3322	1
hsa00020 Citrate cycle (TCA cycle)	1.89877e-14	25	4.53	Q96I99	73	K	"Succinate--CoA ligase [GDP-forming] subunit beta, mitochondrial OS=Homo sapiens OX=9606 GN=SUCLG2 PE=1 SV=2"	SUCLG2	1	2.62553e-11	213.63	FFVADTANEALEAAK(1)R	2	1.2111	2
hsa00020 Citrate cycle (TCA cycle)	1.89877e-14	25	4.53	Q96I99	423	K	"Succinate--CoA ligase [GDP-forming] subunit beta, mitochondrial OS=Homo sapiens OX=9606 GN=SUCLG2 PE=1 SV=2"	SUCLG2	1	0.000271547	109.85	ILNNSGLPITSAIDLEDAAK(1)K	3	0.17285	1
hsa00020 Citrate cycle (TCA cycle)	1.89877e-14	25	4.53	P31040	538	K	"Succinate dehydrogenase [ubiquinone] flavoprotein subunit, mitochondrial OS=Homo sapiens OX=9606 GN=SDHA PE=1 SV=2"	SDHA	1	0.000121438	134.13	VGSVLQEGCGK(1)ISK	2	-0.39404	1
hsa00020 Citrate cycle (TCA cycle)	1.89877e-14	25	4.53	P31040	182	K	"Succinate dehydrogenase [ubiquinone] flavoprotein subunit, mitochondrial OS=Homo sapiens OX=9606 GN=SDHA PE=1 SV=2"	SDHA	1	0.0238623	70.69	FGK(1)GGQAHR	2	-0.40169	1
hsa00020 Citrate cycle (TCA cycle)	1.89877e-14	25	4.53	P31040	547	K	"Succinate dehydrogenase [ubiquinone] flavoprotein subunit, mitochondrial OS=Homo sapiens OX=9606 GN=SDHA PE=1 SV=2"	SDHA	1	0.00876345	76.064	LYGDLK(1)HLK	2	0.085365	2	1	0.0234926	49.715	LYGDLK(1)HLK	3	-0.29477	1
hsa00020 Citrate cycle (TCA cycle)	1.89877e-14	25	4.53	P31040	624	K	"Succinate dehydrogenase [ubiquinone] flavoprotein subunit, mitochondrial OS=Homo sapiens OX=9606 GN=SDHA PE=1 SV=2"	SDHA								1	0.0578039	46.796	K(1)HTLSYVDVGTGK	2	0.079411	1
hsa00020 Citrate cycle (TCA cycle)	1.89877e-14	25	4.53	P31040	541	K	"Succinate dehydrogenase [ubiquinone] flavoprotein subunit, mitochondrial OS=Homo sapiens OX=9606 GN=SDHA PE=1 SV=2"	SDHA	1	0.00536287	94.692	ISK(1)LYGDLK	2	0.45409	1
hsa00020 Citrate cycle (TCA cycle)	1.89877e-14	25	4.53	P31040	167	K	"Succinate dehydrogenase [ubiquinone] flavoprotein subunit, mitochondrial OS=Homo sapiens OX=9606 GN=SDHA PE=1 SV=2"	SDHA	1	0.0025875	109.86	TEDGK(1)IYQR	2	-3.9641	1	1	0.00415866	96.492	TEDGK(1)IYQR	2	0.10472	2
hsa00020 Citrate cycle (TCA cycle)	1.89877e-14	25	4.53	P31040	550	K	"Succinate dehydrogenase [ubiquinone] flavoprotein subunit, mitochondrial OS=Homo sapiens OX=9606 GN=SDHA PE=1 SV=2"	SDHA	1	0.0238771	81.635	HLK(1)TFDR	2	-0.5229	1	1	0.0370243	67.032	HLK(1)TFDR	2	-0.39696	1
hsa00020 Citrate cycle (TCA cycle)	1.89877e-14	25	4.53	O43837	350	K	"Isocitrate dehydrogenase [NAD] subunit beta, mitochondrial OS=Homo sapiens OX=9606 GN=IDH3B PE=1 SV=2"	IDH3B	1	0.00490821	82.877	HLNLEYHSSMIADAVK(1)K	3	3.52	1
hsa00020 Citrate cycle (TCA cycle)	1.89877e-14	25	4.53	O43837	207	K	"Isocitrate dehydrogenase [NAD] subunit beta, mitochondrial OS=Homo sapiens OX=9606 GN=IDH3B PE=1 SV=2"	IDH3B	1	0.00280683	117.04	FAFDYATK(1)K	2	-1.7675	2	1	0.00863752	90.657	FAFDYATK(1)K	2	-1.5239	1
hsa00020 Citrate cycle (TCA cycle)	1.89877e-14	25	4.53	O43837	199	K	"Isocitrate dehydrogenase [NAD] subunit beta, mitochondrial OS=Homo sapiens OX=9606 GN=IDH3B PE=1 SV=2"	IDH3B	1	0.00631256	81.865	IAK(1)FAFDYATK	2	2.8813	1
hsa00020 Citrate cycle (TCA cycle)	1.89877e-14	25	4.53	O43837	108	K	"Isocitrate dehydrogenase [NAD] subunit beta, mitochondrial OS=Homo sapiens OX=9606 GN=IDH3B PE=1 SV=2"	IDH3B								1	0.0575554	43.246	ENK(1)VAIIGK	2	-0.25487	1
hsa00020 Citrate cycle (TCA cycle)	1.89877e-14	25	4.53	O43837	122	K	"Isocitrate dehydrogenase [NAD] subunit beta, mitochondrial OS=Homo sapiens OX=9606 GN=IDH3B PE=1 SV=2"	IDH3B	1	8.9768e-05	123.36	IHTPMEYK(1)GELASYDMR	3	0.2102	1
hsa00020 Citrate cycle (TCA cycle)	1.89877e-14	25	4.53	O43837	114	K	"Isocitrate dehydrogenase [NAD] subunit beta, mitochondrial OS=Homo sapiens OX=9606 GN=IDH3B PE=1 SV=2"	IDH3B	1	0.000207676	124.12	VAIIGK(1)IHTPMEYK	2	-0.47598	2
hsa00020 Citrate cycle (TCA cycle)	1.89877e-14	25	4.53	O43837	218	K	"Isocitrate dehydrogenase [NAD] subunit beta, mitochondrial OS=Homo sapiens OX=9606 GN=IDH3B PE=1 SV=2"	IDH3B	1	0.00037093	123.51	VTAVHK(1)ANIMK	2	0.61246	2
hsa00020 Citrate cycle (TCA cycle)	1.89877e-14	25	4.53	O43837	135	K	"Isocitrate dehydrogenase [NAD] subunit beta, mitochondrial OS=Homo sapiens OX=9606 GN=IDH3B PE=1 SV=2"	IDH3B	1	0.000178987	126.76	K(1)LDLFANVVHVK	2	-1.6691	2
hsa00020 Citrate cycle (TCA cycle)	1.89877e-14	25	4.53	Q99798	50	K	"Aconitate hydratase, mitochondrial OS=Homo sapiens OX=9606 GN=ACO2 PE=1 SV=2"	ACO2	1	1.56246e-06	139.26	VAMSHFEPNEYIHYDLLEK(1)NINIVR	4	-0.13232	1
hsa00020 Citrate cycle (TCA cycle)	1.89877e-14	25	4.53	Q99798	370	K	"Aconitate hydratase, mitochondrial OS=Homo sapiens OX=9606 GN=ACO2 PE=1 SV=2"	ACO2	1	0.00327146	97.813	VAEK(1)EGWPLDIR	2	-2.6112	1	1	0.000858772	108.35	VAEK(1)EGWPLDIR	2	-1.1451	1
hsa00020 Citrate cycle (TCA cycle)	1.89877e-14	25	4.53	Q99798	309	K	"Aconitate hydratase, mitochondrial OS=Homo sapiens OX=9606 GN=ACO2 PE=1 SV=2"	ACO2								1	0.0544593	53.554	YLSK(1)TGR	2	-1.6623	1
hsa00020 Citrate cycle (TCA cycle)	1.89877e-14	25	4.53	Q99798	138	K	"Aconitate hydratase, mitochondrial OS=Homo sapiens OX=9606 GN=ACO2 PE=1 SV=2"	ACO2	1	5.32096e-08	149.18	VAVPSTIHCDHLIEAQVGGEK(1)DLR	3	0.96849	1	1	0.000326592	103.84	VAVPSTIHCDHLIEAQVGGEK(1)DLR	4	-0.020638	2
hsa00020 Citrate cycle (TCA cycle)	1.89877e-14	25	4.53	Q99798	68	K	"Aconitate hydratase, mitochondrial OS=Homo sapiens OX=9606 GN=ACO2 PE=1 SV=2"	ACO2	1	0.000406391	86.449	LNRPLTLSEK(1)IVYGHLDDPASQEIER	4	-0.075581	1	1	0.000720708	85.712	LNRPLTLSEK(1)IVYGHLDDPASQEIER	4	-0.045575	1
hsa00020 Citrate cycle (TCA cycle)	1.89877e-14	25	4.53	Q99798	465	K	"Aconitate hydratase, mitochondrial OS=Homo sapiens OX=9606 GN=ACO2 PE=1 SV=2"	ACO2	0.965549	0.0135047	75.819	K(0.034)GEK(0.966)NTIVTSYNR	2	-0.42694	1
hsa00020 Citrate cycle (TCA cycle)	1.89877e-14	25	4.53	Q99798	520	K	"Aconitate hydratase, mitochondrial OS=Homo sapiens OX=9606 GN=ACO2 PE=1 SV=2"	ACO2	1	7.32136e-09	171.67	FNPETDYLTGTDGK(1)K	2	1.2614	2	1	0.0129887	64.842	FNPETDYLTGTDGK(1)K	3	0.69677	1
hsa00020 Citrate cycle (TCA cycle)	1.89877e-14	25	4.53	Q99798	401	K	"Aconitate hydratase, mitochondrial OS=Homo sapiens OX=9606 GN=ACO2 PE=1 SV=2"	ACO2	1	7.35224e-06	147.37	SAAVAK(1)QALAHGLK	2	-0.36802	1	1	1.73416e-06	153.12	SAAVAK(1)QALAHGLK	3	0.46244	2
hsa00020 Citrate cycle (TCA cycle)	1.89877e-14	25	4.53	Q99798	723	K	"Aconitate hydratase, mitochondrial OS=Homo sapiens OX=9606 GN=ACO2 PE=1 SV=2"	ACO2	1	0.000864491	111.06	IHPVDK(1)LTIQGLK	2	-0.12256	1	1	0.00252051	94.616	IHPVDK(1)LTIQGLK	2	0.040001	1
hsa00020 Citrate cycle (TCA cycle)	1.89877e-14	25	4.53	Q99798	591	K	"Aconitate hydratase, mitochondrial OS=Homo sapiens OX=9606 GN=ACO2 PE=1 SV=2"	ACO2	1	0.0299488	46.156	GK(1)CTTDHISAAGPWLK	3	0.67138	1	1	0.000144555	114.7	GK(1)CTTDHISAAGPWLK	2	1.2685	1
hsa00020 Citrate cycle (TCA cycle)	1.89877e-14	25	4.53	Q99798	689	K	"Aconitate hydratase, mitochondrial OS=Homo sapiens OX=9606 GN=ACO2 PE=1 SV=2"	ACO2								1	0.00910375	77.923	AIITK(1)SFAR	2	0.29272	1
hsa00020 Citrate cycle (TCA cycle)	1.89877e-14	25	4.53	Q99798	730	K	"Aconitate hydratase, mitochondrial OS=Homo sapiens OX=9606 GN=ACO2 PE=1 SV=2"	ACO2								0.996152	0.0186062	60.324	LTIQGLK(0.996)DFTPGK(0.004)PLK	3	0.34874	1
hsa00020 Citrate cycle (TCA cycle)	1.89877e-14	25	4.53	P40926	74	K	"Malate dehydrogenase, mitochondrial OS=Homo sapiens OX=9606 GN=MDH2 PE=1 SV=3"	MDH2	1	6.60022e-17	223.7	LTLYDIAHTPGVAADLSHIETK(1)AAVK	3	0.38207	2	1	9.28979e-12	197.37	LTLYDIAHTPGVAADLSHIETK(1)AAVK	3	1.147	2
hsa00020 Citrate cycle (TCA cycle)	1.89877e-14	25	4.53	P40926	203	K	"Malate dehydrogenase, mitochondrial OS=Homo sapiens OX=9606 GN=MDH2 PE=1 SV=3"	MDH2	1	0.0249925	55.417	VNVPVIGGHAGK(1)TIIPLISQCTPK	3	-0.99644	1	1	0.000721178	91.722	VNVPVIGGHAGK(1)TIIPLISQCTPK	3	0.3924	1
hsa00020 Citrate cycle (TCA cycle)	1.89877e-14	25	4.53	P40926	185	K	"Malate dehydrogenase, mitochondrial OS=Homo sapiens OX=9606 GN=MDH2 PE=1 SV=3"	MDH2	1	5.10908e-07	174.9	ANTFVAELK(1)GLDPAR	2	-0.076765	1	1	2.29434e-07	168.82	ANTFVAELK(1)GLDPAR	2	0.20195	1
hsa00020 Citrate cycle (TCA cycle)	1.89877e-14	25	4.53	P40926	241	K	"Malate dehydrogenase, mitochondrial OS=Homo sapiens OX=9606 GN=MDH2 PE=1 SV=3"	MDH2	1	4.08024e-10	186.13	AK(1)AGAGSATLSMAYAGAR	3	0.0057778	2	1	8.64519e-11	187.57	AK(1)AGAGSATLSMAYAGAR	2	0.50113	2
hsa00020 Citrate cycle (TCA cycle)	1.89877e-14	25	4.53	P40926	239	K	"Malate dehydrogenase, mitochondrial OS=Homo sapiens OX=9606 GN=MDH2 PE=1 SV=3"	MDH2	1	9.61957e-05	141.93	IQEAGTEVVK(1)AK	2	-0.044454	1	1	0.0001121	132.78	IQEAGTEVVK(1)AK	2	0.34164	1
hsa00020 Citrate cycle (TCA cycle)	1.89877e-14	25	4.53	P40926	314	K	"Malate dehydrogenase, mitochondrial OS=Homo sapiens OX=9606 GN=MDH2 PE=1 SV=3"	MDH2	1	0.029962	46.621	VSSFEEK(1)MISDAIPELK	3	0.72954	1	1	0.0250128	48.848	VSSFEEK(1)MISDAIPELK	3	0.77993	1
hsa00020 Citrate cycle (TCA cycle)	1.89877e-14	25	4.53	P40926	307	K	"Malate dehydrogenase, mitochondrial OS=Homo sapiens OX=9606 GN=MDH2 PE=1 SV=3"	MDH2	1	0.000222402	124.42	NLGIGK(1)VSSFEEK	2	-0.60758	1	1	3.54994e-06	147.91	NLGIGK(1)VSSFEEK	2	-0.21798	1
hsa00020 Citrate cycle (TCA cycle)	1.89877e-14	25	4.53	P40926	78	K	"Malate dehydrogenase, mitochondrial OS=Homo sapiens OX=9606 GN=MDH2 PE=1 SV=3"	MDH2	1	4.09062e-05	141.58	AAVK(1)GYLGPEQLPDCLK	3	2.6547	2	1	1.40522e-10	182.1	AAVK(1)GYLGPEQLPDCLK	3	1.254	2
hsa00020 Citrate cycle (TCA cycle)	1.89877e-14	25	4.53	P40926	269	K	"Malate dehydrogenase, mitochondrial OS=Homo sapiens OX=9606 GN=MDH2 PE=1 SV=3"	MDH2	1	2.78959e-05	114.75	FVFSLVDAMNGK(1)EGVVECSFVK	3	0.86879	1
hsa00020 Citrate cycle (TCA cycle)	1.89877e-14	25	4.53	P40926	324	K	"Malate dehydrogenase, mitochondrial OS=Homo sapiens OX=9606 GN=MDH2 PE=1 SV=3"	MDH2	1	0.000824183	110.86	MISDAIPELK(1)ASIK	2	0.8492	5	1	3.35825e-05	138.99	MISDAIPELK(1)ASIK	3	-0.58908	5
hsa00020 Citrate cycle (TCA cycle)	1.89877e-14	25	4.53	P40926	335	K	"Malate dehydrogenase, mitochondrial OS=Homo sapiens OX=9606 GN=MDH2 PE=1 SV=3"	MDH2	1	0.000536215	155.26	KGEDFVK(1)TLK	2	0.21461	3	1	5.32565e-08	228.98	KGEDFVK(1)TLK	2	0.20757	2
hsa00020 Citrate cycle (TCA cycle)	1.89877e-14	25	4.53	P40926	329	K	"Malate dehydrogenase, mitochondrial OS=Homo sapiens OX=9606 GN=MDH2 PE=1 SV=3"	MDH2	1	0.0161503	113.41	K(1)GEDFVK	2	-0.7843	1	1	0.00876579	122.74	K(1)GEDFVK	2	-0.61875	1
hsa00020 Citrate cycle (TCA cycle)	1.89877e-14	25	4.53	P40926	157	K	"Malate dehydrogenase, mitochondrial OS=Homo sapiens OX=9606 GN=MDH2 PE=1 SV=3"	MDH2	1	0.000484017	174.69	K(1)HGVYNPNK	2	0.12212	1	1	0.00211266	117.1	K(1)HGVYNPNK	2	0.53426	1
hsa00020 Citrate cycle (TCA cycle)	1.89877e-14	25	4.53	P40926	301	K	"Malate dehydrogenase, mitochondrial OS=Homo sapiens OX=9606 GN=MDH2 PE=1 SV=3"	MDH2	1	5.19908e-05	172.8	GIEK(1)NLGIGK	2	-0.1802	3	1	0.000477219	135.56	GIEK(1)NLGIGK	2	-0.4499	2
hsa00020 Citrate cycle (TCA cycle)	1.89877e-14	25	4.53	P51553	159	K	"Isocitrate dehydrogenase [NAD] subunit gamma, mitochondrial OS=Homo sapiens OX=9606 GN=IDH3G PE=1 SV=1"	IDH3G	1	0.000304668	133.81	HK(1)DIDILIVR	2	-0.24184	2	1	0.00299803	83.862	HK(1)DIDILIVR	3	0.4663	1
hsa00020 Citrate cycle (TCA cycle)	1.89877e-14	25	4.53	P07954	221	K	"Fumarate hydratase, mitochondrial OS=Homo sapiens OX=9606 GN=FH PE=1 SV=3"	FH	1	0.000180099	162.8	LHDALDAK(1)SK	3	0.85231	3	1	0.000708037	114.86	LHDALDAK(1)SK	3	0.52174	2
hsa00020 Citrate cycle (TCA cycle)	1.89877e-14	25	4.53	P07954	292	K	"Fumarate hydratase, mitochondrial OS=Homo sapiens OX=9606 GN=FH PE=1 SV=3"	FH	1	0.00477852	93.166	IGFAEK(1)VAAK	2	0.78667	1
hsa00020 Citrate cycle (TCA cycle)	1.89877e-14	25	4.53	P07954	66	K	"Fumarate hydratase, mitochondrial OS=Homo sapiens OX=9606 GN=FH PE=1 SV=3"	FH	1	0.000786371	111.52	VPNDK(1)YYGAQTVR	2	3.6594	1	1	0.00566992	82.85	VPNDK(1)YYGAQTVR	2	-0.18594	1
hsa00020 Citrate cycle (TCA cycle)	1.89877e-14	25	4.53	P07954	473	K	"Fumarate hydratase, mitochondrial OS=Homo sapiens OX=9606 GN=FH PE=1 SV=3"	FH	1	0.0350326	74.423	IAK(1)TAHK	2	2.8778	1
hsa00020 Citrate cycle (TCA cycle)	1.89877e-14	25	4.53	P07954	223	K	"Fumarate hydratase, mitochondrial OS=Homo sapiens OX=9606 GN=FH PE=1 SV=3"	FH	1	0.059964	47.574	SK(1)EFAQIIK	2	-0.39423	1
hsa00020 Citrate cycle (TCA cycle)	1.89877e-14	25	4.53	P21399	387	K	Cytoplasmic aconitate hydratase OS=Homo sapiens OX=9606 GN=ACO1 PE=1 SV=3	ACO1								1	0.0334506	63.076	K(1)DFESCLGAK	2	-1.8627	1
hsa00020 Citrate cycle (TCA cycle)	1.89877e-14	25	4.53	P21399	56	K	Cytoplasmic aconitate hydratase OS=Homo sapiens OX=9606 GN=ACO1 PE=1 SV=3	ACO1								1	0.0281055	71.223	NCDEFLVK(1)K	2	-3.2475	1
hsa00020 Citrate cycle (TCA cycle)	1.89877e-14	25	4.53	P21399	57	K	Cytoplasmic aconitate hydratase OS=Homo sapiens OX=9606 GN=ACO1 PE=1 SV=3	ACO1	1	0.00173458	86.262	K(1)QDIENILHWNVTQHK	4	0.20409	1
hsa00020 Citrate cycle (TCA cycle)	1.89877e-14	25	4.53	P36957	353	K	"Dihydrolipoyllysine-residue succinyltransferase component of 2-oxoglutarate dehydrogenase complex, mitochondrial OS=Homo sapiens OX=9606 GN=DLST PE=1 SV=4"	DLST	1	0.0126582	77.677	TITELGEK(1)AR	2	-1.4073	1
hsa00020 Citrate cycle (TCA cycle)	1.89877e-14	25	4.53	P36957	217	K	"Dihydrolipoyllysine-residue succinyltransferase component of 2-oxoglutarate dehydrogenase complex, mitochondrial OS=Homo sapiens OX=9606 GN=DLST PE=1 SV=4"	DLST	1	0.00079679	88.755	PVSAVKPTVAPPLAEPGAGK(1)GLR	3	0.34524	1
hsa00020 Citrate cycle (TCA cycle)	1.89877e-14	25	4.53	P36957	409	K	"Dihydrolipoyllysine-residue succinyltransferase component of 2-oxoglutarate dehydrogenase complex, mitochondrial OS=Homo sapiens OX=9606 GN=DLST PE=1 SV=4"	DLST	1	0.0137541	76.465	PVAIGGK(1)VEVR	2	-0.33967	1
hsa00020 Citrate cycle (TCA cycle)	1.89877e-14	25	4.53	P48735	384	K	"Isocitrate dehydrogenase [NADP], mitochondrial OS=Homo sapiens OX=9606 GN=IDH2 PE=1 SV=2"	IDH2	1	0.000253659	133.13	GK(1)LDGNQDLIR	2	0.034467	3	1	7.18005e-05	142.92	GK(1)LDGNQDLIR	2	0.24517	3
hsa00020 Citrate cycle (TCA cycle)	1.89877e-14	25	4.53	P48735	127	K	"Isocitrate dehydrogenase [NADP], mitochondrial OS=Homo sapiens OX=9606 GN=IDH2 PE=1 SV=2"	IDH2	1	0.0122371	107.66	VEEFK(1)LK	2	0.2646	1	1	0.0137809	95.62	VEEFK(1)LK	2	0.24393	1
hsa00020 Citrate cycle (TCA cycle)	1.89877e-14	25	4.53	P48735	155	K	"Isocitrate dehydrogenase [NADP], mitochondrial OS=Homo sapiens OX=9606 GN=IDH2 PE=1 SV=2"	IDH2	1	0.000213109	157.58	EPIICK(1)NIPR	2	-0.58231	1	1	0.000606335	120.46	EPIICK(1)NIPR	2	0.46338	1
hsa00020 Citrate cycle (TCA cycle)	1.89877e-14	25	4.53	P48735	67	K	"Isocitrate dehydrogenase [NADP], mitochondrial OS=Homo sapiens OX=9606 GN=IDH2 PE=1 SV=2"	IDH2	1	0.0280311	67.993	IIWQFIK(1)EK	2	-0.86419	1
hsa00020 Citrate cycle (TCA cycle)	1.89877e-14	25	4.53	P48735	282	K	"Isocitrate dehydrogenase [NADP], mitochondrial OS=Homo sapiens OX=9606 GN=IDH2 PE=1 SV=2"	IDH2	1	0.00457861	117.02	NK(1)IWYEHR	3	0.15045	2	1	0.00103271	151.27	NK(1)IWYEHR	3	0.33545	2
hsa00020 Citrate cycle (TCA cycle)	1.89877e-14	25	4.53	P48735	263	K	"Isocitrate dehydrogenase [NADP], mitochondrial OS=Homo sapiens OX=9606 GN=IDH2 PE=1 SV=2"	IDH2	1	1.86102e-05	174.4	FK(1)DIFQEIFDK	2	0.21833	1	1	5.0715e-06	174.87	FK(1)DIFQEIFDK	2	-0.37586	1
hsa00020 Citrate cycle (TCA cycle)	1.89877e-14	25	4.53	P48735	193	K	"Isocitrate dehydrogenase [NADP], mitochondrial OS=Homo sapiens OX=9606 GN=IDH2 PE=1 SV=2"	IDH2	1	0.0374922	61.56	AGTFK(1)MVFTPK	2	0.23403	1
hsa00020 Citrate cycle (TCA cycle)	1.89877e-14	25	4.53	P48735	180	K	"Isocitrate dehydrogenase [NADP], mitochondrial OS=Homo sapiens OX=9606 GN=IDH2 PE=1 SV=2"	IDH2	1	1.05924e-06	159	HAHGDQYK(1)ATDFVADR	3	-0.89854	4	1	0.000389637	110.38	HAHGDQYK(1)ATDFVADR	3	-0.8414	3
hsa00020 Citrate cycle (TCA cycle)	1.89877e-14	25	4.53	P48735	166	K	"Isocitrate dehydrogenase [NADP], mitochondrial OS=Homo sapiens OX=9606 GN=IDH2 PE=1 SV=2"	IDH2	1	6.28823e-06	153.12	LVPGWTK(1)PITIGR	2	0.55114	1	1	0.000997776	106.29	LVPGWTK(1)PITIGR	2	0.098508	1
hsa00020 Citrate cycle (TCA cycle)	1.89877e-14	25	4.53	P48735	275	K	"Isocitrate dehydrogenase [NADP], mitochondrial OS=Homo sapiens OX=9606 GN=IDH2 PE=1 SV=2"	IDH2	1	0.0046653	116.05	HYK(1)TDFDK	2	0.37888	1	1	0.0028057	121.09	HYK(1)TDFDK	2	1.388	1
hsa00020 Citrate cycle (TCA cycle)	1.89877e-14	25	4.53	P48735	272	K	"Isocitrate dehydrogenase [NADP], mitochondrial OS=Homo sapiens OX=9606 GN=IDH2 PE=1 SV=2"	IDH2	1	0.0038161	94.692	DIFQEIFDK(1)HYK	2	2.4303	2	1	0.0017983	91.858	DIFQEIFDK(1)HYK	3	-0.52567	1
hsa00020 Citrate cycle (TCA cycle)	1.89877e-14	25	4.53	P48735	280	K	"Isocitrate dehydrogenase [NADP], mitochondrial OS=Homo sapiens OX=9606 GN=IDH2 PE=1 SV=2"	IDH2	1	0.00482858	139.92	TDFDK(1)NK	2	0.29337	1	1	0.00798672	109.11	TDFDK(1)NK	2	0.086593	2
hsa00020 Citrate cycle (TCA cycle)	1.89877e-14	25	4.53	P48735	442	K	"Isocitrate dehydrogenase [NADP], mitochondrial OS=Homo sapiens OX=9606 GN=IDH2 PE=1 SV=2"	IDH2	1	4.32132e-05	118.16	LNEHFLNTTDFLDTIK(1)SNLDR	3	0.88909	2	1	0.000870139	96.591	LNEHFLNTTDFLDTIK(1)SNLDR	3	1.5178	1
hsa00020 Citrate cycle (TCA cycle)	1.89877e-14	25	4.53	P48735	199	K	"Isocitrate dehydrogenase [NADP], mitochondrial OS=Homo sapiens OX=9606 GN=IDH2 PE=1 SV=2"	IDH2	1	0.0617834	42.336	MVFTPK(1)DGSGVK	2	-0.62226	1
hsa00020 Citrate cycle (TCA cycle)	1.89877e-14	25	4.53	P48735	243	K	"Isocitrate dehydrogenase [NADP], mitochondrial OS=Homo sapiens OX=9606 GN=IDH2 PE=1 SV=2"	IDH2	1	0.0439561	56.563	K(1)WPLYMSTK	2	-1.8487	1
hsa00020 Citrate cycle (TCA cycle)	1.89877e-14	25	4.53	P48735	69	K	"Isocitrate dehydrogenase [NADP], mitochondrial OS=Homo sapiens OX=9606 GN=IDH2 PE=1 SV=2"	IDH2	1	0.000238355	122.7	EK(1)LILPHVDIQLK	2	-0.83704	2	1	0.0035327	84.479	EK(1)LILPHVDIQLK	2	0.62022	2
hsa00020 Citrate cycle (TCA cycle)	1.89877e-14	25	4.53	P48735	112	K	"Isocitrate dehydrogenase [NADP], mitochondrial OS=Homo sapiens OX=9606 GN=IDH2 PE=1 SV=2"	IDH2	1	1.97066e-07	176.87	YSVAVK(1)CATITPDEAR	2	-0.17034	1	1	1.33215e-10	189.24	YSVAVK(1)CATITPDEAR	2	0.57288	1
hsa00020 Citrate cycle (TCA cycle)	1.89877e-14	25	4.53	P48735	256	K	"Isocitrate dehydrogenase [NADP], mitochondrial OS=Homo sapiens OX=9606 GN=IDH2 PE=1 SV=2"	IDH2	1	0.00195719	118.71	NTILK(1)AYDGR	2	-0.94298	2	1	0.00272342	86.898	NTILK(1)AYDGR	2	-2.5901	2
hsa00020 Citrate cycle (TCA cycle)	1.89877e-14	25	4.53	O75874	27	K	Isocitrate dehydrogenase [NADP] cytoplasmic OS=Homo sapiens OX=9606 GN=IDH1 PE=1 SV=2	IDH1	1	0.00114759	133.23	IIWELIK(1)EK	2	0.14764	1
hsa00020 Citrate cycle (TCA cycle)	1.89877e-14	25	4.53	O75874	233	K	Isocitrate dehydrogenase [NADP] cytoplasmic OS=Homo sapiens OX=9606 GN=IDH1 PE=1 SV=2	IDH1	1	3.08801e-05	152.62	DIFQEIYDK(1)QYK	2	-1.0392	1	1	1.23903e-05	154.24	DIFQEIYDK(1)QYK	3	-0.161	2
hsa00020 Citrate cycle (TCA cycle)	1.89877e-14	25	4.53	O75874	236	K	Isocitrate dehydrogenase [NADP] cytoplasmic OS=Homo sapiens OX=9606 GN=IDH1 PE=1 SV=2	IDH1	1	2.23427e-05	203.29	QYK(1)SQFEAQK	2	-0.41981	1	1	0.000101198	157.2	QYK(1)SQFEAQK	2	0.27021	1
hsa00020 Citrate cycle (TCA cycle)	1.89877e-14	25	4.53	O75874	381	K	Isocitrate dehydrogenase [NADP] cytoplasmic OS=Homo sapiens OX=9606 GN=IDH1 PE=1 SV=2	IDH1	1	3.48624e-06	157.95	DLAACIK(1)GLPNVQR	2	-0.88324	1	1	1.59764e-06	155.11	DLAACIK(1)GLPNVQR	2	-0.64735	1
hsa00020 Citrate cycle (TCA cycle)	1.89877e-14	25	4.53	O75874	58	K	Isocitrate dehydrogenase [NADP] cytoplasmic OS=Homo sapiens OX=9606 GN=IDH1 PE=1 SV=2	IDH1	1	1.9953e-13	227.93	DATNDQVTK(1)DAAEAIK	2	-0.34433	1	1	6.12213e-11	201.09	DATNDQVTK(1)DAAEAIK	2	0.25479	1
hsa00020 Citrate cycle (TCA cycle)	1.89877e-14	25	4.53	O75874	406	K	Isocitrate dehydrogenase [NADP] cytoplasmic OS=Homo sapiens OX=9606 GN=IDH1 PE=1 SV=2	IDH1	1	0.00159436	156.4	LGENLK(1)IK	2	0.52057	2	1	0.0429713	53.166	LGENLK(1)IK	2	1.0173	1
hsa00020 Citrate cycle (TCA cycle)	1.89877e-14	25	4.53	O75874	81	K	Isocitrate dehydrogenase [NADP] cytoplasmic OS=Homo sapiens OX=9606 GN=IDH1 PE=1 SV=2	IDH1	1	0.00258557	110.87	CATITPDEK(1)R	2	-0.76635	1	1	0.0117028	87.476	CATITPDEK(1)R	2	-2.0509	1
hsa00020 Citrate cycle (TCA cycle)	1.89877e-14	25	4.53	O75874	243	K	Isocitrate dehydrogenase [NADP] cytoplasmic OS=Homo sapiens OX=9606 GN=IDH1 PE=1 SV=2	IDH1	1	9.6001e-15	261.75	SQFEAQK(1)IWYEHR	2	1.1668	1	1	5.74207e-17	255.52	SQFEAQK(1)IWYEHR	2	1.2975	1
hsa00020 Citrate cycle (TCA cycle)	1.89877e-14	25	4.53	O75874	408	K	Isocitrate dehydrogenase [NADP] cytoplasmic OS=Homo sapiens OX=9606 GN=IDH1 PE=1 SV=2	IDH1	1	0.019098	92.319	IK(1)LAQAK	2	0.70179	1
hsa00020 Citrate cycle (TCA cycle)	1.89877e-14	25	4.53	O75874	72	K	Isocitrate dehydrogenase [NADP] cytoplasmic OS=Homo sapiens OX=9606 GN=IDH1 PE=1 SV=2	IDH1	1	2.20483e-11	215.51	HNVGVK(1)CATITPDEK	3	-0.29393	2	1	6.54031e-14	237.87	HNVGVK(1)CATITPDEK	3	-1.488	2
hsa00020 Citrate cycle (TCA cycle)	1.89877e-14	25	4.53	O75874	66	K	Isocitrate dehydrogenase [NADP] cytoplasmic OS=Homo sapiens OX=9606 GN=IDH1 PE=1 SV=2	IDH1	1	0.00923958	135.87	K(1)HNVGVK	2	-1.1284	1
hsa00020 Citrate cycle (TCA cycle)	1.89877e-14	25	4.53	O75874	224	K	Isocitrate dehydrogenase [NADP] cytoplasmic OS=Homo sapiens OX=9606 GN=IDH1 PE=1 SV=2	IDH1	1	0.000356848	124.67	FK(1)DIFQEIYDK	2	-0.12896	1	1	3.58732e-05	150.46	FK(1)DIFQEIYDK	2	0.49372	1
hsa00020 Citrate cycle (TCA cycle)	1.89877e-14	25	4.53	O75874	29	K	Isocitrate dehydrogenase [NADP] cytoplasmic OS=Homo sapiens OX=9606 GN=IDH1 PE=1 SV=2	IDH1	1	1.4165e-07	158.52	EK(1)LIFPYVELDLHSYDLGIENR	3	-0.0143	1
hsa00020 Citrate cycle (TCA cycle)	1.89877e-14	25	4.53	O75874	126	K	Isocitrate dehydrogenase [NADP] cytoplasmic OS=Homo sapiens OX=9606 GN=IDH1 PE=1 SV=2	IDH1	1	0.00454102	89.047	LVSGWVK(1)PIIIGR	2	1.248	1
hsa00020 Citrate cycle (TCA cycle)	1.89877e-14	25	4.53	Q9P2R7	120	K	"Succinate--CoA ligase [ADP-forming] subunit beta, mitochondrial OS=Homo sapiens OX=9606 GN=SUCLA2 PE=1 SV=3"	SUCLA2	1	0.0429609	57.019	GGVK(1)IVFSPEEAK	2	-1.269	1
hsa00020 Citrate cycle (TCA cycle)	1.89877e-14	25	4.53	Q9P2R7	368	K	"Succinate--CoA ligase [ADP-forming] subunit beta, mitochondrial OS=Homo sapiens OX=9606 GN=SUCLA2 PE=1 SV=3"	SUCLA2	1	0.0351241	88.029	LITSDK(1)K	2	-0.50787	1
hsa00020 Citrate cycle (TCA cycle)	1.89877e-14	25	4.53	Q9P2R7	108	K	"Succinate--CoA ligase [ADP-forming] subunit beta, mitochondrial OS=Homo sapiens OX=9606 GN=SUCLA2 PE=1 SV=3"	SUCLA2	1	0.00210992	107.79	GK(1)GTFESGLK	2	0.73384	1	1	0.00417976	90.906	GK(1)GTFESGLK	2	0.12358	1
hsa00020 Citrate cycle (TCA cycle)	1.89877e-14	25	4.53	Q9P2R7	129	K	"Succinate--CoA ligase [ADP-forming] subunit beta, mitochondrial OS=Homo sapiens OX=9606 GN=SUCLA2 PE=1 SV=3"	SUCLA2	1	0.0119772	68.82	IVFSPEEAK(1)AVSSQMIGK	3	-0.70059	1
hsa00020 Citrate cycle (TCA cycle)	1.89877e-14	25	4.53	Q9P2R7	417	K	"Succinate--CoA ligase [ADP-forming] subunit beta, mitochondrial OS=Homo sapiens OX=9606 GN=SUCLA2 PE=1 SV=3"	SUCLA2	1	0.000783565	111.12	VDDAK(1)ALIADSGLK	2	1.6221	6	1	0.00162709	100.19	VDDAK(1)ALIADSGLK	2	-1.0751	3
hsa00020 Citrate cycle (TCA cycle)	1.89877e-14	25	4.53	Q9P2R7	451	K	"Succinate--CoA ligase [ADP-forming] subunit beta, mitochondrial OS=Homo sapiens OX=9606 GN=SUCLA2 PE=1 SV=3"	SUCLA2	1	8.92425e-06	145.69	LSEIVTLAK(1)QAHVDVK	2	-0.83972	2	1	0.0153133	61.265	LSEIVTLAK(1)QAHVDVK	3	0.12749	1
hsa00020 Citrate cycle (TCA cycle)	1.89877e-14	25	4.53	Q9P2R7	215	K	"Succinate--CoA ligase [ADP-forming] subunit beta, mitochondrial OS=Homo sapiens OX=9606 GN=SUCLA2 PE=1 SV=3"	SUCLA2	1	0.00461546	101.65	EPIDIEEGIK(1)K	2	2.0188	1	1	0.00515761	94.692	EPIDIEEGIK(1)K	2	0.72109	1
hsa00020 Citrate cycle (TCA cycle)	1.89877e-14	25	4.53	Q9P2R7	88	K	"Succinate--CoA ligase [ADP-forming] subunit beta, mitochondrial OS=Homo sapiens OX=9606 GN=SUCLA2 PE=1 SV=3"	SUCLA2	1	6.14115e-05	166.07	SPDEAYAIAK(1)K	2	0.80036	1	1	0.000261876	135.71	SPDEAYAIAK(1)K	2	0.17723	1
hsa00020 Citrate cycle (TCA cycle)	1.89877e-14	25	4.53	Q9P2R7	116	K	"Succinate--CoA ligase [ADP-forming] subunit beta, mitochondrial OS=Homo sapiens OX=9606 GN=SUCLA2 PE=1 SV=3"	SUCLA2	1	8.45748e-05	143.03	GTFESGLK(1)GGVK	2	0.92599	1	1	0.0398585	51.927	GTFESGLK(1)GGVK	2	0.60571	1
hsa00020 Citrate cycle (TCA cycle)	1.89877e-14	25	4.53	Q9P2R7	302	K	"Succinate--CoA ligase [ADP-forming] subunit beta, mitochondrial OS=Homo sapiens OX=9606 GN=SUCLA2 PE=1 SV=3"	SUCLA2	1	0.000805429	103.71	IFDLQDWTQEDERDK(1)DAAK	3	0.71724	1
hsa00020 Citrate cycle (TCA cycle)	1.89877e-14	25	4.53	Q9P2R7	216	K	"Succinate--CoA ligase [ADP-forming] subunit beta, mitochondrial OS=Homo sapiens OX=9606 GN=SUCLA2 PE=1 SV=3"	SUCLA2	1	0.000433255	150.28	K(1)EQALQLAQK	2	-1.1877	1
hsa00020 Citrate cycle (TCA cycle)	1.89877e-14	25	4.53	P11177	354	K	"Pyruvate dehydrogenase E1 component subunit beta, mitochondrial OS=Homo sapiens OX=9606 GN=PDHB PE=1 SV=3"	PDHB	1	0.0615861	66.682	DIIFAIK(1)K	2	-1.7554	1
hsa00020 Citrate cycle (TCA cycle)	1.89877e-14	25	4.53	P11177	227	K	"Pyruvate dehydrogenase E1 component subunit beta, mitochondrial OS=Homo sapiens OX=9606 GN=PDHB PE=1 SV=3"	PDHB	1	0.0247644	69.825	DFLIPIGK(1)AK	2	0.024408	1
hsa00020 Citrate cycle (TCA cycle)	1.89877e-14	25	4.53	P11177	188	K	"Pyruvate dehydrogenase E1 component subunit beta, mitochondrial OS=Homo sapiens OX=9606 GN=PDHB PE=1 SV=3"	PDHB	1	0.00392028	124.37	GLIK(1)SAIR	2	0.089456	1	1	0.00533648	105.12	GLIK(1)SAIR	2	0.56467	1
hsa00020 Citrate cycle (TCA cycle)	1.89877e-14	25	4.53	P11177	68	K	"Pyruvate dehydrogenase E1 component subunit beta, mitochondrial OS=Homo sapiens OX=9606 GN=PDHB PE=1 SV=3"	PDHB	1	5.51849e-05	127.97	VFLLGEEVAQYDGAYK(1)VSR	3	2.8577	1
hsa00020 Citrate cycle (TCA cycle)	1.89877e-14	25	4.53	P11177	184	K	"Pyruvate dehydrogenase E1 component subunit beta, mitochondrial OS=Homo sapiens OX=9606 GN=PDHB PE=1 SV=3"	PDHB	1	0.000153223	128.88	VVSPWNSEDAK(1)GLIK	2	2.3526	1
